# Supplementary material for: Amynthas corticis genome reveals molecular mechanisms behind global distribution
Source: Commun Biol. 2021 Jan 29;4:135. doi: 10.1038/s42003-021-01659-4 (PMC7846840; doi:10.1038/s42003-021-01659-4)
Supplement: Supplementary file 4 — Supplementary data 1 [file 42003_2021_1659_MOESM4_ESM.xlsx]

## Sheet: gene annotation
TreeFam_ID	HGNC_symb	HGNC_name	HGNC_family	species	earthworm_geneID
TF101001	CCNB2	cyclin B2	Cyclins	earthworm	evm.model.Contig19.165
TF101001	CCNB2	cyclin B2	Cyclins	earthworm	evm.model.Contig19.166
TF101001	CCNB2	cyclin B2	Cyclins	earthworm	evm.model.Contig22.922
TF101001	CCNB2	cyclin B2	Cyclins	earthworm	evm.model.Contig22.921
TF101001	CCNB3	cyclin B3	Cyclins	earthworm	evm.model.Contig19.165
TF101001	CCNB3	cyclin B3	Cyclins	earthworm	evm.model.Contig19.166
TF101001	CCNB3	cyclin B3	Cyclins	earthworm	evm.model.Contig22.922
TF101001	CCNB3	cyclin B3	Cyclins	earthworm	evm.model.Contig22.921
TF101001	CCNB1	cyclin B1	Cyclins	earthworm	evm.model.Contig19.165
TF101001	CCNB1	cyclin B1	Cyclins	earthworm	evm.model.Contig19.166
TF101001	CCNB1	cyclin B1	Cyclins	earthworm	evm.model.Contig22.922
TF101001	CCNB1	cyclin B1	Cyclins	earthworm	evm.model.Contig22.921
TF101002	CCNA1	cyclin A1	Cyclins	earthworm	evm.model.Contig22.710
TF101002	CCNA2	cyclin A2	Cyclins	earthworm	evm.model.Contig22.710
TF101003	CCNC	cyclin C	Cyclins|Mediator complex	earthworm	evm.model.Contig1.239
TF101003	CCNC	cyclin C	Cyclins|Mediator complex	earthworm	evm.model.Contig1.232
TF101004	CCND3	cyclin D3	Cyclins	earthworm	evm.model.Contig1.665
TF101004	CCND3	cyclin D3	Cyclins	earthworm	evm.model.Contig18.41
TF101004	CCND3	cyclin D3	Cyclins	earthworm	evm.model.Contig18.40
TF101004	CCND3	cyclin D3	Cyclins	earthworm	evm.model.Contig2.473
TF101004	CCND3	cyclin D3	Cyclins	earthworm	evm.model.Contig2.466
TF101004	CCND3	cyclin D3	Cyclins	earthworm	evm.model.Contig41.392
TF101004	CCND3	cyclin D3	Cyclins	earthworm	evm.model.Contig8.442
TF101004	CCND2	cyclin D2	Cyclins	earthworm	evm.model.Contig1.665
TF101004	CCND2	cyclin D2	Cyclins	earthworm	evm.model.Contig18.41
TF101004	CCND2	cyclin D2	Cyclins	earthworm	evm.model.Contig18.40
TF101004	CCND2	cyclin D2	Cyclins	earthworm	evm.model.Contig2.473
TF101004	CCND2	cyclin D2	Cyclins	earthworm	evm.model.Contig2.466
TF101004	CCND2	cyclin D2	Cyclins	earthworm	evm.model.Contig41.392
TF101004	CCND2	cyclin D2	Cyclins	earthworm	evm.model.Contig8.442
TF101004	CCND1	cyclin D1	Cyclins	earthworm	evm.model.Contig1.665
TF101004	CCND1	cyclin D1	Cyclins	earthworm	evm.model.Contig18.41
TF101004	CCND1	cyclin D1	Cyclins	earthworm	evm.model.Contig18.40
TF101004	CCND1	cyclin D1	Cyclins	earthworm	evm.model.Contig2.473
TF101004	CCND1	cyclin D1	Cyclins	earthworm	evm.model.Contig2.466
TF101004	CCND1	cyclin D1	Cyclins	earthworm	evm.model.Contig41.392
TF101004	CCND1	cyclin D1	Cyclins	earthworm	evm.model.Contig8.442
TF101005	CCNE1	cyclin E1	Cyclins	earthworm	evm.model.Contig3.571
TF101005	CCNE2	cyclin E2	Cyclins	earthworm	evm.model.Contig3.571
TF101006	CCNF	cyclin F	Cyclins|F-boxes other	earthworm	evm.model.Contig32.324
TF101007	CCNI2	cyclin I family member 2	Cyclins	earthworm	evm.model.Contig1.210
TF101007	CCNI2	cyclin I family member 2	Cyclins	earthworm	evm.model.Contig1.207
TF101007	CCNI2	cyclin I family member 2	Cyclins	earthworm	evm.model.Contig2.717
TF101007	CCNI2	cyclin I family member 2	Cyclins	earthworm	evm.model.Contig21.175
TF101007	CCNG1	cyclin G1	Cyclins	earthworm	evm.model.Contig1.210
TF101007	CCNG1	cyclin G1	Cyclins	earthworm	evm.model.Contig1.207
TF101007	CCNG1	cyclin G1	Cyclins	earthworm	evm.model.Contig2.717
TF101007	CCNG1	cyclin G1	Cyclins	earthworm	evm.model.Contig21.175
TF101007	CCNG2	cyclin G2	Cyclins	earthworm	evm.model.Contig1.210
TF101007	CCNG2	cyclin G2	Cyclins	earthworm	evm.model.Contig1.207
TF101007	CCNG2	cyclin G2	Cyclins	earthworm	evm.model.Contig2.717
TF101007	CCNG2	cyclin G2	Cyclins	earthworm	evm.model.Contig21.175
TF101007	CCNI	cyclin I	Cyclins	earthworm	evm.model.Contig1.210
TF101007	CCNI	cyclin I	Cyclins	earthworm	evm.model.Contig1.207
TF101007	CCNI	cyclin I	Cyclins	earthworm	evm.model.Contig2.717
TF101007	CCNI	cyclin I	Cyclins	earthworm	evm.model.Contig21.175
TF101010	CCNK	cyclin K	Cyclins|P-TEFb complex	earthworm	evm.model.Contig31.213
TF101010	CCNK	cyclin K	Cyclins|P-TEFb complex	earthworm	evm.model.Contig31.195
TF101011	CCNL2	cyclin L2	Cyclins	earthworm	evm.model.Contig41.430
TF101011	CCNL2	cyclin L2	Cyclins	earthworm	evm.model.Contig41.429
TF101011	CCNL1	minichromosome maintenance complex component 2	MCM family|Deafness associated genes	earthworm	evm.model.Contig41.430
TF101011	CCNL1	minichromosome maintenance complex component 2	MCM family|Deafness associated genes	earthworm	evm.model.Contig41.429
TF101012	CNNM1	cyclin and CBS domain divalent metal cation transport mediator 1		earthworm	evm.model.Contig1.1131
TF101012	CNNM1	cyclin and CBS domain divalent metal cation transport mediator 1		earthworm	evm.model.Contig11.74
TF101012	CNNM1	cyclin and CBS domain divalent metal cation transport mediator 1		earthworm	evm.model.Contig20.273
TF101012	CNNM3	cyclin and CBS domain divalent metal cation transport mediator 3		earthworm	evm.model.Contig1.1131
TF101012	CNNM3	cyclin and CBS domain divalent metal cation transport mediator 3		earthworm	evm.model.Contig11.74
TF101012	CNNM3	cyclin and CBS domain divalent metal cation transport mediator 3		earthworm	evm.model.Contig20.273
TF101012	CNNM2	cyclin and CBS domain divalent metal cation transport mediator 2		earthworm	evm.model.Contig1.1131
TF101012	CNNM2	cyclin and CBS domain divalent metal cation transport mediator 2		earthworm	evm.model.Contig11.74
TF101012	CNNM2	cyclin and CBS domain divalent metal cation transport mediator 2		earthworm	evm.model.Contig20.273
TF101012	CNNM4	cyclin and CBS domain divalent metal cation transport mediator 4		earthworm	evm.model.Contig1.1131
TF101012	CNNM4	cyclin and CBS domain divalent metal cation transport mediator 4		earthworm	evm.model.Contig11.74
TF101012	CNNM4	cyclin and CBS domain divalent metal cation transport mediator 4		earthworm	evm.model.Contig20.273
TF101013	FAM58A	cyclin Q	Cyclins	earthworm	evm.model.Contig13.552
TF101021	CDK3	cyclin dependent kinase 3	Cyclin dependent kinases	earthworm	evm.model.Contig31.153
TF101021	CDK3	cyclin dependent kinase 3	Cyclin dependent kinases	earthworm	evm.model.Contig31.141
TF101021	CDK3	cyclin dependent kinase 3	Cyclin dependent kinases	earthworm	evm.model.Contig39.432
TF101021	NEK6	NIMA related kinase 6		earthworm	evm.model.Contig31.153
TF101021	NEK6	NIMA related kinase 6		earthworm	evm.model.Contig31.141
TF101021	NEK6	NIMA related kinase 6		earthworm	evm.model.Contig39.432
TF101021	CDK2	cyclin dependent kinase 2	Cyclin dependent kinases	earthworm	evm.model.Contig31.153
TF101021	CDK2	cyclin dependent kinase 2	Cyclin dependent kinases	earthworm	evm.model.Contig31.141
TF101021	CDK2	cyclin dependent kinase 2	Cyclin dependent kinases	earthworm	evm.model.Contig39.432
TF101021	CDK1	cyclin dependent kinase 1	Cyclin dependent kinases	earthworm	evm.model.Contig31.153
TF101021	CDK1	cyclin dependent kinase 1	Cyclin dependent kinases	earthworm	evm.model.Contig31.141
TF101021	CDK1	cyclin dependent kinase 1	Cyclin dependent kinases	earthworm	evm.model.Contig39.432
TF101023	CDK5	cyclin dependent kinase 5	Cyclin dependent kinases	earthworm	evm.model.Contig21.288
TF101024	CDK7	cyclin dependent kinase 7	Cyclin dependent kinases	earthworm	evm.model.Contig2.355
TF101024	CDK7	cyclin dependent kinase 7	Cyclin dependent kinases	earthworm	evm.model.Contig2.368
TF101025	CDK8	cyclin dependent kinase 8	Cyclin dependent kinases|Mediator complex	earthworm	evm.model.Contig17.669
TF101025	CDK19	cyclin dependent kinase 19	Cyclin dependent kinases|Mediator complex	earthworm	evm.model.Contig17.669
TF101031	CDKL1	cyclin dependent kinase like 1	Cyclin dependent kinases	earthworm	evm.model.Contig14.499
TF101031	CDKL1	cyclin dependent kinase like 1	Cyclin dependent kinases	earthworm	evm.model.Contig14.693
TF101031	CDKL1	cyclin dependent kinase like 1	Cyclin dependent kinases	earthworm	evm.model.Contig36.500
TF101031	CDKL2	cyclin dependent kinase like 2	Cyclin dependent kinases	earthworm	evm.model.Contig14.499
TF101031	CDKL2	cyclin dependent kinase like 2	Cyclin dependent kinases	earthworm	evm.model.Contig14.693
TF101031	CDKL2	cyclin dependent kinase like 2	Cyclin dependent kinases	earthworm	evm.model.Contig36.500
TF101031	CDKL3	cyclin dependent kinase like 3	Cyclin dependent kinases	earthworm	evm.model.Contig14.499
TF101031	CDKL3	cyclin dependent kinase like 3	Cyclin dependent kinases	earthworm	evm.model.Contig14.693
TF101031	CDKL3	cyclin dependent kinase like 3	Cyclin dependent kinases	earthworm	evm.model.Contig36.500
TF101031	CDKL4	cyclin dependent kinase like 4	Cyclin dependent kinases	earthworm	evm.model.Contig14.499
TF101031	CDKL4	cyclin dependent kinase like 4	Cyclin dependent kinases	earthworm	evm.model.Contig14.693
TF101031	CDKL4	cyclin dependent kinase like 4	Cyclin dependent kinases	earthworm	evm.model.Contig36.500
TF101032	CDKL5	cyclin dependent kinase like 5	Cyclin dependent kinases|Cilia and flagella associated	earthworm	evm.model.Contig11.215
TF101032	CDKL5	cyclin dependent kinase like 5	Cyclin dependent kinases|Cilia and flagella associated	earthworm	evm.model.Contig11.216
TF101033	CDK5RAP1	CDK5 regulatory subunit associated protein 1		earthworm	evm.model.Contig22.347
TF101035	CDK11A	cyclin dependent kinase 11A	Cyclin dependent kinases	earthworm	evm.model.Contig1.242
TF101035	CDK11A	cyclin dependent kinase 11A	Cyclin dependent kinases	earthworm	evm.model.Contig1.253
TF101035	CDK11A	cyclin dependent kinase 11A	Cyclin dependent kinases	earthworm	evm.model.Contig1.252
TF101035	CDK11B	cyclin dependent kinase 11B	Cyclin dependent kinases	earthworm	evm.model.Contig1.242
TF101035	CDK11B	cyclin dependent kinase 11B	Cyclin dependent kinases	earthworm	evm.model.Contig1.253
TF101035	CDK11B	cyclin dependent kinase 11B	Cyclin dependent kinases	earthworm	evm.model.Contig1.252
TF101036	CDK5R1	cyclin dependent kinase 5 regulatory subunit 1		earthworm	evm.model.Contig13.64
TF101036	CDK5R1	cyclin dependent kinase 5 regulatory subunit 1		earthworm	evm.model.Contig13.62
TF101036	CDK5R1	cyclin dependent kinase 5 regulatory subunit 1		earthworm	evm.model.Contig16.210
TF101036	CDK5R1	cyclin dependent kinase 5 regulatory subunit 1		earthworm	evm.model.Contig16.218
TF101036	CDK5R1	cyclin dependent kinase 5 regulatory subunit 1		earthworm	evm.model.Contig25.277
TF101036	CDK5R1	cyclin dependent kinase 5 regulatory subunit 1		earthworm	evm.model.Contig28.8
TF101036	CDK5R1	cyclin dependent kinase 5 regulatory subunit 1		earthworm	evm.model.Contig32.52
TF101036	CDK5R1	cyclin dependent kinase 5 regulatory subunit 1		earthworm	evm.model.Contig33.256
TF101036	CDK5R1	cyclin dependent kinase 5 regulatory subunit 1		earthworm	evm.model.Contig4.910
TF101036	CDK5R1	cyclin dependent kinase 5 regulatory subunit 1		earthworm	evm.model.Contig5.888
TF101036	CDK5R2	cyclin dependent kinase 5 regulatory subunit 2		earthworm	evm.model.Contig13.64
TF101036	CDK5R2	cyclin dependent kinase 5 regulatory subunit 2		earthworm	evm.model.Contig13.62
TF101036	CDK5R2	cyclin dependent kinase 5 regulatory subunit 2		earthworm	evm.model.Contig16.210
TF101036	CDK5R2	cyclin dependent kinase 5 regulatory subunit 2		earthworm	evm.model.Contig16.218
TF101036	CDK5R2	cyclin dependent kinase 5 regulatory subunit 2		earthworm	evm.model.Contig25.277
TF101036	CDK5R2	cyclin dependent kinase 5 regulatory subunit 2		earthworm	evm.model.Contig28.8
TF101036	CDK5R2	cyclin dependent kinase 5 regulatory subunit 2		earthworm	evm.model.Contig32.52
TF101036	CDK5R2	cyclin dependent kinase 5 regulatory subunit 2		earthworm	evm.model.Contig33.256
TF101036	CDK5R2	cyclin dependent kinase 5 regulatory subunit 2		earthworm	evm.model.Contig4.910
TF101036	CDK5R2	cyclin dependent kinase 5 regulatory subunit 2		earthworm	evm.model.Contig5.888
TF101038	CDKN1A	cyclin dependent kinase inhibitor 1A		earthworm	evm.model.Contig2.467
TF101038	CDKN1A	cyclin dependent kinase inhibitor 1A		earthworm	evm.model.Contig20.732
TF101038	CDKN1A	cyclin dependent kinase inhibitor 1A		earthworm	evm.model.Contig40.222
TF101038	CDKN1A	cyclin dependent kinase inhibitor 1A		earthworm	evm.model.Contig5.174
TF101038	CDKN1B	cyclin dependent kinase inhibitor 1B		earthworm	evm.model.Contig2.467
TF101038	CDKN1B	cyclin dependent kinase inhibitor 1B		earthworm	evm.model.Contig20.732
TF101038	CDKN1B	cyclin dependent kinase inhibitor 1B		earthworm	evm.model.Contig40.222
TF101038	CDKN1B	cyclin dependent kinase inhibitor 1B		earthworm	evm.model.Contig5.174
TF101039	CDK9	cyclin dependent kinase 9	Cyclin dependent kinases|P-TEFb complex	earthworm	evm.model.Contig1.191
TF101039	CDK9	cyclin dependent kinase 9	Cyclin dependent kinases|P-TEFb complex	earthworm	evm.model.Contig1.197
TF101039	CDK9	cyclin dependent kinase 9	Cyclin dependent kinases|P-TEFb complex	earthworm	evm.model.Contig2.594
TF101039	CDK9	cyclin dependent kinase 9	Cyclin dependent kinases|P-TEFb complex	earthworm	evm.model.Contig2.593
TF101039	CDK9	cyclin dependent kinase 9	Cyclin dependent kinases|P-TEFb complex	earthworm	evm.model.Contig3.172
TF101041	CLK3	CDC like kinase 3	CDC like kinases	earthworm	evm.model.Contig12.204
TF101041	CLK3	CDC like kinase 3	CDC like kinases	earthworm	evm.model.Contig26.438
TF101041	CLK3	CDC like kinase 3	CDC like kinases	earthworm	evm.model.Contig26.437
TF101041	CLK3	CDC like kinase 3	CDC like kinases	earthworm	evm.model.Contig27.437
TF101041	CLK3	CDC like kinase 3	CDC like kinases	earthworm	evm.model.Contig3.269
TF101041	CLK3	CDC like kinase 3	CDC like kinases	earthworm	evm.model.Contig3.258
TF101041	CLK3	CDC like kinase 3	CDC like kinases	earthworm	evm.model.Contig32.121
TF101041	CLK3	CDC like kinase 3	CDC like kinases	earthworm	evm.model.Contig32.117
TF101041	CLK3	CDC like kinase 3	CDC like kinases	earthworm	evm.model.Contig32.129
TF101041	CLK3	CDC like kinase 3	CDC like kinases	earthworm	evm.model.Contig40.434
TF101041	CLK1	CDC like kinase 1	CDC like kinases	earthworm	evm.model.Contig12.204
TF101041	CLK1	CDC like kinase 1	CDC like kinases	earthworm	evm.model.Contig26.438
TF101041	CLK1	CDC like kinase 1	CDC like kinases	earthworm	evm.model.Contig26.437
TF101041	CLK1	CDC like kinase 1	CDC like kinases	earthworm	evm.model.Contig27.437
TF101041	CLK1	CDC like kinase 1	CDC like kinases	earthworm	evm.model.Contig3.269
TF101041	CLK1	CDC like kinase 1	CDC like kinases	earthworm	evm.model.Contig3.258
TF101041	CLK1	CDC like kinase 1	CDC like kinases	earthworm	evm.model.Contig32.121
TF101041	CLK1	CDC like kinase 1	CDC like kinases	earthworm	evm.model.Contig32.117
TF101041	CLK1	CDC like kinase 1	CDC like kinases	earthworm	evm.model.Contig32.129
TF101041	CLK1	CDC like kinase 1	CDC like kinases	earthworm	evm.model.Contig40.434
TF101041	CLK4	CDC like kinase 4	CDC like kinases	earthworm	evm.model.Contig12.204
TF101041	CLK4	CDC like kinase 4	CDC like kinases	earthworm	evm.model.Contig26.438
TF101041	CLK4	CDC like kinase 4	CDC like kinases	earthworm	evm.model.Contig26.437
TF101041	CLK4	CDC like kinase 4	CDC like kinases	earthworm	evm.model.Contig27.437
TF101041	CLK4	CDC like kinase 4	CDC like kinases	earthworm	evm.model.Contig3.269
TF101041	CLK4	CDC like kinase 4	CDC like kinases	earthworm	evm.model.Contig3.258
TF101041	CLK4	CDC like kinase 4	CDC like kinases	earthworm	evm.model.Contig32.121
TF101041	CLK4	CDC like kinase 4	CDC like kinases	earthworm	evm.model.Contig32.117
TF101041	CLK4	CDC like kinase 4	CDC like kinases	earthworm	evm.model.Contig32.129
TF101041	CLK4	CDC like kinase 4	CDC like kinases	earthworm	evm.model.Contig40.434
TF101041	CLK2	CDC like kinase 2	CDC like kinases	earthworm	evm.model.Contig12.204
TF101041	CLK2	CDC like kinase 2	CDC like kinases	earthworm	evm.model.Contig26.438
TF101041	CLK2	CDC like kinase 2	CDC like kinases	earthworm	evm.model.Contig26.437
TF101041	CLK2	CDC like kinase 2	CDC like kinases	earthworm	evm.model.Contig27.437
TF101041	CLK2	CDC like kinase 2	CDC like kinases	earthworm	evm.model.Contig3.269
TF101041	CLK2	CDC like kinase 2	CDC like kinases	earthworm	evm.model.Contig3.258
TF101041	CLK2	CDC like kinase 2	CDC like kinases	earthworm	evm.model.Contig32.121
TF101041	CLK2	CDC like kinase 2	CDC like kinases	earthworm	evm.model.Contig32.117
TF101041	CLK2	CDC like kinase 2	CDC like kinases	earthworm	evm.model.Contig32.129
TF101041	CLK2	CDC like kinase 2	CDC like kinases	earthworm	evm.model.Contig40.434
TF101051	CDC6	cell division cycle 6		earthworm	evm.model.Contig28.486
TF101052	CDC7	cell division cycle 7		earthworm	evm.model.Contig0.88
TF101053	CDC14A	cell division cycle 14A	CDC14 phosphatases	earthworm	evm.model.Contig1.812
TF101053	CDC14A	cell division cycle 14A	CDC14 phosphatases	earthworm	evm.model.Contig1.813
TF101053	CDC14A	cell division cycle 14A	CDC14 phosphatases	earthworm	evm.model.Contig1.811
TF101053	CDC14A	cell division cycle 14A	CDC14 phosphatases	earthworm	evm.model.Contig23.390
TF101053	CDC14A	cell division cycle 14A	CDC14 phosphatases	earthworm	evm.model.Contig23.487
TF101053	CDC14A	cell division cycle 14A	CDC14 phosphatases	earthworm	evm.model.Contig23.489
TF101053	CDC14A	cell division cycle 14A	CDC14 phosphatases	earthworm	evm.model.Contig40.31
TF101053	CDC14B	cell division cycle 14B	CDC14 phosphatases	earthworm	evm.model.Contig1.812
TF101053	CDC14B	cell division cycle 14B	CDC14 phosphatases	earthworm	evm.model.Contig1.813
TF101053	CDC14B	cell division cycle 14B	CDC14 phosphatases	earthworm	evm.model.Contig1.811
TF101053	CDC14B	cell division cycle 14B	CDC14 phosphatases	earthworm	evm.model.Contig23.390
TF101053	CDC14B	cell division cycle 14B	CDC14 phosphatases	earthworm	evm.model.Contig23.487
TF101053	CDC14B	cell division cycle 14B	CDC14 phosphatases	earthworm	evm.model.Contig23.489
TF101053	CDC14B	cell division cycle 14B	CDC14 phosphatases	earthworm	evm.model.Contig40.31
TF101054	CDC16	cell division cycle 16	Anaphase promoting complex |Tetratricopeptide repeat domain containing	earthworm	evm.model.Contig4.503
TF101054	CDC16	cell division cycle 16	Anaphase promoting complex |Tetratricopeptide repeat domain containing	earthworm	evm.model.Contig4.511
TF101054	CDC16	cell division cycle 16	Anaphase promoting complex |Tetratricopeptide repeat domain containing	earthworm	evm.model.Contig4.512
TF101054	CDC16	cell division cycle 16	Anaphase promoting complex |Tetratricopeptide repeat domain containing	earthworm	evm.model.Contig4.504
TF101055	CDC23	cell division cycle 23	Anaphase promoting complex |Tetratricopeptide repeat domain containing	earthworm	evm.model.Contig1.823
TF101056	CDC25B	cell division cycle 25B	Class III Cys-based CDC25 phosphatases	earthworm	evm.model.Contig28.40
TF101056	CDC25B	cell division cycle 25B	Class III Cys-based CDC25 phosphatases	earthworm	evm.model.Contig3.341
TF101056	CDC25B	cell division cycle 25B	Class III Cys-based CDC25 phosphatases	earthworm	evm.model.Contig6.976
TF101056	CDC25A	cell division cycle 25A	Class III Cys-based CDC25 phosphatases	earthworm	evm.model.Contig28.40
TF101056	CDC25A	cell division cycle 25A	Class III Cys-based CDC25 phosphatases	earthworm	evm.model.Contig3.341
TF101056	CDC25A	cell division cycle 25A	Class III Cys-based CDC25 phosphatases	earthworm	evm.model.Contig6.976
TF101056	CDC25C	cell division cycle 25C	Protein phosphatase 1 regulatory subunits|Class III Cys-based CDC25 phosphatases	earthworm	evm.model.Contig28.40
TF101056	CDC25C	cell division cycle 25C	Protein phosphatase 1 regulatory subunits|Class III Cys-based CDC25 phosphatases	earthworm	evm.model.Contig3.341
TF101056	CDC25C	cell division cycle 25C	Protein phosphatase 1 regulatory subunits|Class III Cys-based CDC25 phosphatases	earthworm	evm.model.Contig6.976
TF101057	CDC26	cell division cycle 26	Anaphase promoting complex	earthworm	evm.model.Contig18.203
TF101060	CDK12	cyclin dependent kinase 12	Cyclin dependent kinases	earthworm	evm.model.Contig10.379
TF101060	CDK12	cyclin dependent kinase 12	Cyclin dependent kinases	earthworm	evm.model.Contig10.380
TF101060	CDK12	cyclin dependent kinase 12	Cyclin dependent kinases	earthworm	evm.model.Contig12.659
TF101060	CDK12	cyclin dependent kinase 12	Cyclin dependent kinases	earthworm	evm.model.Contig39.176
TF101060	CDK13	cyclin dependent kinase 13	Cyclin dependent kinases	earthworm	evm.model.Contig10.379
TF101060	CDK13	cyclin dependent kinase 13	Cyclin dependent kinases	earthworm	evm.model.Contig10.380
TF101060	CDK13	cyclin dependent kinase 13	Cyclin dependent kinases	earthworm	evm.model.Contig12.659
TF101060	CDK13	cyclin dependent kinase 13	Cyclin dependent kinases	earthworm	evm.model.Contig39.176
TF101063	PIGU	phosphatidylinositol glycan anchor biosynthesis class U	Phosphatidylinositol glycan anchor biosynthesis	earthworm	evm.model.Contig14.350
TF101064	CDC40	cell division cycle 40	WD repeat domain containing|Spliceosomal Bact complex|Spliceosomal C complex|Spliceosomal P complex	earthworm	evm.model.Contig1.924
TF101064	CDC40	cell division cycle 40	WD repeat domain containing|Spliceosomal Bact complex|Spliceosomal C complex|Spliceosomal P complex	earthworm	evm.model.Contig1.925
TF101065	CDC20	cell division cycle 20	WD repeat domain containing	earthworm	evm.model.Contig39.302
TF101066	FZR1	fizzy and cell division cycle 20 related 1	WD repeat domain containing	earthworm	evm.model.Contig1.921
TF101066	FZR1	fizzy and cell division cycle 20 related 1	WD repeat domain containing	earthworm	evm.model.Contig1.919
TF101066	FZR1	fizzy and cell division cycle 20 related 1	WD repeat domain containing	earthworm	evm.model.Contig6.570
TF101066	FZR1	fizzy and cell division cycle 20 related 1	WD repeat domain containing	earthworm	evm.model.Contig6.576
TF101067	NUF2	NUF2, NDC80 kinetochore complex component	NDC80 kinetochore complex	earthworm	evm.model.Contig26.427
TF101069	SERTAD3	SERTA domain containing 3		earthworm	evm.model.Contig3.1163
TF101069	SERTAD1	SERTA domain containing 1		earthworm	evm.model.Contig3.1163
TF101069	CDCA4	cell division cycle associated 4		earthworm	evm.model.Contig3.1163
TF101072	REV3L	REV3 like, DNA directed polymerase zeta catalytic subunit	DNA polymerases	earthworm	evm.model.Contig11.39
TF101073	POLD2	DNA polymerase delta 2, accessory subunit	DNA polymerases	earthworm	evm.model.Contig1.299
TF101074	FBXW7	F-box and WD repeat domain containing 7	WD repeat domain containing|F-box and WD repeat domain containing	earthworm	evm.model.Contig10.163
TF101076	CDCA7	cell division cycle associated 7		earthworm	evm.model.Contig2.468
TF101076	CDCA7L	cell division cycle associated 7 like		earthworm	evm.model.Contig2.468
TF101079	2020-09-02	septin 2	Septins	earthworm	evm.model.Contig12.599
TF101079	2020-09-02	septin 2	Septins	earthworm	evm.model.Contig12.611
TF101079	2020-09-02	septin 2	Septins	earthworm	evm.model.Contig14.443
TF101079	2020-09-02	septin 2	Septins	earthworm	evm.model.Contig14.447
TF101079	2020-09-02	septin 2	Septins	earthworm	evm.model.Contig20.244
TF101079	2020-09-02	septin 2	Septins	earthworm	evm.model.Contig23.393
TF101079	2020-09-02	septin 2	Septins	earthworm	evm.model.Contig27.577
TF101079	2020-09-02	septin 2	Septins	earthworm	evm.model.Contig28.582
TF101079	2020-09-02	septin 2	Septins	earthworm	evm.model.Contig28.581
TF101079	2020-09-02	septin 2	Septins	earthworm	evm.model.Contig7.25
TF101079	2020-09-02	septin 2	Septins	earthworm	evm.model.Contig8.337
TF101079	2020-09-04	septin 4	Septins	earthworm	evm.model.Contig12.599
TF101079	2020-09-04	septin 4	Septins	earthworm	evm.model.Contig12.611
TF101079	2020-09-04	septin 4	Septins	earthworm	evm.model.Contig14.443
TF101079	2020-09-04	septin 4	Septins	earthworm	evm.model.Contig14.447
TF101079	2020-09-04	septin 4	Septins	earthworm	evm.model.Contig20.244
TF101079	2020-09-04	septin 4	Septins	earthworm	evm.model.Contig23.393
TF101079	2020-09-04	septin 4	Septins	earthworm	evm.model.Contig27.577
TF101079	2020-09-04	septin 4	Septins	earthworm	evm.model.Contig28.582
TF101079	2020-09-04	septin 4	Septins	earthworm	evm.model.Contig28.581
TF101079	2020-09-04	septin 4	Septins	earthworm	evm.model.Contig7.25
TF101079	2020-09-04	septin 4	Septins	earthworm	evm.model.Contig8.337
TF101079	2020-09-01	septin 1	Septins	earthworm	evm.model.Contig12.599
TF101079	2020-09-01	septin 1	Septins	earthworm	evm.model.Contig12.611
TF101079	2020-09-01	septin 1	Septins	earthworm	evm.model.Contig14.443
TF101079	2020-09-01	septin 1	Septins	earthworm	evm.model.Contig14.447
TF101079	2020-09-01	septin 1	Septins	earthworm	evm.model.Contig20.244
TF101079	2020-09-01	septin 1	Septins	earthworm	evm.model.Contig23.393
TF101079	2020-09-01	septin 1	Septins	earthworm	evm.model.Contig27.577
TF101079	2020-09-01	septin 1	Septins	earthworm	evm.model.Contig28.582
TF101079	2020-09-01	septin 1	Septins	earthworm	evm.model.Contig28.581
TF101079	2020-09-01	septin 1	Septins	earthworm	evm.model.Contig7.25
TF101079	2020-09-01	septin 1	Septins	earthworm	evm.model.Contig8.337
TF101079	2020-09-07	septin 7	Septins	earthworm	evm.model.Contig12.599
TF101079	2020-09-07	septin 7	Septins	earthworm	evm.model.Contig12.611
TF101079	2020-09-07	septin 7	Septins	earthworm	evm.model.Contig14.443
TF101079	2020-09-07	septin 7	Septins	earthworm	evm.model.Contig14.447
TF101079	2020-09-07	septin 7	Septins	earthworm	evm.model.Contig20.244
TF101079	2020-09-07	septin 7	Septins	earthworm	evm.model.Contig23.393
TF101079	2020-09-07	septin 7	Septins	earthworm	evm.model.Contig27.577
TF101079	2020-09-07	septin 7	Septins	earthworm	evm.model.Contig28.582
TF101079	2020-09-07	septin 7	Septins	earthworm	evm.model.Contig28.581
TF101079	2020-09-07	septin 7	Septins	earthworm	evm.model.Contig7.25
TF101079	2020-09-07	septin 7	Septins	earthworm	evm.model.Contig8.337
TF101079	2020-09-05	septin 5	Septins	earthworm	evm.model.Contig12.599
TF101079	2020-09-05	septin 5	Septins	earthworm	evm.model.Contig12.611
TF101079	2020-09-05	septin 5	Septins	earthworm	evm.model.Contig14.443
TF101079	2020-09-05	septin 5	Septins	earthworm	evm.model.Contig14.447
TF101079	2020-09-05	septin 5	Septins	earthworm	evm.model.Contig20.244
TF101079	2020-09-05	septin 5	Septins	earthworm	evm.model.Contig23.393
TF101079	2020-09-05	septin 5	Septins	earthworm	evm.model.Contig27.577
TF101079	2020-09-05	septin 5	Septins	earthworm	evm.model.Contig28.582
TF101079	2020-09-05	septin 5	Septins	earthworm	evm.model.Contig28.581
TF101079	2020-09-05	septin 5	Septins	earthworm	evm.model.Contig7.25
TF101079	2020-09-05	septin 5	Septins	earthworm	evm.model.Contig8.337
TF101080	2020-09-06	septin 6	Septins	earthworm	evm.model.Contig20.242
TF101080	2020-09-06	septin 6	Septins	earthworm	evm.model.Contig20.247
TF101080	2020-09-06	septin 6	Septins	earthworm	evm.model.Contig3.1306
TF101080	2020-09-06	septin 6	Septins	earthworm	evm.model.Contig30.97
TF101080	2020-09-06	septin 6	Septins	earthworm	evm.model.Contig6.286
TF101080	2020-09-11	septin 11	Septins	earthworm	evm.model.Contig20.242
TF101080	2020-09-11	septin 11	Septins	earthworm	evm.model.Contig20.247
TF101080	2020-09-11	septin 11	Septins	earthworm	evm.model.Contig3.1306
TF101080	2020-09-11	septin 11	Septins	earthworm	evm.model.Contig30.97
TF101080	2020-09-11	septin 11	Septins	earthworm	evm.model.Contig6.286
TF101080	2020-09-14	septin 14	Septins	earthworm	evm.model.Contig20.242
TF101080	2020-09-14	septin 14	Septins	earthworm	evm.model.Contig20.247
TF101080	2020-09-14	septin 14	Septins	earthworm	evm.model.Contig3.1306
TF101080	2020-09-14	septin 14	Septins	earthworm	evm.model.Contig30.97
TF101080	2020-09-14	septin 14	Septins	earthworm	evm.model.Contig6.286
TF101080	2020-09-10	septin 10	Septins	earthworm	evm.model.Contig20.242
TF101080	2020-09-10	septin 10	Septins	earthworm	evm.model.Contig20.247
TF101080	2020-09-10	septin 10	Septins	earthworm	evm.model.Contig3.1306
TF101080	2020-09-10	septin 10	Septins	earthworm	evm.model.Contig30.97
TF101080	2020-09-10	septin 10	Septins	earthworm	evm.model.Contig6.286
TF101080	2020-09-08	septin 8	Septins	earthworm	evm.model.Contig20.242
TF101080	2020-09-08	septin 8	Septins	earthworm	evm.model.Contig20.247
TF101080	2020-09-08	septin 8	Septins	earthworm	evm.model.Contig3.1306
TF101080	2020-09-08	septin 8	Septins	earthworm	evm.model.Contig30.97
TF101080	2020-09-08	septin 8	Septins	earthworm	evm.model.Contig6.286
TF101081	NULL	NULL	NULL	earthworm	evm.model.Contig7.66
TF101082	CHEK2	checkpoint kinase 2		earthworm	evm.model.Contig12.81
TF101082	CHEK2	checkpoint kinase 2		earthworm	evm.model.Contig12.80
TF101083	MAD1L1	mitotic arrest deficient 1 like 1		earthworm	evm.model.Contig16.37
TF101083	MAD1L1	mitotic arrest deficient 1 like 1		earthworm	evm.model.Contig16.36
TF101084	MAD2L1	mitotic arrest deficient 2 like 1		earthworm	evm.model.Contig36.325
TF101088	WEE2	WEE1 homolog 2		earthworm	evm.model.Contig2.751
TF101088	WEE1	WEE1 G2 checkpoint kinase		earthworm	evm.model.Contig2.751
TF101089	PLK2	polo like kinase 2		earthworm	evm.model.Contig13.605
TF101089	PLK2	polo like kinase 2		earthworm	evm.model.Contig16.49
TF101089	PLK2	polo like kinase 2		earthworm	evm.model.Contig3.1097
TF101089	PLK2	polo like kinase 2		earthworm	evm.model.Contig31.612
TF101089	PLK2	polo like kinase 2		earthworm	evm.model.Contig32.92
TF101089	PLK2	polo like kinase 2		earthworm	evm.model.Contig32.90
TF101089	PLK2	polo like kinase 2		earthworm	evm.model.Contig4.878
TF101089	PLK2	polo like kinase 2		earthworm	evm.model.Contig6.811
TF101089	PLK2	polo like kinase 2		earthworm	evm.model.Contig6.800
TF101089	PLK2	polo like kinase 2		earthworm	evm.model.Contig6.802
TF101089	PLK2	polo like kinase 2		earthworm	evm.model.Contig6.202
TF101089	PLK2	polo like kinase 2		earthworm	evm.model.Contig7.252
TF101089	PLK1	polo like kinase 1		earthworm	evm.model.Contig13.605
TF101089	PLK1	polo like kinase 1		earthworm	evm.model.Contig16.49
TF101089	PLK1	polo like kinase 1		earthworm	evm.model.Contig3.1097
TF101089	PLK1	polo like kinase 1		earthworm	evm.model.Contig31.612
TF101089	PLK1	polo like kinase 1		earthworm	evm.model.Contig32.92
TF101089	PLK1	polo like kinase 1		earthworm	evm.model.Contig32.90
TF101089	PLK1	polo like kinase 1		earthworm	evm.model.Contig4.878
TF101089	PLK1	polo like kinase 1		earthworm	evm.model.Contig6.811
TF101089	PLK1	polo like kinase 1		earthworm	evm.model.Contig6.800
TF101089	PLK1	polo like kinase 1		earthworm	evm.model.Contig6.802
TF101089	PLK1	polo like kinase 1		earthworm	evm.model.Contig6.202
TF101089	PLK1	polo like kinase 1		earthworm	evm.model.Contig7.252
TF101089	PLK5	polo like kinase 5		earthworm	evm.model.Contig13.605
TF101089	PLK5	polo like kinase 5		earthworm	evm.model.Contig16.49
TF101089	PLK5	polo like kinase 5		earthworm	evm.model.Contig3.1097
TF101089	PLK5	polo like kinase 5		earthworm	evm.model.Contig31.612
TF101089	PLK5	polo like kinase 5		earthworm	evm.model.Contig32.92
TF101089	PLK5	polo like kinase 5		earthworm	evm.model.Contig32.90
TF101089	PLK5	polo like kinase 5		earthworm	evm.model.Contig4.878
TF101089	PLK5	polo like kinase 5		earthworm	evm.model.Contig6.811
TF101089	PLK5	polo like kinase 5		earthworm	evm.model.Contig6.800
TF101089	PLK5	polo like kinase 5		earthworm	evm.model.Contig6.802
TF101089	PLK5	polo like kinase 5		earthworm	evm.model.Contig6.202
TF101089	PLK5	polo like kinase 5		earthworm	evm.model.Contig7.252
TF101089	PLK3	polo like kinase 3		earthworm	evm.model.Contig13.605
TF101089	PLK3	polo like kinase 3		earthworm	evm.model.Contig16.49
TF101089	PLK3	polo like kinase 3		earthworm	evm.model.Contig3.1097
TF101089	PLK3	polo like kinase 3		earthworm	evm.model.Contig31.612
TF101089	PLK3	polo like kinase 3		earthworm	evm.model.Contig32.92
TF101089	PLK3	polo like kinase 3		earthworm	evm.model.Contig32.90
TF101089	PLK3	polo like kinase 3		earthworm	evm.model.Contig4.878
TF101089	PLK3	polo like kinase 3		earthworm	evm.model.Contig6.811
TF101089	PLK3	polo like kinase 3		earthworm	evm.model.Contig6.800
TF101089	PLK3	polo like kinase 3		earthworm	evm.model.Contig6.802
TF101089	PLK3	polo like kinase 3		earthworm	evm.model.Contig6.202
TF101089	PLK3	polo like kinase 3		earthworm	evm.model.Contig7.252
TF101092	ORC2	origin recognition complex subunit 2	Origin recognition complex	earthworm	evm.model.Contig3.257
TF101092	ORC2	origin recognition complex subunit 2	Origin recognition complex	earthworm	evm.model.Contig3.256
TF101093	ORC3	origin recognition complex subunit 3	Origin recognition complex	earthworm	evm.model.Contig39.94
TF101093	ORC3	origin recognition complex subunit 3	Origin recognition complex	earthworm	evm.model.Contig39.95
TF101094	ORC4	origin recognition complex subunit 4	AAA ATPases|Origin recognition complex	earthworm	evm.model.Contig4.160
TF101095	ORC5	origin recognition complex subunit 5	Protein phosphatase 1 regulatory subunits|Origin recognition complex	earthworm	evm.model.Contig33.413
TF101095	ORC5	origin recognition complex subunit 5	Protein phosphatase 1 regulatory subunits|Origin recognition complex	earthworm	evm.model.Contig33.407
TF101097	CREBBP	CREB binding protein	Zinc fingers ZZ-type|Lysine acetyltransferases|Bromodomain containing	earthworm	evm.model.Contig15.26
TF101097	CREBBP	CREB binding protein	Zinc fingers ZZ-type|Lysine acetyltransferases|Bromodomain containing	earthworm	evm.model.Contig15.27
TF101097	CREBBP	CREB binding protein	Zinc fingers ZZ-type|Lysine acetyltransferases|Bromodomain containing	earthworm	evm.model.Contig20.238
TF101097	CREBBP	CREB binding protein	Zinc fingers ZZ-type|Lysine acetyltransferases|Bromodomain containing	earthworm	evm.model.Contig26.99
TF101097	CREBBP	CREB binding protein	Zinc fingers ZZ-type|Lysine acetyltransferases|Bromodomain containing	earthworm	evm.model.Contig28.578
TF101097	CREBBP	CREB binding protein	Zinc fingers ZZ-type|Lysine acetyltransferases|Bromodomain containing	earthworm	evm.model.Contig3.310
TF101097	CREBBP	CREB binding protein	Zinc fingers ZZ-type|Lysine acetyltransferases|Bromodomain containing	earthworm	evm.model.Contig3.311
TF101097	CREBBP	CREB binding protein	Zinc fingers ZZ-type|Lysine acetyltransferases|Bromodomain containing	earthworm	evm.model.Contig3.1226
TF101097	CREBBP	CREB binding protein	Zinc fingers ZZ-type|Lysine acetyltransferases|Bromodomain containing	earthworm	evm.model.Contig3.308
TF101097	CREBBP	CREB binding protein	Zinc fingers ZZ-type|Lysine acetyltransferases|Bromodomain containing	earthworm	evm.model.Contig3.1230
TF101097	CREBBP	CREB binding protein	Zinc fingers ZZ-type|Lysine acetyltransferases|Bromodomain containing	earthworm	evm.model.Contig6.991
TF101097	CREBBP	CREB binding protein	Zinc fingers ZZ-type|Lysine acetyltransferases|Bromodomain containing	earthworm	evm.model.Contig6.988
TF101097	CREBBP	CREB binding protein	Zinc fingers ZZ-type|Lysine acetyltransferases|Bromodomain containing	earthworm	evm.model.Contig6.168
TF101097	CREBBP	CREB binding protein	Zinc fingers ZZ-type|Lysine acetyltransferases|Bromodomain containing	earthworm	evm.model.Contig6.60
TF101097	CREBBP	CREB binding protein	Zinc fingers ZZ-type|Lysine acetyltransferases|Bromodomain containing	earthworm	evm.model.Contig6.59
TF101097	EP300	E1A binding protein p300	Zinc fingers ZZ-type|Lysine acetyltransferases|Bromodomain containing	earthworm	evm.model.Contig15.26
TF101097	EP300	E1A binding protein p300	Zinc fingers ZZ-type|Lysine acetyltransferases|Bromodomain containing	earthworm	evm.model.Contig15.27
TF101097	EP300	E1A binding protein p300	Zinc fingers ZZ-type|Lysine acetyltransferases|Bromodomain containing	earthworm	evm.model.Contig20.238
TF101097	EP300	E1A binding protein p300	Zinc fingers ZZ-type|Lysine acetyltransferases|Bromodomain containing	earthworm	evm.model.Contig26.99
TF101097	EP300	E1A binding protein p300	Zinc fingers ZZ-type|Lysine acetyltransferases|Bromodomain containing	earthworm	evm.model.Contig28.578
TF101097	EP300	E1A binding protein p300	Zinc fingers ZZ-type|Lysine acetyltransferases|Bromodomain containing	earthworm	evm.model.Contig3.310
TF101097	EP300	E1A binding protein p300	Zinc fingers ZZ-type|Lysine acetyltransferases|Bromodomain containing	earthworm	evm.model.Contig3.311
TF101097	EP300	E1A binding protein p300	Zinc fingers ZZ-type|Lysine acetyltransferases|Bromodomain containing	earthworm	evm.model.Contig3.1226
TF101097	EP300	E1A binding protein p300	Zinc fingers ZZ-type|Lysine acetyltransferases|Bromodomain containing	earthworm	evm.model.Contig3.308
TF101097	EP300	E1A binding protein p300	Zinc fingers ZZ-type|Lysine acetyltransferases|Bromodomain containing	earthworm	evm.model.Contig3.1230
TF101097	EP300	E1A binding protein p300	Zinc fingers ZZ-type|Lysine acetyltransferases|Bromodomain containing	earthworm	evm.model.Contig6.991
TF101097	EP300	E1A binding protein p300	Zinc fingers ZZ-type|Lysine acetyltransferases|Bromodomain containing	earthworm	evm.model.Contig6.988
TF101097	EP300	E1A binding protein p300	Zinc fingers ZZ-type|Lysine acetyltransferases|Bromodomain containing	earthworm	evm.model.Contig6.168
TF101097	EP300	E1A binding protein p300	Zinc fingers ZZ-type|Lysine acetyltransferases|Bromodomain containing	earthworm	evm.model.Contig6.60
TF101097	EP300	E1A binding protein p300	Zinc fingers ZZ-type|Lysine acetyltransferases|Bromodomain containing	earthworm	evm.model.Contig6.59
TF101103	NBN	nibrin	BRCA1 C complex|MRN complex	earthworm	evm.model.Contig11.242
TF101103	NBN	nibrin	BRCA1 C complex|MRN complex	earthworm	evm.model.Contig11.260
TF101103	NBN	nibrin	BRCA1 C complex|MRN complex	earthworm	evm.model.Contig11.267
TF101104	GSK3A	glycogen synthase kinase 3 alpha		earthworm	evm.model.Contig19.294
TF101104	GSK3A	glycogen synthase kinase 3 alpha		earthworm	evm.model.Contig26.391
TF101104	GSK3A	glycogen synthase kinase 3 alpha		earthworm	evm.model.Contig26.372
TF101104	GSK3A	glycogen synthase kinase 3 alpha		earthworm	evm.model.Contig38.51
TF101104	GSK3A	glycogen synthase kinase 3 alpha		earthworm	evm.model.Contig38.52
TF101104	GSK3A	glycogen synthase kinase 3 alpha		earthworm	evm.model.Contig38.53
TF101104	GSK3A	glycogen synthase kinase 3 alpha		earthworm	evm.model.Contig38.54
TF101104	GSK3A	glycogen synthase kinase 3 alpha		earthworm	evm.model.Contig39.183
TF101104	GSK3B	glycogen synthase kinase 3 beta		earthworm	evm.model.Contig19.294
TF101104	GSK3B	glycogen synthase kinase 3 beta		earthworm	evm.model.Contig26.391
TF101104	GSK3B	glycogen synthase kinase 3 beta		earthworm	evm.model.Contig26.372
TF101104	GSK3B	glycogen synthase kinase 3 beta		earthworm	evm.model.Contig38.51
TF101104	GSK3B	glycogen synthase kinase 3 beta		earthworm	evm.model.Contig38.52
TF101104	GSK3B	glycogen synthase kinase 3 beta		earthworm	evm.model.Contig38.53
TF101104	GSK3B	glycogen synthase kinase 3 beta		earthworm	evm.model.Contig38.54
TF101104	GSK3B	glycogen synthase kinase 3 beta		earthworm	evm.model.Contig39.183
TF101107	CDC34	cell division cycle 34	Ubiquitin conjugating enzymes E2	earthworm	evm.model.Contig26.282
TF101107	UBE2R2	ubiquitin conjugating enzyme E2 R2	Ubiquitin conjugating enzymes E2	earthworm	evm.model.Contig26.282
TF101109	RHOQ	ras homolog family member Q	Rho family GTPases	earthworm	evm.model.Contig21.368
TF101109	RHOQ	ras homolog family member Q	Rho family GTPases	earthworm	evm.model.Contig22.945
TF101109	RHOQ	ras homolog family member Q	Rho family GTPases	earthworm	evm.model.Contig25.512
TF101109	RHOQ	ras homolog family member Q	Rho family GTPases	earthworm	evm.model.Contig27.343
TF101109	RHOQ	ras homolog family member Q	Rho family GTPases	earthworm	evm.model.Contig29.226
TF101109	RHOQ	ras homolog family member Q	Rho family GTPases	earthworm	evm.model.Contig3.912
TF101109	RHOQ	ras homolog family member Q	Rho family GTPases	earthworm	evm.model.Contig7.74
TF101109	RHOQ	ras homolog family member Q	Rho family GTPases	earthworm	evm.model.Contig8.317
TF101109	RAC1	Rac family small GTPase 1	Rho family GTPases|Endogenous ligands	earthworm	evm.model.Contig21.368
TF101109	RAC1	Rac family small GTPase 1	Rho family GTPases|Endogenous ligands	earthworm	evm.model.Contig22.945
TF101109	RAC1	Rac family small GTPase 1	Rho family GTPases|Endogenous ligands	earthworm	evm.model.Contig25.512
TF101109	RAC1	Rac family small GTPase 1	Rho family GTPases|Endogenous ligands	earthworm	evm.model.Contig27.343
TF101109	RAC1	Rac family small GTPase 1	Rho family GTPases|Endogenous ligands	earthworm	evm.model.Contig29.226
TF101109	RAC1	Rac family small GTPase 1	Rho family GTPases|Endogenous ligands	earthworm	evm.model.Contig3.912
TF101109	RAC1	Rac family small GTPase 1	Rho family GTPases|Endogenous ligands	earthworm	evm.model.Contig7.74
TF101109	RAC1	Rac family small GTPase 1	Rho family GTPases|Endogenous ligands	earthworm	evm.model.Contig8.317
TF101109	RAC2	Rac family small GTPase 2	Rho family GTPases|Endogenous ligands	earthworm	evm.model.Contig21.368
TF101109	RAC2	Rac family small GTPase 2	Rho family GTPases|Endogenous ligands	earthworm	evm.model.Contig22.945
TF101109	RAC2	Rac family small GTPase 2	Rho family GTPases|Endogenous ligands	earthworm	evm.model.Contig25.512
TF101109	RAC2	Rac family small GTPase 2	Rho family GTPases|Endogenous ligands	earthworm	evm.model.Contig27.343
TF101109	RAC2	Rac family small GTPase 2	Rho family GTPases|Endogenous ligands	earthworm	evm.model.Contig29.226
TF101109	RAC2	Rac family small GTPase 2	Rho family GTPases|Endogenous ligands	earthworm	evm.model.Contig3.912
TF101109	RAC2	Rac family small GTPase 2	Rho family GTPases|Endogenous ligands	earthworm	evm.model.Contig7.74
TF101109	RAC2	Rac family small GTPase 2	Rho family GTPases|Endogenous ligands	earthworm	evm.model.Contig8.317
TF101109	CDC42	cell division cycle 42	Rho family GTPases	earthworm	evm.model.Contig21.368
TF101109	CDC42	cell division cycle 42	Rho family GTPases	earthworm	evm.model.Contig22.945
TF101109	CDC42	cell division cycle 42	Rho family GTPases	earthworm	evm.model.Contig25.512
TF101109	CDC42	cell division cycle 42	Rho family GTPases	earthworm	evm.model.Contig27.343
TF101109	CDC42	cell division cycle 42	Rho family GTPases	earthworm	evm.model.Contig29.226
TF101109	CDC42	cell division cycle 42	Rho family GTPases	earthworm	evm.model.Contig3.912
TF101109	CDC42	cell division cycle 42	Rho family GTPases	earthworm	evm.model.Contig7.74
TF101109	CDC42	cell division cycle 42	Rho family GTPases	earthworm	evm.model.Contig8.317
TF101109	RHOJ	ras homolog family member J	Rho family GTPases	earthworm	evm.model.Contig21.368
TF101109	RHOJ	ras homolog family member J	Rho family GTPases	earthworm	evm.model.Contig22.945
TF101109	RHOJ	ras homolog family member J	Rho family GTPases	earthworm	evm.model.Contig25.512
TF101109	RHOJ	ras homolog family member J	Rho family GTPases	earthworm	evm.model.Contig27.343
TF101109	RHOJ	ras homolog family member J	Rho family GTPases	earthworm	evm.model.Contig29.226
TF101109	RHOJ	ras homolog family member J	Rho family GTPases	earthworm	evm.model.Contig3.912
TF101109	RHOJ	ras homolog family member J	Rho family GTPases	earthworm	evm.model.Contig7.74
TF101109	RHOJ	ras homolog family member J	Rho family GTPases	earthworm	evm.model.Contig8.317
TF101109	RAC3	Rac family small GTPase 3	Rho family GTPases|Endogenous ligands	earthworm	evm.model.Contig21.368
TF101109	RAC3	Rac family small GTPase 3	Rho family GTPases|Endogenous ligands	earthworm	evm.model.Contig22.945
TF101109	RAC3	Rac family small GTPase 3	Rho family GTPases|Endogenous ligands	earthworm	evm.model.Contig25.512
TF101109	RAC3	Rac family small GTPase 3	Rho family GTPases|Endogenous ligands	earthworm	evm.model.Contig27.343
TF101109	RAC3	Rac family small GTPase 3	Rho family GTPases|Endogenous ligands	earthworm	evm.model.Contig29.226
TF101109	RAC3	Rac family small GTPase 3	Rho family GTPases|Endogenous ligands	earthworm	evm.model.Contig3.912
TF101109	RAC3	Rac family small GTPase 3	Rho family GTPases|Endogenous ligands	earthworm	evm.model.Contig7.74
TF101109	RAC3	Rac family small GTPase 3	Rho family GTPases|Endogenous ligands	earthworm	evm.model.Contig8.317
TF101109	RHOG	ras homolog family member G	Rho family GTPases	earthworm	evm.model.Contig21.368
TF101109	RHOG	ras homolog family member G	Rho family GTPases	earthworm	evm.model.Contig22.945
TF101109	RHOG	ras homolog family member G	Rho family GTPases	earthworm	evm.model.Contig25.512
TF101109	RHOG	ras homolog family member G	Rho family GTPases	earthworm	evm.model.Contig27.343
TF101109	RHOG	ras homolog family member G	Rho family GTPases	earthworm	evm.model.Contig29.226
TF101109	RHOG	ras homolog family member G	Rho family GTPases	earthworm	evm.model.Contig3.912
TF101109	RHOG	ras homolog family member G	Rho family GTPases	earthworm	evm.model.Contig7.74
TF101109	RHOG	ras homolog family member G	Rho family GTPases	earthworm	evm.model.Contig8.317
TF101117	UBE2E3	ubiquitin conjugating enzyme E2 E3	Ubiquitin conjugating enzymes E2	earthworm	evm.model.Contig20.289
TF101117	UBE2E3	ubiquitin conjugating enzyme E2 E3	Ubiquitin conjugating enzymes E2	earthworm	evm.model.Contig20.293
TF101117	UBE2E3	ubiquitin conjugating enzyme E2 E3	Ubiquitin conjugating enzymes E2	earthworm	evm.model.Contig28.453
TF101117	UBE2E2	ubiquitin conjugating enzyme E2 E2	Ubiquitin conjugating enzymes E2	earthworm	evm.model.Contig20.289
TF101117	UBE2E2	ubiquitin conjugating enzyme E2 E2	Ubiquitin conjugating enzymes E2	earthworm	evm.model.Contig20.293
TF101117	UBE2E2	ubiquitin conjugating enzyme E2 E2	Ubiquitin conjugating enzymes E2	earthworm	evm.model.Contig28.453
TF101117	UBE2E1	ubiquitin conjugating enzyme E2 E1	Ubiquitin conjugating enzymes E2	earthworm	evm.model.Contig20.289
TF101117	UBE2E1	ubiquitin conjugating enzyme E2 E1	Ubiquitin conjugating enzymes E2	earthworm	evm.model.Contig20.293
TF101117	UBE2E1	ubiquitin conjugating enzyme E2 E1	Ubiquitin conjugating enzymes E2	earthworm	evm.model.Contig28.453
TF101121	UBE2H	ubiquitin conjugating enzyme E2 H	Ubiquitin conjugating enzymes E2	earthworm	evm.model.Contig35.152
TF101121	UBE2H	ubiquitin conjugating enzyme E2 H	Ubiquitin conjugating enzymes E2	earthworm	evm.model.Contig40.385
TF101122	UBE2I	ubiquitin conjugating enzyme E2 I	Ubiquitin conjugating enzymes E2	earthworm	evm.model.Contig0.163
TF101122	UBE2I	ubiquitin conjugating enzyme E2 I	Ubiquitin conjugating enzymes E2	earthworm	evm.model.Contig0.149
TF101122	UBE2I	ubiquitin conjugating enzyme E2 I	Ubiquitin conjugating enzymes E2	earthworm	evm.model.Contig0.164
TF101122	UBE2I	ubiquitin conjugating enzyme E2 I	Ubiquitin conjugating enzymes E2	earthworm	evm.model.Contig15.306
TF101125	UBE2M	ubiquitin conjugating enzyme E2 M	Ubiquitin conjugating enzymes E2	earthworm	evm.model.Contig27.150
TF101125	UBE2M	ubiquitin conjugating enzyme E2 M	Ubiquitin conjugating enzymes E2	earthworm	evm.model.Contig3.1233
TF101125	UBE2F	ubiquitin conjugating enzyme E2 F (putative)	Ubiquitin conjugating enzymes E2	earthworm	evm.model.Contig27.150
TF101125	UBE2F	ubiquitin conjugating enzyme E2 F (putative)	Ubiquitin conjugating enzymes E2	earthworm	evm.model.Contig3.1233
TF101127	UBE2K	ubiquitin conjugating enzyme E2 K	Ubiquitin conjugating enzymes E2	earthworm	evm.model.Contig20.520
TF101128	UBE2B	ubiquitin conjugating enzyme E2 B	Ubiquitin conjugating enzymes E2	earthworm	evm.model.Contig22.239
TF101128	UBE2B	ubiquitin conjugating enzyme E2 B	Ubiquitin conjugating enzymes E2	earthworm	evm.model.Contig29.288
TF101128	UBE2B	ubiquitin conjugating enzyme E2 B	Ubiquitin conjugating enzymes E2	earthworm	evm.model.Contig29.261
TF101128	UBE2A	ubiquitin conjugating enzyme E2 A	Ubiquitin conjugating enzymes E2	earthworm	evm.model.Contig22.239
TF101128	UBE2A	ubiquitin conjugating enzyme E2 A	Ubiquitin conjugating enzymes E2	earthworm	evm.model.Contig29.288
TF101128	UBE2A	ubiquitin conjugating enzyme E2 A	Ubiquitin conjugating enzymes E2	earthworm	evm.model.Contig29.261
TF101131	TIGD2	tigger transposable element derived 2	Helix-turn-helix CENPB type domain containing|DNA transposon derived genes	earthworm	evm.model.Contig0.72
TF101131	TIGD2	tigger transposable element derived 2	Helix-turn-helix CENPB type domain containing|DNA transposon derived genes	earthworm	evm.model.Contig17.764
TF101131	TIGD2	tigger transposable element derived 2	Helix-turn-helix CENPB type domain containing|DNA transposon derived genes	earthworm	evm.model.Contig35.118
TF101131	TIGD2	tigger transposable element derived 2	Helix-turn-helix CENPB type domain containing|DNA transposon derived genes	earthworm	evm.model.Contig36.17
TF101131	TIGD2	tigger transposable element derived 2	Helix-turn-helix CENPB type domain containing|DNA transposon derived genes	earthworm	evm.model.Contig4.672
TF101131	TIGD1	tigger transposable element derived 1	Helix-turn-helix CENPB type domain containing|DNA transposon derived genes	earthworm	evm.model.Contig0.72
TF101131	TIGD1	tigger transposable element derived 1	Helix-turn-helix CENPB type domain containing|DNA transposon derived genes	earthworm	evm.model.Contig17.764
TF101131	TIGD1	tigger transposable element derived 1	Helix-turn-helix CENPB type domain containing|DNA transposon derived genes	earthworm	evm.model.Contig35.118
TF101131	TIGD1	tigger transposable element derived 1	Helix-turn-helix CENPB type domain containing|DNA transposon derived genes	earthworm	evm.model.Contig36.17
TF101131	TIGD1	tigger transposable element derived 1	Helix-turn-helix CENPB type domain containing|DNA transposon derived genes	earthworm	evm.model.Contig4.672
TF101131	CENPB	centromere protein B	Helix-turn-helix CENPB type domain containing|DNA transposon derived genes	earthworm	evm.model.Contig0.72
TF101131	CENPB	centromere protein B	Helix-turn-helix CENPB type domain containing|DNA transposon derived genes	earthworm	evm.model.Contig17.764
TF101131	CENPB	centromere protein B	Helix-turn-helix CENPB type domain containing|DNA transposon derived genes	earthworm	evm.model.Contig35.118
TF101131	CENPB	centromere protein B	Helix-turn-helix CENPB type domain containing|DNA transposon derived genes	earthworm	evm.model.Contig36.17
TF101131	CENPB	centromere protein B	Helix-turn-helix CENPB type domain containing|DNA transposon derived genes	earthworm	evm.model.Contig4.672
TF101131	TIGD6	tigger transposable element derived 6	Helix-turn-helix CENPB type domain containing|DNA transposon derived genes	earthworm	evm.model.Contig0.72
TF101131	TIGD6	tigger transposable element derived 6	Helix-turn-helix CENPB type domain containing|DNA transposon derived genes	earthworm	evm.model.Contig17.764
TF101131	TIGD6	tigger transposable element derived 6	Helix-turn-helix CENPB type domain containing|DNA transposon derived genes	earthworm	evm.model.Contig35.118
TF101131	TIGD6	tigger transposable element derived 6	Helix-turn-helix CENPB type domain containing|DNA transposon derived genes	earthworm	evm.model.Contig36.17
TF101131	TIGD6	tigger transposable element derived 6	Helix-turn-helix CENPB type domain containing|DNA transposon derived genes	earthworm	evm.model.Contig4.672
TF101131	TIGD4	tigger transposable element derived 4	Helix-turn-helix CENPB type domain containing|DNA transposon derived genes	earthworm	evm.model.Contig0.72
TF101131	TIGD4	tigger transposable element derived 4	Helix-turn-helix CENPB type domain containing|DNA transposon derived genes	earthworm	evm.model.Contig17.764
TF101131	TIGD4	tigger transposable element derived 4	Helix-turn-helix CENPB type domain containing|DNA transposon derived genes	earthworm	evm.model.Contig35.118
TF101131	TIGD4	tigger transposable element derived 4	Helix-turn-helix CENPB type domain containing|DNA transposon derived genes	earthworm	evm.model.Contig36.17
TF101131	TIGD4	tigger transposable element derived 4	Helix-turn-helix CENPB type domain containing|DNA transposon derived genes	earthworm	evm.model.Contig4.672
TF101131	TIGD7	tigger transposable element derived 7	Helix-turn-helix CENPB type domain containing|DNA transposon derived genes	earthworm	evm.model.Contig0.72
TF101131	TIGD7	tigger transposable element derived 7	Helix-turn-helix CENPB type domain containing|DNA transposon derived genes	earthworm	evm.model.Contig17.764
TF101131	TIGD7	tigger transposable element derived 7	Helix-turn-helix CENPB type domain containing|DNA transposon derived genes	earthworm	evm.model.Contig35.118
TF101131	TIGD7	tigger transposable element derived 7	Helix-turn-helix CENPB type domain containing|DNA transposon derived genes	earthworm	evm.model.Contig36.17
TF101131	TIGD7	tigger transposable element derived 7	Helix-turn-helix CENPB type domain containing|DNA transposon derived genes	earthworm	evm.model.Contig4.672
TF101131	JRKL	JRK like	Helix-turn-helix CENPB type domain containing|DNA transposon derived genes	earthworm	evm.model.Contig0.72
TF101131	JRKL	JRK like	Helix-turn-helix CENPB type domain containing|DNA transposon derived genes	earthworm	evm.model.Contig17.764
TF101131	JRKL	JRK like	Helix-turn-helix CENPB type domain containing|DNA transposon derived genes	earthworm	evm.model.Contig35.118
TF101131	JRKL	JRK like	Helix-turn-helix CENPB type domain containing|DNA transposon derived genes	earthworm	evm.model.Contig36.17
TF101131	JRKL	JRK like	Helix-turn-helix CENPB type domain containing|DNA transposon derived genes	earthworm	evm.model.Contig4.672
TF101131	TIGD3	tigger transposable element derived 3	Helix-turn-helix CENPB type domain containing|DNA transposon derived genes	earthworm	evm.model.Contig0.72
TF101131	TIGD3	tigger transposable element derived 3	Helix-turn-helix CENPB type domain containing|DNA transposon derived genes	earthworm	evm.model.Contig17.764
TF101131	TIGD3	tigger transposable element derived 3	Helix-turn-helix CENPB type domain containing|DNA transposon derived genes	earthworm	evm.model.Contig35.118
TF101131	TIGD3	tigger transposable element derived 3	Helix-turn-helix CENPB type domain containing|DNA transposon derived genes	earthworm	evm.model.Contig36.17
TF101131	TIGD3	tigger transposable element derived 3	Helix-turn-helix CENPB type domain containing|DNA transposon derived genes	earthworm	evm.model.Contig4.672
TF101135	CNTRL	centriolin		earthworm	evm.model.Contig6.943
TF101135	CNTRL	centriolin		earthworm	evm.model.Contig6.937
TF101138	CROCC	ciliary rootlet coiled-coil, rootletin		earthworm	evm.model.Contig13.593
TF101138	CROCC	ciliary rootlet coiled-coil, rootletin		earthworm	evm.model.Contig13.337
TF101138	CROCC	ciliary rootlet coiled-coil, rootletin		earthworm	evm.model.Contig13.333
TF101138	CROCC	ciliary rootlet coiled-coil, rootletin		earthworm	evm.model.Contig15.212
TF101138	CROCC	ciliary rootlet coiled-coil, rootletin		earthworm	evm.model.Contig156.1
TF101138	CROCC	ciliary rootlet coiled-coil, rootletin		earthworm	evm.model.Contig16.135
TF101138	CROCC	ciliary rootlet coiled-coil, rootletin		earthworm	evm.model.Contig24.42
TF101138	CROCC	ciliary rootlet coiled-coil, rootletin		earthworm	evm.model.Contig26.268
TF101138	CROCC	ciliary rootlet coiled-coil, rootletin		earthworm	evm.model.Contig30.192
TF101138	CROCC	ciliary rootlet coiled-coil, rootletin		earthworm	evm.model.Contig4.405
TF101138	CROCC	ciliary rootlet coiled-coil, rootletin		earthworm	evm.model.Contig4.470
TF101138	CEP250	centrosomal protein 250		earthworm	evm.model.Contig13.593
TF101138	CEP250	centrosomal protein 250		earthworm	evm.model.Contig13.337
TF101138	CEP250	centrosomal protein 250		earthworm	evm.model.Contig13.333
TF101138	CEP250	centrosomal protein 250		earthworm	evm.model.Contig15.212
TF101138	CEP250	centrosomal protein 250		earthworm	evm.model.Contig156.1
TF101138	CEP250	centrosomal protein 250		earthworm	evm.model.Contig16.135
TF101138	CEP250	centrosomal protein 250		earthworm	evm.model.Contig24.42
TF101138	CEP250	centrosomal protein 250		earthworm	evm.model.Contig26.268
TF101138	CEP250	centrosomal protein 250		earthworm	evm.model.Contig30.192
TF101138	CEP250	centrosomal protein 250		earthworm	evm.model.Contig4.405
TF101138	CEP250	centrosomal protein 250		earthworm	evm.model.Contig4.470
TF101139	RCC1	regulator of chromosome condensation 1		earthworm	evm.model.Contig0.309
TF101139	RCC1	regulator of chromosome condensation 1		earthworm	evm.model.Contig1.687
TF101140	CIT	citron rho-interacting serine/threonine kinase	AGC family kinases	earthworm	evm.model.Contig14.310
TF101140	CIT	citron rho-interacting serine/threonine kinase	AGC family kinases	earthworm	evm.model.Contig18.259
TF101140	CIT	citron rho-interacting serine/threonine kinase	AGC family kinases	earthworm	evm.model.Contig18.256
TF101142	CKS2	CDC28 protein kinase regulatory subunit 2		earthworm	evm.model.Contig2.367
TF101142	CKS1B	CDC28 protein kinase regulatory subunit 1B		earthworm	evm.model.Contig2.367
TF101146	COPS3	COP9 signalosome subunit 3	COP9 signalosome	earthworm	evm.model.Contig16.272
TF101146	COPS3	COP9 signalosome subunit 3	COP9 signalosome	earthworm	evm.model.Contig25.284
TF101146	COPS3	COP9 signalosome subunit 3	COP9 signalosome	earthworm	evm.model.Contig25.280
TF101147	COPS4	COP9 signalosome subunit 4	COP9 signalosome	earthworm	evm.model.Contig18.527
TF101149	COPS7A	COP9 signalosome subunit 7A	COP9 signalosome	earthworm	evm.model.Contig11.447
TF101149	COPS7A	COP9 signalosome subunit 7A	COP9 signalosome	earthworm	evm.model.Contig11.439
TF101149	COPS7A	COP9 signalosome subunit 7A	COP9 signalosome	earthworm	evm.model.Contig26.8
TF101149	COPS7B	COP9 signalosome subunit 7B	COP9 signalosome	earthworm	evm.model.Contig11.447
TF101149	COPS7B	COP9 signalosome subunit 7B	COP9 signalosome	earthworm	evm.model.Contig11.439
TF101149	COPS7B	COP9 signalosome subunit 7B	COP9 signalosome	earthworm	evm.model.Contig26.8
TF101150	COPS8	COP9 signalosome subunit 8	COP9 signalosome	earthworm	evm.model.Contig3.587
TF101151	CUL1	cullin 1	Cullins|SCF complex	earthworm	evm.model.Contig16.160
TF101151	CUL1	cullin 1	Cullins|SCF complex	earthworm	evm.model.Contig16.161
TF101151	CUL1	cullin 1	Cullins|SCF complex	earthworm	evm.model.Contig16.162
TF101151	CUL1	cullin 1	Cullins|SCF complex	earthworm	evm.model.Contig25.201
TF101151	CUL1	cullin 1	Cullins|SCF complex	earthworm	evm.model.Contig41.20
TF101151	CUL1	cullin 1	Cullins|SCF complex	earthworm	evm.model.Contig41.15
TF101152	CUL2	cullin 2	Cullins	earthworm	evm.model.Contig13.703
TF101152	CUL2	cullin 2	Cullins	earthworm	evm.model.Contig13.701
TF101152	CUL2	cullin 2	Cullins	earthworm	evm.model.Contig36.82
TF101152	CUL2	cullin 2	Cullins	earthworm	evm.model.Contig36.81
TF101152	CUL2	cullin 2	Cullins	earthworm	evm.model.Contig37.89
TF101152	CUL2	cullin 2	Cullins	earthworm	evm.model.Contig40.152
TF101152	CUL2	cullin 2	Cullins	earthworm	evm.model.Contig40.153
TF101152	CUL2	cullin 2	Cullins	earthworm	evm.model.Contig9.529
TF101153	CUL4A	cullin 4A	Cullins	earthworm	evm.model.Contig1.491
TF101153	CUL4B	cullin 4B	Cullins	earthworm	evm.model.Contig1.491
TF101155	CLASP2	cytoplasmic linker associated protein 2	TOG domain containing	earthworm	evm.model.Contig12.677
TF101155	CLASP2	cytoplasmic linker associated protein 2	TOG domain containing	earthworm	evm.model.Contig14.271
TF101155	CLASP2	cytoplasmic linker associated protein 2	TOG domain containing	earthworm	evm.model.Contig20.208
TF101155	CLASP2	cytoplasmic linker associated protein 2	TOG domain containing	earthworm	evm.model.Contig20.215
TF101155	CLASP2	cytoplasmic linker associated protein 2	TOG domain containing	earthworm	evm.model.Contig20.16
TF101155	CLASP2	cytoplasmic linker associated protein 2	TOG domain containing	earthworm	evm.model.Contig20.214
TF101155	CLASP2	cytoplasmic linker associated protein 2	TOG domain containing	earthworm	evm.model.Contig27.239
TF101155	CLASP2	cytoplasmic linker associated protein 2	TOG domain containing	earthworm	evm.model.Contig28.415
TF101155	CLASP2	cytoplasmic linker associated protein 2	TOG domain containing	earthworm	evm.model.Contig28.416
TF101155	CLASP2	cytoplasmic linker associated protein 2	TOG domain containing	earthworm	evm.model.Contig28.405
TF101155	CLASP2	cytoplasmic linker associated protein 2	TOG domain containing	earthworm	evm.model.Contig3.457
TF101155	CLASP2	cytoplasmic linker associated protein 2	TOG domain containing	earthworm	evm.model.Contig3.446
TF101155	CLASP2	cytoplasmic linker associated protein 2	TOG domain containing	earthworm	evm.model.Contig3.444
TF101155	CLASP1	cytoplasmic linker associated protein 1	TOG domain containing	earthworm	evm.model.Contig12.677
TF101155	CLASP1	cytoplasmic linker associated protein 1	TOG domain containing	earthworm	evm.model.Contig14.271
TF101155	CLASP1	cytoplasmic linker associated protein 1	TOG domain containing	earthworm	evm.model.Contig20.208
TF101155	CLASP1	cytoplasmic linker associated protein 1	TOG domain containing	earthworm	evm.model.Contig20.215
TF101155	CLASP1	cytoplasmic linker associated protein 1	TOG domain containing	earthworm	evm.model.Contig20.16
TF101155	CLASP1	cytoplasmic linker associated protein 1	TOG domain containing	earthworm	evm.model.Contig20.214
TF101155	CLASP1	cytoplasmic linker associated protein 1	TOG domain containing	earthworm	evm.model.Contig27.239
TF101155	CLASP1	cytoplasmic linker associated protein 1	TOG domain containing	earthworm	evm.model.Contig28.415
TF101155	CLASP1	cytoplasmic linker associated protein 1	TOG domain containing	earthworm	evm.model.Contig28.416
TF101155	CLASP1	cytoplasmic linker associated protein 1	TOG domain containing	earthworm	evm.model.Contig28.405
TF101155	CLASP1	cytoplasmic linker associated protein 1	TOG domain containing	earthworm	evm.model.Contig3.457
TF101155	CLASP1	cytoplasmic linker associated protein 1	TOG domain containing	earthworm	evm.model.Contig3.446
TF101155	CLASP1	cytoplasmic linker associated protein 1	TOG domain containing	earthworm	evm.model.Contig3.444
TF101156	SMC1A	structural maintenance of chromosomes 1A	Structural maintenance of chromosomes proteins|Cohesin complex	earthworm	evm.model.Contig23.222
TF101156	SMC1A	structural maintenance of chromosomes 1A	Structural maintenance of chromosomes proteins|Cohesin complex	earthworm	evm.model.Contig39.249
TF101156	SMC1A	structural maintenance of chromosomes 1A	Structural maintenance of chromosomes proteins|Cohesin complex	earthworm	evm.model.Contig39.247
TF101156	SMC1B	structural maintenance of chromosomes 1B	Structural maintenance of chromosomes proteins|Cohesin complex	earthworm	evm.model.Contig23.222
TF101156	SMC1B	structural maintenance of chromosomes 1B	Structural maintenance of chromosomes proteins|Cohesin complex	earthworm	evm.model.Contig39.249
TF101156	SMC1B	structural maintenance of chromosomes 1B	Structural maintenance of chromosomes proteins|Cohesin complex	earthworm	evm.model.Contig39.247
TF101157	SMC2	structural maintenance of chromosomes 2	Structural maintenance of chromosomes proteins|Condensin I subunits|Condensin II subunits	earthworm	evm.model.Contig0.402
TF101157	SMC2	structural maintenance of chromosomes 2	Structural maintenance of chromosomes proteins|Condensin I subunits|Condensin II subunits	earthworm	evm.model.Contig10.356
TF101157	SMC2	structural maintenance of chromosomes 2	Structural maintenance of chromosomes proteins|Condensin I subunits|Condensin II subunits	earthworm	evm.model.Contig32.269
TF101157	SMC2	structural maintenance of chromosomes 2	Structural maintenance of chromosomes proteins|Condensin I subunits|Condensin II subunits	earthworm	evm.model.Contig33.202
TF101157	SMC2	structural maintenance of chromosomes 2	Structural maintenance of chromosomes proteins|Condensin I subunits|Condensin II subunits	earthworm	evm.model.Contig4.190
TF101157	SMC2	structural maintenance of chromosomes 2	Structural maintenance of chromosomes proteins|Condensin I subunits|Condensin II subunits	earthworm	evm.model.Contig6.655
TF101157	SMC2	structural maintenance of chromosomes 2	Structural maintenance of chromosomes proteins|Condensin I subunits|Condensin II subunits	earthworm	evm.model.Contig6.688
TF101158	SMC4	structural maintenance of chromosomes 4	Structural maintenance of chromosomes proteins|Condensin I subunits|Condensin II subunits	earthworm	evm.model.Contig21.79
TF101158	SMC4	structural maintenance of chromosomes 4	Structural maintenance of chromosomes proteins|Condensin I subunits|Condensin II subunits	earthworm	evm.model.Contig21.73
TF101158	SMC4	structural maintenance of chromosomes 4	Structural maintenance of chromosomes proteins|Condensin I subunits|Condensin II subunits	earthworm	evm.model.Contig21.74
TF101158	SMC4	structural maintenance of chromosomes 4	Structural maintenance of chromosomes proteins|Condensin I subunits|Condensin II subunits	earthworm	evm.model.Contig21.72
TF101158	SMC4	structural maintenance of chromosomes 4	Structural maintenance of chromosomes proteins|Condensin I subunits|Condensin II subunits	earthworm	evm.model.Contig21.78
TF101158	SMC4	structural maintenance of chromosomes 4	Structural maintenance of chromosomes proteins|Condensin I subunits|Condensin II subunits	earthworm	evm.model.Contig21.77
TF101158	SMC4	structural maintenance of chromosomes 4	Structural maintenance of chromosomes proteins|Condensin I subunits|Condensin II subunits	earthworm	evm.model.Contig35.238
TF101158	SMC4	structural maintenance of chromosomes 4	Structural maintenance of chromosomes proteins|Condensin I subunits|Condensin II subunits	earthworm	evm.model.Contig35.237
TF101158	SMC4	structural maintenance of chromosomes 4	Structural maintenance of chromosomes proteins|Condensin I subunits|Condensin II subunits	earthworm	evm.model.Contig40.166
TF101158	SMC4	structural maintenance of chromosomes 4	Structural maintenance of chromosomes proteins|Condensin I subunits|Condensin II subunits	earthworm	evm.model.Contig5.849
TF101158	SMC4	structural maintenance of chromosomes 4	Structural maintenance of chromosomes proteins|Condensin I subunits|Condensin II subunits	earthworm	evm.model.Contig5.881
TF101159	CDT1	chromatin licensing and DNA replication factor 1		earthworm	evm.model.Contig38.95
TF101160	NCAPG	non-SMC condensin I complex subunit G	Condensin I subunits|Armadillo-like helical domain containing	earthworm	evm.model.Contig8.368
TF101160	NCAPG	non-SMC condensin I complex subunit G	Condensin I subunits|Armadillo-like helical domain containing	earthworm	evm.model.Contig8.369
TF101161	ECT2	epithelial cell transforming 2	Rho guanine nucleotide exchange factors	earthworm	evm.model.Contig41.243
TF101161	ECT2	epithelial cell transforming 2	Rho guanine nucleotide exchange factors	earthworm	evm.model.Contig41.242
TF101162	NCAPD3	non-SMC condensin II complex subunit D3	Condensin II subunits|Armadillo-like helical domain containing	earthworm	evm.model.Contig6.109
TF101163	NCAPG2	non-SMC condensin II complex subunit G2	Condensin II subunits|Armadillo-like helical domain containing	earthworm	evm.model.Contig4.931
TF101163	NCAPG2	non-SMC condensin II complex subunit G2	Condensin II subunits|Armadillo-like helical domain containing	earthworm	evm.model.Contig4.939
TF101165	DYNC1H1	dynein cytoplasmic 1 heavy chain 1	Dyneins, cytoplasmic	earthworm	evm.model.Contig10.273
TF101165	DYNC1H1	dynein cytoplasmic 1 heavy chain 1	Dyneins, cytoplasmic	earthworm	evm.model.Contig12.107
TF101165	DYNC1H1	dynein cytoplasmic 1 heavy chain 1	Dyneins, cytoplasmic	earthworm	evm.model.Contig12.105
TF101165	DYNC1H1	dynein cytoplasmic 1 heavy chain 1	Dyneins, cytoplasmic	earthworm	evm.model.Contig6.211
TF101167	GPS1	G protein pathway suppressor 1	COP9 signalosome	earthworm	evm.model.Contig4.858
TF101168	RCC2	regulator of chromosome condensation 2		earthworm	evm.model.Contig13.115
TF101169	ESPL1	extra spindle pole bodies like 1, separase		earthworm	evm.model.Contig36.376
TF101169	ESPL1	extra spindle pole bodies like 1, separase		earthworm	evm.model.Contig36.369
TF101170	FBXO5	F-box protein 5	F-boxes other	earthworm	evm.model.Contig15.120
TF101170	FBXO5	F-box protein 5	F-boxes other	earthworm	evm.model.Contig15.119
TF101170	FBXO43	F-box protein 43	F-boxes other	earthworm	evm.model.Contig15.120
TF101170	FBXO43	F-box protein 43	F-boxes other	earthworm	evm.model.Contig15.119
TF101172	INCENP	inner centromere protein	Chromosomal passenger complex	earthworm	evm.model.Contig14.545
TF101177	NDC80	NDC80, kinetochore complex component	NDC80 kinetochore complex	earthworm	evm.model.Contig4.170
TF101178	KPNA3	karyopherin subunit alpha 3	Armadillo repeat containing|Importins	earthworm	evm.model.Contig11.167
TF101178	KPNA3	karyopherin subunit alpha 3	Armadillo repeat containing|Importins	earthworm	evm.model.Contig23.367
TF101178	KPNA3	karyopherin subunit alpha 3	Armadillo repeat containing|Importins	earthworm	evm.model.Contig23.364
TF101178	KPNA3	karyopherin subunit alpha 3	Armadillo repeat containing|Importins	earthworm	evm.model.Contig23.373
TF101178	KPNA3	karyopherin subunit alpha 3	Armadillo repeat containing|Importins	earthworm	evm.model.Contig33.158
TF101178	KPNA3	karyopherin subunit alpha 3	Armadillo repeat containing|Importins	earthworm	evm.model.Contig33.14
TF101178	KPNA3	karyopherin subunit alpha 3	Armadillo repeat containing|Importins	earthworm	evm.model.Contig7.13
TF101178	KPNA7	karyopherin subunit alpha 7	Armadillo repeat containing|Importins	earthworm	evm.model.Contig11.167
TF101178	KPNA7	karyopherin subunit alpha 7	Armadillo repeat containing|Importins	earthworm	evm.model.Contig23.367
TF101178	KPNA7	karyopherin subunit alpha 7	Armadillo repeat containing|Importins	earthworm	evm.model.Contig23.364
TF101178	KPNA7	karyopherin subunit alpha 7	Armadillo repeat containing|Importins	earthworm	evm.model.Contig23.373
TF101178	KPNA7	karyopherin subunit alpha 7	Armadillo repeat containing|Importins	earthworm	evm.model.Contig33.158
TF101178	KPNA7	karyopherin subunit alpha 7	Armadillo repeat containing|Importins	earthworm	evm.model.Contig33.14
TF101178	KPNA7	karyopherin subunit alpha 7	Armadillo repeat containing|Importins	earthworm	evm.model.Contig7.13
TF101178	KPNA4	karyopherin subunit alpha 4	Armadillo repeat containing|Importins	earthworm	evm.model.Contig11.167
TF101178	KPNA4	karyopherin subunit alpha 4	Armadillo repeat containing|Importins	earthworm	evm.model.Contig23.367
TF101178	KPNA4	karyopherin subunit alpha 4	Armadillo repeat containing|Importins	earthworm	evm.model.Contig23.364
TF101178	KPNA4	karyopherin subunit alpha 4	Armadillo repeat containing|Importins	earthworm	evm.model.Contig23.373
TF101178	KPNA4	karyopherin subunit alpha 4	Armadillo repeat containing|Importins	earthworm	evm.model.Contig33.158
TF101178	KPNA4	karyopherin subunit alpha 4	Armadillo repeat containing|Importins	earthworm	evm.model.Contig33.14
TF101178	KPNA4	karyopherin subunit alpha 4	Armadillo repeat containing|Importins	earthworm	evm.model.Contig7.13
TF101180	DHCR7	7-dehydrocholesterol reductase		earthworm	evm.model.Contig13.579
TF101180	DHCR7	7-dehydrocholesterol reductase		earthworm	evm.model.Contig38.282
TF101180	DHCR7	7-dehydrocholesterol reductase		earthworm	evm.model.Contig38.295
TF101181	LMNB1	lamin B1	Lamins	earthworm	evm.model.Contig1.988
TF101181	LMNB1	lamin B1	Lamins	earthworm	evm.model.Contig1.248
TF101181	LMNB1	lamin B1	Lamins	earthworm	evm.model.Contig1.987
TF101181	LMNB1	lamin B1	Lamins	earthworm	evm.model.Contig1.986
TF101181	LMNB1	lamin B1	Lamins	earthworm	evm.model.Contig1.247
TF101181	LMNB1	lamin B1	Lamins	earthworm	evm.model.Contig1.259
TF101181	LMNB1	lamin B1	Lamins	earthworm	evm.model.Contig1.258
TF101181	LMNB1	lamin B1	Lamins	earthworm	evm.model.Contig1.471
TF101181	LMNB1	lamin B1	Lamins	earthworm	evm.model.Contig1.260
TF101181	LMNB1	lamin B1	Lamins	earthworm	evm.model.Contig11.315
TF101181	LMNB1	lamin B1	Lamins	earthworm	evm.model.Contig11.243
TF101181	LMNB1	lamin B1	Lamins	earthworm	evm.model.Contig11.318
TF101181	LMNB1	lamin B1	Lamins	earthworm	evm.model.Contig11.530
TF101181	LMNB1	lamin B1	Lamins	earthworm	evm.model.Contig11.314
TF101181	LMNB1	lamin B1	Lamins	earthworm	evm.model.Contig11.187
TF101181	LMNB1	lamin B1	Lamins	earthworm	evm.model.Contig11.529
TF101181	LMNB1	lamin B1	Lamins	earthworm	evm.model.Contig14.88
TF101181	LMNB1	lamin B1	Lamins	earthworm	evm.model.Contig14.85
TF101181	LMNB1	lamin B1	Lamins	earthworm	evm.model.Contig14.89
TF101181	LMNB1	lamin B1	Lamins	earthworm	evm.model.Contig15.108
TF101181	LMNB1	lamin B1	Lamins	earthworm	evm.model.Contig15.189
TF101181	LMNB1	lamin B1	Lamins	earthworm	evm.model.Contig15.106
TF101181	LMNB1	lamin B1	Lamins	earthworm	evm.model.Contig15.102
TF101181	LMNB1	lamin B1	Lamins	earthworm	evm.model.Contig2.1051
TF101181	LMNB1	lamin B1	Lamins	earthworm	evm.model.Contig2.1039
TF101181	LMNB1	lamin B1	Lamins	earthworm	evm.model.Contig2.322
TF101181	LMNB1	lamin B1	Lamins	earthworm	evm.model.Contig2.710
TF101181	LMNB1	lamin B1	Lamins	earthworm	evm.model.Contig2.321
TF101181	LMNB1	lamin B1	Lamins	earthworm	evm.model.Contig2.705
TF101181	LMNB1	lamin B1	Lamins	earthworm	evm.model.Contig2.338
TF101181	LMNB1	lamin B1	Lamins	earthworm	evm.model.Contig2.1043
TF101181	LMNB1	lamin B1	Lamins	earthworm	evm.model.Contig2.711
TF101181	LMNB1	lamin B1	Lamins	earthworm	evm.model.Contig23.270
TF101181	LMNB1	lamin B1	Lamins	earthworm	evm.model.Contig23.269
TF101181	LMNB1	lamin B1	Lamins	earthworm	evm.model.Contig23.625
TF101181	LMNB1	lamin B1	Lamins	earthworm	evm.model.Contig26.161
TF101181	LMNB1	lamin B1	Lamins	earthworm	evm.model.Contig26.128
TF101181	LMNB1	lamin B1	Lamins	earthworm	evm.model.Contig3.709
TF101181	LMNB1	lamin B1	Lamins	earthworm	evm.model.Contig3.429
TF101181	LMNB1	lamin B1	Lamins	earthworm	evm.model.Contig30.249
TF101181	LMNB1	lamin B1	Lamins	earthworm	evm.model.Contig35.41
TF101181	LMNB1	lamin B1	Lamins	earthworm	evm.model.Contig39.231
TF101181	LMNB1	lamin B1	Lamins	earthworm	evm.model.Contig40.296
TF101181	LMNB1	lamin B1	Lamins	earthworm	evm.model.Contig5.937
TF101181	LMNB1	lamin B1	Lamins	earthworm	evm.model.Contig5.816
TF101181	LMNB1	lamin B1	Lamins	earthworm	evm.model.Contig6.716
TF101181	LMNB1	lamin B1	Lamins	earthworm	evm.model.Contig6.710
TF101181	LMNB1	lamin B1	Lamins	earthworm	evm.model.Contig7.114
TF101181	LMNB1	lamin B1	Lamins	earthworm	evm.model.Contig8.95
TF101181	LMNB2	lamin B2	Lamins	earthworm	evm.model.Contig1.988
TF101181	LMNB2	lamin B2	Lamins	earthworm	evm.model.Contig1.248
TF101181	LMNB2	lamin B2	Lamins	earthworm	evm.model.Contig1.987
TF101181	LMNB2	lamin B2	Lamins	earthworm	evm.model.Contig1.986
TF101181	LMNB2	lamin B2	Lamins	earthworm	evm.model.Contig1.247
TF101181	LMNB2	lamin B2	Lamins	earthworm	evm.model.Contig1.259
TF101181	LMNB2	lamin B2	Lamins	earthworm	evm.model.Contig1.258
TF101181	LMNB2	lamin B2	Lamins	earthworm	evm.model.Contig1.471
TF101181	LMNB2	lamin B2	Lamins	earthworm	evm.model.Contig1.260
TF101181	LMNB2	lamin B2	Lamins	earthworm	evm.model.Contig11.315
TF101181	LMNB2	lamin B2	Lamins	earthworm	evm.model.Contig11.243
TF101181	LMNB2	lamin B2	Lamins	earthworm	evm.model.Contig11.318
TF101181	LMNB2	lamin B2	Lamins	earthworm	evm.model.Contig11.530
TF101181	LMNB2	lamin B2	Lamins	earthworm	evm.model.Contig11.314
TF101181	LMNB2	lamin B2	Lamins	earthworm	evm.model.Contig11.187
TF101181	LMNB2	lamin B2	Lamins	earthworm	evm.model.Contig11.529
TF101181	LMNB2	lamin B2	Lamins	earthworm	evm.model.Contig14.88
TF101181	LMNB2	lamin B2	Lamins	earthworm	evm.model.Contig14.85
TF101181	LMNB2	lamin B2	Lamins	earthworm	evm.model.Contig14.89
TF101181	LMNB2	lamin B2	Lamins	earthworm	evm.model.Contig15.108
TF101181	LMNB2	lamin B2	Lamins	earthworm	evm.model.Contig15.189
TF101181	LMNB2	lamin B2	Lamins	earthworm	evm.model.Contig15.106
TF101181	LMNB2	lamin B2	Lamins	earthworm	evm.model.Contig15.102
TF101181	LMNB2	lamin B2	Lamins	earthworm	evm.model.Contig2.1051
TF101181	LMNB2	lamin B2	Lamins	earthworm	evm.model.Contig2.1039
TF101181	LMNB2	lamin B2	Lamins	earthworm	evm.model.Contig2.322
TF101181	LMNB2	lamin B2	Lamins	earthworm	evm.model.Contig2.710
TF101181	LMNB2	lamin B2	Lamins	earthworm	evm.model.Contig2.321
TF101181	LMNB2	lamin B2	Lamins	earthworm	evm.model.Contig2.705
TF101181	LMNB2	lamin B2	Lamins	earthworm	evm.model.Contig2.338
TF101181	LMNB2	lamin B2	Lamins	earthworm	evm.model.Contig2.1043
TF101181	LMNB2	lamin B2	Lamins	earthworm	evm.model.Contig2.711
TF101181	LMNB2	lamin B2	Lamins	earthworm	evm.model.Contig23.270
TF101181	LMNB2	lamin B2	Lamins	earthworm	evm.model.Contig23.269
TF101181	LMNB2	lamin B2	Lamins	earthworm	evm.model.Contig23.625
TF101181	LMNB2	lamin B2	Lamins	earthworm	evm.model.Contig26.161
TF101181	LMNB2	lamin B2	Lamins	earthworm	evm.model.Contig26.128
TF101181	LMNB2	lamin B2	Lamins	earthworm	evm.model.Contig3.709
TF101181	LMNB2	lamin B2	Lamins	earthworm	evm.model.Contig3.429
TF101181	LMNB2	lamin B2	Lamins	earthworm	evm.model.Contig30.249
TF101181	LMNB2	lamin B2	Lamins	earthworm	evm.model.Contig35.41
TF101181	LMNB2	lamin B2	Lamins	earthworm	evm.model.Contig39.231
TF101181	LMNB2	lamin B2	Lamins	earthworm	evm.model.Contig40.296
TF101181	LMNB2	lamin B2	Lamins	earthworm	evm.model.Contig5.937
TF101181	LMNB2	lamin B2	Lamins	earthworm	evm.model.Contig5.816
TF101181	LMNB2	lamin B2	Lamins	earthworm	evm.model.Contig6.716
TF101181	LMNB2	lamin B2	Lamins	earthworm	evm.model.Contig6.710
TF101181	LMNB2	lamin B2	Lamins	earthworm	evm.model.Contig7.114
TF101181	LMNB2	lamin B2	Lamins	earthworm	evm.model.Contig8.95
TF101181	LMNA	lamin A/C	Lamins	earthworm	evm.model.Contig1.988
TF101181	LMNA	lamin A/C	Lamins	earthworm	evm.model.Contig1.248
TF101181	LMNA	lamin A/C	Lamins	earthworm	evm.model.Contig1.987
TF101181	LMNA	lamin A/C	Lamins	earthworm	evm.model.Contig1.986
TF101181	LMNA	lamin A/C	Lamins	earthworm	evm.model.Contig1.247
TF101181	LMNA	lamin A/C	Lamins	earthworm	evm.model.Contig1.259
TF101181	LMNA	lamin A/C	Lamins	earthworm	evm.model.Contig1.258
TF101181	LMNA	lamin A/C	Lamins	earthworm	evm.model.Contig1.471
TF101181	LMNA	lamin A/C	Lamins	earthworm	evm.model.Contig1.260
TF101181	LMNA	lamin A/C	Lamins	earthworm	evm.model.Contig11.315
TF101181	LMNA	lamin A/C	Lamins	earthworm	evm.model.Contig11.243
TF101181	LMNA	lamin A/C	Lamins	earthworm	evm.model.Contig11.318
TF101181	LMNA	lamin A/C	Lamins	earthworm	evm.model.Contig11.530
TF101181	LMNA	lamin A/C	Lamins	earthworm	evm.model.Contig11.314
TF101181	LMNA	lamin A/C	Lamins	earthworm	evm.model.Contig11.187
TF101181	LMNA	lamin A/C	Lamins	earthworm	evm.model.Contig11.529
TF101181	LMNA	lamin A/C	Lamins	earthworm	evm.model.Contig14.88
TF101181	LMNA	lamin A/C	Lamins	earthworm	evm.model.Contig14.85
TF101181	LMNA	lamin A/C	Lamins	earthworm	evm.model.Contig14.89
TF101181	LMNA	lamin A/C	Lamins	earthworm	evm.model.Contig15.108
TF101181	LMNA	lamin A/C	Lamins	earthworm	evm.model.Contig15.189
TF101181	LMNA	lamin A/C	Lamins	earthworm	evm.model.Contig15.106
TF101181	LMNA	lamin A/C	Lamins	earthworm	evm.model.Contig15.102
TF101181	LMNA	lamin A/C	Lamins	earthworm	evm.model.Contig2.1051
TF101181	LMNA	lamin A/C	Lamins	earthworm	evm.model.Contig2.1039
TF101181	LMNA	lamin A/C	Lamins	earthworm	evm.model.Contig2.322
TF101181	LMNA	lamin A/C	Lamins	earthworm	evm.model.Contig2.710
TF101181	LMNA	lamin A/C	Lamins	earthworm	evm.model.Contig2.321
TF101181	LMNA	lamin A/C	Lamins	earthworm	evm.model.Contig2.705
TF101181	LMNA	lamin A/C	Lamins	earthworm	evm.model.Contig2.338
TF101181	LMNA	lamin A/C	Lamins	earthworm	evm.model.Contig2.1043
TF101181	LMNA	lamin A/C	Lamins	earthworm	evm.model.Contig2.711
TF101181	LMNA	lamin A/C	Lamins	earthworm	evm.model.Contig23.270
TF101181	LMNA	lamin A/C	Lamins	earthworm	evm.model.Contig23.269
TF101181	LMNA	lamin A/C	Lamins	earthworm	evm.model.Contig23.625
TF101181	LMNA	lamin A/C	Lamins	earthworm	evm.model.Contig26.161
TF101181	LMNA	lamin A/C	Lamins	earthworm	evm.model.Contig26.128
TF101181	LMNA	lamin A/C	Lamins	earthworm	evm.model.Contig3.709
TF101181	LMNA	lamin A/C	Lamins	earthworm	evm.model.Contig3.429
TF101181	LMNA	lamin A/C	Lamins	earthworm	evm.model.Contig30.249
TF101181	LMNA	lamin A/C	Lamins	earthworm	evm.model.Contig35.41
TF101181	LMNA	lamin A/C	Lamins	earthworm	evm.model.Contig39.231
TF101181	LMNA	lamin A/C	Lamins	earthworm	evm.model.Contig40.296
TF101181	LMNA	lamin A/C	Lamins	earthworm	evm.model.Contig5.937
TF101181	LMNA	lamin A/C	Lamins	earthworm	evm.model.Contig5.816
TF101181	LMNA	lamin A/C	Lamins	earthworm	evm.model.Contig6.716
TF101181	LMNA	lamin A/C	Lamins	earthworm	evm.model.Contig6.710
TF101181	LMNA	lamin A/C	Lamins	earthworm	evm.model.Contig7.114
TF101181	LMNA	lamin A/C	Lamins	earthworm	evm.model.Contig8.95
TF101182	ATM	ATM serine/threonine kinase	Armadillo-like helical domain containing	earthworm	evm.model.Contig17.337
TF101183	ATR	ATR serine/threonine kinase	Armadillo-like helical domain containing	earthworm	evm.model.Contig30.16
TF101183	ATR	ATR serine/threonine kinase	Armadillo-like helical domain containing	earthworm	evm.model.Contig30.15
TF101201	XRCC1	X-ray repair cross complementing 1		earthworm	evm.model.Contig35.369
TF101201	XRCC1	X-ray repair cross complementing 1		earthworm	evm.model.Contig35.364
TF101205	XRCC5	X-ray repair cross complementing 5		earthworm	evm.model.Contig14.435
TF101205	XRCC5	X-ray repair cross complementing 5		earthworm	evm.model.Contig14.434
TF101214	RAD18	RAD18, E3 ubiquitin protein ligase	Ring finger proteins	earthworm	evm.model.Contig17.252
TF101214	RAD18	RAD18, E3 ubiquitin protein ligase	Ring finger proteins	earthworm	evm.model.Contig6.397
TF101215	RAD21L1	RAD21 cohesin complex component like 1	Kleisins	earthworm	evm.model.Contig18.93
TF101215	RAD21L1	RAD21 cohesin complex component like 1	Kleisins	earthworm	evm.model.Contig41.320
TF101215	RAD21L1	RAD21 cohesin complex component like 1	Kleisins	earthworm	evm.model.Contig6.362
TF101215	RAD21L1	RAD21 cohesin complex component like 1	Kleisins	earthworm	evm.model.Contig8.294
TF101215	RAD21	RAD21 cohesin complex component	Cohesin complex|Kleisins	earthworm	evm.model.Contig18.93
TF101215	RAD21	RAD21 cohesin complex component	Cohesin complex|Kleisins	earthworm	evm.model.Contig41.320
TF101215	RAD21	RAD21 cohesin complex component	Cohesin complex|Kleisins	earthworm	evm.model.Contig6.362
TF101215	RAD21	RAD21 cohesin complex component	Cohesin complex|Kleisins	earthworm	evm.model.Contig8.294
TF101216	RAD23A	RAD23 homolog A, nucleotide excision repair protein	Nucleotide excision repair	earthworm	evm.model.Contig17.196
TF101216	RAD23A	RAD23 homolog A, nucleotide excision repair protein	Nucleotide excision repair	earthworm	evm.model.Contig32.422
TF101216	RAD23B	RAD23 homolog B, nucleotide excision repair protein	Nucleotide excision repair	earthworm	evm.model.Contig17.196
TF101216	RAD23B	RAD23 homolog B, nucleotide excision repair protein	Nucleotide excision repair	earthworm	evm.model.Contig32.422
TF101217	RAD50	RAD50 double strand break repair protein	BRCA1 C complex|MRN complex	earthworm	evm.model.Contig0.174
TF101217	RAD50	RAD50 double strand break repair protein	BRCA1 C complex|MRN complex	earthworm	evm.model.Contig10.486
TF101217	RAD50	RAD50 double strand break repair protein	BRCA1 C complex|MRN complex	earthworm	evm.model.Contig27.143
TF101217	RAD50	RAD50 double strand break repair protein	BRCA1 C complex|MRN complex	earthworm	evm.model.Contig27.142
TF101217	RAD50	RAD50 double strand break repair protein	BRCA1 C complex|MRN complex	earthworm	evm.model.Contig29.79
TF101217	RAD50	RAD50 double strand break repair protein	BRCA1 C complex|MRN complex	earthworm	evm.model.Contig7.1
TF101219	RAD51B	RAD51 paralog B		earthworm	evm.model.Contig6.825
TF101219	RAD51B	RAD51 paralog B		earthworm	evm.model.Contig6.824
TF101219	RAD51D	RAD51 paralog D		earthworm	evm.model.Contig6.825
TF101219	RAD51D	RAD51 paralog D		earthworm	evm.model.Contig6.824
TF101220	RAD51C	RAD51 paralog C	FA complementation groups	earthworm	evm.model.Contig0.597
TF101223	RAD54B	RAD54 homolog B		earthworm	evm.model.Contig17.61
TF101232	ERCC2	ERCC excision repair 2, TFIIH core complex helicase subunit	General transcription factors|Xeroderma pigmentosum complementation groups|DNA helicases|ERCC excision repair associated	earthworm	evm.model.Contig20.450
TF101233	ERCC3	ERCC excision repair 3, TFIIH core complex helicase subunit	General transcription factors|Xeroderma pigmentosum complementation groups|DNA helicases|ERCC excision repair associated	earthworm	evm.model.Contig11.418
TF101233	ERCC3	ERCC excision repair 3, TFIIH core complex helicase subunit	General transcription factors|Xeroderma pigmentosum complementation groups|DNA helicases|ERCC excision repair associated	earthworm	evm.model.Contig11.420
TF101234	ERCC4	ERCC excision repair 4, endonuclease catalytic subunit	FA complementation groups|Xeroderma pigmentosum complementation groups|ERCC excision repair associated	earthworm	evm.model.Contig6.1001
TF101235	ERCC5	ERCC excision repair 5, endonuclease	Xeroderma pigmentosum complementation groups|ERCC excision repair associated	earthworm	evm.model.Contig27.371
TF101235	ERCC5	ERCC excision repair 5, endonuclease	Xeroderma pigmentosum complementation groups|ERCC excision repair associated	earthworm	evm.model.Contig27.375
TF101235	ERCC5	ERCC excision repair 5, endonuclease	Xeroderma pigmentosum complementation groups|ERCC excision repair associated	earthworm	evm.model.Contig27.586
TF101236	ERCC6	ERCC excision repair 6, chromatin remodeling factor	ERCC excision repair associated	earthworm	evm.model.Contig30.93
TF101242	XPC	XPC complex subunit, DNA damage recognition and repair factor	Xeroderma pigmentosum complementation groups	earthworm	evm.model.Contig9.513
TF101503	EIF2S2	eukaryotic translation initiation factor 2 subunit beta	Protein phosphatase 1 regulatory subunits	earthworm	evm.model.Contig5.363
TF101503	EIF2S2	eukaryotic translation initiation factor 2 subunit beta	Protein phosphatase 1 regulatory subunits	earthworm	evm.model.Contig5.366
TF101504	EIF3H	eukaryotic translation initiation factor 3 subunit H	Eukaryotic translation initiation factor 3	earthworm	evm.model.Contig5.101
TF101504	EIF3H	eukaryotic translation initiation factor 3 subunit H	Eukaryotic translation initiation factor 3	earthworm	evm.model.Contig5.105
TF101506	EIF2B2	eukaryotic translation initiation factor 2B subunit beta		earthworm	evm.model.Contig7.176
TF101506	EIF2B2	eukaryotic translation initiation factor 2B subunit beta		earthworm	evm.model.Contig7.174
TF101507	EIF2B3	eukaryotic translation initiation factor 2B subunit gamma		earthworm	evm.model.Contig6.43
TF101508	EIF2B4	eukaryotic translation initiation factor 2B subunit delta		earthworm	evm.model.Contig25.577
TF101508	EIF2B4	eukaryotic translation initiation factor 2B subunit delta		earthworm	evm.model.Contig25.566
TF101509	EIF2B5	eukaryotic translation initiation factor 2B subunit epsilon		earthworm	evm.model.Contig4.25
TF101509	EIF2B5	eukaryotic translation initiation factor 2B subunit epsilon		earthworm	evm.model.Contig4.22
TF101510	EIF2C2	argonaute 2, RISC catalytic component	Argonaute/PIWI family	earthworm	evm.model.Contig1.421
TF101510	EIF2C2	argonaute 2, RISC catalytic component	Argonaute/PIWI family	earthworm	evm.model.Contig1.420
TF101510	EIF2C2	argonaute 2, RISC catalytic component	Argonaute/PIWI family	earthworm	evm.model.Contig2.976
TF101510	EIF2C2	argonaute 2, RISC catalytic component	Argonaute/PIWI family	earthworm	evm.model.Contig2.973
TF101510	EIF2C2	argonaute 2, RISC catalytic component	Argonaute/PIWI family	earthworm	evm.model.Contig33.404
TF101510	EIF2C2	argonaute 2, RISC catalytic component	Argonaute/PIWI family	earthworm	evm.model.Contig33.403
TF101510	EIF2C4	argonaute 4, RISC catalytic component	Argonaute/PIWI family	earthworm	evm.model.Contig1.421
TF101510	EIF2C4	argonaute 4, RISC catalytic component	Argonaute/PIWI family	earthworm	evm.model.Contig1.420
TF101510	EIF2C4	argonaute 4, RISC catalytic component	Argonaute/PIWI family	earthworm	evm.model.Contig2.976
TF101510	EIF2C4	argonaute 4, RISC catalytic component	Argonaute/PIWI family	earthworm	evm.model.Contig2.973
TF101510	EIF2C4	argonaute 4, RISC catalytic component	Argonaute/PIWI family	earthworm	evm.model.Contig33.404
TF101510	EIF2C4	argonaute 4, RISC catalytic component	Argonaute/PIWI family	earthworm	evm.model.Contig33.403
TF101510	EIF2C1	argonaute 1, RISC catalytic component	Argonaute/PIWI family	earthworm	evm.model.Contig1.421
TF101510	EIF2C1	argonaute 1, RISC catalytic component	Argonaute/PIWI family	earthworm	evm.model.Contig1.420
TF101510	EIF2C1	argonaute 1, RISC catalytic component	Argonaute/PIWI family	earthworm	evm.model.Contig2.976
TF101510	EIF2C1	argonaute 1, RISC catalytic component	Argonaute/PIWI family	earthworm	evm.model.Contig2.973
TF101510	EIF2C1	argonaute 1, RISC catalytic component	Argonaute/PIWI family	earthworm	evm.model.Contig33.404
TF101510	EIF2C1	argonaute 1, RISC catalytic component	Argonaute/PIWI family	earthworm	evm.model.Contig33.403
TF101510	EIF2C3	argonaute 3, RISC catalytic component	Argonaute/PIWI family	earthworm	evm.model.Contig1.421
TF101510	EIF2C3	argonaute 3, RISC catalytic component	Argonaute/PIWI family	earthworm	evm.model.Contig1.420
TF101510	EIF2C3	argonaute 3, RISC catalytic component	Argonaute/PIWI family	earthworm	evm.model.Contig2.976
TF101510	EIF2C3	argonaute 3, RISC catalytic component	Argonaute/PIWI family	earthworm	evm.model.Contig2.973
TF101510	EIF2C3	argonaute 3, RISC catalytic component	Argonaute/PIWI family	earthworm	evm.model.Contig33.404
TF101510	EIF2C3	argonaute 3, RISC catalytic component	Argonaute/PIWI family	earthworm	evm.model.Contig33.403
TF101511	EIF2AK3	eukaryotic translation initiation factor 2 alpha kinase 3		earthworm	evm.model.Contig22.689
TF101511	EIF2AK3	eukaryotic translation initiation factor 2 alpha kinase 3		earthworm	evm.model.Contig22.682
TF101512	EIF2AK4	eukaryotic translation initiation factor 2 alpha kinase 4		earthworm	evm.model.Contig20.60
TF101512	EIF2AK4	eukaryotic translation initiation factor 2 alpha kinase 4		earthworm	evm.model.Contig20.54
TF101512	EIF2AK4	eukaryotic translation initiation factor 2 alpha kinase 4		earthworm	evm.model.Contig20.55
TF101512	EIF2AK4	eukaryotic translation initiation factor 2 alpha kinase 4		earthworm	evm.model.Contig20.51
TF101512	EIF2AK4	eukaryotic translation initiation factor 2 alpha kinase 4		earthworm	evm.model.Contig20.56
TF101512	EIF2AK4	eukaryotic translation initiation factor 2 alpha kinase 4		earthworm	evm.model.Contig20.59
TF101512	EIF2AK4	eukaryotic translation initiation factor 2 alpha kinase 4		earthworm	evm.model.Contig20.1
TF101513	EIF2S3	eukaryotic translation initiation factor 2 subunit gamma		earthworm	evm.model.Contig39.420
TF101514	EIF3J	eukaryotic translation initiation factor 3 subunit J	Eukaryotic translation initiation factor 3	earthworm	evm.model.Contig30.272
TF101514	EIF3J	eukaryotic translation initiation factor 3 subunit J	Eukaryotic translation initiation factor 3	earthworm	evm.model.Contig41.248
TF101514	EIF3J	eukaryotic translation initiation factor 3 subunit J	Eukaryotic translation initiation factor 3	earthworm	evm.model.Contig41.237
TF101517	EIF3F	eukaryotic translation initiation factor 3 subunit F	Eukaryotic translation initiation factor 3	earthworm	evm.model.Contig24.191
TF101517	EIF3F	eukaryotic translation initiation factor 3 subunit F	Eukaryotic translation initiation factor 3	earthworm	evm.model.Contig24.190
TF101517	EIF3F	eukaryotic translation initiation factor 3 subunit F	Eukaryotic translation initiation factor 3	earthworm	evm.model.Contig39.182
TF101518	EIF3E	eukaryotic translation initiation factor 3 subunit E	Eukaryotic translation initiation factor 3	earthworm	evm.model.Contig7.680
TF101519	EIF3D	eukaryotic translation initiation factor 3 subunit D	Eukaryotic translation initiation factor 3|Armadillo-like helical domain containing	earthworm	evm.model.Contig17.219
TF101520	EIF3CL	eukaryotic translation initiation factor 3 subunit C like	Armadillo-like helical domain containing	earthworm	evm.model.Contig1496.1
TF101520	EIF3C	eukaryotic translation initiation factor 3 subunit C	Eukaryotic translation initiation factor 3	earthworm	evm.model.Contig1496.1
TF101521	EIF3B	eukaryotic translation initiation factor 3 subunit B	RNA binding motif containing|Eukaryotic translation initiation factor 3|Armadillo-like helical domain containing	earthworm	evm.model.Contig9.585
TF101521	EIF3B	eukaryotic translation initiation factor 3 subunit B	RNA binding motif containing|Eukaryotic translation initiation factor 3|Armadillo-like helical domain containing	earthworm	evm.model.Contig9.580
TF101522	EIF3A	eukaryotic translation initiation factor 6		earthworm	evm.model.Contig12.427
TF101523	EIF3L	eukaryotic translation initiation factor 3 subunit L	Eukaryotic translation initiation factor 3	earthworm	evm.model.Contig39.38
TF101523	EIF3L	eukaryotic translation initiation factor 3 subunit L	Eukaryotic translation initiation factor 3	earthworm	evm.model.Contig4.413
TF101523	EIF3L	eukaryotic translation initiation factor 3 subunit L	Eukaryotic translation initiation factor 3	earthworm	evm.model.Contig4.466
TF101523	EIF3L	eukaryotic translation initiation factor 3 subunit L	Eukaryotic translation initiation factor 3	earthworm	evm.model.Contig6.287
TF101523	EIF3L	eukaryotic translation initiation factor 3 subunit L	Eukaryotic translation initiation factor 3	earthworm	evm.model.Contig6.289
TF101523	HSDL2	hydroxysteroid dehydrogenase like 2	Short chain dehydrogenase/reductase superfamily	earthworm	evm.model.Contig39.38
TF101523	HSDL2	hydroxysteroid dehydrogenase like 2	Short chain dehydrogenase/reductase superfamily	earthworm	evm.model.Contig4.413
TF101523	HSDL2	hydroxysteroid dehydrogenase like 2	Short chain dehydrogenase/reductase superfamily	earthworm	evm.model.Contig4.466
TF101523	HSDL2	hydroxysteroid dehydrogenase like 2	Short chain dehydrogenase/reductase superfamily	earthworm	evm.model.Contig6.287
TF101523	HSDL2	hydroxysteroid dehydrogenase like 2	Short chain dehydrogenase/reductase superfamily	earthworm	evm.model.Contig6.289
TF101525	EIF4B	eukaryotic translation initiation factor 4B	RNA binding motif containing	earthworm	evm.model.Contig18.90
TF101526	EIF4E1B	eukaryotic translation initiation factor 4E family member 1B		earthworm	evm.model.Contig25.316
TF101526	EIF4E1B	eukaryotic translation initiation factor 4E family member 1B		earthworm	evm.model.Contig8.201
TF101526	EIF4E	eukaryotic translation initiation factor 4E		earthworm	evm.model.Contig25.316
TF101526	EIF4E	eukaryotic translation initiation factor 4E		earthworm	evm.model.Contig8.201
TF101527	EIF4G3	eukaryotic translation initiation factor 4 gamma 3		earthworm	evm.model.Contig11.696
TF101527	EIF4G3	eukaryotic translation initiation factor 4 gamma 3		earthworm	evm.model.Contig14.37
TF101527	EIF4G3	eukaryotic translation initiation factor 4 gamma 3		earthworm	evm.model.Contig23.552
TF101527	EIF4G3	eukaryotic translation initiation factor 4 gamma 3		earthworm	evm.model.Contig27.49
TF101527	EIF4G3	eukaryotic translation initiation factor 4 gamma 3		earthworm	evm.model.Contig32.435
TF101527	EIF4G3	eukaryotic translation initiation factor 4 gamma 3		earthworm	evm.model.Contig8.99
TF101527	EIF4G3	eukaryotic translation initiation factor 4 gamma 3		earthworm	evm.model.Contig8.63
TF101527	EIF4G3	eukaryotic translation initiation factor 4 gamma 3		earthworm	evm.model.Contig8.73
TF101527	EIF4G3	eukaryotic translation initiation factor 4 gamma 3		earthworm	evm.model.Contig8.61
TF101527	EIF4G1	eukaryotic translation initiation factor 4 gamma 1	Parkinson disease associated genes	earthworm	evm.model.Contig11.696
TF101527	EIF4G1	eukaryotic translation initiation factor 4 gamma 1	Parkinson disease associated genes	earthworm	evm.model.Contig14.37
TF101527	EIF4G1	eukaryotic translation initiation factor 4 gamma 1	Parkinson disease associated genes	earthworm	evm.model.Contig23.552
TF101527	EIF4G1	eukaryotic translation initiation factor 4 gamma 1	Parkinson disease associated genes	earthworm	evm.model.Contig27.49
TF101527	EIF4G1	eukaryotic translation initiation factor 4 gamma 1	Parkinson disease associated genes	earthworm	evm.model.Contig32.435
TF101527	EIF4G1	eukaryotic translation initiation factor 4 gamma 1	Parkinson disease associated genes	earthworm	evm.model.Contig8.99
TF101527	EIF4G1	eukaryotic translation initiation factor 4 gamma 1	Parkinson disease associated genes	earthworm	evm.model.Contig8.63
TF101527	EIF4G1	eukaryotic translation initiation factor 4 gamma 1	Parkinson disease associated genes	earthworm	evm.model.Contig8.73
TF101527	EIF4G1	eukaryotic translation initiation factor 4 gamma 1	Parkinson disease associated genes	earthworm	evm.model.Contig8.61
TF101528	EIF4G2	eukaryotic translation initiation factor 4 gamma 2		earthworm	evm.model.Contig16.57
TF101529	EIF4E2	eukaryotic translation initiation factor 4E family member 2		earthworm	evm.model.Contig10.675
TF101529	EIF4E2	eukaryotic translation initiation factor 4E family member 2		earthworm	evm.model.Contig17.699
TF101529	EIF4E2	eukaryotic translation initiation factor 4E family member 2		earthworm	evm.model.Contig17.708
TF101530	EIF4EBP1	eukaryotic translation initiation factor 4E binding protein 1		earthworm	evm.model.Contig21.229
TF101530	EIF4EBP2	eukaryotic translation initiation factor 4E binding protein 2		earthworm	evm.model.Contig21.229
TF101530	EIF4EBP3	eukaryotic translation initiation factor 4E binding protein 3		earthworm	evm.model.Contig21.229
TF101531	EIF4ENIF1	eukaryotic translation initiation factor 4E nuclear import factor 1		earthworm	evm.model.Contig21.231
TF101533	EIF5	eukaryotic translation initiation factor 5		earthworm	evm.model.Contig10.285
TF101533	EIF5	eukaryotic translation initiation factor 5		earthworm	evm.model.Contig12.498
TF101533	EIF5	eukaryotic translation initiation factor 5		earthworm	evm.model.Contig152.4
TF101533	EIF5	eukaryotic translation initiation factor 5		earthworm	evm.model.Contig19.164
TF101534	EIF5AL1	eukaryotic translation initiation factor 5A-like 1		earthworm	evm.model.Contig10.562
TF101534	EIF5AL1	eukaryotic translation initiation factor 5A-like 1		earthworm	evm.model.Contig10.547
TF101534	EIF5AL1	eukaryotic translation initiation factor 5A-like 1		earthworm	evm.model.Contig10.520
TF101534	EIF5AL1	eukaryotic translation initiation factor 5A-like 1		earthworm	evm.model.Contig12.400
TF101534	EIF5AL1	eukaryotic translation initiation factor 5A-like 1		earthworm	evm.model.Contig12.196
TF101534	EIF5A	eukaryotic translation initiation factor 5A		earthworm	evm.model.Contig10.562
TF101534	EIF5A	eukaryotic translation initiation factor 5A		earthworm	evm.model.Contig10.547
TF101534	EIF5A	eukaryotic translation initiation factor 5A		earthworm	evm.model.Contig10.520
TF101534	EIF5A	eukaryotic translation initiation factor 5A		earthworm	evm.model.Contig12.400
TF101534	EIF5A	eukaryotic translation initiation factor 5A		earthworm	evm.model.Contig12.196
TF101534	EIF5A2	eukaryotic translation initiation factor 5A2		earthworm	evm.model.Contig10.562
TF101534	EIF5A2	eukaryotic translation initiation factor 5A2		earthworm	evm.model.Contig10.547
TF101534	EIF5A2	eukaryotic translation initiation factor 5A2		earthworm	evm.model.Contig10.520
TF101534	EIF5A2	eukaryotic translation initiation factor 5A2		earthworm	evm.model.Contig12.400
TF101534	EIF5A2	eukaryotic translation initiation factor 5A2		earthworm	evm.model.Contig12.196
TF102003	YWHAH	tyrosine 3-monooxygenase/tryptophan 5-monooxygenase activation protein eta	14-3-3 phospho-serine/phospho-threonine binding proteins	earthworm	evm.model.Contig11.454
TF102003	YWHAH	tyrosine 3-monooxygenase/tryptophan 5-monooxygenase activation protein eta	14-3-3 phospho-serine/phospho-threonine binding proteins	earthworm	evm.model.Contig14.362
TF102003	YWHAH	tyrosine 3-monooxygenase/tryptophan 5-monooxygenase activation protein eta	14-3-3 phospho-serine/phospho-threonine binding proteins	earthworm	evm.model.Contig14.220
TF102003	YWHAH	tyrosine 3-monooxygenase/tryptophan 5-monooxygenase activation protein eta	14-3-3 phospho-serine/phospho-threonine binding proteins	earthworm	evm.model.Contig21.351
TF102003	YWHAH	tyrosine 3-monooxygenase/tryptophan 5-monooxygenase activation protein eta	14-3-3 phospho-serine/phospho-threonine binding proteins	earthworm	evm.model.Contig21.343
TF102003	YWHAH	tyrosine 3-monooxygenase/tryptophan 5-monooxygenase activation protein eta	14-3-3 phospho-serine/phospho-threonine binding proteins	earthworm	evm.model.Contig21.348
TF102003	YWHAH	tyrosine 3-monooxygenase/tryptophan 5-monooxygenase activation protein eta	14-3-3 phospho-serine/phospho-threonine binding proteins	earthworm	evm.model.Contig27.337
TF102003	YWHAH	tyrosine 3-monooxygenase/tryptophan 5-monooxygenase activation protein eta	14-3-3 phospho-serine/phospho-threonine binding proteins	earthworm	evm.model.Contig3.1094
TF102003	YWHAH	tyrosine 3-monooxygenase/tryptophan 5-monooxygenase activation protein eta	14-3-3 phospho-serine/phospho-threonine binding proteins	earthworm	evm.model.Contig3.1127
TF102003	YWHAH	tyrosine 3-monooxygenase/tryptophan 5-monooxygenase activation protein eta	14-3-3 phospho-serine/phospho-threonine binding proteins	earthworm	evm.model.Contig36.273
TF102003	YWHAH	tyrosine 3-monooxygenase/tryptophan 5-monooxygenase activation protein eta	14-3-3 phospho-serine/phospho-threonine binding proteins	earthworm	evm.model.Contig37.61
TF102003	YWHAH	tyrosine 3-monooxygenase/tryptophan 5-monooxygenase activation protein eta	14-3-3 phospho-serine/phospho-threonine binding proteins	earthworm	evm.model.Contig7.156
TF102003	YWHAH	tyrosine 3-monooxygenase/tryptophan 5-monooxygenase activation protein eta	14-3-3 phospho-serine/phospho-threonine binding proteins	earthworm	evm.model.Contig9.590
TF102003	YWHAH	tyrosine 3-monooxygenase/tryptophan 5-monooxygenase activation protein eta	14-3-3 phospho-serine/phospho-threonine binding proteins	earthworm	evm.model.Contig9.589
TF102003	YWHAE	tyrosine 3-monooxygenase/tryptophan 5-monooxygenase activation protein epsilon	14-3-3 phospho-serine/phospho-threonine binding proteins	earthworm	evm.model.Contig11.454
TF102003	YWHAE	tyrosine 3-monooxygenase/tryptophan 5-monooxygenase activation protein epsilon	14-3-3 phospho-serine/phospho-threonine binding proteins	earthworm	evm.model.Contig14.362
TF102003	YWHAE	tyrosine 3-monooxygenase/tryptophan 5-monooxygenase activation protein epsilon	14-3-3 phospho-serine/phospho-threonine binding proteins	earthworm	evm.model.Contig14.220
TF102003	YWHAE	tyrosine 3-monooxygenase/tryptophan 5-monooxygenase activation protein epsilon	14-3-3 phospho-serine/phospho-threonine binding proteins	earthworm	evm.model.Contig21.351
TF102003	YWHAE	tyrosine 3-monooxygenase/tryptophan 5-monooxygenase activation protein epsilon	14-3-3 phospho-serine/phospho-threonine binding proteins	earthworm	evm.model.Contig21.343
TF102003	YWHAE	tyrosine 3-monooxygenase/tryptophan 5-monooxygenase activation protein epsilon	14-3-3 phospho-serine/phospho-threonine binding proteins	earthworm	evm.model.Contig21.348
TF102003	YWHAE	tyrosine 3-monooxygenase/tryptophan 5-monooxygenase activation protein epsilon	14-3-3 phospho-serine/phospho-threonine binding proteins	earthworm	evm.model.Contig27.337
TF102003	YWHAE	tyrosine 3-monooxygenase/tryptophan 5-monooxygenase activation protein epsilon	14-3-3 phospho-serine/phospho-threonine binding proteins	earthworm	evm.model.Contig3.1094
TF102003	YWHAE	tyrosine 3-monooxygenase/tryptophan 5-monooxygenase activation protein epsilon	14-3-3 phospho-serine/phospho-threonine binding proteins	earthworm	evm.model.Contig3.1127
TF102003	YWHAE	tyrosine 3-monooxygenase/tryptophan 5-monooxygenase activation protein epsilon	14-3-3 phospho-serine/phospho-threonine binding proteins	earthworm	evm.model.Contig36.273
TF102003	YWHAE	tyrosine 3-monooxygenase/tryptophan 5-monooxygenase activation protein epsilon	14-3-3 phospho-serine/phospho-threonine binding proteins	earthworm	evm.model.Contig37.61
TF102003	YWHAE	tyrosine 3-monooxygenase/tryptophan 5-monooxygenase activation protein epsilon	14-3-3 phospho-serine/phospho-threonine binding proteins	earthworm	evm.model.Contig7.156
TF102003	YWHAE	tyrosine 3-monooxygenase/tryptophan 5-monooxygenase activation protein epsilon	14-3-3 phospho-serine/phospho-threonine binding proteins	earthworm	evm.model.Contig9.590
TF102003	YWHAE	tyrosine 3-monooxygenase/tryptophan 5-monooxygenase activation protein epsilon	14-3-3 phospho-serine/phospho-threonine binding proteins	earthworm	evm.model.Contig9.589
TF102003	YWHAB	tyrosine 3-monooxygenase/tryptophan 5-monooxygenase activation protein beta	14-3-3 phospho-serine/phospho-threonine binding proteins	earthworm	evm.model.Contig11.454
TF102003	YWHAB	tyrosine 3-monooxygenase/tryptophan 5-monooxygenase activation protein beta	14-3-3 phospho-serine/phospho-threonine binding proteins	earthworm	evm.model.Contig14.362
TF102003	YWHAB	tyrosine 3-monooxygenase/tryptophan 5-monooxygenase activation protein beta	14-3-3 phospho-serine/phospho-threonine binding proteins	earthworm	evm.model.Contig14.220
TF102003	YWHAB	tyrosine 3-monooxygenase/tryptophan 5-monooxygenase activation protein beta	14-3-3 phospho-serine/phospho-threonine binding proteins	earthworm	evm.model.Contig21.351
TF102003	YWHAB	tyrosine 3-monooxygenase/tryptophan 5-monooxygenase activation protein beta	14-3-3 phospho-serine/phospho-threonine binding proteins	earthworm	evm.model.Contig21.343
TF102003	YWHAB	tyrosine 3-monooxygenase/tryptophan 5-monooxygenase activation protein beta	14-3-3 phospho-serine/phospho-threonine binding proteins	earthworm	evm.model.Contig21.348
TF102003	YWHAB	tyrosine 3-monooxygenase/tryptophan 5-monooxygenase activation protein beta	14-3-3 phospho-serine/phospho-threonine binding proteins	earthworm	evm.model.Contig27.337
TF102003	YWHAB	tyrosine 3-monooxygenase/tryptophan 5-monooxygenase activation protein beta	14-3-3 phospho-serine/phospho-threonine binding proteins	earthworm	evm.model.Contig3.1094
TF102003	YWHAB	tyrosine 3-monooxygenase/tryptophan 5-monooxygenase activation protein beta	14-3-3 phospho-serine/phospho-threonine binding proteins	earthworm	evm.model.Contig3.1127
TF102003	YWHAB	tyrosine 3-monooxygenase/tryptophan 5-monooxygenase activation protein beta	14-3-3 phospho-serine/phospho-threonine binding proteins	earthworm	evm.model.Contig36.273
TF102003	YWHAB	tyrosine 3-monooxygenase/tryptophan 5-monooxygenase activation protein beta	14-3-3 phospho-serine/phospho-threonine binding proteins	earthworm	evm.model.Contig37.61
TF102003	YWHAB	tyrosine 3-monooxygenase/tryptophan 5-monooxygenase activation protein beta	14-3-3 phospho-serine/phospho-threonine binding proteins	earthworm	evm.model.Contig7.156
TF102003	YWHAB	tyrosine 3-monooxygenase/tryptophan 5-monooxygenase activation protein beta	14-3-3 phospho-serine/phospho-threonine binding proteins	earthworm	evm.model.Contig9.590
TF102003	YWHAB	tyrosine 3-monooxygenase/tryptophan 5-monooxygenase activation protein beta	14-3-3 phospho-serine/phospho-threonine binding proteins	earthworm	evm.model.Contig9.589
TF102003	YWHAG	tyrosine 3-monooxygenase/tryptophan 5-monooxygenase activation protein gamma	14-3-3 phospho-serine/phospho-threonine binding proteins	earthworm	evm.model.Contig11.454
TF102003	YWHAG	tyrosine 3-monooxygenase/tryptophan 5-monooxygenase activation protein gamma	14-3-3 phospho-serine/phospho-threonine binding proteins	earthworm	evm.model.Contig14.362
TF102003	YWHAG	tyrosine 3-monooxygenase/tryptophan 5-monooxygenase activation protein gamma	14-3-3 phospho-serine/phospho-threonine binding proteins	earthworm	evm.model.Contig14.220
TF102003	YWHAG	tyrosine 3-monooxygenase/tryptophan 5-monooxygenase activation protein gamma	14-3-3 phospho-serine/phospho-threonine binding proteins	earthworm	evm.model.Contig21.351
TF102003	YWHAG	tyrosine 3-monooxygenase/tryptophan 5-monooxygenase activation protein gamma	14-3-3 phospho-serine/phospho-threonine binding proteins	earthworm	evm.model.Contig21.343
TF102003	YWHAG	tyrosine 3-monooxygenase/tryptophan 5-monooxygenase activation protein gamma	14-3-3 phospho-serine/phospho-threonine binding proteins	earthworm	evm.model.Contig21.348
TF102003	YWHAG	tyrosine 3-monooxygenase/tryptophan 5-monooxygenase activation protein gamma	14-3-3 phospho-serine/phospho-threonine binding proteins	earthworm	evm.model.Contig27.337
TF102003	YWHAG	tyrosine 3-monooxygenase/tryptophan 5-monooxygenase activation protein gamma	14-3-3 phospho-serine/phospho-threonine binding proteins	earthworm	evm.model.Contig3.1094
TF102003	YWHAG	tyrosine 3-monooxygenase/tryptophan 5-monooxygenase activation protein gamma	14-3-3 phospho-serine/phospho-threonine binding proteins	earthworm	evm.model.Contig3.1127
TF102003	YWHAG	tyrosine 3-monooxygenase/tryptophan 5-monooxygenase activation protein gamma	14-3-3 phospho-serine/phospho-threonine binding proteins	earthworm	evm.model.Contig36.273
TF102003	YWHAG	tyrosine 3-monooxygenase/tryptophan 5-monooxygenase activation protein gamma	14-3-3 phospho-serine/phospho-threonine binding proteins	earthworm	evm.model.Contig37.61
TF102003	YWHAG	tyrosine 3-monooxygenase/tryptophan 5-monooxygenase activation protein gamma	14-3-3 phospho-serine/phospho-threonine binding proteins	earthworm	evm.model.Contig7.156
TF102003	YWHAG	tyrosine 3-monooxygenase/tryptophan 5-monooxygenase activation protein gamma	14-3-3 phospho-serine/phospho-threonine binding proteins	earthworm	evm.model.Contig9.590
TF102003	YWHAG	tyrosine 3-monooxygenase/tryptophan 5-monooxygenase activation protein gamma	14-3-3 phospho-serine/phospho-threonine binding proteins	earthworm	evm.model.Contig9.589
TF102003	SFN	stratifin	14-3-3 phospho-serine/phospho-threonine binding proteins	earthworm	evm.model.Contig11.454
TF102003	SFN	stratifin	14-3-3 phospho-serine/phospho-threonine binding proteins	earthworm	evm.model.Contig14.362
TF102003	SFN	stratifin	14-3-3 phospho-serine/phospho-threonine binding proteins	earthworm	evm.model.Contig14.220
TF102003	SFN	stratifin	14-3-3 phospho-serine/phospho-threonine binding proteins	earthworm	evm.model.Contig21.351
TF102003	SFN	stratifin	14-3-3 phospho-serine/phospho-threonine binding proteins	earthworm	evm.model.Contig21.343
TF102003	SFN	stratifin	14-3-3 phospho-serine/phospho-threonine binding proteins	earthworm	evm.model.Contig21.348
TF102003	SFN	stratifin	14-3-3 phospho-serine/phospho-threonine binding proteins	earthworm	evm.model.Contig27.337
TF102003	SFN	stratifin	14-3-3 phospho-serine/phospho-threonine binding proteins	earthworm	evm.model.Contig3.1094
TF102003	SFN	stratifin	14-3-3 phospho-serine/phospho-threonine binding proteins	earthworm	evm.model.Contig3.1127
TF102003	SFN	stratifin	14-3-3 phospho-serine/phospho-threonine binding proteins	earthworm	evm.model.Contig36.273
TF102003	SFN	stratifin	14-3-3 phospho-serine/phospho-threonine binding proteins	earthworm	evm.model.Contig37.61
TF102003	SFN	stratifin	14-3-3 phospho-serine/phospho-threonine binding proteins	earthworm	evm.model.Contig7.156
TF102003	SFN	stratifin	14-3-3 phospho-serine/phospho-threonine binding proteins	earthworm	evm.model.Contig9.590
TF102003	SFN	stratifin	14-3-3 phospho-serine/phospho-threonine binding proteins	earthworm	evm.model.Contig9.589
TF102003	YWHAZ	tyrosine 3-monooxygenase/tryptophan 5-monooxygenase activation protein zeta	14-3-3 phospho-serine/phospho-threonine binding proteins	earthworm	evm.model.Contig11.454
TF102003	YWHAZ	tyrosine 3-monooxygenase/tryptophan 5-monooxygenase activation protein zeta	14-3-3 phospho-serine/phospho-threonine binding proteins	earthworm	evm.model.Contig14.362
TF102003	YWHAZ	tyrosine 3-monooxygenase/tryptophan 5-monooxygenase activation protein zeta	14-3-3 phospho-serine/phospho-threonine binding proteins	earthworm	evm.model.Contig14.220
TF102003	YWHAZ	tyrosine 3-monooxygenase/tryptophan 5-monooxygenase activation protein zeta	14-3-3 phospho-serine/phospho-threonine binding proteins	earthworm	evm.model.Contig21.351
TF102003	YWHAZ	tyrosine 3-monooxygenase/tryptophan 5-monooxygenase activation protein zeta	14-3-3 phospho-serine/phospho-threonine binding proteins	earthworm	evm.model.Contig21.343
TF102003	YWHAZ	tyrosine 3-monooxygenase/tryptophan 5-monooxygenase activation protein zeta	14-3-3 phospho-serine/phospho-threonine binding proteins	earthworm	evm.model.Contig21.348
TF102003	YWHAZ	tyrosine 3-monooxygenase/tryptophan 5-monooxygenase activation protein zeta	14-3-3 phospho-serine/phospho-threonine binding proteins	earthworm	evm.model.Contig27.337
TF102003	YWHAZ	tyrosine 3-monooxygenase/tryptophan 5-monooxygenase activation protein zeta	14-3-3 phospho-serine/phospho-threonine binding proteins	earthworm	evm.model.Contig3.1094
TF102003	YWHAZ	tyrosine 3-monooxygenase/tryptophan 5-monooxygenase activation protein zeta	14-3-3 phospho-serine/phospho-threonine binding proteins	earthworm	evm.model.Contig3.1127
TF102003	YWHAZ	tyrosine 3-monooxygenase/tryptophan 5-monooxygenase activation protein zeta	14-3-3 phospho-serine/phospho-threonine binding proteins	earthworm	evm.model.Contig36.273
TF102003	YWHAZ	tyrosine 3-monooxygenase/tryptophan 5-monooxygenase activation protein zeta	14-3-3 phospho-serine/phospho-threonine binding proteins	earthworm	evm.model.Contig37.61
TF102003	YWHAZ	tyrosine 3-monooxygenase/tryptophan 5-monooxygenase activation protein zeta	14-3-3 phospho-serine/phospho-threonine binding proteins	earthworm	evm.model.Contig7.156
TF102003	YWHAZ	tyrosine 3-monooxygenase/tryptophan 5-monooxygenase activation protein zeta	14-3-3 phospho-serine/phospho-threonine binding proteins	earthworm	evm.model.Contig9.590
TF102003	YWHAZ	tyrosine 3-monooxygenase/tryptophan 5-monooxygenase activation protein zeta	14-3-3 phospho-serine/phospho-threonine binding proteins	earthworm	evm.model.Contig9.589
TF102004	AKT1	AKT serine/threonine kinase 1	Pleckstrin homology domain containing|AGC family kinases	earthworm	evm.model.Contig0.387
TF102004	AKT1	AKT serine/threonine kinase 1	Pleckstrin homology domain containing|AGC family kinases	earthworm	evm.model.Contig1.66
TF102004	AKT1	AKT serine/threonine kinase 1	Pleckstrin homology domain containing|AGC family kinases	earthworm	evm.model.Contig19.15
TF102004	AKT1	AKT serine/threonine kinase 1	Pleckstrin homology domain containing|AGC family kinases	earthworm	evm.model.Contig2.967
TF102004	AKT1	AKT serine/threonine kinase 1	Pleckstrin homology domain containing|AGC family kinases	earthworm	evm.model.Contig2.830
TF102004	AKT1	AKT serine/threonine kinase 1	Pleckstrin homology domain containing|AGC family kinases	earthworm	evm.model.Contig2.820
TF102004	AKT1	AKT serine/threonine kinase 1	Pleckstrin homology domain containing|AGC family kinases	earthworm	evm.model.Contig2.821
TF102004	AKT1	AKT serine/threonine kinase 1	Pleckstrin homology domain containing|AGC family kinases	earthworm	evm.model.Contig25.485
TF102004	AKT1	AKT serine/threonine kinase 1	Pleckstrin homology domain containing|AGC family kinases	earthworm	evm.model.Contig26.31
TF102004	AKT1	AKT serine/threonine kinase 1	Pleckstrin homology domain containing|AGC family kinases	earthworm	evm.model.Contig26.30
TF102004	AKT1	AKT serine/threonine kinase 1	Pleckstrin homology domain containing|AGC family kinases	earthworm	evm.model.Contig30.270
TF102004	AKT1	AKT serine/threonine kinase 1	Pleckstrin homology domain containing|AGC family kinases	earthworm	evm.model.Contig37.53
TF102004	AKT1	AKT serine/threonine kinase 1	Pleckstrin homology domain containing|AGC family kinases	earthworm	evm.model.Contig37.57
TF102004	AKT1	AKT serine/threonine kinase 1	Pleckstrin homology domain containing|AGC family kinases	earthworm	evm.model.Contig40.352
TF102004	PRKCQ	protein kinase C theta	C2 domain containing protein kinases|AGC family kinases	earthworm	evm.model.Contig0.387
TF102004	PRKCQ	protein kinase C theta	C2 domain containing protein kinases|AGC family kinases	earthworm	evm.model.Contig1.66
TF102004	PRKCQ	protein kinase C theta	C2 domain containing protein kinases|AGC family kinases	earthworm	evm.model.Contig19.15
TF102004	PRKCQ	protein kinase C theta	C2 domain containing protein kinases|AGC family kinases	earthworm	evm.model.Contig2.967
TF102004	PRKCQ	protein kinase C theta	C2 domain containing protein kinases|AGC family kinases	earthworm	evm.model.Contig2.830
TF102004	PRKCQ	protein kinase C theta	C2 domain containing protein kinases|AGC family kinases	earthworm	evm.model.Contig2.820
TF102004	PRKCQ	protein kinase C theta	C2 domain containing protein kinases|AGC family kinases	earthworm	evm.model.Contig2.821
TF102004	PRKCQ	protein kinase C theta	C2 domain containing protein kinases|AGC family kinases	earthworm	evm.model.Contig25.485
TF102004	PRKCQ	protein kinase C theta	C2 domain containing protein kinases|AGC family kinases	earthworm	evm.model.Contig26.31
TF102004	PRKCQ	protein kinase C theta	C2 domain containing protein kinases|AGC family kinases	earthworm	evm.model.Contig26.30
TF102004	PRKCQ	protein kinase C theta	C2 domain containing protein kinases|AGC family kinases	earthworm	evm.model.Contig30.270
TF102004	PRKCQ	protein kinase C theta	C2 domain containing protein kinases|AGC family kinases	earthworm	evm.model.Contig37.53
TF102004	PRKCQ	protein kinase C theta	C2 domain containing protein kinases|AGC family kinases	earthworm	evm.model.Contig37.57
TF102004	PRKCQ	protein kinase C theta	C2 domain containing protein kinases|AGC family kinases	earthworm	evm.model.Contig40.352
TF102004	PRKCZ	protein kinase C zeta	AGC family kinases	earthworm	evm.model.Contig0.387
TF102004	PRKCZ	protein kinase C zeta	AGC family kinases	earthworm	evm.model.Contig1.66
TF102004	PRKCZ	protein kinase C zeta	AGC family kinases	earthworm	evm.model.Contig19.15
TF102004	PRKCZ	protein kinase C zeta	AGC family kinases	earthworm	evm.model.Contig2.967
TF102004	PRKCZ	protein kinase C zeta	AGC family kinases	earthworm	evm.model.Contig2.830
TF102004	PRKCZ	protein kinase C zeta	AGC family kinases	earthworm	evm.model.Contig2.820
TF102004	PRKCZ	protein kinase C zeta	AGC family kinases	earthworm	evm.model.Contig2.821
TF102004	PRKCZ	protein kinase C zeta	AGC family kinases	earthworm	evm.model.Contig25.485
TF102004	PRKCZ	protein kinase C zeta	AGC family kinases	earthworm	evm.model.Contig26.31
TF102004	PRKCZ	protein kinase C zeta	AGC family kinases	earthworm	evm.model.Contig26.30
TF102004	PRKCZ	protein kinase C zeta	AGC family kinases	earthworm	evm.model.Contig30.270
TF102004	PRKCZ	protein kinase C zeta	AGC family kinases	earthworm	evm.model.Contig37.53
TF102004	PRKCZ	protein kinase C zeta	AGC family kinases	earthworm	evm.model.Contig37.57
TF102004	PRKCZ	protein kinase C zeta	AGC family kinases	earthworm	evm.model.Contig40.352
TF102004	PRKCD	protein kinase C delta	C2 domain containing protein kinases|AGC family kinases	earthworm	evm.model.Contig0.387
TF102004	PRKCD	protein kinase C delta	C2 domain containing protein kinases|AGC family kinases	earthworm	evm.model.Contig1.66
TF102004	PRKCD	protein kinase C delta	C2 domain containing protein kinases|AGC family kinases	earthworm	evm.model.Contig19.15
TF102004	PRKCD	protein kinase C delta	C2 domain containing protein kinases|AGC family kinases	earthworm	evm.model.Contig2.967
TF102004	PRKCD	protein kinase C delta	C2 domain containing protein kinases|AGC family kinases	earthworm	evm.model.Contig2.830
TF102004	PRKCD	protein kinase C delta	C2 domain containing protein kinases|AGC family kinases	earthworm	evm.model.Contig2.820
TF102004	PRKCD	protein kinase C delta	C2 domain containing protein kinases|AGC family kinases	earthworm	evm.model.Contig2.821
TF102004	PRKCD	protein kinase C delta	C2 domain containing protein kinases|AGC family kinases	earthworm	evm.model.Contig25.485
TF102004	PRKCD	protein kinase C delta	C2 domain containing protein kinases|AGC family kinases	earthworm	evm.model.Contig26.31
TF102004	PRKCD	protein kinase C delta	C2 domain containing protein kinases|AGC family kinases	earthworm	evm.model.Contig26.30
TF102004	PRKCD	protein kinase C delta	C2 domain containing protein kinases|AGC family kinases	earthworm	evm.model.Contig30.270
TF102004	PRKCD	protein kinase C delta	C2 domain containing protein kinases|AGC family kinases	earthworm	evm.model.Contig37.53
TF102004	PRKCD	protein kinase C delta	C2 domain containing protein kinases|AGC family kinases	earthworm	evm.model.Contig37.57
TF102004	PRKCD	protein kinase C delta	C2 domain containing protein kinases|AGC family kinases	earthworm	evm.model.Contig40.352
TF102004	AKT3	AKT serine/threonine kinase 3	Pleckstrin homology domain containing|AGC family kinases	earthworm	evm.model.Contig0.387
TF102004	AKT3	AKT serine/threonine kinase 3	Pleckstrin homology domain containing|AGC family kinases	earthworm	evm.model.Contig1.66
TF102004	AKT3	AKT serine/threonine kinase 3	Pleckstrin homology domain containing|AGC family kinases	earthworm	evm.model.Contig19.15
TF102004	AKT3	AKT serine/threonine kinase 3	Pleckstrin homology domain containing|AGC family kinases	earthworm	evm.model.Contig2.967
TF102004	AKT3	AKT serine/threonine kinase 3	Pleckstrin homology domain containing|AGC family kinases	earthworm	evm.model.Contig2.830
TF102004	AKT3	AKT serine/threonine kinase 3	Pleckstrin homology domain containing|AGC family kinases	earthworm	evm.model.Contig2.820
TF102004	AKT3	AKT serine/threonine kinase 3	Pleckstrin homology domain containing|AGC family kinases	earthworm	evm.model.Contig2.821
TF102004	AKT3	AKT serine/threonine kinase 3	Pleckstrin homology domain containing|AGC family kinases	earthworm	evm.model.Contig25.485
TF102004	AKT3	AKT serine/threonine kinase 3	Pleckstrin homology domain containing|AGC family kinases	earthworm	evm.model.Contig26.31
TF102004	AKT3	AKT serine/threonine kinase 3	Pleckstrin homology domain containing|AGC family kinases	earthworm	evm.model.Contig26.30
TF102004	AKT3	AKT serine/threonine kinase 3	Pleckstrin homology domain containing|AGC family kinases	earthworm	evm.model.Contig30.270
TF102004	AKT3	AKT serine/threonine kinase 3	Pleckstrin homology domain containing|AGC family kinases	earthworm	evm.model.Contig37.53
TF102004	AKT3	AKT serine/threonine kinase 3	Pleckstrin homology domain containing|AGC family kinases	earthworm	evm.model.Contig37.57
TF102004	AKT3	AKT serine/threonine kinase 3	Pleckstrin homology domain containing|AGC family kinases	earthworm	evm.model.Contig40.352
TF102004	AKT2	AKT serine/threonine kinase 2	Pleckstrin homology domain containing|AGC family kinases	earthworm	evm.model.Contig0.387
TF102004	AKT2	AKT serine/threonine kinase 2	Pleckstrin homology domain containing|AGC family kinases	earthworm	evm.model.Contig1.66
TF102004	AKT2	AKT serine/threonine kinase 2	Pleckstrin homology domain containing|AGC family kinases	earthworm	evm.model.Contig19.15
TF102004	AKT2	AKT serine/threonine kinase 2	Pleckstrin homology domain containing|AGC family kinases	earthworm	evm.model.Contig2.967
TF102004	AKT2	AKT serine/threonine kinase 2	Pleckstrin homology domain containing|AGC family kinases	earthworm	evm.model.Contig2.830
TF102004	AKT2	AKT serine/threonine kinase 2	Pleckstrin homology domain containing|AGC family kinases	earthworm	evm.model.Contig2.820
TF102004	AKT2	AKT serine/threonine kinase 2	Pleckstrin homology domain containing|AGC family kinases	earthworm	evm.model.Contig2.821
TF102004	AKT2	AKT serine/threonine kinase 2	Pleckstrin homology domain containing|AGC family kinases	earthworm	evm.model.Contig25.485
TF102004	AKT2	AKT serine/threonine kinase 2	Pleckstrin homology domain containing|AGC family kinases	earthworm	evm.model.Contig26.31
TF102004	AKT2	AKT serine/threonine kinase 2	Pleckstrin homology domain containing|AGC family kinases	earthworm	evm.model.Contig26.30
TF102004	AKT2	AKT serine/threonine kinase 2	Pleckstrin homology domain containing|AGC family kinases	earthworm	evm.model.Contig30.270
TF102004	AKT2	AKT serine/threonine kinase 2	Pleckstrin homology domain containing|AGC family kinases	earthworm	evm.model.Contig37.53
TF102004	AKT2	AKT serine/threonine kinase 2	Pleckstrin homology domain containing|AGC family kinases	earthworm	evm.model.Contig37.57
TF102004	AKT2	AKT serine/threonine kinase 2	Pleckstrin homology domain containing|AGC family kinases	earthworm	evm.model.Contig40.352
TF102004	PRKCI	protein kinase C iota	AGC family kinases	earthworm	evm.model.Contig0.387
TF102004	PRKCI	protein kinase C iota	AGC family kinases	earthworm	evm.model.Contig1.66
TF102004	PRKCI	protein kinase C iota	AGC family kinases	earthworm	evm.model.Contig19.15
TF102004	PRKCI	protein kinase C iota	AGC family kinases	earthworm	evm.model.Contig2.967
TF102004	PRKCI	protein kinase C iota	AGC family kinases	earthworm	evm.model.Contig2.830
TF102004	PRKCI	protein kinase C iota	AGC family kinases	earthworm	evm.model.Contig2.820
TF102004	PRKCI	protein kinase C iota	AGC family kinases	earthworm	evm.model.Contig2.821
TF102004	PRKCI	protein kinase C iota	AGC family kinases	earthworm	evm.model.Contig25.485
TF102004	PRKCI	protein kinase C iota	AGC family kinases	earthworm	evm.model.Contig26.31
TF102004	PRKCI	protein kinase C iota	AGC family kinases	earthworm	evm.model.Contig26.30
TF102004	PRKCI	protein kinase C iota	AGC family kinases	earthworm	evm.model.Contig30.270
TF102004	PRKCI	protein kinase C iota	AGC family kinases	earthworm	evm.model.Contig37.53
TF102004	PRKCI	protein kinase C iota	AGC family kinases	earthworm	evm.model.Contig37.57
TF102004	PRKCI	protein kinase C iota	AGC family kinases	earthworm	evm.model.Contig40.352
TF102005	PKN1	protein kinase N1	C2 domain containing protein kinases|AGC family kinases	earthworm	evm.model.Contig21.22
TF102005	PKN1	protein kinase N1	C2 domain containing protein kinases|AGC family kinases	earthworm	evm.model.Contig36.475
TF102005	PKN1	protein kinase N1	C2 domain containing protein kinases|AGC family kinases	earthworm	evm.model.Contig36.535
TF102005	PKN1	protein kinase N1	C2 domain containing protein kinases|AGC family kinases	earthworm	evm.model.Contig37.108
TF102005	PKN1	protein kinase N1	C2 domain containing protein kinases|AGC family kinases	earthworm	evm.model.Contig37.106
TF102005	PKN1	protein kinase N1	C2 domain containing protein kinases|AGC family kinases	earthworm	evm.model.Contig9.67
TF102005	PKN1	protein kinase N1	C2 domain containing protein kinases|AGC family kinases	earthworm	evm.model.Contig9.70
TF102005	PKN3	protein kinase N3	C2 domain containing protein kinases|Minor histocompatibility antigens|AGC family kinases	earthworm	evm.model.Contig21.22
TF102005	PKN3	protein kinase N3	C2 domain containing protein kinases|Minor histocompatibility antigens|AGC family kinases	earthworm	evm.model.Contig36.475
TF102005	PKN3	protein kinase N3	C2 domain containing protein kinases|Minor histocompatibility antigens|AGC family kinases	earthworm	evm.model.Contig36.535
TF102005	PKN3	protein kinase N3	C2 domain containing protein kinases|Minor histocompatibility antigens|AGC family kinases	earthworm	evm.model.Contig37.108
TF102005	PKN3	protein kinase N3	C2 domain containing protein kinases|Minor histocompatibility antigens|AGC family kinases	earthworm	evm.model.Contig37.106
TF102005	PKN3	protein kinase N3	C2 domain containing protein kinases|Minor histocompatibility antigens|AGC family kinases	earthworm	evm.model.Contig9.67
TF102005	PKN3	protein kinase N3	C2 domain containing protein kinases|Minor histocompatibility antigens|AGC family kinases	earthworm	evm.model.Contig9.70
TF102005	PKN2	protein kinase N2	C2 domain containing protein kinases|AGC family kinases	earthworm	evm.model.Contig21.22
TF102005	PKN2	protein kinase N2	C2 domain containing protein kinases|AGC family kinases	earthworm	evm.model.Contig36.475
TF102005	PKN2	protein kinase N2	C2 domain containing protein kinases|AGC family kinases	earthworm	evm.model.Contig36.535
TF102005	PKN2	protein kinase N2	C2 domain containing protein kinases|AGC family kinases	earthworm	evm.model.Contig37.108
TF102005	PKN2	protein kinase N2	C2 domain containing protein kinases|AGC family kinases	earthworm	evm.model.Contig37.106
TF102005	PKN2	protein kinase N2	C2 domain containing protein kinases|AGC family kinases	earthworm	evm.model.Contig9.67
TF102005	PKN2	protein kinase N2	C2 domain containing protein kinases|AGC family kinases	earthworm	evm.model.Contig9.70
TF102011	BAG1	BCL2 associated athanogene 1	BCL2 associated athanogene family	earthworm	evm.model.Contig0.459
TF102013	BAG4	BCL2 associated athanogene 4	BCL2 associated athanogene family	earthworm	evm.model.Contig11.669
TF102013	BAG4	BCL2 associated athanogene 4	BCL2 associated athanogene family	earthworm	evm.model.Contig147.1
TF102013	BAG4	BCL2 associated athanogene 4	BCL2 associated athanogene family	earthworm	evm.model.Contig18.548
TF102013	BAG4	BCL2 associated athanogene 4	BCL2 associated athanogene family	earthworm	evm.model.Contig18.543
TF102013	BAG4	BCL2 associated athanogene 4	BCL2 associated athanogene family	earthworm	evm.model.Contig20.3
TF102013	BAG4	BCL2 associated athanogene 4	BCL2 associated athanogene family	earthworm	evm.model.Contig23.24
TF102013	BAG4	BCL2 associated athanogene 4	BCL2 associated athanogene family	earthworm	evm.model.Contig3.1298
TF102013	BAG3	BCL2 associated athanogene 3	BCL2 associated athanogene family	earthworm	evm.model.Contig11.669
TF102013	BAG3	BCL2 associated athanogene 3	BCL2 associated athanogene family	earthworm	evm.model.Contig147.1
TF102013	BAG3	BCL2 associated athanogene 3	BCL2 associated athanogene family	earthworm	evm.model.Contig18.548
TF102013	BAG3	BCL2 associated athanogene 3	BCL2 associated athanogene family	earthworm	evm.model.Contig18.543
TF102013	BAG3	BCL2 associated athanogene 3	BCL2 associated athanogene family	earthworm	evm.model.Contig20.3
TF102013	BAG3	BCL2 associated athanogene 3	BCL2 associated athanogene family	earthworm	evm.model.Contig23.24
TF102013	BAG3	BCL2 associated athanogene 3	BCL2 associated athanogene family	earthworm	evm.model.Contig3.1298
TF102023	CASP6	caspase 6	Caspases	earthworm	evm.model.Contig0.753
TF102023	CASP6	caspase 6	Caspases	earthworm	evm.model.Contig0.742
TF102023	CASP6	caspase 6	Caspases	earthworm	evm.model.Contig1.682
TF102023	CASP6	caspase 6	Caspases	earthworm	evm.model.Contig1.289
TF102023	CASP6	caspase 6	Caspases	earthworm	evm.model.Contig10.424
TF102023	CASP6	caspase 6	Caspases	earthworm	evm.model.Contig10.434
TF102023	CASP6	caspase 6	Caspases	earthworm	evm.model.Contig12.733
TF102023	CASP6	caspase 6	Caspases	earthworm	evm.model.Contig12.734
TF102023	CASP6	caspase 6	Caspases	earthworm	evm.model.Contig17.606
TF102023	CASP6	caspase 6	Caspases	earthworm	evm.model.Contig2.1102
TF102023	CASP6	caspase 6	Caspases	earthworm	evm.model.Contig2.1106
TF102023	CASP6	caspase 6	Caspases	earthworm	evm.model.Contig21.180
TF102023	CASP6	caspase 6	Caspases	earthworm	evm.model.Contig21.194
TF102023	CASP6	caspase 6	Caspases	earthworm	evm.model.Contig21.181
TF102023	CASP6	caspase 6	Caspases	earthworm	evm.model.Contig21.191
TF102023	CASP6	caspase 6	Caspases	earthworm	evm.model.Contig21.182
TF102023	CASP6	caspase 6	Caspases	earthworm	evm.model.Contig21.190
TF102023	CASP6	caspase 6	Caspases	earthworm	evm.model.Contig21.192
TF102023	CASP6	caspase 6	Caspases	earthworm	evm.model.Contig21.193
TF102023	CASP6	caspase 6	Caspases	earthworm	evm.model.Contig3.143
TF102023	CASP6	caspase 6	Caspases	earthworm	evm.model.Contig30.8
TF102023	CASP6	caspase 6	Caspases	earthworm	evm.model.Contig36.548
TF102023	CASP6	caspase 6	Caspases	earthworm	evm.model.Contig38.240
TF102023	CASP6	caspase 6	Caspases	earthworm	evm.model.Contig38.257
TF102023	CASP6	caspase 6	Caspases	earthworm	evm.model.Contig4.552
TF102023	CASP6	caspase 6	Caspases	earthworm	evm.model.Contig4.553
TF102023	CASP6	caspase 6	Caspases	earthworm	evm.model.Contig4.12
TF102023	CASP6	caspase 6	Caspases	earthworm	evm.model.Contig4.14
TF102023	CASP6	caspase 6	Caspases	earthworm	evm.model.Contig5.854
TF102023	CASP6	caspase 6	Caspases	earthworm	evm.model.Contig5.879
TF102023	CASP6	caspase 6	Caspases	earthworm	evm.model.Contig6.115
TF102023	CASP6	caspase 6	Caspases	earthworm	evm.model.Contig6.112
TF102023	CASP6	caspase 6	Caspases	earthworm	evm.model.Contig9.101
TF102023	CASP8	caspase 8	Caspases|Death effector domain containing|Ripoptosome|Death inducing signaling complex	earthworm	evm.model.Contig0.753
TF102023	CASP8	caspase 8	Caspases|Death effector domain containing|Ripoptosome|Death inducing signaling complex	earthworm	evm.model.Contig0.742
TF102023	CASP8	caspase 8	Caspases|Death effector domain containing|Ripoptosome|Death inducing signaling complex	earthworm	evm.model.Contig1.682
TF102023	CASP8	caspase 8	Caspases|Death effector domain containing|Ripoptosome|Death inducing signaling complex	earthworm	evm.model.Contig1.289
TF102023	CASP8	caspase 8	Caspases|Death effector domain containing|Ripoptosome|Death inducing signaling complex	earthworm	evm.model.Contig10.424
TF102023	CASP8	caspase 8	Caspases|Death effector domain containing|Ripoptosome|Death inducing signaling complex	earthworm	evm.model.Contig10.434
TF102023	CASP8	caspase 8	Caspases|Death effector domain containing|Ripoptosome|Death inducing signaling complex	earthworm	evm.model.Contig12.733
TF102023	CASP8	caspase 8	Caspases|Death effector domain containing|Ripoptosome|Death inducing signaling complex	earthworm	evm.model.Contig12.734
TF102023	CASP8	caspase 8	Caspases|Death effector domain containing|Ripoptosome|Death inducing signaling complex	earthworm	evm.model.Contig17.606
TF102023	CASP8	caspase 8	Caspases|Death effector domain containing|Ripoptosome|Death inducing signaling complex	earthworm	evm.model.Contig2.1102
TF102023	CASP8	caspase 8	Caspases|Death effector domain containing|Ripoptosome|Death inducing signaling complex	earthworm	evm.model.Contig2.1106
TF102023	CASP8	caspase 8	Caspases|Death effector domain containing|Ripoptosome|Death inducing signaling complex	earthworm	evm.model.Contig21.180
TF102023	CASP8	caspase 8	Caspases|Death effector domain containing|Ripoptosome|Death inducing signaling complex	earthworm	evm.model.Contig21.194
TF102023	CASP8	caspase 8	Caspases|Death effector domain containing|Ripoptosome|Death inducing signaling complex	earthworm	evm.model.Contig21.181
TF102023	CASP8	caspase 8	Caspases|Death effector domain containing|Ripoptosome|Death inducing signaling complex	earthworm	evm.model.Contig21.191
TF102023	CASP8	caspase 8	Caspases|Death effector domain containing|Ripoptosome|Death inducing signaling complex	earthworm	evm.model.Contig21.182
TF102023	CASP8	caspase 8	Caspases|Death effector domain containing|Ripoptosome|Death inducing signaling complex	earthworm	evm.model.Contig21.190
TF102023	CASP8	caspase 8	Caspases|Death effector domain containing|Ripoptosome|Death inducing signaling complex	earthworm	evm.model.Contig21.192
TF102023	CASP8	caspase 8	Caspases|Death effector domain containing|Ripoptosome|Death inducing signaling complex	earthworm	evm.model.Contig21.193
TF102023	CASP8	caspase 8	Caspases|Death effector domain containing|Ripoptosome|Death inducing signaling complex	earthworm	evm.model.Contig3.143
TF102023	CASP8	caspase 8	Caspases|Death effector domain containing|Ripoptosome|Death inducing signaling complex	earthworm	evm.model.Contig30.8
TF102023	CASP8	caspase 8	Caspases|Death effector domain containing|Ripoptosome|Death inducing signaling complex	earthworm	evm.model.Contig36.548
TF102023	CASP8	caspase 8	Caspases|Death effector domain containing|Ripoptosome|Death inducing signaling complex	earthworm	evm.model.Contig38.240
TF102023	CASP8	caspase 8	Caspases|Death effector domain containing|Ripoptosome|Death inducing signaling complex	earthworm	evm.model.Contig38.257
TF102023	CASP8	caspase 8	Caspases|Death effector domain containing|Ripoptosome|Death inducing signaling complex	earthworm	evm.model.Contig4.552
TF102023	CASP8	caspase 8	Caspases|Death effector domain containing|Ripoptosome|Death inducing signaling complex	earthworm	evm.model.Contig4.553
TF102023	CASP8	caspase 8	Caspases|Death effector domain containing|Ripoptosome|Death inducing signaling complex	earthworm	evm.model.Contig4.12
TF102023	CASP8	caspase 8	Caspases|Death effector domain containing|Ripoptosome|Death inducing signaling complex	earthworm	evm.model.Contig4.14
TF102023	CASP8	caspase 8	Caspases|Death effector domain containing|Ripoptosome|Death inducing signaling complex	earthworm	evm.model.Contig5.854
TF102023	CASP8	caspase 8	Caspases|Death effector domain containing|Ripoptosome|Death inducing signaling complex	earthworm	evm.model.Contig5.879
TF102023	CASP8	caspase 8	Caspases|Death effector domain containing|Ripoptosome|Death inducing signaling complex	earthworm	evm.model.Contig6.115
TF102023	CASP8	caspase 8	Caspases|Death effector domain containing|Ripoptosome|Death inducing signaling complex	earthworm	evm.model.Contig6.112
TF102023	CASP8	caspase 8	Caspases|Death effector domain containing|Ripoptosome|Death inducing signaling complex	earthworm	evm.model.Contig9.101
TF102023	CASP12	caspase 12 (gene/pseudogene)	Caspases|Caspase recruitment domain containing	earthworm	evm.model.Contig0.753
TF102023	CASP12	caspase 12 (gene/pseudogene)	Caspases|Caspase recruitment domain containing	earthworm	evm.model.Contig0.742
TF102023	CASP12	caspase 12 (gene/pseudogene)	Caspases|Caspase recruitment domain containing	earthworm	evm.model.Contig1.682
TF102023	CASP12	caspase 12 (gene/pseudogene)	Caspases|Caspase recruitment domain containing	earthworm	evm.model.Contig1.289
TF102023	CASP12	caspase 12 (gene/pseudogene)	Caspases|Caspase recruitment domain containing	earthworm	evm.model.Contig10.424
TF102023	CASP12	caspase 12 (gene/pseudogene)	Caspases|Caspase recruitment domain containing	earthworm	evm.model.Contig10.434
TF102023	CASP12	caspase 12 (gene/pseudogene)	Caspases|Caspase recruitment domain containing	earthworm	evm.model.Contig12.733
TF102023	CASP12	caspase 12 (gene/pseudogene)	Caspases|Caspase recruitment domain containing	earthworm	evm.model.Contig12.734
TF102023	CASP12	caspase 12 (gene/pseudogene)	Caspases|Caspase recruitment domain containing	earthworm	evm.model.Contig17.606
TF102023	CASP12	caspase 12 (gene/pseudogene)	Caspases|Caspase recruitment domain containing	earthworm	evm.model.Contig2.1102
TF102023	CASP12	caspase 12 (gene/pseudogene)	Caspases|Caspase recruitment domain containing	earthworm	evm.model.Contig2.1106
TF102023	CASP12	caspase 12 (gene/pseudogene)	Caspases|Caspase recruitment domain containing	earthworm	evm.model.Contig21.180
TF102023	CASP12	caspase 12 (gene/pseudogene)	Caspases|Caspase recruitment domain containing	earthworm	evm.model.Contig21.194
TF102023	CASP12	caspase 12 (gene/pseudogene)	Caspases|Caspase recruitment domain containing	earthworm	evm.model.Contig21.181
TF102023	CASP12	caspase 12 (gene/pseudogene)	Caspases|Caspase recruitment domain containing	earthworm	evm.model.Contig21.191
TF102023	CASP12	caspase 12 (gene/pseudogene)	Caspases|Caspase recruitment domain containing	earthworm	evm.model.Contig21.182
TF102023	CASP12	caspase 12 (gene/pseudogene)	Caspases|Caspase recruitment domain containing	earthworm	evm.model.Contig21.190
TF102023	CASP12	caspase 12 (gene/pseudogene)	Caspases|Caspase recruitment domain containing	earthworm	evm.model.Contig21.192
TF102023	CASP12	caspase 12 (gene/pseudogene)	Caspases|Caspase recruitment domain containing	earthworm	evm.model.Contig21.193
TF102023	CASP12	caspase 12 (gene/pseudogene)	Caspases|Caspase recruitment domain containing	earthworm	evm.model.Contig3.143
TF102023	CASP12	caspase 12 (gene/pseudogene)	Caspases|Caspase recruitment domain containing	earthworm	evm.model.Contig30.8
TF102023	CASP12	caspase 12 (gene/pseudogene)	Caspases|Caspase recruitment domain containing	earthworm	evm.model.Contig36.548
TF102023	CASP12	caspase 12 (gene/pseudogene)	Caspases|Caspase recruitment domain containing	earthworm	evm.model.Contig38.240
TF102023	CASP12	caspase 12 (gene/pseudogene)	Caspases|Caspase recruitment domain containing	earthworm	evm.model.Contig38.257
TF102023	CASP12	caspase 12 (gene/pseudogene)	Caspases|Caspase recruitment domain containing	earthworm	evm.model.Contig4.552
TF102023	CASP12	caspase 12 (gene/pseudogene)	Caspases|Caspase recruitment domain containing	earthworm	evm.model.Contig4.553
TF102023	CASP12	caspase 12 (gene/pseudogene)	Caspases|Caspase recruitment domain containing	earthworm	evm.model.Contig4.12
TF102023	CASP12	caspase 12 (gene/pseudogene)	Caspases|Caspase recruitment domain containing	earthworm	evm.model.Contig4.14
TF102023	CASP12	caspase 12 (gene/pseudogene)	Caspases|Caspase recruitment domain containing	earthworm	evm.model.Contig5.854
TF102023	CASP12	caspase 12 (gene/pseudogene)	Caspases|Caspase recruitment domain containing	earthworm	evm.model.Contig5.879
TF102023	CASP12	caspase 12 (gene/pseudogene)	Caspases|Caspase recruitment domain containing	earthworm	evm.model.Contig6.115
TF102023	CASP12	caspase 12 (gene/pseudogene)	Caspases|Caspase recruitment domain containing	earthworm	evm.model.Contig6.112
TF102023	CASP12	caspase 12 (gene/pseudogene)	Caspases|Caspase recruitment domain containing	earthworm	evm.model.Contig9.101
TF102023	CASP9	caspase 9	Caspases|Protein phosphatase 1 regulatory subunits|Caspase recruitment domain containing|Apoptosome	earthworm	evm.model.Contig0.753
TF102023	CASP9	caspase 9	Caspases|Protein phosphatase 1 regulatory subunits|Caspase recruitment domain containing|Apoptosome	earthworm	evm.model.Contig0.742
TF102023	CASP9	caspase 9	Caspases|Protein phosphatase 1 regulatory subunits|Caspase recruitment domain containing|Apoptosome	earthworm	evm.model.Contig1.682
TF102023	CASP9	caspase 9	Caspases|Protein phosphatase 1 regulatory subunits|Caspase recruitment domain containing|Apoptosome	earthworm	evm.model.Contig1.289
TF102023	CASP9	caspase 9	Caspases|Protein phosphatase 1 regulatory subunits|Caspase recruitment domain containing|Apoptosome	earthworm	evm.model.Contig10.424
TF102023	CASP9	caspase 9	Caspases|Protein phosphatase 1 regulatory subunits|Caspase recruitment domain containing|Apoptosome	earthworm	evm.model.Contig10.434
TF102023	CASP9	caspase 9	Caspases|Protein phosphatase 1 regulatory subunits|Caspase recruitment domain containing|Apoptosome	earthworm	evm.model.Contig12.733
TF102023	CASP9	caspase 9	Caspases|Protein phosphatase 1 regulatory subunits|Caspase recruitment domain containing|Apoptosome	earthworm	evm.model.Contig12.734
TF102023	CASP9	caspase 9	Caspases|Protein phosphatase 1 regulatory subunits|Caspase recruitment domain containing|Apoptosome	earthworm	evm.model.Contig17.606
TF102023	CASP9	caspase 9	Caspases|Protein phosphatase 1 regulatory subunits|Caspase recruitment domain containing|Apoptosome	earthworm	evm.model.Contig2.1102
TF102023	CASP9	caspase 9	Caspases|Protein phosphatase 1 regulatory subunits|Caspase recruitment domain containing|Apoptosome	earthworm	evm.model.Contig2.1106
TF102023	CASP9	caspase 9	Caspases|Protein phosphatase 1 regulatory subunits|Caspase recruitment domain containing|Apoptosome	earthworm	evm.model.Contig21.180
TF102023	CASP9	caspase 9	Caspases|Protein phosphatase 1 regulatory subunits|Caspase recruitment domain containing|Apoptosome	earthworm	evm.model.Contig21.194
TF102023	CASP9	caspase 9	Caspases|Protein phosphatase 1 regulatory subunits|Caspase recruitment domain containing|Apoptosome	earthworm	evm.model.Contig21.181
TF102023	CASP9	caspase 9	Caspases|Protein phosphatase 1 regulatory subunits|Caspase recruitment domain containing|Apoptosome	earthworm	evm.model.Contig21.191
TF102023	CASP9	caspase 9	Caspases|Protein phosphatase 1 regulatory subunits|Caspase recruitment domain containing|Apoptosome	earthworm	evm.model.Contig21.182
TF102023	CASP9	caspase 9	Caspases|Protein phosphatase 1 regulatory subunits|Caspase recruitment domain containing|Apoptosome	earthworm	evm.model.Contig21.190
TF102023	CASP9	caspase 9	Caspases|Protein phosphatase 1 regulatory subunits|Caspase recruitment domain containing|Apoptosome	earthworm	evm.model.Contig21.192
TF102023	CASP9	caspase 9	Caspases|Protein phosphatase 1 regulatory subunits|Caspase recruitment domain containing|Apoptosome	earthworm	evm.model.Contig21.193
TF102023	CASP9	caspase 9	Caspases|Protein phosphatase 1 regulatory subunits|Caspase recruitment domain containing|Apoptosome	earthworm	evm.model.Contig3.143
TF102023	CASP9	caspase 9	Caspases|Protein phosphatase 1 regulatory subunits|Caspase recruitment domain containing|Apoptosome	earthworm	evm.model.Contig30.8
TF102023	CASP9	caspase 9	Caspases|Protein phosphatase 1 regulatory subunits|Caspase recruitment domain containing|Apoptosome	earthworm	evm.model.Contig36.548
TF102023	CASP9	caspase 9	Caspases|Protein phosphatase 1 regulatory subunits|Caspase recruitment domain containing|Apoptosome	earthworm	evm.model.Contig38.240
TF102023	CASP9	caspase 9	Caspases|Protein phosphatase 1 regulatory subunits|Caspase recruitment domain containing|Apoptosome	earthworm	evm.model.Contig38.257
TF102023	CASP9	caspase 9	Caspases|Protein phosphatase 1 regulatory subunits|Caspase recruitment domain containing|Apoptosome	earthworm	evm.model.Contig4.552
TF102023	CASP9	caspase 9	Caspases|Protein phosphatase 1 regulatory subunits|Caspase recruitment domain containing|Apoptosome	earthworm	evm.model.Contig4.553
TF102023	CASP9	caspase 9	Caspases|Protein phosphatase 1 regulatory subunits|Caspase recruitment domain containing|Apoptosome	earthworm	evm.model.Contig4.12
TF102023	CASP9	caspase 9	Caspases|Protein phosphatase 1 regulatory subunits|Caspase recruitment domain containing|Apoptosome	earthworm	evm.model.Contig4.14
TF102023	CASP9	caspase 9	Caspases|Protein phosphatase 1 regulatory subunits|Caspase recruitment domain containing|Apoptosome	earthworm	evm.model.Contig5.854
TF102023	CASP9	caspase 9	Caspases|Protein phosphatase 1 regulatory subunits|Caspase recruitment domain containing|Apoptosome	earthworm	evm.model.Contig5.879
TF102023	CASP9	caspase 9	Caspases|Protein phosphatase 1 regulatory subunits|Caspase recruitment domain containing|Apoptosome	earthworm	evm.model.Contig6.115
TF102023	CASP9	caspase 9	Caspases|Protein phosphatase 1 regulatory subunits|Caspase recruitment domain containing|Apoptosome	earthworm	evm.model.Contig6.112
TF102023	CASP9	caspase 9	Caspases|Protein phosphatase 1 regulatory subunits|Caspase recruitment domain containing|Apoptosome	earthworm	evm.model.Contig9.101
TF102023	CASP3	caspase 3	Caspases	earthworm	evm.model.Contig0.753
TF102023	CASP3	caspase 3	Caspases	earthworm	evm.model.Contig0.742
TF102023	CASP3	caspase 3	Caspases	earthworm	evm.model.Contig1.682
TF102023	CASP3	caspase 3	Caspases	earthworm	evm.model.Contig1.289
TF102023	CASP3	caspase 3	Caspases	earthworm	evm.model.Contig10.424
TF102023	CASP3	caspase 3	Caspases	earthworm	evm.model.Contig10.434
TF102023	CASP3	caspase 3	Caspases	earthworm	evm.model.Contig12.733
TF102023	CASP3	caspase 3	Caspases	earthworm	evm.model.Contig12.734
TF102023	CASP3	caspase 3	Caspases	earthworm	evm.model.Contig17.606
TF102023	CASP3	caspase 3	Caspases	earthworm	evm.model.Contig2.1102
TF102023	CASP3	caspase 3	Caspases	earthworm	evm.model.Contig2.1106
TF102023	CASP3	caspase 3	Caspases	earthworm	evm.model.Contig21.180
TF102023	CASP3	caspase 3	Caspases	earthworm	evm.model.Contig21.194
TF102023	CASP3	caspase 3	Caspases	earthworm	evm.model.Contig21.181
TF102023	CASP3	caspase 3	Caspases	earthworm	evm.model.Contig21.191
TF102023	CASP3	caspase 3	Caspases	earthworm	evm.model.Contig21.182
TF102023	CASP3	caspase 3	Caspases	earthworm	evm.model.Contig21.190
TF102023	CASP3	caspase 3	Caspases	earthworm	evm.model.Contig21.192
TF102023	CASP3	caspase 3	Caspases	earthworm	evm.model.Contig21.193
TF102023	CASP3	caspase 3	Caspases	earthworm	evm.model.Contig3.143
TF102023	CASP3	caspase 3	Caspases	earthworm	evm.model.Contig30.8
TF102023	CASP3	caspase 3	Caspases	earthworm	evm.model.Contig36.548
TF102023	CASP3	caspase 3	Caspases	earthworm	evm.model.Contig38.240
TF102023	CASP3	caspase 3	Caspases	earthworm	evm.model.Contig38.257
TF102023	CASP3	caspase 3	Caspases	earthworm	evm.model.Contig4.552
TF102023	CASP3	caspase 3	Caspases	earthworm	evm.model.Contig4.553
TF102023	CASP3	caspase 3	Caspases	earthworm	evm.model.Contig4.12
TF102023	CASP3	caspase 3	Caspases	earthworm	evm.model.Contig4.14
TF102023	CASP3	caspase 3	Caspases	earthworm	evm.model.Contig5.854
TF102023	CASP3	caspase 3	Caspases	earthworm	evm.model.Contig5.879
TF102023	CASP3	caspase 3	Caspases	earthworm	evm.model.Contig6.115
TF102023	CASP3	caspase 3	Caspases	earthworm	evm.model.Contig6.112
TF102023	CASP3	caspase 3	Caspases	earthworm	evm.model.Contig9.101
TF102023	CASP7	caspase 7	Caspases	earthworm	evm.model.Contig0.753
TF102023	CASP7	caspase 7	Caspases	earthworm	evm.model.Contig0.742
TF102023	CASP7	caspase 7	Caspases	earthworm	evm.model.Contig1.682
TF102023	CASP7	caspase 7	Caspases	earthworm	evm.model.Contig1.289
TF102023	CASP7	caspase 7	Caspases	earthworm	evm.model.Contig10.424
TF102023	CASP7	caspase 7	Caspases	earthworm	evm.model.Contig10.434
TF102023	CASP7	caspase 7	Caspases	earthworm	evm.model.Contig12.733
TF102023	CASP7	caspase 7	Caspases	earthworm	evm.model.Contig12.734
TF102023	CASP7	caspase 7	Caspases	earthworm	evm.model.Contig17.606
TF102023	CASP7	caspase 7	Caspases	earthworm	evm.model.Contig2.1102
TF102023	CASP7	caspase 7	Caspases	earthworm	evm.model.Contig2.1106
TF102023	CASP7	caspase 7	Caspases	earthworm	evm.model.Contig21.180
TF102023	CASP7	caspase 7	Caspases	earthworm	evm.model.Contig21.194
TF102023	CASP7	caspase 7	Caspases	earthworm	evm.model.Contig21.181
TF102023	CASP7	caspase 7	Caspases	earthworm	evm.model.Contig21.191
TF102023	CASP7	caspase 7	Caspases	earthworm	evm.model.Contig21.182
TF102023	CASP7	caspase 7	Caspases	earthworm	evm.model.Contig21.190
TF102023	CASP7	caspase 7	Caspases	earthworm	evm.model.Contig21.192
TF102023	CASP7	caspase 7	Caspases	earthworm	evm.model.Contig21.193
TF102023	CASP7	caspase 7	Caspases	earthworm	evm.model.Contig3.143
TF102023	CASP7	caspase 7	Caspases	earthworm	evm.model.Contig30.8
TF102023	CASP7	caspase 7	Caspases	earthworm	evm.model.Contig36.548
TF102023	CASP7	caspase 7	Caspases	earthworm	evm.model.Contig38.240
TF102023	CASP7	caspase 7	Caspases	earthworm	evm.model.Contig38.257
TF102023	CASP7	caspase 7	Caspases	earthworm	evm.model.Contig4.552
TF102023	CASP7	caspase 7	Caspases	earthworm	evm.model.Contig4.553
TF102023	CASP7	caspase 7	Caspases	earthworm	evm.model.Contig4.12
TF102023	CASP7	caspase 7	Caspases	earthworm	evm.model.Contig4.14
TF102023	CASP7	caspase 7	Caspases	earthworm	evm.model.Contig5.854
TF102023	CASP7	caspase 7	Caspases	earthworm	evm.model.Contig5.879
TF102023	CASP7	caspase 7	Caspases	earthworm	evm.model.Contig6.115
TF102023	CASP7	caspase 7	Caspases	earthworm	evm.model.Contig6.112
TF102023	CASP7	caspase 7	Caspases	earthworm	evm.model.Contig9.101
TF102023	CASP2	caspase 2	Caspases|Protein phosphatase 1 regulatory subunits|Caspase recruitment domain containing	earthworm	evm.model.Contig0.753
TF102023	CASP2	caspase 2	Caspases|Protein phosphatase 1 regulatory subunits|Caspase recruitment domain containing	earthworm	evm.model.Contig0.742
TF102023	CASP2	caspase 2	Caspases|Protein phosphatase 1 regulatory subunits|Caspase recruitment domain containing	earthworm	evm.model.Contig1.682
TF102023	CASP2	caspase 2	Caspases|Protein phosphatase 1 regulatory subunits|Caspase recruitment domain containing	earthworm	evm.model.Contig1.289
TF102023	CASP2	caspase 2	Caspases|Protein phosphatase 1 regulatory subunits|Caspase recruitment domain containing	earthworm	evm.model.Contig10.424
TF102023	CASP2	caspase 2	Caspases|Protein phosphatase 1 regulatory subunits|Caspase recruitment domain containing	earthworm	evm.model.Contig10.434
TF102023	CASP2	caspase 2	Caspases|Protein phosphatase 1 regulatory subunits|Caspase recruitment domain containing	earthworm	evm.model.Contig12.733
TF102023	CASP2	caspase 2	Caspases|Protein phosphatase 1 regulatory subunits|Caspase recruitment domain containing	earthworm	evm.model.Contig12.734
TF102023	CASP2	caspase 2	Caspases|Protein phosphatase 1 regulatory subunits|Caspase recruitment domain containing	earthworm	evm.model.Contig17.606
TF102023	CASP2	caspase 2	Caspases|Protein phosphatase 1 regulatory subunits|Caspase recruitment domain containing	earthworm	evm.model.Contig2.1102
TF102023	CASP2	caspase 2	Caspases|Protein phosphatase 1 regulatory subunits|Caspase recruitment domain containing	earthworm	evm.model.Contig2.1106
TF102023	CASP2	caspase 2	Caspases|Protein phosphatase 1 regulatory subunits|Caspase recruitment domain containing	earthworm	evm.model.Contig21.180
TF102023	CASP2	caspase 2	Caspases|Protein phosphatase 1 regulatory subunits|Caspase recruitment domain containing	earthworm	evm.model.Contig21.194
TF102023	CASP2	caspase 2	Caspases|Protein phosphatase 1 regulatory subunits|Caspase recruitment domain containing	earthworm	evm.model.Contig21.181
TF102023	CASP2	caspase 2	Caspases|Protein phosphatase 1 regulatory subunits|Caspase recruitment domain containing	earthworm	evm.model.Contig21.191
TF102023	CASP2	caspase 2	Caspases|Protein phosphatase 1 regulatory subunits|Caspase recruitment domain containing	earthworm	evm.model.Contig21.182
TF102023	CASP2	caspase 2	Caspases|Protein phosphatase 1 regulatory subunits|Caspase recruitment domain containing	earthworm	evm.model.Contig21.190
TF102023	CASP2	caspase 2	Caspases|Protein phosphatase 1 regulatory subunits|Caspase recruitment domain containing	earthworm	evm.model.Contig21.192
TF102023	CASP2	caspase 2	Caspases|Protein phosphatase 1 regulatory subunits|Caspase recruitment domain containing	earthworm	evm.model.Contig21.193
TF102023	CASP2	caspase 2	Caspases|Protein phosphatase 1 regulatory subunits|Caspase recruitment domain containing	earthworm	evm.model.Contig3.143
TF102023	CASP2	caspase 2	Caspases|Protein phosphatase 1 regulatory subunits|Caspase recruitment domain containing	earthworm	evm.model.Contig30.8
TF102023	CASP2	caspase 2	Caspases|Protein phosphatase 1 regulatory subunits|Caspase recruitment domain containing	earthworm	evm.model.Contig36.548
TF102023	CASP2	caspase 2	Caspases|Protein phosphatase 1 regulatory subunits|Caspase recruitment domain containing	earthworm	evm.model.Contig38.240
TF102023	CASP2	caspase 2	Caspases|Protein phosphatase 1 regulatory subunits|Caspase recruitment domain containing	earthworm	evm.model.Contig38.257
TF102023	CASP2	caspase 2	Caspases|Protein phosphatase 1 regulatory subunits|Caspase recruitment domain containing	earthworm	evm.model.Contig4.552
TF102023	CASP2	caspase 2	Caspases|Protein phosphatase 1 regulatory subunits|Caspase recruitment domain containing	earthworm	evm.model.Contig4.553
TF102023	CASP2	caspase 2	Caspases|Protein phosphatase 1 regulatory subunits|Caspase recruitment domain containing	earthworm	evm.model.Contig4.12
TF102023	CASP2	caspase 2	Caspases|Protein phosphatase 1 regulatory subunits|Caspase recruitment domain containing	earthworm	evm.model.Contig4.14
TF102023	CASP2	caspase 2	Caspases|Protein phosphatase 1 regulatory subunits|Caspase recruitment domain containing	earthworm	evm.model.Contig5.854
TF102023	CASP2	caspase 2	Caspases|Protein phosphatase 1 regulatory subunits|Caspase recruitment domain containing	earthworm	evm.model.Contig5.879
TF102023	CASP2	caspase 2	Caspases|Protein phosphatase 1 regulatory subunits|Caspase recruitment domain containing	earthworm	evm.model.Contig6.115
TF102023	CASP2	caspase 2	Caspases|Protein phosphatase 1 regulatory subunits|Caspase recruitment domain containing	earthworm	evm.model.Contig6.112
TF102023	CASP2	caspase 2	Caspases|Protein phosphatase 1 regulatory subunits|Caspase recruitment domain containing	earthworm	evm.model.Contig9.101
TF102023	CASP14	caspase 14	Caspases	earthworm	evm.model.Contig0.753
TF102023	CASP14	caspase 14	Caspases	earthworm	evm.model.Contig0.742
TF102023	CASP14	caspase 14	Caspases	earthworm	evm.model.Contig1.682
TF102023	CASP14	caspase 14	Caspases	earthworm	evm.model.Contig1.289
TF102023	CASP14	caspase 14	Caspases	earthworm	evm.model.Contig10.424
TF102023	CASP14	caspase 14	Caspases	earthworm	evm.model.Contig10.434
TF102023	CASP14	caspase 14	Caspases	earthworm	evm.model.Contig12.733
TF102023	CASP14	caspase 14	Caspases	earthworm	evm.model.Contig12.734
TF102023	CASP14	caspase 14	Caspases	earthworm	evm.model.Contig17.606
TF102023	CASP14	caspase 14	Caspases	earthworm	evm.model.Contig2.1102
TF102023	CASP14	caspase 14	Caspases	earthworm	evm.model.Contig2.1106
TF102023	CASP14	caspase 14	Caspases	earthworm	evm.model.Contig21.180
TF102023	CASP14	caspase 14	Caspases	earthworm	evm.model.Contig21.194
TF102023	CASP14	caspase 14	Caspases	earthworm	evm.model.Contig21.181
TF102023	CASP14	caspase 14	Caspases	earthworm	evm.model.Contig21.191
TF102023	CASP14	caspase 14	Caspases	earthworm	evm.model.Contig21.182
TF102023	CASP14	caspase 14	Caspases	earthworm	evm.model.Contig21.190
TF102023	CASP14	caspase 14	Caspases	earthworm	evm.model.Contig21.192
TF102023	CASP14	caspase 14	Caspases	earthworm	evm.model.Contig21.193
TF102023	CASP14	caspase 14	Caspases	earthworm	evm.model.Contig3.143
TF102023	CASP14	caspase 14	Caspases	earthworm	evm.model.Contig30.8
TF102023	CASP14	caspase 14	Caspases	earthworm	evm.model.Contig36.548
TF102023	CASP14	caspase 14	Caspases	earthworm	evm.model.Contig38.240
TF102023	CASP14	caspase 14	Caspases	earthworm	evm.model.Contig38.257
TF102023	CASP14	caspase 14	Caspases	earthworm	evm.model.Contig4.552
TF102023	CASP14	caspase 14	Caspases	earthworm	evm.model.Contig4.553
TF102023	CASP14	caspase 14	Caspases	earthworm	evm.model.Contig4.12
TF102023	CASP14	caspase 14	Caspases	earthworm	evm.model.Contig4.14
TF102023	CASP14	caspase 14	Caspases	earthworm	evm.model.Contig5.854
TF102023	CASP14	caspase 14	Caspases	earthworm	evm.model.Contig5.879
TF102023	CASP14	caspase 14	Caspases	earthworm	evm.model.Contig6.115
TF102023	CASP14	caspase 14	Caspases	earthworm	evm.model.Contig6.112
TF102023	CASP14	caspase 14	Caspases	earthworm	evm.model.Contig9.101
TF102023	CASP5	caspase 5	Caspases|Caspase recruitment domain containing	earthworm	evm.model.Contig0.753
TF102023	CASP5	caspase 5	Caspases|Caspase recruitment domain containing	earthworm	evm.model.Contig0.742
TF102023	CASP5	caspase 5	Caspases|Caspase recruitment domain containing	earthworm	evm.model.Contig1.682
TF102023	CASP5	caspase 5	Caspases|Caspase recruitment domain containing	earthworm	evm.model.Contig1.289
TF102023	CASP5	caspase 5	Caspases|Caspase recruitment domain containing	earthworm	evm.model.Contig10.424
TF102023	CASP5	caspase 5	Caspases|Caspase recruitment domain containing	earthworm	evm.model.Contig10.434
TF102023	CASP5	caspase 5	Caspases|Caspase recruitment domain containing	earthworm	evm.model.Contig12.733
TF102023	CASP5	caspase 5	Caspases|Caspase recruitment domain containing	earthworm	evm.model.Contig12.734
TF102023	CASP5	caspase 5	Caspases|Caspase recruitment domain containing	earthworm	evm.model.Contig17.606
TF102023	CASP5	caspase 5	Caspases|Caspase recruitment domain containing	earthworm	evm.model.Contig2.1102
TF102023	CASP5	caspase 5	Caspases|Caspase recruitment domain containing	earthworm	evm.model.Contig2.1106
TF102023	CASP5	caspase 5	Caspases|Caspase recruitment domain containing	earthworm	evm.model.Contig21.180
TF102023	CASP5	caspase 5	Caspases|Caspase recruitment domain containing	earthworm	evm.model.Contig21.194
TF102023	CASP5	caspase 5	Caspases|Caspase recruitment domain containing	earthworm	evm.model.Contig21.181
TF102023	CASP5	caspase 5	Caspases|Caspase recruitment domain containing	earthworm	evm.model.Contig21.191
TF102023	CASP5	caspase 5	Caspases|Caspase recruitment domain containing	earthworm	evm.model.Contig21.182
TF102023	CASP5	caspase 5	Caspases|Caspase recruitment domain containing	earthworm	evm.model.Contig21.190
TF102023	CASP5	caspase 5	Caspases|Caspase recruitment domain containing	earthworm	evm.model.Contig21.192
TF102023	CASP5	caspase 5	Caspases|Caspase recruitment domain containing	earthworm	evm.model.Contig21.193
TF102023	CASP5	caspase 5	Caspases|Caspase recruitment domain containing	earthworm	evm.model.Contig3.143
TF102023	CASP5	caspase 5	Caspases|Caspase recruitment domain containing	earthworm	evm.model.Contig30.8
TF102023	CASP5	caspase 5	Caspases|Caspase recruitment domain containing	earthworm	evm.model.Contig36.548
TF102023	CASP5	caspase 5	Caspases|Caspase recruitment domain containing	earthworm	evm.model.Contig38.240
TF102023	CASP5	caspase 5	Caspases|Caspase recruitment domain containing	earthworm	evm.model.Contig38.257
TF102023	CASP5	caspase 5	Caspases|Caspase recruitment domain containing	earthworm	evm.model.Contig4.552
TF102023	CASP5	caspase 5	Caspases|Caspase recruitment domain containing	earthworm	evm.model.Contig4.553
TF102023	CASP5	caspase 5	Caspases|Caspase recruitment domain containing	earthworm	evm.model.Contig4.12
TF102023	CASP5	caspase 5	Caspases|Caspase recruitment domain containing	earthworm	evm.model.Contig4.14
TF102023	CASP5	caspase 5	Caspases|Caspase recruitment domain containing	earthworm	evm.model.Contig5.854
TF102023	CASP5	caspase 5	Caspases|Caspase recruitment domain containing	earthworm	evm.model.Contig5.879
TF102023	CASP5	caspase 5	Caspases|Caspase recruitment domain containing	earthworm	evm.model.Contig6.115
TF102023	CASP5	caspase 5	Caspases|Caspase recruitment domain containing	earthworm	evm.model.Contig6.112
TF102023	CASP5	caspase 5	Caspases|Caspase recruitment domain containing	earthworm	evm.model.Contig9.101
TF102023	CASP1	caspase 1	Caspases|Caspase recruitment domain containing	earthworm	evm.model.Contig0.753
TF102023	CASP1	caspase 1	Caspases|Caspase recruitment domain containing	earthworm	evm.model.Contig0.742
TF102023	CASP1	caspase 1	Caspases|Caspase recruitment domain containing	earthworm	evm.model.Contig1.682
TF102023	CASP1	caspase 1	Caspases|Caspase recruitment domain containing	earthworm	evm.model.Contig1.289
TF102023	CASP1	caspase 1	Caspases|Caspase recruitment domain containing	earthworm	evm.model.Contig10.424
TF102023	CASP1	caspase 1	Caspases|Caspase recruitment domain containing	earthworm	evm.model.Contig10.434
TF102023	CASP1	caspase 1	Caspases|Caspase recruitment domain containing	earthworm	evm.model.Contig12.733
TF102023	CASP1	caspase 1	Caspases|Caspase recruitment domain containing	earthworm	evm.model.Contig12.734
TF102023	CASP1	caspase 1	Caspases|Caspase recruitment domain containing	earthworm	evm.model.Contig17.606
TF102023	CASP1	caspase 1	Caspases|Caspase recruitment domain containing	earthworm	evm.model.Contig2.1102
TF102023	CASP1	caspase 1	Caspases|Caspase recruitment domain containing	earthworm	evm.model.Contig2.1106
TF102023	CASP1	caspase 1	Caspases|Caspase recruitment domain containing	earthworm	evm.model.Contig21.180
TF102023	CASP1	caspase 1	Caspases|Caspase recruitment domain containing	earthworm	evm.model.Contig21.194
TF102023	CASP1	caspase 1	Caspases|Caspase recruitment domain containing	earthworm	evm.model.Contig21.181
TF102023	CASP1	caspase 1	Caspases|Caspase recruitment domain containing	earthworm	evm.model.Contig21.191
TF102023	CASP1	caspase 1	Caspases|Caspase recruitment domain containing	earthworm	evm.model.Contig21.182
TF102023	CASP1	caspase 1	Caspases|Caspase recruitment domain containing	earthworm	evm.model.Contig21.190
TF102023	CASP1	caspase 1	Caspases|Caspase recruitment domain containing	earthworm	evm.model.Contig21.192
TF102023	CASP1	caspase 1	Caspases|Caspase recruitment domain containing	earthworm	evm.model.Contig21.193
TF102023	CASP1	caspase 1	Caspases|Caspase recruitment domain containing	earthworm	evm.model.Contig3.143
TF102023	CASP1	caspase 1	Caspases|Caspase recruitment domain containing	earthworm	evm.model.Contig30.8
TF102023	CASP1	caspase 1	Caspases|Caspase recruitment domain containing	earthworm	evm.model.Contig36.548
TF102023	CASP1	caspase 1	Caspases|Caspase recruitment domain containing	earthworm	evm.model.Contig38.240
TF102023	CASP1	caspase 1	Caspases|Caspase recruitment domain containing	earthworm	evm.model.Contig38.257
TF102023	CASP1	caspase 1	Caspases|Caspase recruitment domain containing	earthworm	evm.model.Contig4.552
TF102023	CASP1	caspase 1	Caspases|Caspase recruitment domain containing	earthworm	evm.model.Contig4.553
TF102023	CASP1	caspase 1	Caspases|Caspase recruitment domain containing	earthworm	evm.model.Contig4.12
TF102023	CASP1	caspase 1	Caspases|Caspase recruitment domain containing	earthworm	evm.model.Contig4.14
TF102023	CASP1	caspase 1	Caspases|Caspase recruitment domain containing	earthworm	evm.model.Contig5.854
TF102023	CASP1	caspase 1	Caspases|Caspase recruitment domain containing	earthworm	evm.model.Contig5.879
TF102023	CASP1	caspase 1	Caspases|Caspase recruitment domain containing	earthworm	evm.model.Contig6.115
TF102023	CASP1	caspase 1	Caspases|Caspase recruitment domain containing	earthworm	evm.model.Contig6.112
TF102023	CASP1	caspase 1	Caspases|Caspase recruitment domain containing	earthworm	evm.model.Contig9.101
TF102023	CASP10	caspase 10	Caspases|Death effector domain containing|Death inducing signaling complex	earthworm	evm.model.Contig0.753
TF102023	CASP10	caspase 10	Caspases|Death effector domain containing|Death inducing signaling complex	earthworm	evm.model.Contig0.742
TF102023	CASP10	caspase 10	Caspases|Death effector domain containing|Death inducing signaling complex	earthworm	evm.model.Contig1.682
TF102023	CASP10	caspase 10	Caspases|Death effector domain containing|Death inducing signaling complex	earthworm	evm.model.Contig1.289
TF102023	CASP10	caspase 10	Caspases|Death effector domain containing|Death inducing signaling complex	earthworm	evm.model.Contig10.424
TF102023	CASP10	caspase 10	Caspases|Death effector domain containing|Death inducing signaling complex	earthworm	evm.model.Contig10.434
TF102023	CASP10	caspase 10	Caspases|Death effector domain containing|Death inducing signaling complex	earthworm	evm.model.Contig12.733
TF102023	CASP10	caspase 10	Caspases|Death effector domain containing|Death inducing signaling complex	earthworm	evm.model.Contig12.734
TF102023	CASP10	caspase 10	Caspases|Death effector domain containing|Death inducing signaling complex	earthworm	evm.model.Contig17.606
TF102023	CASP10	caspase 10	Caspases|Death effector domain containing|Death inducing signaling complex	earthworm	evm.model.Contig2.1102
TF102023	CASP10	caspase 10	Caspases|Death effector domain containing|Death inducing signaling complex	earthworm	evm.model.Contig2.1106
TF102023	CASP10	caspase 10	Caspases|Death effector domain containing|Death inducing signaling complex	earthworm	evm.model.Contig21.180
TF102023	CASP10	caspase 10	Caspases|Death effector domain containing|Death inducing signaling complex	earthworm	evm.model.Contig21.194
TF102023	CASP10	caspase 10	Caspases|Death effector domain containing|Death inducing signaling complex	earthworm	evm.model.Contig21.181
TF102023	CASP10	caspase 10	Caspases|Death effector domain containing|Death inducing signaling complex	earthworm	evm.model.Contig21.191
TF102023	CASP10	caspase 10	Caspases|Death effector domain containing|Death inducing signaling complex	earthworm	evm.model.Contig21.182
TF102023	CASP10	caspase 10	Caspases|Death effector domain containing|Death inducing signaling complex	earthworm	evm.model.Contig21.190
TF102023	CASP10	caspase 10	Caspases|Death effector domain containing|Death inducing signaling complex	earthworm	evm.model.Contig21.192
TF102023	CASP10	caspase 10	Caspases|Death effector domain containing|Death inducing signaling complex	earthworm	evm.model.Contig21.193
TF102023	CASP10	caspase 10	Caspases|Death effector domain containing|Death inducing signaling complex	earthworm	evm.model.Contig3.143
TF102023	CASP10	caspase 10	Caspases|Death effector domain containing|Death inducing signaling complex	earthworm	evm.model.Contig30.8
TF102023	CASP10	caspase 10	Caspases|Death effector domain containing|Death inducing signaling complex	earthworm	evm.model.Contig36.548
TF102023	CASP10	caspase 10	Caspases|Death effector domain containing|Death inducing signaling complex	earthworm	evm.model.Contig38.240
TF102023	CASP10	caspase 10	Caspases|Death effector domain containing|Death inducing signaling complex	earthworm	evm.model.Contig38.257
TF102023	CASP10	caspase 10	Caspases|Death effector domain containing|Death inducing signaling complex	earthworm	evm.model.Contig4.552
TF102023	CASP10	caspase 10	Caspases|Death effector domain containing|Death inducing signaling complex	earthworm	evm.model.Contig4.553
TF102023	CASP10	caspase 10	Caspases|Death effector domain containing|Death inducing signaling complex	earthworm	evm.model.Contig4.12
TF102023	CASP10	caspase 10	Caspases|Death effector domain containing|Death inducing signaling complex	earthworm	evm.model.Contig4.14
TF102023	CASP10	caspase 10	Caspases|Death effector domain containing|Death inducing signaling complex	earthworm	evm.model.Contig5.854
TF102023	CASP10	caspase 10	Caspases|Death effector domain containing|Death inducing signaling complex	earthworm	evm.model.Contig5.879
TF102023	CASP10	caspase 10	Caspases|Death effector domain containing|Death inducing signaling complex	earthworm	evm.model.Contig6.115
TF102023	CASP10	caspase 10	Caspases|Death effector domain containing|Death inducing signaling complex	earthworm	evm.model.Contig6.112
TF102023	CASP10	caspase 10	Caspases|Death effector domain containing|Death inducing signaling complex	earthworm	evm.model.Contig9.101
TF102023	CASP4	caspase 4	Caspases|Caspase recruitment domain containing	earthworm	evm.model.Contig0.753
TF102023	CASP4	caspase 4	Caspases|Caspase recruitment domain containing	earthworm	evm.model.Contig0.742
TF102023	CASP4	caspase 4	Caspases|Caspase recruitment domain containing	earthworm	evm.model.Contig1.682
TF102023	CASP4	caspase 4	Caspases|Caspase recruitment domain containing	earthworm	evm.model.Contig1.289
TF102023	CASP4	caspase 4	Caspases|Caspase recruitment domain containing	earthworm	evm.model.Contig10.424
TF102023	CASP4	caspase 4	Caspases|Caspase recruitment domain containing	earthworm	evm.model.Contig10.434
TF102023	CASP4	caspase 4	Caspases|Caspase recruitment domain containing	earthworm	evm.model.Contig12.733
TF102023	CASP4	caspase 4	Caspases|Caspase recruitment domain containing	earthworm	evm.model.Contig12.734
TF102023	CASP4	caspase 4	Caspases|Caspase recruitment domain containing	earthworm	evm.model.Contig17.606
TF102023	CASP4	caspase 4	Caspases|Caspase recruitment domain containing	earthworm	evm.model.Contig2.1102
TF102023	CASP4	caspase 4	Caspases|Caspase recruitment domain containing	earthworm	evm.model.Contig2.1106
TF102023	CASP4	caspase 4	Caspases|Caspase recruitment domain containing	earthworm	evm.model.Contig21.180
TF102023	CASP4	caspase 4	Caspases|Caspase recruitment domain containing	earthworm	evm.model.Contig21.194
TF102023	CASP4	caspase 4	Caspases|Caspase recruitment domain containing	earthworm	evm.model.Contig21.181
TF102023	CASP4	caspase 4	Caspases|Caspase recruitment domain containing	earthworm	evm.model.Contig21.191
TF102023	CASP4	caspase 4	Caspases|Caspase recruitment domain containing	earthworm	evm.model.Contig21.182
TF102023	CASP4	caspase 4	Caspases|Caspase recruitment domain containing	earthworm	evm.model.Contig21.190
TF102023	CASP4	caspase 4	Caspases|Caspase recruitment domain containing	earthworm	evm.model.Contig21.192
TF102023	CASP4	caspase 4	Caspases|Caspase recruitment domain containing	earthworm	evm.model.Contig21.193
TF102023	CASP4	caspase 4	Caspases|Caspase recruitment domain containing	earthworm	evm.model.Contig3.143
TF102023	CASP4	caspase 4	Caspases|Caspase recruitment domain containing	earthworm	evm.model.Contig30.8
TF102023	CASP4	caspase 4	Caspases|Caspase recruitment domain containing	earthworm	evm.model.Contig36.548
TF102023	CASP4	caspase 4	Caspases|Caspase recruitment domain containing	earthworm	evm.model.Contig38.240
TF102023	CASP4	caspase 4	Caspases|Caspase recruitment domain containing	earthworm	evm.model.Contig38.257
TF102023	CASP4	caspase 4	Caspases|Caspase recruitment domain containing	earthworm	evm.model.Contig4.552
TF102023	CASP4	caspase 4	Caspases|Caspase recruitment domain containing	earthworm	evm.model.Contig4.553
TF102023	CASP4	caspase 4	Caspases|Caspase recruitment domain containing	earthworm	evm.model.Contig4.12
TF102023	CASP4	caspase 4	Caspases|Caspase recruitment domain containing	earthworm	evm.model.Contig4.14
TF102023	CASP4	caspase 4	Caspases|Caspase recruitment domain containing	earthworm	evm.model.Contig5.854
TF102023	CASP4	caspase 4	Caspases|Caspase recruitment domain containing	earthworm	evm.model.Contig5.879
TF102023	CASP4	caspase 4	Caspases|Caspase recruitment domain containing	earthworm	evm.model.Contig6.115
TF102023	CASP4	caspase 4	Caspases|Caspase recruitment domain containing	earthworm	evm.model.Contig6.112
TF102023	CASP4	caspase 4	Caspases|Caspase recruitment domain containing	earthworm	evm.model.Contig9.101
TF102031	PIK3CD	phosphatidylinositol-4,5-bisphosphate 3-kinase catalytic subunit delta	Phosphatidylinositol 3-kinase subunits	earthworm	evm.model.Contig19.108
TF102031	PIK3CD	phosphatidylinositol-4,5-bisphosphate 3-kinase catalytic subunit delta	Phosphatidylinositol 3-kinase subunits	earthworm	evm.model.Contig19.110
TF102031	PIK3CD	phosphatidylinositol-4,5-bisphosphate 3-kinase catalytic subunit delta	Phosphatidylinositol 3-kinase subunits	earthworm	evm.model.Contig22.238
TF102031	PIK3CD	phosphatidylinositol-4,5-bisphosphate 3-kinase catalytic subunit delta	Phosphatidylinositol 3-kinase subunits	earthworm	evm.model.Contig35.343
TF102031	PIK3CD	phosphatidylinositol-4,5-bisphosphate 3-kinase catalytic subunit delta	Phosphatidylinositol 3-kinase subunits	earthworm	evm.model.Contig5.89
TF102031	PIK3C2B	phosphatidylinositol-4-phosphate 3-kinase catalytic subunit type 2 beta	Phosphatidylinositol 3-kinase subunits	earthworm	evm.model.Contig19.108
TF102031	PIK3C2B	phosphatidylinositol-4-phosphate 3-kinase catalytic subunit type 2 beta	Phosphatidylinositol 3-kinase subunits	earthworm	evm.model.Contig19.110
TF102031	PIK3C2B	phosphatidylinositol-4-phosphate 3-kinase catalytic subunit type 2 beta	Phosphatidylinositol 3-kinase subunits	earthworm	evm.model.Contig22.238
TF102031	PIK3C2B	phosphatidylinositol-4-phosphate 3-kinase catalytic subunit type 2 beta	Phosphatidylinositol 3-kinase subunits	earthworm	evm.model.Contig35.343
TF102031	PIK3C2B	phosphatidylinositol-4-phosphate 3-kinase catalytic subunit type 2 beta	Phosphatidylinositol 3-kinase subunits	earthworm	evm.model.Contig5.89
TF102031	PIK3CA	phosphatidylinositol-4,5-bisphosphate 3-kinase catalytic subunit alpha	Phosphatidylinositol 3-kinase subunits	earthworm	evm.model.Contig19.108
TF102031	PIK3CA	phosphatidylinositol-4,5-bisphosphate 3-kinase catalytic subunit alpha	Phosphatidylinositol 3-kinase subunits	earthworm	evm.model.Contig19.110
TF102031	PIK3CA	phosphatidylinositol-4,5-bisphosphate 3-kinase catalytic subunit alpha	Phosphatidylinositol 3-kinase subunits	earthworm	evm.model.Contig22.238
TF102031	PIK3CA	phosphatidylinositol-4,5-bisphosphate 3-kinase catalytic subunit alpha	Phosphatidylinositol 3-kinase subunits	earthworm	evm.model.Contig35.343
TF102031	PIK3CA	phosphatidylinositol-4,5-bisphosphate 3-kinase catalytic subunit alpha	Phosphatidylinositol 3-kinase subunits	earthworm	evm.model.Contig5.89
TF102031	PIK3C2G	phosphatidylinositol-4-phosphate 3-kinase catalytic subunit type 2 gamma	Phosphatidylinositol 3-kinase subunits	earthworm	evm.model.Contig19.108
TF102031	PIK3C2G	phosphatidylinositol-4-phosphate 3-kinase catalytic subunit type 2 gamma	Phosphatidylinositol 3-kinase subunits	earthworm	evm.model.Contig19.110
TF102031	PIK3C2G	phosphatidylinositol-4-phosphate 3-kinase catalytic subunit type 2 gamma	Phosphatidylinositol 3-kinase subunits	earthworm	evm.model.Contig22.238
TF102031	PIK3C2G	phosphatidylinositol-4-phosphate 3-kinase catalytic subunit type 2 gamma	Phosphatidylinositol 3-kinase subunits	earthworm	evm.model.Contig35.343
TF102031	PIK3C2G	phosphatidylinositol-4-phosphate 3-kinase catalytic subunit type 2 gamma	Phosphatidylinositol 3-kinase subunits	earthworm	evm.model.Contig5.89
TF102031	PIK3CG	phosphatidylinositol-4,5-bisphosphate 3-kinase catalytic subunit gamma	Phosphatidylinositol 3-kinase subunits	earthworm	evm.model.Contig19.108
TF102031	PIK3CG	phosphatidylinositol-4,5-bisphosphate 3-kinase catalytic subunit gamma	Phosphatidylinositol 3-kinase subunits	earthworm	evm.model.Contig19.110
TF102031	PIK3CG	phosphatidylinositol-4,5-bisphosphate 3-kinase catalytic subunit gamma	Phosphatidylinositol 3-kinase subunits	earthworm	evm.model.Contig22.238
TF102031	PIK3CG	phosphatidylinositol-4,5-bisphosphate 3-kinase catalytic subunit gamma	Phosphatidylinositol 3-kinase subunits	earthworm	evm.model.Contig35.343
TF102031	PIK3CG	phosphatidylinositol-4,5-bisphosphate 3-kinase catalytic subunit gamma	Phosphatidylinositol 3-kinase subunits	earthworm	evm.model.Contig5.89
TF102031	PIK3CB	phosphatidylinositol-4,5-bisphosphate 3-kinase catalytic subunit beta	Phosphatidylinositol 3-kinase subunits	earthworm	evm.model.Contig19.108
TF102031	PIK3CB	phosphatidylinositol-4,5-bisphosphate 3-kinase catalytic subunit beta	Phosphatidylinositol 3-kinase subunits	earthworm	evm.model.Contig19.110
TF102031	PIK3CB	phosphatidylinositol-4,5-bisphosphate 3-kinase catalytic subunit beta	Phosphatidylinositol 3-kinase subunits	earthworm	evm.model.Contig22.238
TF102031	PIK3CB	phosphatidylinositol-4,5-bisphosphate 3-kinase catalytic subunit beta	Phosphatidylinositol 3-kinase subunits	earthworm	evm.model.Contig35.343
TF102031	PIK3CB	phosphatidylinositol-4,5-bisphosphate 3-kinase catalytic subunit beta	Phosphatidylinositol 3-kinase subunits	earthworm	evm.model.Contig5.89
TF102031	PIK3C2A	phosphatidylinositol-4-phosphate 3-kinase catalytic subunit type 2 alpha	Phosphatidylinositol 3-kinase subunits	earthworm	evm.model.Contig19.108
TF102031	PIK3C2A	phosphatidylinositol-4-phosphate 3-kinase catalytic subunit type 2 alpha	Phosphatidylinositol 3-kinase subunits	earthworm	evm.model.Contig19.110
TF102031	PIK3C2A	phosphatidylinositol-4-phosphate 3-kinase catalytic subunit type 2 alpha	Phosphatidylinositol 3-kinase subunits	earthworm	evm.model.Contig22.238
TF102031	PIK3C2A	phosphatidylinositol-4-phosphate 3-kinase catalytic subunit type 2 alpha	Phosphatidylinositol 3-kinase subunits	earthworm	evm.model.Contig35.343
TF102031	PIK3C2A	phosphatidylinositol-4-phosphate 3-kinase catalytic subunit type 2 alpha	Phosphatidylinositol 3-kinase subunits	earthworm	evm.model.Contig5.89
TF102032	PIK3C3	phosphatidylinositol 3-kinase catalytic subunit type 3	Phosphatidylinositol 3-kinase subunits	earthworm	evm.model.Contig1.464
TF102032	PIK3C3	phosphatidylinositol 3-kinase catalytic subunit type 3	Phosphatidylinositol 3-kinase subunits	earthworm	evm.model.Contig1.478
TF102032	PIK3C3	phosphatidylinositol 3-kinase catalytic subunit type 3	Phosphatidylinositol 3-kinase subunits	earthworm	evm.model.Contig1.473
TF102033	PIK3R2	phosphoinositide-3-kinase regulatory subunit 2	SH2 domain containing	earthworm	evm.model.Contig1.793
TF102033	PIK3R2	phosphoinositide-3-kinase regulatory subunit 2	SH2 domain containing	earthworm	evm.model.Contig17.48
TF102033	PIK3R2	phosphoinositide-3-kinase regulatory subunit 2	SH2 domain containing	earthworm	evm.model.Contig2.387
TF102033	PIK3R2	phosphoinositide-3-kinase regulatory subunit 2	SH2 domain containing	earthworm	evm.model.Contig2.378
TF102033	PIK3R2	phosphoinositide-3-kinase regulatory subunit 2	SH2 domain containing	earthworm	evm.model.Contig22.696
TF102033	PIK3R2	phosphoinositide-3-kinase regulatory subunit 2	SH2 domain containing	earthworm	evm.model.Contig22.698
TF102033	PIK3R2	phosphoinositide-3-kinase regulatory subunit 2	SH2 domain containing	earthworm	evm.model.Contig30.132
TF102033	PIK3R3	phosphoinositide-3-kinase regulatory subunit 3	SH2 domain containing	earthworm	evm.model.Contig1.793
TF102033	PIK3R3	phosphoinositide-3-kinase regulatory subunit 3	SH2 domain containing	earthworm	evm.model.Contig17.48
TF102033	PIK3R3	phosphoinositide-3-kinase regulatory subunit 3	SH2 domain containing	earthworm	evm.model.Contig2.387
TF102033	PIK3R3	phosphoinositide-3-kinase regulatory subunit 3	SH2 domain containing	earthworm	evm.model.Contig2.378
TF102033	PIK3R3	phosphoinositide-3-kinase regulatory subunit 3	SH2 domain containing	earthworm	evm.model.Contig22.696
TF102033	PIK3R3	phosphoinositide-3-kinase regulatory subunit 3	SH2 domain containing	earthworm	evm.model.Contig22.698
TF102033	PIK3R3	phosphoinositide-3-kinase regulatory subunit 3	SH2 domain containing	earthworm	evm.model.Contig30.132
TF102033	PIK3R1	phosphoinositide-3-kinase regulatory subunit 1	SH2 domain containing	earthworm	evm.model.Contig1.793
TF102033	PIK3R1	phosphoinositide-3-kinase regulatory subunit 1	SH2 domain containing	earthworm	evm.model.Contig17.48
TF102033	PIK3R1	phosphoinositide-3-kinase regulatory subunit 1	SH2 domain containing	earthworm	evm.model.Contig2.387
TF102033	PIK3R1	phosphoinositide-3-kinase regulatory subunit 1	SH2 domain containing	earthworm	evm.model.Contig2.378
TF102033	PIK3R1	phosphoinositide-3-kinase regulatory subunit 1	SH2 domain containing	earthworm	evm.model.Contig22.696
TF102033	PIK3R1	phosphoinositide-3-kinase regulatory subunit 1	SH2 domain containing	earthworm	evm.model.Contig22.698
TF102033	PIK3R1	phosphoinositide-3-kinase regulatory subunit 1	SH2 domain containing	earthworm	evm.model.Contig30.132
TF102034	PIK3R4	phosphoinositide-3-kinase regulatory subunit 4	WD repeat domain containing|Armadillo-like helical domain containing	earthworm	evm.model.Contig23.394
TF102041	PI4KA	phosphatidylinositol 4-kinase alpha	Armadillo-like helical domain containing|PI4KA lipid kinase complex	earthworm	evm.model.Contig31.83
TF102041	PI4KA	phosphatidylinositol 4-kinase alpha	Armadillo-like helical domain containing|PI4KA lipid kinase complex	earthworm	evm.model.Contig31.91
TF102042	PI4KB	phosphatidylinositol 4-kinase beta		earthworm	evm.model.Contig13.392
TF102042	PI4KB	phosphatidylinositol 4-kinase beta		earthworm	evm.model.Contig13.389
TF102042	PI4KB	phosphatidylinositol 4-kinase beta		earthworm	evm.model.Contig31.396
TF102042	PI4KB	phosphatidylinositol 4-kinase beta		earthworm	evm.model.Contig4.353
TF102042	PI4KB	phosphatidylinositol 4-kinase beta		earthworm	evm.model.Contig4.356
TF102042	PI4KB	phosphatidylinositol 4-kinase beta		earthworm	evm.model.Contig7.381
TF102042	PI4KB	phosphatidylinositol 4-kinase beta		earthworm	evm.model.Contig7.374
TF102042	PI4KB	phosphatidylinositol 4-kinase beta		earthworm	evm.model.Contig7.384
TF102046	FADD	Fas associated via death domain	Death effector domain containing|Ripoptosome|Death inducing signaling complex	earthworm	evm.model.Contig0.606
TF102046	FADD	Fas associated via death domain	Death effector domain containing|Ripoptosome|Death inducing signaling complex	earthworm	evm.model.Contig13.677
TF102046	FADD	Fas associated via death domain	Death effector domain containing|Ripoptosome|Death inducing signaling complex	earthworm	evm.model.Contig13.681
TF102046	FADD	Fas associated via death domain	Death effector domain containing|Ripoptosome|Death inducing signaling complex	earthworm	evm.model.Contig22.856
TF102046	FADD	Fas associated via death domain	Death effector domain containing|Ripoptosome|Death inducing signaling complex	earthworm	evm.model.Contig40.396
TF102046	FADD	Fas associated via death domain	Death effector domain containing|Ripoptosome|Death inducing signaling complex	earthworm	evm.model.Contig9.54
TF103001	POLA1	DNA polymerase alpha 1, catalytic subunit	DNA polymerases	earthworm	evm.model.Contig24.477
TF103002	POLB	DNA polymerase beta	DNA polymerases	earthworm	evm.model.Contig21.119
TF103006	POLD3	DNA polymerase delta 3, accessory subunit	DNA polymerases|Protein phosphatase 1 regulatory subunits	earthworm	evm.model.Contig18.400
TF103006	POLD3	DNA polymerase delta 3, accessory subunit	DNA polymerases|Protein phosphatase 1 regulatory subunits	earthworm	evm.model.Contig18.401
TF103006	POLD3	DNA polymerase delta 3, accessory subunit	DNA polymerases|Protein phosphatase 1 regulatory subunits	earthworm	evm.model.Contig18.394
TF103007	POLE2	DNA polymerase epsilon 2, accessory subunit	DNA polymerases	earthworm	evm.model.Contig24.568
TF103007	POLE2	DNA polymerase epsilon 2, accessory subunit	DNA polymerases	earthworm	evm.model.Contig24.327
TF103007	POLE2	DNA polymerase epsilon 2, accessory subunit	DNA polymerases	earthworm	evm.model.Contig24.326
TF103007	POLE2	DNA polymerase epsilon 2, accessory subunit	DNA polymerases	earthworm	evm.model.Contig24.569
TF103008	POLE3	DNA polymerase epsilon 3, accessory subunit	DNA polymerases|ATAC complex	earthworm	evm.model.Contig37.466
TF103008	POLE3	DNA polymerase epsilon 3, accessory subunit	DNA polymerases|ATAC complex	earthworm	evm.model.Contig37.467
TF103009	POLE4	DNA polymerase epsilon 4, accessory subunit	DNA polymerases	earthworm	evm.model.Contig27.148
TF103010	POLH	DNA polymerase eta	Xeroderma pigmentosum complementation groups	earthworm	evm.model.Contig17.198
TF103012	DNTT	DNA nucleotidylexotransferase	DNA polymerases	earthworm	evm.model.Contig3.950
TF103012	POLM	DNA polymerase mu	DNA polymerases	earthworm	evm.model.Contig3.950
TF103033	POLR1A	RNA polymerase I subunit A	RNA polymerase subunits	earthworm	evm.model.Contig16.290
TF103033	POLR1A	RNA polymerase I subunit A	RNA polymerase subunits	earthworm	evm.model.Contig16.278
TF103033	POLR1A	RNA polymerase I subunit A	RNA polymerase subunits	earthworm	evm.model.Contig16.287
TF103034	POLR1C	RNA polymerase I and III subunit C	RNA polymerase subunits	earthworm	evm.model.Contig24.162
TF103035	POLR1D	RNA polymerase I and III subunit D	RNA polymerase subunits	earthworm	evm.model.Contig25.479
TF103037	POLR2B	RNA polymerase II subunit B	RNA polymerase subunits	earthworm	evm.model.Contig3.67
TF103039	POLR2D	RNA polymerase II subunit D	RNA polymerase subunits	earthworm	evm.model.Contig10.606
TF103040	POLR2E	RNA polymerase II subunit E	RNA polymerase subunits	earthworm	evm.model.Contig23.219
TF103040	POLR2E	RNA polymerase II subunit E	RNA polymerase subunits	earthworm	evm.model.Contig23.215
TF103047	POLR3B	RNA polymerase III subunit B	RNA polymerase subunits	earthworm	evm.model.Contig34.342
TF103047	POLR3B	RNA polymerase III subunit B	RNA polymerase subunits	earthworm	evm.model.Contig34.343
TF103048	POLR3C	RNA polymerase III subunit C	RNA polymerase subunits	earthworm	evm.model.Contig12.166
TF103048	POLR3C	RNA polymerase III subunit C	RNA polymerase subunits	earthworm	evm.model.Contig12.165
TF103050	POLR3E	RNA polymerase III subunit E	RNA polymerase subunits	earthworm	evm.model.Contig2.1097
TF103050	POLR3E	RNA polymerase III subunit E	RNA polymerase subunits	earthworm	evm.model.Contig2.1098
TF103051	POLR3F	RNA polymerase III subunit F	RNA polymerase subunits	earthworm	evm.model.Contig17.96
TF103052	POLR3G	RNA polymerase III subunit G	RNA polymerase subunits	earthworm	evm.model.Contig31.574
TF103052	POLR3GL	RNA polymerase III subunit G like		earthworm	evm.model.Contig31.574
TF103054	POLR3A	RNA polymerase III subunit A	RNA polymerase subunits	earthworm	evm.model.Contig5.831
TF103055	POLR1B	RNA polymerase I subunit B	RNA polymerase subunits	earthworm	evm.model.Contig20.312
TF105001	LONP1	lon peptidase 1, mitochondrial	AAA ATPases|Serine proteases	earthworm	evm.model.Contig34.282
TF105003	SPG7	SPG7, paraplegin matrix AAA peptidase subunit	AAA ATPases	earthworm	evm.model.Contig22.935
TF105003	SPG7	SPG7, paraplegin matrix AAA peptidase subunit	AAA ATPases	earthworm	evm.model.Contig22.909
TF105004	AFG3L2	AFG3 like matrix AAA peptidase subunit 2	AAA ATPases	earthworm	evm.model.Contig3.333
TF105004	AFG3L2	AFG3 like matrix AAA peptidase subunit 2	AAA ATPases	earthworm	evm.model.Contig3.319
TF105005	YME1L1	YME1 like 1 ATPase	AAA ATPases	earthworm	evm.model.Contig29.424
TF105005	YME1L1	YME1 like 1 ATPase	AAA ATPases	earthworm	evm.model.Contig29.420
TF105007	DDIT4L	DNA damage inducible transcript 4 like		earthworm	evm.model.Contig10.552
TF105007	DDIT4L	DNA damage inducible transcript 4 like		earthworm	evm.model.Contig17.575
TF105007	DDIT4L	DNA damage inducible transcript 4 like		earthworm	evm.model.Contig25.200
TF105007	DDIT4	DNA damage inducible transcript 4		earthworm	evm.model.Contig10.552
TF105007	DDIT4	DNA damage inducible transcript 4		earthworm	evm.model.Contig17.575
TF105007	DDIT4	DNA damage inducible transcript 4		earthworm	evm.model.Contig25.200
TF105009	CEBPG	CCAAT enhancer binding protein gamma	Basic leucine zipper proteins|CCAAT/enhancer binding proteins	earthworm	evm.model.Contig12.667
TF105012	VPS4B	vacuolar protein sorting 4 homolog B	AAA ATPases|ESCRT-IV	earthworm	evm.model.Contig0.305
TF105012	VPS4B	vacuolar protein sorting 4 homolog B	AAA ATPases|ESCRT-IV	earthworm	evm.model.Contig3.573
TF105012	VPS4A	vacuolar protein sorting 4 homolog A	AAA ATPases|ESCRT-IV	earthworm	evm.model.Contig0.305
TF105012	VPS4A	vacuolar protein sorting 4 homolog A	AAA ATPases|ESCRT-IV	earthworm	evm.model.Contig3.573
TF105014	SPAST	spastin	AAA ATPases	earthworm	evm.model.Contig12.690
TF105014	SPAST	spastin	AAA ATPases	earthworm	evm.model.Contig17.603
TF105014	SPAST	spastin	AAA ATPases	earthworm	evm.model.Contig17.604
TF105014	SPAST	spastin	AAA ATPases	earthworm	evm.model.Contig17.605
TF105017	POLE	DNA polymerase epsilon, catalytic subunit	DNA polymerases	earthworm	evm.model.Contig9.26
TF105017	POLE	DNA polymerase epsilon, catalytic subunit	DNA polymerases	earthworm	evm.model.Contig9.28
TF105017	POLE	DNA polymerase epsilon, catalytic subunit	DNA polymerases	earthworm	evm.model.Contig9.29
TF105017	POLE	DNA polymerase epsilon, catalytic subunit	DNA polymerases	earthworm	evm.model.Contig9.30
TF105018	HELQ	helicase, POLQ like	RNA helicases	earthworm	evm.model.Contig24.459
TF105018	HELQ	helicase, POLQ like	RNA helicases	earthworm	evm.model.Contig24.470
TF105018	HELQ	helicase, POLQ like	RNA helicases	earthworm	evm.model.Contig39.406
TF105018	POLQ	DNA polymerase theta	DNA polymerases	earthworm	evm.model.Contig24.459
TF105018	POLQ	DNA polymerase theta	DNA polymerases	earthworm	evm.model.Contig24.470
TF105018	POLQ	DNA polymerase theta	DNA polymerases	earthworm	evm.model.Contig39.406
TF105019	ACADS	acyl-CoA dehydrogenase short chain	Acyl-CoA dehydrogenase family	earthworm	evm.model.Contig39.9
TF105019	ACADS	acyl-CoA dehydrogenase short chain	Acyl-CoA dehydrogenase family	earthworm	evm.model.Contig39.24
TF105020	ACADM	acyl-CoA dehydrogenase medium chain	Acyl-CoA dehydrogenase family	earthworm	evm.model.Contig27.386
TF105021	ABAT	4-aminobutyrate aminotransferase		earthworm	evm.model.Contig1.272
TF105021	ABAT	4-aminobutyrate aminotransferase		earthworm	evm.model.Contig1.278
TF105031	PMPCA	peptidase, mitochondrial processing alpha subunit	M16 metallopeptidases	earthworm	evm.model.Contig21.579
TF105031	PMPCA	peptidase, mitochondrial processing alpha subunit	M16 metallopeptidases	earthworm	evm.model.Contig21.503
TF105032	UQCRC1	ubiquinol-cytochrome c reductase core protein 1	Mitochondrial complex III: ubiquinol-cytochrome c reductase complex subunits|M16 metallopeptidases	earthworm	evm.model.Contig18.49
TF105032	UQCRC1	ubiquinol-cytochrome c reductase core protein 1	Mitochondrial complex III: ubiquinol-cytochrome c reductase complex subunits|M16 metallopeptidases	earthworm	evm.model.Contig9.532
TF105032	UQCRC1	ubiquinol-cytochrome c reductase core protein 1	Mitochondrial complex III: ubiquinol-cytochrome c reductase complex subunits|M16 metallopeptidases	earthworm	evm.model.Contig9.540
TF105032	PMPCB	peptidase, mitochondrial processing beta subunit	M16 metallopeptidases	earthworm	evm.model.Contig18.49
TF105032	PMPCB	peptidase, mitochondrial processing beta subunit	M16 metallopeptidases	earthworm	evm.model.Contig9.532
TF105032	PMPCB	peptidase, mitochondrial processing beta subunit	M16 metallopeptidases	earthworm	evm.model.Contig9.540
TF105033	UQCRC2	ubiquinol-cytochrome c reductase core protein 2	Mitochondrial complex III: ubiquinol-cytochrome c reductase complex subunits|M16 metallopeptidases	earthworm	evm.model.Contig41.253
TF105035	UQCRB	ubiquinol-cytochrome c reductase binding protein	Mitochondrial complex III: ubiquinol-cytochrome c reductase complex subunits	earthworm	evm.model.Contig28.305
TF105037	UQCRFS1	ubiquinol-cytochrome c reductase, Rieske iron-sulfur polypeptide 1	Mitochondrial complex III: ubiquinol-cytochrome c reductase complex subunits	earthworm	evm.model.Contig10.247
TF105042	HSPA8	heat shock protein family A (Hsp70) member 8	Heat shock 70kDa proteins|Spliceosomal C complex|Spliceosomal P complex	earthworm	evm.model.Contig1.659
TF105042	HSPA8	heat shock protein family A (Hsp70) member 8	Heat shock 70kDa proteins|Spliceosomal C complex|Spliceosomal P complex	earthworm	evm.model.Contig14.564
TF105042	HSPA8	heat shock protein family A (Hsp70) member 8	Heat shock 70kDa proteins|Spliceosomal C complex|Spliceosomal P complex	earthworm	evm.model.Contig35.44
TF105042	HSPA1L	heat shock protein family A (Hsp70) member 1 like	Heat shock 70kDa proteins|TIM23 complex	earthworm	evm.model.Contig1.659
TF105042	HSPA1L	heat shock protein family A (Hsp70) member 1 like	Heat shock 70kDa proteins|TIM23 complex	earthworm	evm.model.Contig14.564
TF105042	HSPA1L	heat shock protein family A (Hsp70) member 1 like	Heat shock 70kDa proteins|TIM23 complex	earthworm	evm.model.Contig35.44
TF105042	HSPA1B	heat shock protein family A (Hsp70) member 1B	Heat shock 70kDa proteins|TIM23 complex	earthworm	evm.model.Contig1.659
TF105042	HSPA1B	heat shock protein family A (Hsp70) member 1B	Heat shock 70kDa proteins|TIM23 complex	earthworm	evm.model.Contig14.564
TF105042	HSPA1B	heat shock protein family A (Hsp70) member 1B	Heat shock 70kDa proteins|TIM23 complex	earthworm	evm.model.Contig35.44
TF105042	HSPA6	heat shock protein family A (Hsp70) member 6	Heat shock 70kDa proteins	earthworm	evm.model.Contig1.659
TF105042	HSPA6	heat shock protein family A (Hsp70) member 6	Heat shock 70kDa proteins	earthworm	evm.model.Contig14.564
TF105042	HSPA6	heat shock protein family A (Hsp70) member 6	Heat shock 70kDa proteins	earthworm	evm.model.Contig35.44
TF105042	HSPA2	heat shock protein family A (Hsp70) member 2	Heat shock 70kDa proteins	earthworm	evm.model.Contig1.659
TF105042	HSPA2	heat shock protein family A (Hsp70) member 2	Heat shock 70kDa proteins	earthworm	evm.model.Contig14.564
TF105042	HSPA2	heat shock protein family A (Hsp70) member 2	Heat shock 70kDa proteins	earthworm	evm.model.Contig35.44
TF105042	HSPA1A	heat shock protein family A (Hsp70) member 1A	Heat shock 70kDa proteins|TIM23 complex	earthworm	evm.model.Contig1.659
TF105042	HSPA1A	heat shock protein family A (Hsp70) member 1A	Heat shock 70kDa proteins|TIM23 complex	earthworm	evm.model.Contig14.564
TF105042	HSPA1A	heat shock protein family A (Hsp70) member 1A	Heat shock 70kDa proteins|TIM23 complex	earthworm	evm.model.Contig35.44
TF105043	HSPA4L	heat shock protein family A (Hsp70) member 4 like	Heat shock 70kDa proteins	earthworm	evm.model.Contig28.17
TF105043	HSPA4L	heat shock protein family A (Hsp70) member 4 like	Heat shock 70kDa proteins	earthworm	evm.model.Contig28.13
TF105043	HSPA4L	heat shock protein family A (Hsp70) member 4 like	Heat shock 70kDa proteins	earthworm	evm.model.Contig7.558
TF105043	HSPA4L	heat shock protein family A (Hsp70) member 4 like	Heat shock 70kDa proteins	earthworm	evm.model.Contig7.561
TF105043	HSPH1	heat shock protein family H (Hsp110) member 1	Heat shock 70kDa proteins	earthworm	evm.model.Contig28.17
TF105043	HSPH1	heat shock protein family H (Hsp110) member 1	Heat shock 70kDa proteins	earthworm	evm.model.Contig28.13
TF105043	HSPH1	heat shock protein family H (Hsp110) member 1	Heat shock 70kDa proteins	earthworm	evm.model.Contig7.558
TF105043	HSPH1	heat shock protein family H (Hsp110) member 1	Heat shock 70kDa proteins	earthworm	evm.model.Contig7.561
TF105043	HSPA4	heat shock protein family A (Hsp70) member 4	Heat shock 70kDa proteins	earthworm	evm.model.Contig28.17
TF105043	HSPA4	heat shock protein family A (Hsp70) member 4	Heat shock 70kDa proteins	earthworm	evm.model.Contig28.13
TF105043	HSPA4	heat shock protein family A (Hsp70) member 4	Heat shock 70kDa proteins	earthworm	evm.model.Contig7.558
TF105043	HSPA4	heat shock protein family A (Hsp70) member 4	Heat shock 70kDa proteins	earthworm	evm.model.Contig7.561
TF105044	HSPA5	heat shock protein family A (Hsp70) member 5	Heat shock 70kDa proteins	earthworm	evm.model.Contig20.691
TF105044	HSPA5	heat shock protein family A (Hsp70) member 5	Heat shock 70kDa proteins	earthworm	evm.model.Contig20.697
TF105044	HSPA5	heat shock protein family A (Hsp70) member 5	Heat shock 70kDa proteins	earthworm	evm.model.Contig28.224
TF105045	HSPA14	heat shock protein family A (Hsp70) member 14	Heat shock 70kDa proteins	earthworm	evm.model.Contig30.115
TF105046	HSPA9	heat shock protein family A (Hsp70) member 9	Heat shock 70kDa proteins	earthworm	evm.model.Contig32.81
TF105047	HSPA13	heat shock protein family A (Hsp70) member 13	Heat shock 70kDa proteins	earthworm	evm.model.Contig35.144
TF105048	HYOU1	hypoxia up-regulated 1	Heat shock 70kDa proteins	earthworm	evm.model.Contig13.691
TF105048	HYOU1	hypoxia up-regulated 1	Heat shock 70kDa proteins	earthworm	evm.model.Contig4.766
TF105049	HSPB1	heat shock protein family B (small) member 1	Small heat shock proteins	earthworm	evm.model.Contig11.559
TF105049	HSPB1	heat shock protein family B (small) member 1	Small heat shock proteins	earthworm	evm.model.Contig11.156
TF105049	HSPB1	heat shock protein family B (small) member 1	Small heat shock proteins	earthworm	evm.model.Contig14.457
TF105049	HSPB1	heat shock protein family B (small) member 1	Small heat shock proteins	earthworm	evm.model.Contig15.57
TF105049	HSPB1	heat shock protein family B (small) member 1	Small heat shock proteins	earthworm	evm.model.Contig19.408
TF105049	HSPB1	heat shock protein family B (small) member 1	Small heat shock proteins	earthworm	evm.model.Contig19.415
TF105049	HSPB1	heat shock protein family B (small) member 1	Small heat shock proteins	earthworm	evm.model.Contig2.244
TF105049	HSPB1	heat shock protein family B (small) member 1	Small heat shock proteins	earthworm	evm.model.Contig2.243
TF105049	HSPB1	heat shock protein family B (small) member 1	Small heat shock proteins	earthworm	evm.model.Contig23.387
TF105049	HSPB1	heat shock protein family B (small) member 1	Small heat shock proteins	earthworm	evm.model.Contig24.146
TF105049	HSPB1	heat shock protein family B (small) member 1	Small heat shock proteins	earthworm	evm.model.Contig27.572
TF105049	HSPB1	heat shock protein family B (small) member 1	Small heat shock proteins	earthworm	evm.model.Contig27.575
TF105049	HSPB1	heat shock protein family B (small) member 1	Small heat shock proteins	earthworm	evm.model.Contig27.581
TF105049	HSPB1	heat shock protein family B (small) member 1	Small heat shock proteins	earthworm	evm.model.Contig29.449
TF105049	HSPB1	heat shock protein family B (small) member 1	Small heat shock proteins	earthworm	evm.model.Contig3.842
TF105049	HSPB1	heat shock protein family B (small) member 1	Small heat shock proteins	earthworm	evm.model.Contig3.683
TF105049	HSPB1	heat shock protein family B (small) member 1	Small heat shock proteins	earthworm	evm.model.Contig30.323
TF105049	HSPB1	heat shock protein family B (small) member 1	Small heat shock proteins	earthworm	evm.model.Contig31.61
TF105049	HSPB1	heat shock protein family B (small) member 1	Small heat shock proteins	earthworm	evm.model.Contig31.25
TF105049	HSPB1	heat shock protein family B (small) member 1	Small heat shock proteins	earthworm	evm.model.Contig31.56
TF105049	HSPB1	heat shock protein family B (small) member 1	Small heat shock proteins	earthworm	evm.model.Contig33.326
TF105049	HSPB1	heat shock protein family B (small) member 1	Small heat shock proteins	earthworm	evm.model.Contig34.487
TF105049	HSPB1	heat shock protein family B (small) member 1	Small heat shock proteins	earthworm	evm.model.Contig37.64
TF105049	HSPB1	heat shock protein family B (small) member 1	Small heat shock proteins	earthworm	evm.model.Contig38.222
TF105049	HSPB1	heat shock protein family B (small) member 1	Small heat shock proteins	earthworm	evm.model.Contig38.86
TF105049	HSPB1	heat shock protein family B (small) member 1	Small heat shock proteins	earthworm	evm.model.Contig39.379
TF105049	HSPB1	heat shock protein family B (small) member 1	Small heat shock proteins	earthworm	evm.model.Contig39.377
TF105049	HSPB1	heat shock protein family B (small) member 1	Small heat shock proteins	earthworm	evm.model.Contig5.374
TF105049	HSPB1	heat shock protein family B (small) member 1	Small heat shock proteins	earthworm	evm.model.Contig5.973
TF105049	HSPB1	heat shock protein family B (small) member 1	Small heat shock proteins	earthworm	evm.model.Contig5.379
TF105049	HSPB1	heat shock protein family B (small) member 1	Small heat shock proteins	earthworm	evm.model.Contig6.786
TF105049	HSPB1	heat shock protein family B (small) member 1	Small heat shock proteins	earthworm	evm.model.Contig6.788
TF105049	HSPB1	heat shock protein family B (small) member 1	Small heat shock proteins	earthworm	evm.model.Contig6.571
TF105049	HSPB1	heat shock protein family B (small) member 1	Small heat shock proteins	earthworm	evm.model.Contig6.575
TF105049	HSPB1	heat shock protein family B (small) member 1	Small heat shock proteins	earthworm	evm.model.Contig6.787
TF105049	HSPB1	heat shock protein family B (small) member 1	Small heat shock proteins	earthworm	evm.model.Contig7.709
TF105049	HSPB1	heat shock protein family B (small) member 1	Small heat shock proteins	earthworm	evm.model.Contig9.584
TF105049	HSPB1	heat shock protein family B (small) member 1	Small heat shock proteins	earthworm	evm.model.Contig9.581
TF105049	CRYAA	crystallin alpha A	Small heat shock proteins	earthworm	evm.model.Contig11.559
TF105049	CRYAA	crystallin alpha A	Small heat shock proteins	earthworm	evm.model.Contig11.156
TF105049	CRYAA	crystallin alpha A	Small heat shock proteins	earthworm	evm.model.Contig14.457
TF105049	CRYAA	crystallin alpha A	Small heat shock proteins	earthworm	evm.model.Contig15.57
TF105049	CRYAA	crystallin alpha A	Small heat shock proteins	earthworm	evm.model.Contig19.408
TF105049	CRYAA	crystallin alpha A	Small heat shock proteins	earthworm	evm.model.Contig19.415
TF105049	CRYAA	crystallin alpha A	Small heat shock proteins	earthworm	evm.model.Contig2.244
TF105049	CRYAA	crystallin alpha A	Small heat shock proteins	earthworm	evm.model.Contig2.243
TF105049	CRYAA	crystallin alpha A	Small heat shock proteins	earthworm	evm.model.Contig23.387
TF105049	CRYAA	crystallin alpha A	Small heat shock proteins	earthworm	evm.model.Contig24.146
TF105049	CRYAA	crystallin alpha A	Small heat shock proteins	earthworm	evm.model.Contig27.572
TF105049	CRYAA	crystallin alpha A	Small heat shock proteins	earthworm	evm.model.Contig27.575
TF105049	CRYAA	crystallin alpha A	Small heat shock proteins	earthworm	evm.model.Contig27.581
TF105049	CRYAA	crystallin alpha A	Small heat shock proteins	earthworm	evm.model.Contig29.449
TF105049	CRYAA	crystallin alpha A	Small heat shock proteins	earthworm	evm.model.Contig3.842
TF105049	CRYAA	crystallin alpha A	Small heat shock proteins	earthworm	evm.model.Contig3.683
TF105049	CRYAA	crystallin alpha A	Small heat shock proteins	earthworm	evm.model.Contig30.323
TF105049	CRYAA	crystallin alpha A	Small heat shock proteins	earthworm	evm.model.Contig31.61
TF105049	CRYAA	crystallin alpha A	Small heat shock proteins	earthworm	evm.model.Contig31.25
TF105049	CRYAA	crystallin alpha A	Small heat shock proteins	earthworm	evm.model.Contig31.56
TF105049	CRYAA	crystallin alpha A	Small heat shock proteins	earthworm	evm.model.Contig33.326
TF105049	CRYAA	crystallin alpha A	Small heat shock proteins	earthworm	evm.model.Contig34.487
TF105049	CRYAA	crystallin alpha A	Small heat shock proteins	earthworm	evm.model.Contig37.64
TF105049	CRYAA	crystallin alpha A	Small heat shock proteins	earthworm	evm.model.Contig38.222
TF105049	CRYAA	crystallin alpha A	Small heat shock proteins	earthworm	evm.model.Contig38.86
TF105049	CRYAA	crystallin alpha A	Small heat shock proteins	earthworm	evm.model.Contig39.379
TF105049	CRYAA	crystallin alpha A	Small heat shock proteins	earthworm	evm.model.Contig39.377
TF105049	CRYAA	crystallin alpha A	Small heat shock proteins	earthworm	evm.model.Contig5.374
TF105049	CRYAA	crystallin alpha A	Small heat shock proteins	earthworm	evm.model.Contig5.973
TF105049	CRYAA	crystallin alpha A	Small heat shock proteins	earthworm	evm.model.Contig5.379
TF105049	CRYAA	crystallin alpha A	Small heat shock proteins	earthworm	evm.model.Contig6.786
TF105049	CRYAA	crystallin alpha A	Small heat shock proteins	earthworm	evm.model.Contig6.788
TF105049	CRYAA	crystallin alpha A	Small heat shock proteins	earthworm	evm.model.Contig6.571
TF105049	CRYAA	crystallin alpha A	Small heat shock proteins	earthworm	evm.model.Contig6.575
TF105049	CRYAA	crystallin alpha A	Small heat shock proteins	earthworm	evm.model.Contig6.787
TF105049	CRYAA	crystallin alpha A	Small heat shock proteins	earthworm	evm.model.Contig7.709
TF105049	CRYAA	crystallin alpha A	Small heat shock proteins	earthworm	evm.model.Contig9.584
TF105049	CRYAA	crystallin alpha A	Small heat shock proteins	earthworm	evm.model.Contig9.581
TF105049	HSPB8	heat shock protein family B (small) member 8	Small heat shock proteins	earthworm	evm.model.Contig11.559
TF105049	HSPB8	heat shock protein family B (small) member 8	Small heat shock proteins	earthworm	evm.model.Contig11.156
TF105049	HSPB8	heat shock protein family B (small) member 8	Small heat shock proteins	earthworm	evm.model.Contig14.457
TF105049	HSPB8	heat shock protein family B (small) member 8	Small heat shock proteins	earthworm	evm.model.Contig15.57
TF105049	HSPB8	heat shock protein family B (small) member 8	Small heat shock proteins	earthworm	evm.model.Contig19.408
TF105049	HSPB8	heat shock protein family B (small) member 8	Small heat shock proteins	earthworm	evm.model.Contig19.415
TF105049	HSPB8	heat shock protein family B (small) member 8	Small heat shock proteins	earthworm	evm.model.Contig2.244
TF105049	HSPB8	heat shock protein family B (small) member 8	Small heat shock proteins	earthworm	evm.model.Contig2.243
TF105049	HSPB8	heat shock protein family B (small) member 8	Small heat shock proteins	earthworm	evm.model.Contig23.387
TF105049	HSPB8	heat shock protein family B (small) member 8	Small heat shock proteins	earthworm	evm.model.Contig24.146
TF105049	HSPB8	heat shock protein family B (small) member 8	Small heat shock proteins	earthworm	evm.model.Contig27.572
TF105049	HSPB8	heat shock protein family B (small) member 8	Small heat shock proteins	earthworm	evm.model.Contig27.575
TF105049	HSPB8	heat shock protein family B (small) member 8	Small heat shock proteins	earthworm	evm.model.Contig27.581
TF105049	HSPB8	heat shock protein family B (small) member 8	Small heat shock proteins	earthworm	evm.model.Contig29.449
TF105049	HSPB8	heat shock protein family B (small) member 8	Small heat shock proteins	earthworm	evm.model.Contig3.842
TF105049	HSPB8	heat shock protein family B (small) member 8	Small heat shock proteins	earthworm	evm.model.Contig3.683
TF105049	HSPB8	heat shock protein family B (small) member 8	Small heat shock proteins	earthworm	evm.model.Contig30.323
TF105049	HSPB8	heat shock protein family B (small) member 8	Small heat shock proteins	earthworm	evm.model.Contig31.61
TF105049	HSPB8	heat shock protein family B (small) member 8	Small heat shock proteins	earthworm	evm.model.Contig31.25
TF105049	HSPB8	heat shock protein family B (small) member 8	Small heat shock proteins	earthworm	evm.model.Contig31.56
TF105049	HSPB8	heat shock protein family B (small) member 8	Small heat shock proteins	earthworm	evm.model.Contig33.326
TF105049	HSPB8	heat shock protein family B (small) member 8	Small heat shock proteins	earthworm	evm.model.Contig34.487
TF105049	HSPB8	heat shock protein family B (small) member 8	Small heat shock proteins	earthworm	evm.model.Contig37.64
TF105049	HSPB8	heat shock protein family B (small) member 8	Small heat shock proteins	earthworm	evm.model.Contig38.222
TF105049	HSPB8	heat shock protein family B (small) member 8	Small heat shock proteins	earthworm	evm.model.Contig38.86
TF105049	HSPB8	heat shock protein family B (small) member 8	Small heat shock proteins	earthworm	evm.model.Contig39.379
TF105049	HSPB8	heat shock protein family B (small) member 8	Small heat shock proteins	earthworm	evm.model.Contig39.377
TF105049	HSPB8	heat shock protein family B (small) member 8	Small heat shock proteins	earthworm	evm.model.Contig5.374
TF105049	HSPB8	heat shock protein family B (small) member 8	Small heat shock proteins	earthworm	evm.model.Contig5.973
TF105049	HSPB8	heat shock protein family B (small) member 8	Small heat shock proteins	earthworm	evm.model.Contig5.379
TF105049	HSPB8	heat shock protein family B (small) member 8	Small heat shock proteins	earthworm	evm.model.Contig6.786
TF105049	HSPB8	heat shock protein family B (small) member 8	Small heat shock proteins	earthworm	evm.model.Contig6.788
TF105049	HSPB8	heat shock protein family B (small) member 8	Small heat shock proteins	earthworm	evm.model.Contig6.571
TF105049	HSPB8	heat shock protein family B (small) member 8	Small heat shock proteins	earthworm	evm.model.Contig6.575
TF105049	HSPB8	heat shock protein family B (small) member 8	Small heat shock proteins	earthworm	evm.model.Contig6.787
TF105049	HSPB8	heat shock protein family B (small) member 8	Small heat shock proteins	earthworm	evm.model.Contig7.709
TF105049	HSPB8	heat shock protein family B (small) member 8	Small heat shock proteins	earthworm	evm.model.Contig9.584
TF105049	HSPB8	heat shock protein family B (small) member 8	Small heat shock proteins	earthworm	evm.model.Contig9.581
TF105049	HSPB6	heat shock protein family B (small) member 6	Small heat shock proteins|Protein phosphatase 1 regulatory subunits	earthworm	evm.model.Contig11.559
TF105049	HSPB6	heat shock protein family B (small) member 6	Small heat shock proteins|Protein phosphatase 1 regulatory subunits	earthworm	evm.model.Contig11.156
TF105049	HSPB6	heat shock protein family B (small) member 6	Small heat shock proteins|Protein phosphatase 1 regulatory subunits	earthworm	evm.model.Contig14.457
TF105049	HSPB6	heat shock protein family B (small) member 6	Small heat shock proteins|Protein phosphatase 1 regulatory subunits	earthworm	evm.model.Contig15.57
TF105049	HSPB6	heat shock protein family B (small) member 6	Small heat shock proteins|Protein phosphatase 1 regulatory subunits	earthworm	evm.model.Contig19.408
TF105049	HSPB6	heat shock protein family B (small) member 6	Small heat shock proteins|Protein phosphatase 1 regulatory subunits	earthworm	evm.model.Contig19.415
TF105049	HSPB6	heat shock protein family B (small) member 6	Small heat shock proteins|Protein phosphatase 1 regulatory subunits	earthworm	evm.model.Contig2.244
TF105049	HSPB6	heat shock protein family B (small) member 6	Small heat shock proteins|Protein phosphatase 1 regulatory subunits	earthworm	evm.model.Contig2.243
TF105049	HSPB6	heat shock protein family B (small) member 6	Small heat shock proteins|Protein phosphatase 1 regulatory subunits	earthworm	evm.model.Contig23.387
TF105049	HSPB6	heat shock protein family B (small) member 6	Small heat shock proteins|Protein phosphatase 1 regulatory subunits	earthworm	evm.model.Contig24.146
TF105049	HSPB6	heat shock protein family B (small) member 6	Small heat shock proteins|Protein phosphatase 1 regulatory subunits	earthworm	evm.model.Contig27.572
TF105049	HSPB6	heat shock protein family B (small) member 6	Small heat shock proteins|Protein phosphatase 1 regulatory subunits	earthworm	evm.model.Contig27.575
TF105049	HSPB6	heat shock protein family B (small) member 6	Small heat shock proteins|Protein phosphatase 1 regulatory subunits	earthworm	evm.model.Contig27.581
TF105049	HSPB6	heat shock protein family B (small) member 6	Small heat shock proteins|Protein phosphatase 1 regulatory subunits	earthworm	evm.model.Contig29.449
TF105049	HSPB6	heat shock protein family B (small) member 6	Small heat shock proteins|Protein phosphatase 1 regulatory subunits	earthworm	evm.model.Contig3.842
TF105049	HSPB6	heat shock protein family B (small) member 6	Small heat shock proteins|Protein phosphatase 1 regulatory subunits	earthworm	evm.model.Contig3.683
TF105049	HSPB6	heat shock protein family B (small) member 6	Small heat shock proteins|Protein phosphatase 1 regulatory subunits	earthworm	evm.model.Contig30.323
TF105049	HSPB6	heat shock protein family B (small) member 6	Small heat shock proteins|Protein phosphatase 1 regulatory subunits	earthworm	evm.model.Contig31.61
TF105049	HSPB6	heat shock protein family B (small) member 6	Small heat shock proteins|Protein phosphatase 1 regulatory subunits	earthworm	evm.model.Contig31.25
TF105049	HSPB6	heat shock protein family B (small) member 6	Small heat shock proteins|Protein phosphatase 1 regulatory subunits	earthworm	evm.model.Contig31.56
TF105049	HSPB6	heat shock protein family B (small) member 6	Small heat shock proteins|Protein phosphatase 1 regulatory subunits	earthworm	evm.model.Contig33.326
TF105049	HSPB6	heat shock protein family B (small) member 6	Small heat shock proteins|Protein phosphatase 1 regulatory subunits	earthworm	evm.model.Contig34.487
TF105049	HSPB6	heat shock protein family B (small) member 6	Small heat shock proteins|Protein phosphatase 1 regulatory subunits	earthworm	evm.model.Contig37.64
TF105049	HSPB6	heat shock protein family B (small) member 6	Small heat shock proteins|Protein phosphatase 1 regulatory subunits	earthworm	evm.model.Contig38.222
TF105049	HSPB6	heat shock protein family B (small) member 6	Small heat shock proteins|Protein phosphatase 1 regulatory subunits	earthworm	evm.model.Contig38.86
TF105049	HSPB6	heat shock protein family B (small) member 6	Small heat shock proteins|Protein phosphatase 1 regulatory subunits	earthworm	evm.model.Contig39.379
TF105049	HSPB6	heat shock protein family B (small) member 6	Small heat shock proteins|Protein phosphatase 1 regulatory subunits	earthworm	evm.model.Contig39.377
TF105049	HSPB6	heat shock protein family B (small) member 6	Small heat shock proteins|Protein phosphatase 1 regulatory subunits	earthworm	evm.model.Contig5.374
TF105049	HSPB6	heat shock protein family B (small) member 6	Small heat shock proteins|Protein phosphatase 1 regulatory subunits	earthworm	evm.model.Contig5.973
TF105049	HSPB6	heat shock protein family B (small) member 6	Small heat shock proteins|Protein phosphatase 1 regulatory subunits	earthworm	evm.model.Contig5.379
TF105049	HSPB6	heat shock protein family B (small) member 6	Small heat shock proteins|Protein phosphatase 1 regulatory subunits	earthworm	evm.model.Contig6.786
TF105049	HSPB6	heat shock protein family B (small) member 6	Small heat shock proteins|Protein phosphatase 1 regulatory subunits	earthworm	evm.model.Contig6.788
TF105049	HSPB6	heat shock protein family B (small) member 6	Small heat shock proteins|Protein phosphatase 1 regulatory subunits	earthworm	evm.model.Contig6.571
TF105049	HSPB6	heat shock protein family B (small) member 6	Small heat shock proteins|Protein phosphatase 1 regulatory subunits	earthworm	evm.model.Contig6.575
TF105049	HSPB6	heat shock protein family B (small) member 6	Small heat shock proteins|Protein phosphatase 1 regulatory subunits	earthworm	evm.model.Contig6.787
TF105049	HSPB6	heat shock protein family B (small) member 6	Small heat shock proteins|Protein phosphatase 1 regulatory subunits	earthworm	evm.model.Contig7.709
TF105049	HSPB6	heat shock protein family B (small) member 6	Small heat shock proteins|Protein phosphatase 1 regulatory subunits	earthworm	evm.model.Contig9.584
TF105049	HSPB6	heat shock protein family B (small) member 6	Small heat shock proteins|Protein phosphatase 1 regulatory subunits	earthworm	evm.model.Contig9.581
TF105049	HSPB3	heat shock protein family B (small) member 3	Small heat shock proteins	earthworm	evm.model.Contig11.559
TF105049	HSPB3	heat shock protein family B (small) member 3	Small heat shock proteins	earthworm	evm.model.Contig11.156
TF105049	HSPB3	heat shock protein family B (small) member 3	Small heat shock proteins	earthworm	evm.model.Contig14.457
TF105049	HSPB3	heat shock protein family B (small) member 3	Small heat shock proteins	earthworm	evm.model.Contig15.57
TF105049	HSPB3	heat shock protein family B (small) member 3	Small heat shock proteins	earthworm	evm.model.Contig19.408
TF105049	HSPB3	heat shock protein family B (small) member 3	Small heat shock proteins	earthworm	evm.model.Contig19.415
TF105049	HSPB3	heat shock protein family B (small) member 3	Small heat shock proteins	earthworm	evm.model.Contig2.244
TF105049	HSPB3	heat shock protein family B (small) member 3	Small heat shock proteins	earthworm	evm.model.Contig2.243
TF105049	HSPB3	heat shock protein family B (small) member 3	Small heat shock proteins	earthworm	evm.model.Contig23.387
TF105049	HSPB3	heat shock protein family B (small) member 3	Small heat shock proteins	earthworm	evm.model.Contig24.146
TF105049	HSPB3	heat shock protein family B (small) member 3	Small heat shock proteins	earthworm	evm.model.Contig27.572
TF105049	HSPB3	heat shock protein family B (small) member 3	Small heat shock proteins	earthworm	evm.model.Contig27.575
TF105049	HSPB3	heat shock protein family B (small) member 3	Small heat shock proteins	earthworm	evm.model.Contig27.581
TF105049	HSPB3	heat shock protein family B (small) member 3	Small heat shock proteins	earthworm	evm.model.Contig29.449
TF105049	HSPB3	heat shock protein family B (small) member 3	Small heat shock proteins	earthworm	evm.model.Contig3.842
TF105049	HSPB3	heat shock protein family B (small) member 3	Small heat shock proteins	earthworm	evm.model.Contig3.683
TF105049	HSPB3	heat shock protein family B (small) member 3	Small heat shock proteins	earthworm	evm.model.Contig30.323
[truncated: 89,705 more rows]
