# Supplementary material for: Amynthas corticis genome reveals molecular mechanisms behind global distribution
Source: Commun Biol. 2021 Jan 29;4:135. doi: 10.1038/s42003-021-01659-4 (PMC7846840; doi:10.1038/s42003-021-01659-4)
Supplement: Supplementary file 6 — Supplementary Data 3 [file 42003_2021_1659_MOESM6_ESM.xlsx]

## Sheet: repeat
chr	start	end	repeat density
Contig0	1	1000000	3039
Contig0	1000001	2000000	2993
Contig0	2000001	3000000	3067
Contig0	3000001	4000000	3010
Contig0	4000001	5000000	3062
Contig0	5000001	6000000	3148
Contig0	6000001	7000000	3111
Contig0	7000001	8000000	3754
Contig0	8000001	9000000	3794
Contig0	9000001	10000000	2870
Contig0	10000001	11000000	3008
Contig0	11000001	12000000	2767
Contig0	12000001	13000000	2913
Contig0	13000001	14000000	2595
Contig0	14000001	15000000	2506
Contig0	15000001	16000000	2635
Contig0	16000001	17000000	3219
Contig0	17000001	18000000	2956
Contig0	18000001	19000000	3157
Contig0	19000001	20000000	3522
Contig0	20000001	21000000	3158
Contig0	21000001	22000000	3327
Contig0	22000001	23000000	3155
Contig0	23000001	24000000	3263
Contig0	24000001	25000000	2975
Contig0	25000001	26000000	2990
Contig0	26000001	27000000	3013
Contig0	27000001	28000000	3077
Contig0	28000001	29000000	3352
Contig0	29000001	30000000	3421
Contig0	30000001	31000000	3475
Contig0	31000001	32000000	2942
Contig0	32000001	33000000	3011
Contig0	33000001	34000000	2896
Contig0	34000001	35000000	2729
Contig0	35000001	36000000	3332
Contig0	36000001	37000000	3193
Contig0	37000001	38000000	3128
Contig0	38000001	39000000	3384
Contig0	39000001	40000000	3625
Contig0	40000001	41000000	3838
Contig0	41000001	42000000	4122
Contig0	42000001	43000000	3791
Contig0	43000001	44000000	3319
Contig0	44000001	45000000	4967
Contig0	45000001	46000000	2621
Contig0	46000001	47000000	2620
Contig0	47000001	48000000	3041
Contig0	48000001	49000000	2613
Contig0	49000001	50000000	3317
Contig0	50000001	51000000	2792
Contig0	51000001	52000000	3129
Contig0	52000001	53000000	2974
Contig0	53000001	54000000	2955
Contig0	54000001	55000000	2852
Contig0	55000001	55651430	2094
Contig1	1	1000000	2567
Contig1	1000001	2000000	2290
Contig1	2000001	3000000	2889
Contig1	3000001	4000000	2598
Contig1	4000001	5000000	2589
Contig1	5000001	6000000	2740
Contig1	6000001	7000000	2979
Contig1	7000001	8000000	2582
Contig1	8000001	9000000	2535
Contig1	9000001	10000000	2876
Contig1	10000001	11000000	2950
Contig1	11000001	12000000	2680
Contig1	12000001	13000000	3086
Contig1	13000001	14000000	2604
Contig1	14000001	15000000	2859
Contig1	15000001	16000000	2909
Contig1	16000001	17000000	2847
Contig1	17000001	18000000	2754
Contig1	18000001	19000000	2586
Contig1	19000001	20000000	2662
Contig1	20000001	21000000	2936
Contig1	21000001	22000000	2890
Contig1	22000001	23000000	2722
Contig1	23000001	24000000	2848
Contig1	24000001	25000000	2814
Contig1	25000001	26000000	2899
Contig1	26000001	27000000	2859
Contig1	27000001	28000000	2629
Contig1	28000001	29000000	2652
Contig1	29000001	30000000	2632
Contig1	30000001	31000000	2703
Contig1	31000001	32000000	2517
Contig1	32000001	33000000	2632
Contig1	33000001	34000000	2587
Contig1	34000001	35000000	2932
Contig1	35000001	36000000	2687
Contig1	36000001	37000000	2681
Contig1	37000001	38000000	2782
Contig1	38000001	39000000	3005
Contig1	39000001	40000000	2923
Contig1	40000001	41000000	2654
Contig1	41000001	42000000	2589
Contig1	42000001	43000000	2471
Contig1	43000001	44000000	2862
Contig1	44000001	45000000	2887
Contig1	45000001	46000000	2880
Contig1	46000001	47000000	2794
Contig1	47000001	48000000	2586
Contig1	48000001	49000000	2976
Contig1	49000001	50000000	2909
Contig1	50000001	51000000	2762
Contig1	51000001	52000000	2889
Contig1	52000001	53000000	2795
Contig1	53000001	54000000	2568
Contig1	54000001	54847266	2332
Contig2	1	1000000	2576
Contig2	1000001	2000000	2585
Contig2	2000001	3000000	2828
Contig2	3000001	4000000	2797
Contig2	4000001	5000000	2739
Contig2	5000001	6000000	2690
Contig2	6000001	7000000	2817
Contig2	7000001	8000000	2983
Contig2	8000001	9000000	2744
Contig2	9000001	10000000	2863
Contig2	10000001	11000000	2671
Contig2	11000001	12000000	2780
Contig2	12000001	13000000	2267
Contig2	13000001	14000000	2606
Contig2	14000001	15000000	2632
Contig2	15000001	16000000	2397
Contig2	16000001	17000000	2864
Contig2	17000001	18000000	2806
Contig2	18000001	19000000	2480
Contig2	19000001	20000000	2775
Contig2	20000001	21000000	2553
Contig2	21000001	22000000	3011
Contig2	22000001	23000000	2841
Contig2	23000001	24000000	2489
Contig2	24000001	25000000	3051
Contig2	25000001	26000000	2932
Contig2	26000001	27000000	2679
Contig2	27000001	28000000	2795
Contig2	28000001	29000000	2893
Contig2	29000001	30000000	2732
Contig2	30000001	31000000	2872
Contig2	31000001	32000000	2903
Contig2	32000001	33000000	2737
Contig2	33000001	34000000	2570
Contig2	34000001	35000000	2674
Contig2	35000001	36000000	2539
Contig2	36000001	37000000	2595
Contig2	37000001	38000000	2573
Contig2	38000001	39000000	3043
Contig2	39000001	40000000	2782
Contig2	40000001	41000000	2816
Contig2	41000001	42000000	3174
Contig2	42000001	43000000	2690
Contig2	43000001	44000000	2774
Contig2	44000001	45000000	2655
Contig2	45000001	46000000	2618
Contig2	46000001	46665039	1554
Contig3	1	1000000	3409
Contig3	1000001	2000000	2861
Contig3	2000001	3000000	2740
Contig3	3000001	4000000	2925
Contig3	4000001	5000000	2695
Contig3	5000001	6000000	2894
Contig3	6000001	7000000	2723
Contig3	7000001	8000000	2724
Contig3	8000001	9000000	2647
Contig3	9000001	10000000	2466
Contig3	10000001	11000000	2643
Contig3	11000001	12000000	2772
Contig3	12000001	13000000	2842
Contig3	13000001	14000000	2586
Contig3	14000001	15000000	2798
Contig3	15000001	16000000	2855
Contig3	16000001	17000000	2399
Contig3	17000001	18000000	3677
Contig3	18000001	19000000	3057
Contig3	19000001	20000000	3032
Contig3	20000001	21000000	2933
Contig3	21000001	22000000	3040
Contig3	22000001	23000000	3257
Contig3	23000001	24000000	2837
Contig3	24000001	25000000	2581
Contig3	25000001	26000000	2837
Contig3	26000001	27000000	2826
Contig3	27000001	28000000	2678
Contig3	28000001	29000000	2683
Contig3	29000001	30000000	2796
Contig3	30000001	31000000	2509
Contig3	31000001	32000000	2441
Contig3	32000001	33000000	2725
Contig3	33000001	34000000	2409
Contig3	34000001	35000000	2466
Contig3	35000001	36000000	2677
Contig3	36000001	37000000	2770
Contig3	37000001	38000000	2801
Contig3	38000001	39000000	2506
Contig3	39000001	40000000	2685
Contig3	40000001	41000000	2667
Contig3	41000001	42000000	2555
Contig3	42000001	43000000	2909
Contig3	43000001	44000000	3010
Contig3	44000001	45000000	2956
Contig3	45000001	46000000	3022
Contig3	46000001	47000000	3221
Contig3	47000001	48000000	2504
Contig3	48000001	49000000	2785
Contig3	49000001	50000000	2521
Contig3	50000001	51000000	2656
Contig3	51000001	52000000	2801
Contig3	52000001	53000000	3164
Contig3	53000001	53627831	1540
Contig4	1	1000000	2641
Contig4	1000001	2000000	2821
Contig4	2000001	3000000	2706
Contig4	3000001	4000000	2686
Contig4	4000001	5000000	2738
Contig4	5000001	6000000	2477
Contig4	6000001	7000000	2102
Contig4	7000001	8000000	2664
Contig4	8000001	9000000	2531
Contig4	9000001	10000000	2514
Contig4	10000001	11000000	2757
Contig4	11000001	12000000	2935
Contig4	12000001	13000000	3053
Contig4	13000001	14000000	2943
Contig4	14000001	15000000	2969
Contig4	15000001	16000000	3153
Contig4	16000001	17000000	3126
Contig4	17000001	18000000	2887
Contig4	18000001	19000000	2844
Contig4	19000001	20000000	2844
Contig4	20000001	21000000	3063
Contig4	21000001	22000000	2915
Contig4	22000001	23000000	3205
Contig4	23000001	24000000	2884
Contig4	24000001	25000000	2573
Contig4	25000001	26000000	2910
Contig4	26000001	27000000	2984
Contig4	27000001	28000000	3047
Contig4	28000001	29000000	2858
Contig4	29000001	30000000	2568
Contig4	30000001	31000000	2577
Contig4	31000001	32000000	3068
Contig4	32000001	33000000	2906
Contig4	33000001	34000000	3274
Contig4	34000001	35000000	3581
Contig4	35000001	36000000	3291
Contig4	36000001	37000000	2816
Contig4	37000001	38000000	2626
Contig4	38000001	39000000	3074
Contig4	39000001	39369515	801
Contig5	1	1000000	2418
Contig5	1000001	2000000	2747
Contig5	2000001	3000000	2531
Contig5	3000001	4000000	2961
Contig5	4000001	5000000	2856
Contig5	5000001	6000000	3158
Contig5	6000001	7000000	3079
Contig5	7000001	8000000	3452
Contig5	8000001	9000000	2942
Contig5	9000001	10000000	3027
Contig5	10000001	11000000	3081
Contig5	11000001	12000000	3509
Contig5	12000001	13000000	3568
Contig5	13000001	14000000	3375
Contig5	14000001	15000000	3379
Contig5	15000001	16000000	3181
Contig5	16000001	17000000	3220
Contig5	17000001	18000000	3098
Contig5	18000001	19000000	3270
Contig5	19000001	20000000	3185
Contig5	20000001	21000000	3097
Contig5	21000001	22000000	2378
Contig5	22000001	23000000	2881
Contig5	23000001	24000000	2575
Contig5	24000001	25000000	2873
Contig5	25000001	26000000	2742
Contig5	26000001	27000000	2989
Contig5	27000001	28000000	3017
Contig5	28000001	29000000	2582
Contig5	29000001	30000000	2649
Contig5	30000001	31000000	2761
Contig5	31000001	32000000	3492
Contig5	32000001	33000000	3494
Contig5	33000001	34000000	3791
Contig5	34000001	35000000	3230
Contig5	35000001	36000000	3329
Contig5	36000001	37000000	3152
Contig5	37000001	38000000	2572
Contig5	38000001	39000000	3105
Contig5	39000001	40000000	3336
Contig5	40000001	41000000	3132
Contig5	41000001	42000000	3400
Contig5	42000001	43000000	3413
Contig5	43000001	44000000	3226
Contig5	44000001	44431084	1229
Contig6	1	1000000	2449
Contig6	1000001	2000000	2565
Contig6	2000001	3000000	2834
Contig6	3000001	4000000	2861
Contig6	4000001	5000000	2525
Contig6	5000001	6000000	2349
Contig6	6000001	7000000	2555
Contig6	7000001	8000000	2802
Contig6	8000001	9000000	2584
Contig6	9000001	10000000	2639
Contig6	10000001	11000000	2732
Contig6	11000001	12000000	2871
Contig6	12000001	13000000	2599
Contig6	13000001	14000000	2692
Contig6	14000001	15000000	2741
Contig6	15000001	16000000	2573
Contig6	16000001	17000000	2478
Contig6	17000001	18000000	2589
Contig6	18000001	19000000	2618
Contig6	19000001	20000000	2698
Contig6	20000001	21000000	2512
Contig6	21000001	22000000	2765
Contig6	22000001	23000000	2728
Contig6	23000001	24000000	2787
Contig6	24000001	25000000	2556
Contig6	25000001	26000000	3025
Contig6	26000001	27000000	2907
Contig6	27000001	28000000	2643
Contig6	28000001	29000000	2659
Contig6	29000001	30000000	2867
Contig6	30000001	31000000	2624
Contig6	31000001	32000000	2856
Contig6	32000001	33000000	2794
Contig6	33000001	34000000	3035
Contig6	34000001	35000000	3066
Contig6	35000001	36000000	2743
Contig6	36000001	37000000	2994
Contig6	37000001	38000000	2725
Contig6	38000001	39000000	2408
Contig6	39000001	40000000	2767
Contig6	40000001	41000000	2887
Contig6	41000001	42000000	2811
Contig6	42000001	43000000	2744
Contig6	43000001	44000000	2677
Contig6	44000001	44100584	232.003
Contig7	1	1000000	2993
Contig7	1000001	2000000	2656
Contig7	2000001	3000000	3132
Contig7	3000001	4000000	3075
Contig7	4000001	5000000	3048
Contig7	5000001	6000000	3212
Contig7	6000001	7000000	2929
Contig7	7000001	8000000	3343
Contig7	8000001	9000000	3233
Contig7	9000001	10000000	3336
Contig7	10000001	11000000	3650
Contig7	11000001	12000000	3066
Contig7	12000001	13000000	3020
Contig7	13000001	14000000	3021
Contig7	14000001	15000000	3193
Contig7	15000001	16000000	3012
Contig7	16000001	17000000	2493
Contig7	17000001	18000000	3325
Contig7	18000001	19000000	2664
Contig7	19000001	20000000	2596
Contig7	20000001	21000000	2723
Contig7	21000001	22000000	3326
Contig7	22000001	23000000	3309
Contig7	23000001	24000000	3251
Contig7	24000001	25000000	2832
Contig7	25000001	26000000	2858
Contig7	26000001	27000000	2836
Contig7	27000001	28000000	2677
Contig7	28000001	29000000	2697
Contig7	29000001	30000000	2830
Contig7	30000001	31000000	2603
Contig7	31000001	32000000	3088
Contig7	32000001	33000000	2662
Contig7	33000001	33034660	42.0002
Contig8	1	1000000	2958
Contig8	1000001	2000000	3162
Contig8	2000001	3000000	3281
Contig8	3000001	4000000	3244
Contig8	4000001	5000000	3215
Contig8	5000001	6000000	3146
Contig8	6000001	7000000	3147
Contig8	7000001	8000000	3310
Contig8	8000001	9000000	3257
Contig8	9000001	10000000	3274
Contig8	10000001	11000000	3109
Contig8	11000001	12000000	3236
Contig8	12000001	13000000	3205
Contig8	13000001	14000000	3527
Contig8	14000001	15000000	2915
Contig8	15000001	16000000	3332
Contig8	16000001	17000000	4243
Contig8	17000001	18000000	3254
Contig8	18000001	19000000	3314
Contig8	19000001	20000000	3740
Contig8	20000001	21000000	3763
Contig8	21000001	22000000	3999
Contig8	22000001	23000000	3801
Contig8	23000001	24000000	3628
Contig8	24000001	25000000	3392
Contig8	25000001	26000000	3297
Contig8	26000001	27000000	3388
Contig8	27000001	28000000	2943
Contig8	28000001	29000000	2540
Contig8	29000001	30000000	2902
Contig8	30000001	31000000	3290
Contig8	31000001	32000000	3348
Contig8	32000001	33000000	3058
Contig8	33000001	34000000	2932
Contig8	34000001	35000000	2850
Contig8	35000001	35177630	527
Contig9	1	1000000	2909
Contig9	1000001	2000000	2542
Contig9	2000001	3000000	2684
Contig9	3000001	4000000	2822
Contig9	4000001	5000000	3099
Contig9	5000001	6000000	3029
Contig9	6000001	7000000	3194
Contig9	7000001	8000000	2923
Contig9	8000001	9000000	2324
Contig9	9000001	10000000	2999
Contig9	10000001	11000000	3219
Contig9	11000001	12000000	3181
Contig9	12000001	13000000	3153
Contig9	13000001	14000000	3168
Contig9	14000001	15000000	2894
Contig9	15000001	16000000	3340
Contig9	16000001	17000000	2851
Contig9	17000001	18000000	2716
Contig9	18000001	19000000	2679
Contig9	19000001	20000000	2963
Contig9	20000001	21000000	3183
Contig9	21000001	22000000	2705
Contig9	22000001	23000000	3069
Contig9	23000001	24000000	3735
Contig9	24000001	25000000	3926
Contig9	25000001	26000000	3519
Contig9	26000001	27000000	3734
Contig9	27000001	28000000	3491
Contig9	28000001	29000000	3315
Contig9	29000001	30000000	3563
Contig9	30000001	31000000	3683
Contig9	31000001	31950757	2266
Contig10	1	1000000	2818
Contig10	1000001	2000000	2608
Contig10	2000001	3000000	3296
Contig10	3000001	4000000	2773
Contig10	4000001	5000000	2925
Contig10	5000001	6000000	2954
Contig10	6000001	7000000	2886
Contig10	7000001	8000000	3321
Contig10	8000001	9000000	3059
Contig10	9000001	10000000	2960
Contig10	10000001	11000000	2982
Contig10	11000001	12000000	3131
Contig10	12000001	13000000	2495
Contig10	13000001	14000000	3085
Contig10	14000001	15000000	2901
Contig10	15000001	16000000	3022
Contig10	16000001	17000000	2455
Contig10	17000001	18000000	2610
Contig10	18000001	19000000	2931
Contig10	19000001	20000000	2720
Contig10	20000001	21000000	2706
Contig10	21000001	22000000	2922
Contig10	22000001	23000000	2915
Contig10	23000001	24000000	2730
Contig10	24000001	25000000	2615
Contig10	25000001	26000000	2590
Contig10	26000001	27000000	2758
Contig10	27000001	28000000	2715
Contig10	28000001	29000000	2342
Contig10	29000001	30000000	2613
Contig10	30000001	31000000	2834
Contig10	31000001	32000000	3026
Contig10	32000001	33000000	2918
Contig10	33000001	34000000	2895
Contig10	34000001	35000000	2865
Contig10	35000001	36000000	2615
Contig10	36000001	37000000	2809
Contig10	37000001	37043916	153
Contig11	1	1000000	2777
Contig11	1000001	2000000	2603
Contig11	2000001	3000000	3651
Contig11	3000001	4000000	3250
Contig11	4000001	5000000	2792
Contig11	5000001	6000000	2873
Contig11	6000001	7000000	2717
Contig11	7000001	8000000	2738
Contig11	8000001	9000000	2798
Contig11	9000001	10000000	3259
Contig11	10000001	11000000	3062
Contig11	11000001	12000000	2908
Contig11	12000001	13000000	2998
Contig11	13000001	14000000	3161
Contig11	14000001	15000000	2816
Contig11	15000001	16000000	2845
Contig11	16000001	17000000	3300
Contig11	17000001	18000000	2881
Contig11	18000001	19000000	2741
Contig11	19000001	20000000	2837
Contig11	20000001	21000000	2882
Contig11	21000001	22000000	2864
Contig11	22000001	23000000	2747
Contig11	23000001	24000000	2623
Contig11	24000001	25000000	2660
Contig11	25000001	26000000	2794
Contig11	26000001	27000000	3161
Contig11	27000001	28000000	2932
Contig11	28000001	29000000	2859
Contig11	29000001	29574315	1755
Contig12	1	1000000	2816
Contig12	1000001	2000000	2870
Contig12	2000001	3000000	2833
Contig12	3000001	4000000	2863
Contig12	4000001	5000000	2987
Contig12	5000001	6000000	2722
Contig12	6000001	7000000	2974
Contig12	7000001	8000000	2777
Contig12	8000001	9000000	2964
Contig12	9000001	10000000	2644
Contig12	10000001	11000000	2898
Contig12	11000001	12000000	2945
Contig12	12000001	13000000	2798
Contig12	13000001	14000000	3034
Contig12	14000001	15000000	2824
Contig12	15000001	16000000	3110
Contig12	16000001	17000000	2754
Contig12	17000001	18000000	2903
Contig12	18000001	19000000	2953
Contig12	19000001	20000000	2919
Contig12	20000001	21000000	2837
Contig12	21000001	22000000	2765
Contig12	22000001	23000000	2912
Contig12	23000001	24000000	3699
Contig12	24000001	25000000	3089
Contig12	25000001	26000000	2847
Contig12	26000001	27000000	2607
Contig12	27000001	28000000	2491
Contig12	28000001	29000000	2824
Contig12	29000001	30000000	2798
Contig12	30000001	31000000	2556
Contig12	31000001	32000000	3217
Contig12	32000001	32209205	1035
Contig13	1	1000000	2720
Contig13	1000001	2000000	2568
Contig13	2000001	3000000	3026
Contig13	3000001	4000000	2817
Contig13	4000001	5000000	3849
Contig13	5000001	6000000	3455
Contig13	6000001	7000000	2915
Contig13	7000001	8000000	2976
Contig13	8000001	9000000	2801
Contig13	9000001	10000000	2670
Contig13	10000001	11000000	2849
Contig13	11000001	12000000	2980
Contig13	12000001	13000000	2544
Contig13	13000001	14000000	2841
Contig13	14000001	15000000	3143
Contig13	15000001	16000000	3339
Contig13	16000001	17000000	3426
Contig13	17000001	18000000	3080
Contig13	18000001	19000000	3331
Contig13	19000001	20000000	3160
Contig13	20000001	21000000	3516
Contig13	21000001	22000000	3082
Contig13	22000001	23000000	3399
Contig13	23000001	24000000	3222
Contig13	24000001	25000000	2627
Contig13	25000001	26000000	2588
Contig13	26000001	27000000	2548
Contig13	27000001	28000000	3201
Contig13	28000001	29000000	2815
Contig13	29000001	29803118	2572
Contig14	1	1000000	2746
Contig14	1000001	2000000	2432
Contig14	2000001	3000000	2509
Contig14	3000001	4000000	2484
Contig14	4000001	5000000	2920
Contig14	5000001	6000000	3153
Contig14	6000001	7000000	3064
Contig14	7000001	8000000	2904
Contig14	8000001	9000000	3124
Contig14	9000001	10000000	2753
Contig14	10000001	11000000	2711
Contig14	11000001	12000000	3001
Contig14	12000001	13000000	3146
Contig14	13000001	14000000	3055
Contig14	14000001	15000000	2589
Contig14	15000001	16000000	2861
Contig14	16000001	17000000	3370
Contig14	17000001	18000000	2975
Contig14	18000001	19000000	3134
Contig14	19000001	20000000	2566
Contig14	20000001	21000000	3384
Contig14	21000001	22000000	2889
Contig14	22000001	23000000	2544
Contig14	23000001	24000000	2881
Contig14	24000001	25000000	2787.01
Contig14	25000001	26000000	2637
Contig14	26000001	27000000	2680
Contig14	27000001	28000000	2883
Contig14	28000001	29000000	2739
Contig14	29000001	30000000	2913
Contig14	30000001	31000000	3317
Contig14	31000001	32000000	3092
Contig14	32000001	33000000	2417
Contig14	33000001	33219822	551
Contig15	1	1000000	3875
Contig15	1000001	2000000	3295
Contig15	2000001	3000000	2981
Contig15	3000001	4000000	3133
Contig15	4000001	5000000	3691
Contig15	5000001	6000000	3543
Contig15	6000001	7000000	3003
Contig15	7000001	8000000	3394
Contig15	8000001	9000000	3453
Contig15	9000001	10000000	3249
Contig15	10000001	11000000	3416
Contig15	11000001	12000000	3593
Contig15	12000001	13000000	2879
Contig15	13000001	14000000	3021
Contig15	14000001	15000000	3387
Contig15	15000001	16000000	3395
Contig15	16000001	17000000	2707
Contig15	17000001	18000000	3445
Contig15	18000001	19000000	3191
Contig15	19000001	20000000	2950
Contig15	20000001	21000000	2817
Contig15	21000001	22000000	3044
Contig15	22000001	23000000	2982
Contig15	23000001	24000000	2269
Contig15	24000001	24000305	0.000305
Contig16	1	1000000	2669
Contig16	1000001	2000000	2833
Contig16	2000001	3000000	3199
Contig16	3000001	4000000	3310
Contig16	4000001	5000000	3394
Contig16	5000001	6000000	3379
Contig16	6000001	7000000	3350
Contig16	7000001	8000000	3570
Contig16	8000001	9000000	3218
Contig16	9000001	10000000	3042
Contig16	10000001	11000000	3063
Contig16	11000001	12000000	3231
Contig16	12000001	13000000	3324
Contig16	13000001	14000000	2903
Contig16	14000001	15000000	2549
Contig16	15000001	16000000	3037
Contig16	16000001	17000000	3018
Contig16	17000001	18000000	3025
Contig16	18000001	19000000	2391
Contig16	19000001	20000000	3004
Contig16	20000001	21000000	3082
Contig16	21000001	22000000	2884
Contig16	22000001	23000000	2941
Contig16	23000001	24000000	2443
Contig16	24000001	25000000	3303
Contig16	25000001	26000000	3430
Contig16	26000001	26661861	2167
Contig17	1	1000000	3125
Contig17	1000001	2000000	2687
Contig17	2000001	3000000	2839
Contig17	3000001	4000000	2520
Contig17	4000001	5000000	2595
Contig17	5000001	6000000	2601
Contig17	6000001	7000000	2381
Contig17	7000001	8000000	2573
Contig17	8000001	9000000	2297
Contig17	9000001	10000000	2727
Contig17	10000001	11000000	3179
Contig17	11000001	12000000	2563
Contig17	12000001	13000000	2799
Contig17	13000001	14000000	2729
Contig17	14000001	15000000	2990
Contig17	15000001	16000000	2745
Contig17	16000001	17000000	2401
Contig17	17000001	18000000	2962
Contig17	18000001	19000000	3090
Contig17	19000001	20000000	2729
Contig17	20000001	21000000	2889
Contig17	21000001	22000000	2994
Contig17	22000001	23000000	3080
Contig17	23000001	24000000	2563
Contig17	24000001	25000000	2633
Contig17	25000001	26000000	2807
Contig17	26000001	27000000	2775
Contig17	27000001	28000000	2874
Contig17	28000001	29000000	2843
Contig17	29000001	30000000	3205
Contig17	30000001	31000000	2914
Contig17	31000001	32000000	2922
Contig17	32000001	32809637	2412
Contig18	1	1000000	3103
Contig18	1000001	2000000	2962
Contig18	2000001	3000000	3517
Contig18	3000001	4000000	3454
Contig18	4000001	5000000	3789
Contig18	5000001	6000000	3151
Contig18	6000001	7000000	3364
Contig18	7000001	8000000	3771
Contig18	8000001	9000000	3815
Contig18	9000001	10000000	3709
Contig18	10000001	11000000	3254
Contig18	11000001	12000000	3177
Contig18	12000001	13000000	3425
Contig18	13000001	14000000	3097
Contig18	14000001	15000000	3103
Contig18	15000001	16000000	2808
Contig18	16000001	17000000	2670
Contig18	17000001	18000000	2621
Contig18	18000001	19000000	2703
Contig18	19000001	20000000	2947
Contig18	20000001	21000000	3226
Contig18	21000001	22000000	3234
Contig18	22000001	23000000	3369
Contig18	23000001	24000000	3888
Contig18	24000001	25000000	2803
Contig18	25000001	25454920	1169
Contig19	1	1000000	3391
Contig19	1000001	2000000	2656
Contig19	2000001	3000000	2552
Contig19	3000001	4000000	3416
Contig19	4000001	5000000	3081
Contig19	5000001	6000000	3774
Contig19	6000001	7000000	3552
Contig19	7000001	8000000	3652
Contig19	8000001	9000000	3832
Contig19	9000001	10000000	3600
Contig19	10000001	11000000	2746
Contig19	11000001	12000000	2804
Contig19	12000001	13000000	2908
Contig19	13000001	14000000	2720
Contig19	14000001	15000000	3407
Contig19	15000001	16000000	3670
Contig19	16000001	17000000	3322
Contig19	17000001	18000000	3088
Contig19	18000001	19000000	3897
Contig19	19000001	20000000	3317
Contig19	20000001	21000000	2709
Contig19	21000001	22000000	3811
Contig19	22000001	23000000	3292
Contig19	23000001	24000000	2826
Contig19	24000001	24122951	759
Contig20	1	1000000	2848
Contig20	1000001	2000000	2638
Contig20	2000001	3000000	2701
Contig20	3000001	4000000	2705
Contig20	4000001	5000000	2760
Contig20	5000001	6000000	2923
Contig20	6000001	7000000	2704
Contig20	7000001	8000000	2775
Contig20	8000001	9000000	3035
Contig20	9000001	10000000	2898
Contig20	10000001	11000000	2752
Contig20	11000001	12000000	2615
Contig20	12000001	13000000	2491
Contig20	13000001	14000000	2890
Contig20	14000001	15000000	3127
Contig20	15000001	16000000	3004
Contig20	16000001	17000000	3164
Contig20	17000001	18000000	3354
Contig20	18000001	19000000	3326
Contig20	19000001	20000000	2798
Contig20	20000001	21000000	2741
Contig20	21000001	22000000	2709
Contig20	22000001	23000000	3121
Contig20	23000001	24000000	2889
Contig20	24000001	25000000	3116
Contig20	25000001	26000000	3286
Contig20	26000001	27000000	3168
Contig20	27000001	28000000	2793
Contig20	28000001	29000000	3053
Contig20	29000001	30000000	2583
Contig20	30000001	31000000	2557
Contig20	31000001	32000000	2398
Contig20	32000001	32973434	2806
Contig21	1	1000000	1888
Contig21	1000001	2000000	2983
Contig21	2000001	3000000	2910
Contig21	3000001	4000000	3204
Contig21	4000001	5000000	3227
Contig21	5000001	6000000	3487
Contig21	6000001	7000000	3569
Contig21	7000001	8000000	3314
Contig21	8000001	9000000	3296
Contig21	9000001	10000000	3816
Contig21	10000001	11000000	3111
Contig21	11000001	12000000	2963
Contig21	12000001	13000000	3004
Contig21	13000001	14000000	2868
Contig21	14000001	15000000	2992
Contig21	15000001	16000000	3128
Contig21	16000001	17000000	3337
Contig21	17000001	18000000	2916
Contig21	18000001	19000000	2894
Contig21	19000001	20000000	3147
Contig21	20000001	21000000	3313
Contig21	21000001	22000000	2956
Contig21	22000001	23000000	3118
Contig21	23000001	24000000	2989
Contig21	24000001	24465244	1592
Contig22	1	1000000	2156
Contig22	1000001	2000000	2412
Contig22	2000001	3000000	2412
Contig22	3000001	4000000	2855
Contig22	4000001	5000000	2787
Contig22	5000001	6000000	2759
Contig22	6000001	7000000	3196
Contig22	7000001	8000000	3058
Contig22	8000001	9000000	2971
Contig22	9000001	10000000	2848
Contig22	10000001	11000000	3008
Contig22	11000001	12000000	2580
Contig22	12000001	13000000	2881
Contig22	13000001	14000000	2799
Contig22	14000001	15000000	2699
Contig22	15000001	16000000	2638
Contig22	16000001	17000000	2684
Contig22	17000001	18000000	2645
Contig22	18000001	19000000	2727
Contig22	19000001	20000000	2714
Contig22	20000001	21000000	2897
Contig22	21000001	22000000	2863
Contig22	22000001	23000000	2789
Contig22	23000001	24000000	2542
Contig22	24000001	25000000	2510
Contig22	25000001	26000000	2810
Contig22	26000001	27000000	2610
Contig22	27000001	28000000	2688
Contig22	28000001	29000000	2614
Contig22	29000001	30000000	2876
Contig22	30000001	31000000	2734
Contig22	31000001	32000000	2656
Contig22	32000001	33000000	2583
Contig22	33000001	34000000	2799
Contig22	34000001	35000000	2807
Contig22	35000001	36000000	2658
Contig22	36000001	36359200	905
Contig23	1	1000000	3092
Contig23	1000001	2000000	2709
Contig23	2000001	3000000	3918
Contig23	3000001	4000000	3370
Contig23	4000001	5000000	2800
Contig23	5000001	6000000	2855
Contig23	6000001	7000000	2812
Contig23	7000001	8000000	2558
Contig23	8000001	9000000	2844
Contig23	9000001	10000000	2285
Contig23	10000001	11000000	3048
Contig23	11000001	12000000	3165
Contig23	12000001	13000000	2868
Contig23	13000001	14000000	2592
Contig23	14000001	15000000	2763
Contig23	15000001	16000000	3102
Contig23	16000001	17000000	2883
Contig23	17000001	18000000	2903
Contig23	18000001	19000000	2963
Contig23	19000001	20000000	3286
Contig23	20000001	21000000	2872
Contig23	21000001	22000000	2836
Contig23	22000001	23000000	2795
Contig23	23000001	24000000	2925
Contig23	24000001	25000000	2667
Contig23	25000001	26000000	2739
Contig23	26000001	27000000	2741
Contig23	27000001	27921080	2644
Contig24	1	1000000	2674
Contig24	1000001	2000000	3422
Contig24	2000001	3000000	3846
Contig24	3000001	4000000	3533
Contig24	4000001	5000000	3784
Contig24	5000001	6000000	3405
Contig24	6000001	7000000	3316
Contig24	7000001	8000000	3364
Contig24	8000001	9000000	2978
Contig24	9000001	10000000	2584
Contig24	10000001	11000000	2756
Contig24	11000001	12000000	2876
Contig24	12000001	13000000	2745
Contig24	13000001	14000000	2626
Contig24	14000001	15000000	2838
Contig24	15000001	16000000	2903
Contig24	16000001	17000000	3107
Contig24	17000001	18000000	3159
Contig24	18000001	19000000	3216
Contig24	19000001	20000000	2848
Contig24	20000001	21000000	2757
Contig24	21000001	22000000	2959
Contig24	22000001	23000000	3111
Contig24	23000001	24000000	3537
Contig24	24000001	25000000	3079
Contig24	25000001	26000000	3176
Contig24	26000001	26673782	1863
Contig25	1	1000000	3472
Contig25	1000001	2000000	3003
Contig25	2000001	3000000	2895
Contig25	3000001	4000000	2509
Contig25	4000001	5000000	2906
Contig25	5000001	6000000	3524
Contig25	6000001	7000000	3278
Contig25	7000001	8000000	3227
Contig25	8000001	9000000	3618
Contig25	9000001	10000000	3319
Contig25	10000001	11000000	3200
Contig25	11000001	12000000	2981
Contig25	12000001	13000000	3370
Contig25	13000001	14000000	2979
Contig25	14000001	15000000	3132
Contig25	15000001	16000000	2861
Contig25	16000001	17000000	2823
Contig25	17000001	18000000	2896
Contig25	18000001	19000000	2236
Contig25	19000001	20000000	2923
Contig25	20000001	21000000	2767
Contig25	21000001	22000000	2676
Contig25	22000001	23000000	2867
Contig25	23000001	24000000	2853.01
Contig25	24000001	25000000	3044
Contig25	25000001	26000000	2964
Contig25	26000001	27000000	3043
Contig25	27000001	28000000	3211
Contig25	28000001	28583333	1755
Contig26	1	1000000	2273
Contig26	1000001	2000000	2481
Contig26	2000001	3000000	2958
Contig26	3000001	4000000	3037
Contig26	4000001	5000000	3439
Contig26	5000001	6000000	2601
Contig26	6000001	7000000	3225
Contig26	7000001	8000000	3434
Contig26	8000001	9000000	3270
Contig26	9000001	10000000	3430
Contig26	10000001	11000000	3622
Contig26	11000001	12000000	4027
Contig26	12000001	13000000	3804
Contig26	13000001	14000000	3318
Contig26	14000001	15000000	3175
Contig26	15000001	16000000	3640
Contig26	16000001	17000000	3122
Contig26	17000001	18000000	3008
Contig26	18000001	19000000	3150
Contig26	19000001	20000000	2698
Contig26	20000001	21000000	2814
Contig26	21000001	22000000	2785
Contig26	22000001	23000000	2929
Contig26	23000001	23857739	2583
Contig27	1	1000000	2958
Contig27	1000001	2000000	2377
Contig27	2000001	3000000	3219
Contig27	3000001	4000000	2997
Contig27	4000001	5000000	3027
Contig27	5000001	6000000	2976
Contig27	6000001	7000000	2948
Contig27	7000001	8000000	2951
Contig27	8000001	9000000	2859
Contig27	9000001	10000000	2683
Contig27	10000001	11000000	2759
Contig27	11000001	12000000	2878
Contig27	12000001	13000000	3113
Contig27	13000001	14000000	3481
Contig27	14000001	15000000	2717
Contig27	15000001	16000000	2806
Contig27	16000001	17000000	2319
Contig27	17000001	18000000	2809
Contig27	18000001	19000000	2969
Contig27	19000001	20000000	2705
Contig27	20000001	21000000	2898
Contig27	21000001	22000000	2964
Contig27	22000001	23000000	2970
Contig27	23000001	24000000	3218
Contig27	24000001	25000000	2812
Contig27	25000001	26000000	2798
Contig27	26000001	27000000	2671
Contig27	27000001	27397202	1158
Contig28	1	1000000	2969
Contig28	1000001	2000000	2704
Contig28	2000001	3000000	3118
Contig28	3000001	4000000	3313
Contig28	4000001	5000000	3592
Contig28	5000001	6000000	3013
Contig28	6000001	7000000	3321
Contig28	7000001	8000000	3167
Contig28	8000001	9000000	3437
Contig28	9000001	10000000	2930
Contig28	10000001	11000000	3380
Contig28	11000001	12000000	3285
Contig28	12000001	13000000	2826
Contig28	13000001	14000000	3419
Contig28	14000001	15000000	2904
Contig28	15000001	16000000	2663
Contig28	16000001	17000000	2967
Contig28	17000001	18000000	2787
Contig28	18000001	19000000	3386
Contig28	19000001	20000000	3026
Contig28	20000001	21000000	3486
Contig28	21000001	22000000	3037
Contig28	22000001	23000000	2689
Contig28	23000001	24000000	2887
Contig28	24000001	25000000	2717
Contig28	25000001	26000000	2714
Contig28	26000001	26088996	217
Contig29	1	1000000	3744
Contig29	1000001	2000000	3394
Contig29	2000001	3000000	3020
Contig29	3000001	4000000	3343
Contig29	4000001	5000000	3531
Contig29	5000001	6000000	3542
Contig29	6000001	7000000	3757
Contig29	7000001	8000000	3051
Contig29	8000001	9000000	2795
Contig29	9000001	10000000	2729
Contig29	10000001	11000000	2724
Contig29	11000001	12000000	2621
Contig29	12000001	13000000	2906
Contig29	13000001	14000000	3619
Contig29	14000001	15000000	3989
Contig29	15000001	16000000	3557
Contig29	16000001	17000000	3334
Contig29	17000001	18000000	3601
Contig29	18000001	19000000	3033
Contig29	19000001	20000000	2304
Contig29	20000001	21000000	2989
Contig29	21000001	22000000	3777
Contig29	22000001	23000000	3117
Contig29	23000001	23627282	1546
Contig30	1	1000000	3066
Contig30	1000001	2000000	2752
Contig30	2000001	3000000	2846
Contig30	3000001	4000000	3447
Contig30	4000001	5000000	3325
Contig30	5000001	6000000	3195
Contig30	6000001	7000000	3479
Contig30	7000001	8000000	3420
Contig30	8000001	9000000	3384
Contig30	9000001	10000000	3295
Contig30	10000001	11000000	3204
Contig30	11000001	12000000	3256
Contig30	12000001	13000000	3147
Contig30	13000001	14000000	2603
Contig30	14000001	15000000	2673
Contig30	15000001	16000000	2740
Contig30	16000001	17000000	2812
Contig30	17000001	18000000	3563
Contig30	18000001	19000000	3438
Contig30	19000001	20000000	3041
Contig30	20000001	21000000	3488
Contig30	21000001	22000000	3128
Contig30	22000001	22949290	3296
Contig31	1	1000000	3091
Contig31	1000001	2000000	3646
Contig31	2000001	3000000	3162
Contig31	3000001	4000000	3524
Contig31	4000001	5000000	3599
Contig31	5000001	6000000	3418
Contig31	6000001	7000000	3700
Contig31	7000001	8000000	3194
Contig31	8000001	9000000	3203
Contig31	9000001	10000000	2979
Contig31	10000001	11000000	2721
Contig31	11000001	12000000	2860
Contig31	12000001	13000000	2747
Contig31	13000001	14000000	2802
Contig31	14000001	15000000	3008
Contig31	15000001	16000000	2944
Contig31	16000001	17000000	2845
Contig31	17000001	18000000	3066
Contig31	18000001	19000000	3026
Contig31	19000001	20000000	3114
Contig31	20000001	21000000	3466
Contig31	21000001	22000000	3589
Contig31	22000001	23000000	3089
Contig31	23000001	24000000	3351
Contig31	24000001	25000000	2733
Contig31	25000001	26000000	2295
Contig31	26000001	27000000	2635
Contig31	27000001	27360618	1594
Contig32	1	1000000	2656
Contig32	1000001	2000000	2778
Contig32	2000001	3000000	2720
Contig32	3000001	4000000	2936
Contig32	4000001	5000000	2832
Contig32	5000001	6000000	3371
Contig32	6000001	7000000	3724
Contig32	7000001	8000000	3580
Contig32	8000001	9000000	3688
Contig32	9000001	10000000	2919
Contig32	10000001	11000000	2974
Contig32	11000001	12000000	2763
Contig32	12000001	13000000	3142
Contig32	13000001	14000000	3776
Contig32	14000001	15000000	3804
Contig32	15000001	16000000	3376
Contig32	16000001	17000000	4143
Contig32	17000001	18000000	3915
Contig32	18000001	19000000	3362
Contig32	19000001	20000000	3274
Contig32	20000001	21000000	3549
Contig32	21000001	21414444	1363
Contig33	1	1000000	3061
Contig33	1000001	2000000	2683
Contig33	2000001	3000000	2636
Contig33	3000001	4000000	2598
Contig33	4000001	5000000	3178
Contig33	5000001	6000000	2818
Contig33	6000001	7000000	2733
Contig33	7000001	8000000	2924
Contig33	8000001	9000000	3040
Contig33	9000001	10000000	3323
Contig33	10000001	11000000	3031
Contig33	11000001	12000000	3462
Contig33	12000001	13000000	3659
Contig33	13000001	14000000	3050
Contig33	14000001	15000000	3109
Contig33	15000001	16000000	3710
Contig33	16000001	17000000	3436
Contig33	17000001	18000000	2715
Contig33	18000001	19000000	3101
Contig33	19000001	20000000	2527
Contig33	20000001	21000000	3063
Contig33	21000001	22000000	2882
Contig33	22000001	22843716	2746
Contig34	1	1000000	2831
Contig34	1000001	2000000	3015
Contig34	2000001	3000000	2555
Contig34	3000001	4000000	3381
Contig34	4000001	5000000	3921
Contig34	5000001	6000000	4209
Contig34	6000001	7000000	3688
Contig34	7000001	8000000	3843
Contig34	8000001	9000000	2521
Contig34	9000001	10000000	3478
Contig34	10000001	11000000	2184
Contig34	11000001	12000000	4242
Contig34	12000001	13000000	2851
Contig34	13000001	14000000	3101
Contig34	14000001	15000000	3960
Contig34	15000001	16000000	3575
Contig34	16000001	17000000	3755
Contig34	17000001	18000000	3184
Contig34	18000001	19000000	3047
Contig34	19000001	19325215	1427
Contig35	1	1000000	2855
Contig35	1000001	2000000	2882
Contig35	2000001	3000000	2876
Contig35	3000001	4000000	2790
Contig35	4000001	5000000	2709
Contig35	5000001	6000000	2782
Contig35	6000001	7000000	2573
Contig35	7000001	8000000	2980
Contig35	8000001	9000000	3374
Contig35	9000001	10000000	3722
Contig35	10000001	11000000	2970
Contig35	11000001	12000000	3071
Contig35	12000001	13000000	2939
Contig35	13000001	14000000	3289
Contig35	14000001	15000000	3416
Contig35	15000001	16000000	3024
Contig35	16000001	17000000	3473
Contig35	17000001	18000000	2976
Contig35	18000001	19000000	3270
Contig35	19000001	20000000	3130
Contig35	20000001	21000000	2433
Contig35	21000001	22000000	3648
Contig35	22000001	22758953	2946
Contig36	1	1000000	2910
Contig36	1000001	2000000	3272
Contig36	2000001	3000000	2458
Contig36	3000001	4000000	2931
Contig36	4000001	5000000	3053
Contig36	5000001	6000000	2950
Contig36	6000001	7000000	3066
Contig36	7000001	8000000	3131
Contig36	8000001	9000000	2738
Contig36	9000001	10000000	2852
Contig36	10000001	11000000	2837
Contig36	11000001	12000000	2603
Contig36	12000001	13000000	2883
Contig36	13000001	14000000	3142
Contig36	14000001	15000000	3124
Contig36	15000001	16000000	3249
Contig36	16000001	17000000	3658
Contig36	17000001	18000000	3513
Contig36	18000001	19000000	3278
Contig36	19000001	20000000	3333
Contig36	20000001	21000000	3081
Contig36	21000001	22000000	2749
Contig36	22000001	23000000	2647
Contig36	23000001	23359195	1151
Contig37	1	1000000	2840
Contig37	1000001	2000000	2977
Contig37	2000001	3000000	4057
Contig37	3000001	4000000	3719
Contig37	4000001	5000000	2924
Contig37	5000001	6000000	3341
Contig37	6000001	7000000	2879
Contig37	7000001	8000000	2915
Contig37	8000001	9000000	2158
Contig37	9000001	10000000	3003
Contig37	10000001	11000000	3171
Contig37	11000001	12000000	3100
Contig37	12000001	13000000	3228
Contig37	13000001	14000000	3506
Contig37	14000001	15000000	3465
Contig37	15000001	16000000	3240
Contig37	16000001	17000000	3041
Contig37	17000001	18000000	2803
Contig37	18000001	19000000	2937
Contig37	19000001	20000000	2827
Contig37	20000001	21000000	3754
Contig37	21000001	22000000	3813
Contig37	22000001	22170888	594
Contig38	1	1000000	3302
Contig38	1000001	2000000	3516
Contig38	2000001	3000000	4088
Contig38	3000001	4000000	4068
Contig38	4000001	5000000	3538
Contig38	5000001	6000000	2803
Contig38	6000001	7000000	2613
Contig38	7000001	8000000	2365
Contig38	8000001	9000000	2841
Contig38	9000001	10000000	3786
Contig38	10000001	11000000	3933
Contig38	11000001	12000000	3713
Contig38	12000001	13000000	3985
Contig38	13000001	14000000	4080
Contig38	14000001	15000000	3095
Contig38	15000001	16000000	3683
Contig38	16000001	17000000	2142
Contig38	17000001	18000000	2853
Contig38	18000001	18939060	2539
Contig39	1	1000000	2697
Contig39	1000001	2000000	3129
Contig39	2000001	3000000	3177
Contig39	3000001	4000000	2739
Contig39	4000001	5000000	3089
Contig39	5000001	6000000	3633
Contig39	6000001	7000000	3387
Contig39	7000001	8000000	3948
Contig39	8000001	9000000	3548
Contig39	9000001	10000000	3544
Contig39	10000001	11000000	3520
Contig39	11000001	12000000	2671
Contig39	12000001	13000000	3409
Contig39	13000001	14000000	3788
Contig39	14000001	15000000	3345
Contig39	15000001	16000000	3801
Contig39	16000001	17000000	3913
Contig39	17000001	18000000	3371
Contig39	18000001	19000000	2630
Contig39	19000001	19816675	1984
Contig40	1	1000000	3332
Contig40	1000001	2000000	2775
Contig40	2000001	3000000	3237
Contig40	3000001	4000000	2941
Contig40	4000001	5000000	2828
Contig40	5000001	6000000	2832
Contig40	6000001	7000000	3575
Contig40	7000001	8000000	3045
Contig40	8000001	9000000	3277
Contig40	9000001	10000000	3226
Contig40	10000001	11000000	4105
Contig40	11000001	12000000	3732
Contig40	12000001	13000000	3596
Contig40	13000001	14000000	3485
Contig40	14000001	15000000	3194
Contig40	15000001	16000000	3737
Contig40	16000001	17000000	3153
Contig40	17000001	18000000	2960
Contig40	18000001	18924312	3035
Contig41	1	1000000	2720
Contig41	1000001	2000000	2833
Contig41	2000001	3000000	2857
Contig41	3000001	4000000	3319
Contig41	4000001	5000000	3256
Contig41	5000001	6000000	2607
Contig41	6000001	7000000	3102
Contig41	7000001	8000000	3310
Contig41	8000001	9000000	3427
Contig41	9000001	10000000	3224
Contig41	10000001	11000000	3654
Contig41	11000001	12000000	3788
Contig41	12000001	13000000	3672
Contig41	13000001	14000000	3849
Contig41	14000001	15000000	3594
Contig41	15000001	16000000	3672
Contig41	16000001	17000000	3099
Contig41	17000001	18000000	3052
Contig41	18000001	19000000	2926
Contig41	19000001	20000000	3079
Contig41	20000001	20252286	705

## Sheet: noncoding gene
chr	start	end	noncoding gene density
Contig0	1000001	2000000	1
Contig0	4000001	5000000	2
Contig0	9000001	10000000	1
Contig0	15000001	16000000	2
Contig0	21000001	22000000	1
Contig0	22000001	23000000	1
Contig0	24000001	25000000	1
Contig0	26000001	27000000	2
Contig0	28000001	29000000	1
Contig0	29000001	30000000	3
Contig0	33000001	34000000	1
Contig0	40000001	41000000	1
Contig0	41000001	42000000	1
Contig0	42000001	43000000	1
Contig0	43000001	44000000	1
Contig0	46000001	47000000	1
Contig0	47000001	48000000	1
Contig0	49000001	50000000	3
Contig0	50000001	51000000	2
Contig1	1	1000000	2
Contig1	1000001	2000000	1
Contig1	5000001	6000000	2
Contig1	6000001	7000000	2
Contig1	7000001	8000000	1
Contig1	8000001	9000000	1
Contig1	10000001	11000000	2
Contig1	11000001	12000000	6
Contig1	14000001	15000000	2
Contig1	16000001	17000000	4
Contig1	17000001	18000000	2
Contig1	18000001	19000000	1
Contig1	22000001	23000000	1
Contig1	27000001	28000000	2
Contig1	29000001	30000000	2
Contig1	30000001	31000000	1
Contig1	35000001	36000000	1
Contig1	38000001	39000000	1
Contig1	43000001	44000000	1
Contig1	44000001	45000000	1
Contig1	45000001	46000000	5
Contig1	46000001	47000000	1
Contig1	47000001	48000000	2
Contig1	48000001	49000000	1
Contig1	51000001	52000000	1
Contig1	53000001	54000000	1
Contig2	1000001	2000000	1
Contig2	6000001	7000000	3
Contig2	7000001	8000000	1
Contig2	18000001	19000000	1
Contig2	19000001	20000000	1
Contig2	20000001	21000000	2
Contig2	22000001	23000000	1
Contig2	23000001	24000000	1
Contig2	27000001	28000000	4
Contig2	28000001	29000000	2
Contig2	29000001	30000000	1
Contig2	30000001	31000000	1
Contig2	32000001	33000000	2
Contig2	34000001	35000000	2
Contig2	35000001	36000000	1
Contig2	36000001	37000000	2
Contig2	37000001	38000000	1
Contig2	38000001	39000000	7
Contig2	39000001	40000000	3
Contig2	40000001	41000000	3
Contig2	43000001	44000000	2
Contig2	44000001	45000000	2
Contig2	45000001	46000000	4
Contig2	46000001	46665039	2
Contig3	1	1000000	1
Contig3	9000001	10000000	3
Contig3	12000001	13000000	3
Contig3	13000001	14000000	1
Contig3	26000001	27000000	2
Contig3	28000001	29000000	2
Contig3	31000001	32000000	2
Contig3	32000001	33000000	1
Contig3	36000001	37000000	1
Contig3	37000001	38000000	1
Contig3	38000001	39000000	4
Contig3	39000001	40000000	2
Contig3	40000001	41000000	4
Contig3	41000001	42000000	2
Contig3	44000001	45000000	1
Contig3	45000001	46000000	1
Contig3	47000001	48000000	1
Contig3	48000001	49000000	1
Contig3	49000001	50000000	2
Contig3	50000001	51000000	1
Contig3	51000001	52000000	1
Contig4	11000001	12000000	1
Contig4	14000001	15000000	1
Contig4	17000001	18000000	2
Contig4	20000001	21000000	2
Contig4	21000001	22000000	2
Contig4	22000001	23000000	3
Contig4	27000001	28000000	2
Contig4	33000001	34000000	1
Contig4	34000001	35000000	1
Contig4	35000001	36000000	1
Contig4	36000001	37000000	2
Contig4	37000001	38000000	1
Contig4	38000001	39000000	2
Contig5	13000001	14000000	4
Contig5	16000001	17000000	2
Contig5	17000001	18000000	1
Contig5	18000001	19000000	5
Contig5	19000001	20000000	3
Contig5	20000001	21000000	4
Contig5	22000001	23000000	2
Contig5	25000001	26000000	1
Contig5	28000001	29000000	4
Contig5	31000001	32000000	1
Contig5	33000001	34000000	1
Contig5	34000001	35000000	2.1e-05
Contig5	35000001	36000000	1.0001
Contig5	36000001	37000000	1
Contig5	37000001	38000000	1
Contig5	39000001	40000000	1
Contig5	42000001	43000000	1
Contig5	43000001	44000000	2
Contig5	44000001	44431084	1
Contig6	4000001	5000000	4
Contig6	8000001	9000000	3
Contig6	14000001	15000000	3
Contig6	15000001	16000000	1
Contig6	23000001	24000000	1
Contig6	24000001	25000000	1
Contig6	28000001	29000000	1
Contig7	1	1000000	17
Contig7	1000001	2000000	1
Contig7	2000001	3000000	16
Contig7	3000001	4000000	14
Contig7	4000001	5000000	1
Contig7	6000001	7000000	4
Contig7	7000001	8000000	1
Contig7	8000001	9000000	1
Contig7	9000001	10000000	2
Contig7	12000001	13000000	14
Contig7	13000001	14000000	1
Contig7	14000001	15000000	1
Contig7	15000001	16000000	2
Contig7	16000001	17000000	1
Contig7	19000001	20000000	1
Contig7	21000001	22000000	1
Contig7	24000001	25000000	12
Contig7	30000001	31000000	1
Contig7	31000001	32000000	2
Contig7	32000001	33000000	2
Contig7	33000001	33034660	3
Contig8	4000001	5000000	2
Contig8	6000001	7000000	1
Contig8	7000001	8000000	1
Contig8	8000001	9000000	1
Contig8	10000001	11000000	2
Contig8	14000001	15000000	2
Contig8	16000001	17000000	2
Contig8	17000001	18000000	2
Contig8	19000001	20000000	1
Contig8	21000001	22000000	4
Contig8	26000001	27000000	1
Contig8	27000001	28000000	1
Contig9	1000001	2000000	1
Contig9	4000001	5000000	1
Contig9	5000001	6000000	1
Contig9	6000001	7000000	1
Contig9	7000001	8000000	2
Contig9	9000001	10000000	1
Contig9	10000001	11000000	2
Contig9	11000001	12000000	2
Contig9	12000001	13000000	1
Contig9	16000001	17000000	1
Contig9	18000001	19000000	2
Contig9	19000001	20000000	3
Contig9	20000001	21000000	8
Contig9	21000001	22000000	6
Contig9	22000001	23000000	1
Contig9	23000001	24000000	1
Contig9	24000001	25000000	2
Contig9	25000001	26000000	1
Contig9	27000001	28000000	1
Contig9	28000001	29000000	1
Contig9	29000001	30000000	1
Contig9	30000001	31000000	1
Contig10	1000001	2000000	2
Contig10	5000001	6000000	1
Contig10	6000001	7000000	5
Contig10	7000001	8000000	4
Contig10	8000001	9000000	2
Contig10	9000001	10000000	1
Contig10	11000001	12000000	2
Contig10	12000001	13000000	1
Contig10	13000001	14000000	1
Contig10	14000001	15000000	1
Contig10	15000001	16000000	4
Contig10	18000001	19000000	4
Contig10	20000001	21000000	1
Contig10	23000001	24000000	2
Contig10	27000001	28000000	1
Contig10	28000001	29000000	2
Contig10	29000001	30000000	2
Contig10	30000001	31000000	1
Contig11	1	1000000	1
Contig11	3000001	4000000	3
Contig11	4000001	5000000	2
Contig11	5000001	6000000	2
Contig11	6000001	7000000	1
Contig11	7000001	8000000	1
Contig11	8000001	9000000	1
Contig11	9000001	10000000	1
Contig11	18000001	19000000	5
Contig11	26000001	27000000	3
Contig11	27000001	28000000	1
Contig11	28000001	29000000	1
Contig12	1000001	2000000	1
Contig12	6000001	7000000	2
Contig12	8000001	9000000	3
Contig12	9000001	10000000	1
Contig12	12000001	13000000	2
Contig12	13000001	14000000	1
Contig12	14000001	15000000	3
Contig12	15000001	16000000	1
Contig12	16000001	17000000	1
Contig12	17000001	18000000	3
Contig12	18000001	19000000	3
Contig12	19000001	20000000	2
Contig12	20000001	21000000	2
Contig12	21000001	22000000	2
Contig12	25000001	26000000	2
Contig12	26000001	27000000	2
Contig12	27000001	28000000	2
Contig12	28000001	29000000	1
Contig12	31000001	32000000	1
Contig13	1	1000000	1
Contig13	4000001	5000000	1
Contig13	14000001	15000000	2
Contig13	15000001	16000000	2
Contig13	20000001	21000000	1
Contig13	21000001	22000000	1
Contig13	22000001	23000000	1
Contig13	23000001	24000000	1
Contig13	24000001	25000000	1
Contig13	25000001	26000000	2
Contig13	26000001	27000000	1
Contig13	27000001	28000000	2
Contig13	28000001	29000000	1
Contig14	1000001	2000000	1
Contig14	2000001	3000000	6
Contig14	6000001	7000000	2
Contig14	10000001	11000000	1
Contig14	11000001	12000000	1
Contig14	13000001	14000000	1
Contig14	20000001	21000000	2
Contig14	22000001	23000000	2
Contig14	24000001	25000000	1
Contig14	32000001	33000000	1
Contig15	5000001	6000000	2
Contig15	7000001	8000000	2
Contig15	8000001	9000000	1
Contig15	10000001	11000000	2
Contig15	15000001	16000000	2
Contig15	19000001	20000000	1
Contig16	1000001	2000000	1
Contig16	2000001	3000000	1
Contig16	3000001	4000000	2
Contig16	6000001	7000000	2
Contig16	7000001	8000000	3
Contig16	8000001	9000000	2
Contig16	13000001	14000000	1
Contig16	14000001	15000000	1
Contig16	16000001	17000000	3
Contig16	17000001	18000000	3
Contig16	18000001	19000000	1
Contig16	20000001	21000000	1
Contig16	24000001	25000000	3
Contig16	25000001	26000000	2
Contig17	1000001	2000000	1
Contig17	14000001	15000000	2
Contig17	16000001	17000000	2
Contig17	18000001	19000000	2
Contig17	22000001	23000000	2
Contig17	25000001	26000000	3
Contig17	26000001	27000000	1
Contig17	30000001	31000000	2
Contig17	31000001	32000000	1
Contig18	1	1000000	1
Contig18	4000001	5000000	2
Contig18	6000001	7000000	2
Contig18	12000001	13000000	1
Contig18	16000001	17000000	1
Contig18	19000001	20000000	3
Contig18	20000001	21000000	3
Contig18	22000001	23000000	2
Contig18	24000001	25000000	1
Contig19	1000001	2000000	1
Contig19	2000001	3000000	2
Contig19	5000001	6000000	3
Contig19	7000001	8000000	1
Contig19	8000001	9000000	4
Contig19	13000001	14000000	5
Contig19	14000001	15000000	1
Contig19	15000001	16000000	1
Contig19	17000001	18000000	2
Contig19	19000001	20000000	3
Contig19	21000001	22000000	2
Contig20	1000001	2000000	1
Contig20	4000001	5000000	1
Contig20	5000001	6000000	2
Contig20	7000001	8000000	3
Contig20	8000001	9000000	2
Contig20	10000001	11000000	2
Contig20	12000001	13000000	2
Contig20	16000001	17000000	1
Contig20	17000001	18000000	11
Contig20	20000001	21000000	2
Contig20	24000001	25000000	2
Contig20	25000001	26000000	2
Contig20	27000001	28000000	1
Contig20	30000001	31000000	4
Contig20	32000001	32973434	4
Contig21	1	1000000	2
Contig21	1000001	2000000	3
Contig21	5000001	6000000	2
Contig21	6000001	7000000	1
Contig21	11000001	12000000	1
Contig21	12000001	13000000	3
Contig21	13000001	14000000	2
Contig21	15000001	16000000	1
Contig21	18000001	19000000	5
Contig21	19000001	20000000	1
Contig21	20000001	21000000	1
Contig22	1	1000000	1
Contig22	1000001	2000000	1
Contig22	3000001	4000000	1
Contig22	5000001	6000000	2
Contig22	7000001	8000000	2
Contig22	11000001	12000000	2
Contig22	15000001	16000000	2
Contig22	16000001	17000000	1
Contig22	17000001	18000000	1
Contig22	18000001	19000000	1
Contig22	20000001	21000000	1
Contig22	21000001	22000000	11
Contig22	23000001	24000000	2
Contig22	28000001	29000000	2
Contig22	29000001	30000000	1
Contig22	35000001	36000000	1
Contig22	36000001	36359200	1
Contig23	1	1000000	1
Contig23	1000001	2000000	1
Contig23	2000001	3000000	1
Contig23	3000001	4000000	1
Contig23	4000001	5000000	2
Contig23	5000001	6000000	2
Contig23	8000001	9000000	2
Contig23	10000001	11000000	1
Contig23	11000001	12000000	1
Contig23	12000001	13000000	2
Contig23	13000001	14000000	1
Contig23	14000001	15000000	3
Contig23	16000001	17000000	4
Contig23	19000001	20000000	2
Contig23	25000001	26000000	2
Contig24	2000001	3000000	2
Contig24	3000001	4000000	1
Contig24	5000001	6000000	1
Contig24	7000001	8000000	2
Contig24	8000001	9000000	1
Contig24	9000001	10000000	1
Contig24	13000001	14000000	1
Contig24	19000001	20000000	2
Contig24	21000001	22000000	2
Contig24	24000001	25000000	1
Contig24	26000001	26673782	1
Contig25	1	1000000	1
Contig25	1000001	2000000	2
Contig25	2000001	3000000	2
Contig25	4000001	5000000	2
Contig25	7000001	8000000	2
Contig25	11000001	12000000	1
Contig25	16000001	17000000	1
Contig25	17000001	18000000	1
Contig25	18000001	19000000	1
Contig25	20000001	21000000	1
Contig25	21000001	22000000	1
Contig25	22000001	23000000	2
Contig25	23000001	24000000	2
Contig26	1000001	2000000	1
Contig26	2000001	3000000	2
Contig26	4000001	5000000	2
Contig26	5000001	6000000	4
Contig26	10000001	11000000	1
Contig26	11000001	12000000	2
Contig26	13000001	14000000	2
Contig26	18000001	19000000	1
Contig26	19000001	20000000	2
Contig26	23000001	23857739	1
Contig27	1000001	2000000	2
Contig27	2000001	3000000	2
Contig27	3000001	4000000	1
Contig27	6000001	7000000	1
Contig27	8000001	9000000	1
Contig27	11000001	12000000	4
Contig27	14000001	15000000	1
Contig27	15000001	16000000	1
Contig27	17000001	18000000	1
Contig28	1000001	2000000	1
Contig28	2000001	3000000	1
Contig28	4000001	5000000	2
Contig28	8000001	9000000	1
Contig28	9000001	10000000	1
Contig28	10000001	11000000	2
Contig28	14000001	15000000	1
Contig28	16000001	17000000	1
Contig28	17000001	18000000	1
Contig28	18000001	19000000	3
Contig28	19000001	20000000	1
Contig28	20000001	21000000	2
Contig28	22000001	23000000	2
Contig28	23000001	24000000	2
Contig29	1	1000000	1
Contig29	3000001	4000000	1
Contig29	4000001	5000000	3
Contig29	5000001	6000000	1
Contig29	6000001	7000000	2
Contig29	7000001	8000000	3
Contig29	9000001	10000000	1
Contig29	11000001	12000000	1
Contig29	12000001	13000000	4
Contig29	13000001	14000000	6
Contig29	14000001	15000000	2
Contig29	15000001	16000000	2
Contig29	18000001	19000000	1
Contig29	23000001	23627282	2
Contig30	1000001	2000000	2
Contig30	3000001	4000000	2
Contig30	4000001	5000000	3
Contig30	5000001	6000000	1
Contig30	7000001	8000000	1
Contig30	9000001	10000000	4
Contig30	10000001	11000000	4
Contig30	11000001	12000000	1
Contig30	13000001	14000000	1
Contig30	15000001	16000000	2
Contig30	16000001	17000000	2
Contig30	20000001	21000000	4
Contig31	2000001	3000000	3
Contig31	7000001	8000000	1
Contig31	9000001	10000000	1
Contig31	14000001	15000000	1
Contig31	15000001	16000000	1
Contig31	19000001	20000000	1
Contig31	21000001	22000000	3
Contig31	22000001	23000000	1
Contig31	23000001	24000000	1
Contig31	24000001	25000000	2
Contig31	25000001	26000000	1
Contig31	26000001	27000000	3
Contig31	27000001	27360618	1
Contig32	3000001	4000000	3
Contig32	7000001	8000000	1
Contig32	8000001	9000000	3
Contig32	11000001	12000000	1
Contig32	12000001	13000000	2
Contig32	13000001	14000000	2
Contig32	15000001	16000000	2
Contig32	19000001	20000000	3
Contig32	20000001	21000000	6
Contig33	1	1000000	1
Contig33	1000001	2000000	3
Contig33	2000001	3000000	1
Contig33	3000001	4000000	3
Contig33	4000001	5000000	1
Contig33	9000001	10000000	1
Contig33	12000001	13000000	1
Contig33	16000001	17000000	4
Contig33	18000001	19000000	1
Contig33	19000001	20000000	3
Contig33	20000001	21000000	2
Contig33	21000001	22000000	2
Contig34	3000001	4000000	3
Contig34	7000001	8000000	1
Contig34	8000001	9000000	2
Contig34	9000001	10000000	5
Contig34	10000001	11000000	1
Contig34	12000001	13000000	2
Contig34	14000001	15000000	1
Contig34	15000001	16000000	3
Contig34	16000001	17000000	7
Contig35	1	1000000	1
Contig35	2000001	3000000	1
Contig35	9000001	10000000	2
Contig35	12000001	13000000	2
Contig35	18000001	19000000	1
Contig35	19000001	20000000	5
Contig35	20000001	21000000	1
Contig35	21000001	22000000	1
Contig36	1	1000000	1
Contig36	2000001	3000000	3
Contig36	3000001	4000000	1
Contig36	4000001	5000000	1
Contig36	7000001	8000000	2
Contig36	8000001	9000000	4
Contig36	11000001	12000000	1
Contig36	14000001	15000000	1
Contig36	15000001	16000000	2
Contig36	17000001	18000000	2
Contig36	18000001	19000000	1
Contig36	19000001	20000000	2
Contig36	20000001	21000000	2
Contig36	21000001	22000000	9
Contig36	23000001	23359195	1
Contig37	1000001	2000000	1
Contig37	3000001	4000000	2
Contig37	4000001	5000000	1
Contig37	5000001	6000000	1
Contig37	6000001	7000000	1
Contig37	13000001	14000000	1
Contig37	15000001	16000000	2
Contig37	16000001	17000000	1
Contig37	17000001	18000000	1
Contig37	18000001	19000000	2
Contig37	20000001	21000000	1
Contig37	21000001	22000000	3
Contig38	1000001	2000000	1
Contig38	3000001	4000000	2
Contig38	7000001	8000000	3
Contig38	8000001	9000000	1
Contig38	14000001	15000000	1
Contig38	16000001	17000000	1
Contig38	18000001	18939060	2
Contig39	13000001	14000000	1
Contig39	14000001	15000000	1
Contig40	7000001	8000000	3
Contig40	8000001	9000000	1
Contig40	11000001	12000000	3
Contig40	15000001	16000000	3
Contig40	16000001	17000000	1
Contig40	17000001	18000000	4
Contig41	1000001	2000000	1
Contig41	6000001	7000000	1
Contig41	7000001	8000000	2
Contig41	8000001	9000000	4
Contig41	10000001	11000000	1
Contig41	11000001	12000000	1
Contig41	13000001	14000000	3
Contig41	15000001	16000000	1
Contig41	16000001	17000000	1
Contig41	18000001	19000000	1
Contig41	19000001	20000000	1

## Sheet: coding gene
chr	start	end	coding gene density
Contig0	1	1000000	9
Contig0	1000001	2000000	8
Contig0	2000001	3000000	2
Contig0	3000001	4000000	8
Contig0	4000001	5000000	7
Contig0	5000001	6000000	9.03785
Contig0	6000001	7000000	12.031
Contig0	7000001	8000000	11
Contig0	8000001	9000000	21
Contig0	9000001	10000000	25
Contig0	10000001	11000000	8
Contig0	11000001	12000000	12
Contig0	12000001	13000000	12.0374
Contig0	13000001	14000000	23.0627
Contig0	14000001	15000000	16.0642
Contig0	15000001	16000000	17.0293
Contig0	16000001	17000000	12.0294
Contig0	17000001	18000000	19
Contig0	18000001	19000000	16
Contig0	19000001	20000000	20.0071
Contig0	20000001	21000000	16.0313
Contig0	21000001	22000000	23.0597
Contig0	22000001	23000000	23.0524
Contig0	23000001	24000000	7
Contig0	24000001	25000000	11
Contig0	25000001	26000000	4
Contig0	26000001	27000000	3
Contig0	27000001	28000000	7
Contig0	28000001	29000000	34.0047
Contig0	29000001	30000000	12.0164
Contig0	30000001	31000000	6
Contig0	31000001	32000000	9
Contig0	32000001	33000000	7
Contig0	33000001	34000000	10
Contig0	34000001	35000000	8.03814
Contig0	35000001	36000000	12.005
Contig0	36000001	37000000	12.0099
Contig0	37000001	38000000	3
Contig0	38000001	39000000	11
Contig0	39000001	40000000	15
Contig0	40000001	41000000	14.047
Contig0	41000001	42000000	26.0702
Contig0	42000001	43000000	29.039
Contig0	43000001	44000000	33.0665
Contig0	44000001	45000000	14.0192
Contig0	45000001	46000000	12
Contig0	46000001	47000000	6.01995
Contig0	47000001	48000000	12.0045
Contig0	48000001	49000000	14
Contig0	49000001	50000000	25
Contig0	50000001	51000000	20
Contig0	51000001	52000000	23
Contig0	52000001	53000000	6
Contig0	53000001	54000000	8
Contig0	54000001	55000000	11
Contig0	55000001	55651430	18
Contig1	1	1000000	33.0099
Contig1	1000001	2000000	22.1039
Contig1	2000001	3000000	17.036
Contig1	3000001	4000000	33.0309
Contig1	4000001	5000000	34.0201
Contig1	5000001	6000000	30.039
Contig1	6000001	7000000	36
Contig1	7000001	8000000	32
Contig1	8000001	9000000	40
Contig1	9000001	10000000	35
Contig1	10000001	11000000	24.0153
Contig1	11000001	12000000	29.0129
Contig1	12000001	13000000	30.0288
Contig1	13000001	14000000	32
Contig1	14000001	15000000	40.0274
Contig1	15000001	16000000	36.0578
Contig1	16000001	17000000	21.1022
Contig1	17000001	18000000	28.0437
Contig1	18000001	19000000	31.0087
Contig1	19000001	20000000	23.0142
Contig1	20000001	21000000	26.0917
Contig1	21000001	22000000	19.0295
Contig1	22000001	23000000	27
Contig1	23000001	24000000	28
Contig1	24000001	25000000	24
Contig1	25000001	26000000	15
Contig1	26000001	27000000	30
Contig1	27000001	28000000	22
Contig1	28000001	29000000	23
Contig1	29000001	30000000	24
Contig1	30000001	31000000	25
Contig1	31000001	32000000	21
Contig1	32000001	33000000	23
Contig1	33000001	34000000	22.066
Contig1	34000001	35000000	12.0186
Contig1	35000001	36000000	15
Contig1	36000001	37000000	10
Contig1	37000001	38000000	10
Contig1	38000001	39000000	10.0133
Contig1	39000001	40000000	22.0293
Contig1	40000001	41000000	26.0488
Contig1	41000001	42000000	21
Contig1	42000001	43000000	17
Contig1	43000001	44000000	21
Contig1	44000001	45000000	19
Contig1	45000001	46000000	13
Contig1	46000001	47000000	12.0194
Contig1	47000001	48000000	27.0558
Contig1	48000001	49000000	13
Contig1	49000001	50000000	9
Contig1	50000001	51000000	12.0599
Contig1	51000001	52000000	8.0254
Contig1	52000001	53000000	8
Contig1	53000001	54000000	6
Contig1	54000001	54847266	6
Contig2	1	1000000	11
Contig2	1000001	2000000	14
Contig2	2000001	3000000	22.0112
Contig2	3000001	4000000	14.0288
Contig2	4000001	5000000	11.0181
Contig2	5000001	6000000	8.00453
Contig2	6000001	7000000	17.0771
Contig2	7000001	8000000	15.0236
Contig2	8000001	9000000	18
Contig2	9000001	10000000	16.0092
Contig2	10000001	11000000	12.0737
Contig2	11000001	12000000	12
Contig2	12000001	13000000	19.0045
Contig2	13000001	14000000	21.0437
Contig2	14000001	15000000	32.0036
Contig2	15000001	16000000	24.016
Contig2	16000001	17000000	23
Contig2	17000001	18000000	25.0048
Contig2	18000001	19000000	32.002
Contig2	19000001	20000000	22
Contig2	20000001	21000000	15
Contig2	21000001	22000000	16.0396
Contig2	22000001	23000000	23.0317
Contig2	23000001	24000000	28
Contig2	24000001	25000000	18
Contig2	25000001	26000000	25.0004
Contig2	26000001	27000000	21.0085
Contig2	27000001	28000000	30.0066
Contig2	28000001	29000000	26
Contig2	29000001	30000000	37
Contig2	30000001	31000000	19.0003
Contig2	31000001	32000000	32.002
Contig2	32000001	33000000	32
Contig2	33000001	34000000	19.0046
Contig2	34000001	35000000	32.0274
Contig2	35000001	36000000	39.038
Contig2	36000001	37000000	38.0086
Contig2	37000001	38000000	37
Contig2	38000001	39000000	26.0296
Contig2	39000001	40000000	26.0232
Contig2	40000001	41000000	32.0291
Contig2	41000001	42000000	25.0932
Contig2	42000001	43000000	35.0338
Contig2	43000001	44000000	30.0082
Contig2	44000001	45000000	33
Contig2	45000001	46000000	35.0097
Contig2	46000001	46665039	19.0804
Contig3	1	1000000	11
Contig3	1000001	2000000	19
Contig3	2000001	3000000	24.0234
Contig3	3000001	4000000	19.0317
Contig3	4000001	5000000	21.0518
Contig3	5000001	6000000	27.0303
Contig3	6000001	7000000	13.0074
Contig3	7000001	8000000	14
Contig3	8000001	9000000	14
Contig3	9000001	10000000	17
Contig3	10000001	11000000	31
Contig3	11000001	12000000	23.0219
Contig3	12000001	13000000	18.0041
Contig3	13000001	14000000	26
Contig3	14000001	15000000	22.0434
Contig3	15000001	16000000	24.0118
Contig3	16000001	17000000	22.0214
Contig3	17000001	18000000	21.0138
Contig3	18000001	19000000	19.0185
Contig3	19000001	20000000	22.007
Contig3	20000001	21000000	32
Contig3	21000001	22000000	26.0388
Contig3	22000001	23000000	21.0599
Contig3	23000001	24000000	37.0179
Contig3	24000001	25000000	24.013
Contig3	25000001	26000000	18.0013
Contig3	26000001	27000000	32.0092
Contig3	27000001	28000000	17
Contig3	28000001	29000000	23.0191
Contig3	29000001	30000000	27.0616
Contig3	30000001	31000000	24.0421
Contig3	31000001	32000000	30.0459
Contig3	32000001	33000000	31
Contig3	33000001	34000000	32
Contig3	34000001	35000000	28
Contig3	35000001	36000000	19
Contig3	36000001	37000000	25
Contig3	37000001	38000000	34
Contig3	38000001	39000000	19.0283
Contig3	39000001	40000000	29.0809
Contig3	40000001	41000000	24.0406
Contig3	41000001	42000000	30
Contig3	42000001	43000000	21
Contig3	43000001	44000000	23
Contig3	44000001	45000000	27
Contig3	45000001	46000000	33.0009
Contig3	46000001	47000000	34.0456
Contig3	47000001	48000000	29.0112
Contig3	48000001	49000000	31.0254
Contig3	49000001	50000000	40.0284
Contig3	50000001	51000000	37
Contig3	51000001	52000000	43
Contig3	52000001	53000000	25
Contig3	53000001	53627831	19
Contig4	1	1000000	16.0035
Contig4	1000001	2000000	18.0126
Contig4	2000001	3000000	6.02611
Contig4	3000001	4000000	8.05435
Contig4	4000001	5000000	11
Contig4	5000001	6000000	5
Contig4	6000001	7000000	36.0314
Contig4	7000001	8000000	27.0448
Contig4	8000001	9000000	28.0034
Contig4	9000001	10000000	43
Contig4	10000001	11000000	22
Contig4	11000001	12000000	27.0268
Contig4	12000001	13000000	33.0249
Contig4	13000001	14000000	26
Contig4	14000001	15000000	28
Contig4	15000001	16000000	26.0278
Contig4	16000001	17000000	25.084
Contig4	17000001	18000000	24.0092
Contig4	18000001	19000000	35
Contig4	19000001	20000000	19
Contig4	20000001	21000000	24.004
Contig4	21000001	22000000	24.0121
Contig4	22000001	23000000	33.0064
Contig4	23000001	24000000	18.037
Contig4	24000001	25000000	15
Contig4	25000001	26000000	15
Contig4	26000001	27000000	27.0015
Contig4	27000001	28000000	18.0062
Contig4	28000001	29000000	29.0173
Contig4	29000001	30000000	28.0521
Contig4	30000001	31000000	27.0465
Contig4	31000001	32000000	20
Contig4	32000001	33000000	21.0227
Contig4	33000001	34000000	18.0308
Contig4	34000001	35000000	15
Contig4	35000001	36000000	32
Contig4	36000001	37000000	33
Contig4	37000001	38000000	40
Contig4	38000001	39000000	28.0296
Contig4	39000001	39369515	11.0003
Contig5	1	1000000	15
Contig5	1000001	2000000	19
Contig5	2000001	3000000	10
Contig5	3000001	4000000	8
Contig5	4000001	5000000	35.0233
Contig5	5000001	6000000	32.102
Contig5	6000001	7000000	23.0066
Contig5	7000001	8000000	30.0238
Contig5	8000001	9000000	21.0322
Contig5	9000001	10000000	29.0096
Contig5	10000001	11000000	19.0008
Contig5	11000001	12000000	18.0028
Contig5	12000001	13000000	30.0254
Contig5	13000001	14000000	19.057
Contig5	14000001	15000000	24.0403
Contig5	15000001	16000000	23.0125
Contig5	16000001	17000000	32.0326
Contig5	17000001	18000000	23.0422
Contig5	18000001	19000000	27.0023
Contig5	19000001	20000000	15.0187
Contig5	20000001	21000000	19.0336
Contig5	21000001	22000000	29.0011
Contig5	22000001	23000000	22
Contig5	23000001	24000000	15
Contig5	24000001	25000000	17
Contig5	25000001	26000000	20.0446
Contig5	26000001	27000000	28.0124
Contig5	27000001	28000000	19
Contig5	28000001	29000000	22
Contig5	29000001	30000000	13
Contig5	30000001	31000000	17
Contig5	31000001	32000000	27
Contig5	32000001	33000000	27
Contig5	33000001	34000000	28
Contig5	34000001	35000000	20
Contig5	35000001	36000000	28.0204
Contig5	36000001	37000000	25.0107
Contig5	37000001	38000000	34.015
Contig5	38000001	39000000	34
Contig5	39000001	40000000	33.0064
Contig5	40000001	41000000	28.0543
Contig5	41000001	42000000	31.018
Contig5	42000001	43000000	15.0066
Contig5	43000001	44000000	30.0298
Contig5	44000001	44431084	7
Contig6	1	1000000	33.0004
Contig6	1000001	2000000	30.0199
Contig6	2000001	3000000	36.0644
Contig6	3000001	4000000	36.0527
Contig6	4000001	5000000	23.026
Contig6	5000001	6000000	29.0008
Contig6	6000001	7000000	24.022
Contig6	7000001	8000000	31.0233
Contig6	8000001	9000000	32
Contig6	9000001	10000000	36
Contig6	10000001	11000000	28
Contig6	11000001	12000000	34
Contig6	12000001	13000000	28
Contig6	13000001	14000000	27
Contig6	14000001	15000000	20.0214
Contig6	15000001	16000000	18.0397
Contig6	16000001	17000000	39.0001
Contig6	17000001	18000000	24.0031
Contig6	18000001	19000000	23
Contig6	19000001	20000000	23.0195
Contig6	20000001	21000000	29.0549
Contig6	21000001	22000000	31
Contig6	22000001	23000000	25
Contig6	23000001	24000000	22
Contig6	24000001	25000000	24
Contig6	25000001	26000000	16
Contig6	26000001	27000000	24.0009
Contig6	27000001	28000000	33.0002
Contig6	28000001	29000000	26
Contig6	29000001	30000000	22.0264
Contig6	30000001	31000000	23.0194
Contig6	31000001	32000000	20.0187
Contig6	32000001	33000000	27.0131
Contig6	33000001	34000000	17.0183
Contig6	34000001	35000000	19.0067
Contig6	35000001	36000000	23
Contig6	36000001	37000000	21.0016
Contig6	37000001	38000000	23.025
Contig6	38000001	39000000	21.0349
Contig6	39000001	40000000	18.0795
Contig6	40000001	41000000	14.0812
Contig6	41000001	42000000	9.04943
Contig6	42000001	43000000	13.0335
Contig6	43000001	44000000	12.0135
Contig6	44000001	44100584	2
Contig7	1	1000000	21
Contig7	1000001	2000000	33.0113
Contig7	2000001	3000000	19.057
Contig7	3000001	4000000	35.0059
Contig7	4000001	5000000	33.0538
Contig7	5000001	6000000	39.0469
Contig7	6000001	7000000	36
Contig7	7000001	8000000	22.0065
Contig7	8000001	9000000	37.0053
Contig7	9000001	10000000	28
Contig7	10000001	11000000	31
Contig7	11000001	12000000	25
Contig7	12000001	13000000	18.04
Contig7	13000001	14000000	9.04574
Contig7	14000001	15000000	22
Contig7	15000001	16000000	22.0099
Contig7	16000001	17000000	30.027
Contig7	17000001	18000000	20.016
Contig7	18000001	19000000	22
Contig7	19000001	20000000	20
Contig7	20000001	21000000	19.0068
Contig7	21000001	22000000	27.0529
Contig7	22000001	23000000	25.0071
Contig7	23000001	24000000	27
Contig7	24000001	25000000	22
Contig7	25000001	26000000	7
Contig7	26000001	27000000	9
Contig7	27000001	28000000	14.0045
Contig7	28000001	29000000	15.0363
Contig7	29000001	30000000	17.0108
Contig7	30000001	31000000	27.0219
Contig7	31000001	32000000	13.0869
Contig7	32000001	33000000	22.0328
Contig8	1	1000000	19
Contig8	1000001	2000000	15
Contig8	2000001	3000000	9
Contig8	3000001	4000000	16.0363
Contig8	4000001	5000000	10.0443
Contig8	5000001	6000000	7
Contig8	6000001	7000000	4.00023
Contig8	7000001	8000000	3.01923
Contig8	8000001	9000000	4
Contig8	9000001	10000000	3
Contig8	10000001	11000000	5
Contig8	11000001	12000000	4
Contig8	12000001	13000000	7.02657
Contig8	13000001	14000000	14.0913
Contig8	14000001	15000000	11.0096
Contig8	15000001	16000000	17.005
Contig8	16000001	17000000	32.0211
Contig8	17000001	18000000	27.0446
Contig8	18000001	19000000	19.0036
Contig8	19000001	20000000	13.0167
Contig8	20000001	21000000	38.0428
Contig8	21000001	22000000	21.0358
Contig8	22000001	23000000	25.0515
Contig8	23000001	24000000	21.029
Contig8	24000001	25000000	21.0622
Contig8	25000001	26000000	19.0069
Contig8	26000001	27000000	10.0097
Contig8	27000001	28000000	17
Contig8	28000001	29000000	23.0005
Contig8	29000001	30000000	14.044
Contig8	30000001	31000000	17.0197
Contig8	31000001	32000000	13.0232
Contig8	32000001	33000000	14.0346
Contig8	33000001	34000000	4
Contig8	34000001	35000000	12
Contig8	35000001	35177630	2
Contig9	1	1000000	17
Contig9	1000001	2000000	14
Contig9	2000001	3000000	22
Contig9	3000001	4000000	14
Contig9	4000001	5000000	20
Contig9	5000001	6000000	16.0591
Contig9	6000001	7000000	9.03516
Contig9	7000001	8000000	28.0633
Contig9	8000001	9000000	30.0195
Contig9	9000001	10000000	29.0062
Contig9	10000001	11000000	14.0315
Contig9	11000001	12000000	16
Contig9	12000001	13000000	11
Contig9	13000001	14000000	15
Contig9	14000001	15000000	15
Contig9	15000001	16000000	20
Contig9	16000001	17000000	18
Contig9	17000001	18000000	14
Contig9	18000001	19000000	22
Contig9	19000001	20000000	20
Contig9	20000001	21000000	18
Contig9	21000001	22000000	21.0239
Contig9	22000001	23000000	20.0443
Contig9	23000001	24000000	20
Contig9	24000001	25000000	29.0264
Contig9	25000001	26000000	21.0106
Contig9	26000001	27000000	26
Contig9	27000001	28000000	20
Contig9	28000001	29000000	33
Contig9	29000001	30000000	32.008
Contig9	30000001	31000000	22.0391
Contig9	31000001	31950757	15
Contig10	1	1000000	23
Contig10	1000001	2000000	27
Contig10	2000001	3000000	28
Contig10	3000001	4000000	39.0166
Contig10	4000001	5000000	24.0901
Contig10	5000001	6000000	23.0571
Contig10	6000001	7000000	34.0489
Contig10	7000001	8000000	31.0379
Contig10	8000001	9000000	21.0047
Contig10	9000001	10000000	23
Contig10	10000001	11000000	22
Contig10	11000001	12000000	30
Contig10	12000001	13000000	20.0026
Contig10	13000001	14000000	15.004
Contig10	14000001	15000000	26.0323
Contig10	15000001	16000000	22.0313
Contig10	16000001	17000000	18.0797
Contig10	17000001	18000000	17.0186
Contig10	18000001	19000000	29
Contig10	19000001	20000000	21
Contig10	20000001	21000000	26
Contig10	21000001	22000000	29
Contig10	22000001	23000000	20.0261
Contig10	23000001	24000000	19.0346
Contig10	24000001	25000000	12.0341
Contig10	25000001	26000000	16.0194
Contig10	26000001	27000000	18
Contig10	27000001	28000000	20
Contig10	28000001	29000000	12
Contig10	29000001	30000000	14
Contig10	30000001	31000000	12.0291
Contig10	31000001	32000000	16.0004
Contig10	32000001	33000000	18
Contig10	33000001	34000000	16
Contig10	34000001	35000000	27.0135
Contig10	35000001	36000000	19.0416
Contig10	36000001	37000000	24.0011
Contig11	1	1000000	25.0068
Contig11	1000001	2000000	30.0183
Contig11	2000001	3000000	15.0191
Contig11	3000001	4000000	36.0212
Contig11	4000001	5000000	33.027
Contig11	5000001	6000000	47.0082
Contig11	6000001	7000000	36.0029
Contig11	7000001	8000000	38.0101
Contig11	8000001	9000000	22.0191
Contig11	9000001	10000000	22
Contig11	10000001	11000000	20
Contig11	11000001	12000000	34
Contig11	12000001	13000000	29
Contig11	13000001	14000000	14.025
Contig11	14000001	15000000	20.0257
Contig11	15000001	16000000	26.0345
Contig11	16000001	17000000	23
Contig11	17000001	18000000	21
Contig11	18000001	19000000	17
Contig11	19000001	20000000	20.0026
Contig11	20000001	21000000	16.0269
Contig11	21000001	22000000	10.0521
Contig11	22000001	23000000	16.0503
Contig11	23000001	24000000	10
Contig11	24000001	25000000	20.0333
Contig11	25000001	26000000	16.0288
Contig11	26000001	27000000	23
Contig11	27000001	28000000	23
Contig11	28000001	29000000	21.0008
Contig11	29000001	29574315	11.0094
Contig12	1	1000000	14
Contig12	1000001	2000000	23
Contig12	2000001	3000000	27.0198
Contig12	3000001	4000000	16.0215
Contig12	4000001	5000000	4.0344
Contig12	5000001	6000000	18.0549
Contig12	6000001	7000000	18.0228
Contig12	7000001	8000000	15
Contig12	8000001	9000000	14
Contig12	9000001	10000000	27.0012
Contig12	10000001	11000000	27.0161
Contig12	11000001	12000000	25.0595
Contig12	12000001	13000000	28.037
Contig12	13000001	14000000	13.0397
Contig12	14000001	15000000	27.0235
Contig12	15000001	16000000	29
Contig12	16000001	17000000	31.0152
Contig12	17000001	18000000	31.0103
Contig12	18000001	19000000	23.0041
Contig12	19000001	20000000	25.0451
Contig12	20000001	21000000	38
Contig12	21000001	22000000	24.0092
Contig12	22000001	23000000	31.0423
Contig12	23000001	24000000	8.06764
Contig12	24000001	25000000	27.0358
Contig12	25000001	26000000	34.0214
Contig12	26000001	27000000	31.0391
Contig12	27000001	28000000	23.0094
Contig12	28000001	29000000	33
Contig12	29000001	30000000	30.0001
Contig12	30000001	31000000	35.0006
Contig12	31000001	32000000	34
Contig12	32000001	32209205	4
Contig13	1	1000000	17
Contig13	1000001	2000000	19.0192
Contig13	2000001	3000000	26.0339
Contig13	3000001	4000000	22.0341
Contig13	4000001	5000000	25
Contig13	5000001	6000000	18
Contig13	6000001	7000000	23.0556
Contig13	7000001	8000000	7.05852
Contig13	8000001	9000000	8.0172
Contig13	9000001	10000000	9
Contig13	10000001	11000000	9.01958
Contig13	11000001	12000000	25.0072
Contig13	12000001	13000000	17
Contig13	13000001	14000000	20
Contig13	14000001	15000000	19
Contig13	15000001	16000000	25
Contig13	16000001	17000000	30
Contig13	17000001	18000000	27.0181
Contig13	18000001	19000000	26.0102
Contig13	19000001	20000000	21.0183
Contig13	20000001	21000000	19.0168
Contig13	21000001	22000000	28.0042
Contig13	22000001	23000000	39
Contig13	23000001	24000000	47.0343
Contig13	24000001	25000000	40.0451
Contig13	25000001	26000000	23.0354
Contig13	26000001	27000000	32.0011
Contig13	27000001	28000000	35.0018
Contig13	28000001	29000000	28.0088
Contig13	29000001	29803118	16
Contig14	1	1000000	25.0065
Contig14	1000001	2000000	22.0235
Contig14	2000001	3000000	40.0145
Contig14	3000001	4000000	23.0122
Contig14	4000001	5000000	28.0427
Contig14	5000001	6000000	20.0798
Contig14	6000001	7000000	25.0127
Contig14	7000001	8000000	37.0031
Contig14	8000001	9000000	24.0053
Contig14	9000001	10000000	27
Contig14	10000001	11000000	26
Contig14	11000001	12000000	15
Contig14	12000001	13000000	21
Contig14	13000001	14000000	22.0126
Contig14	14000001	15000000	38.0321
Contig14	15000001	16000000	33.0145
Contig14	16000001	17000000	17
Contig14	17000001	18000000	22.0005
Contig14	18000001	19000000	24.0011
Contig14	19000001	20000000	13
Contig14	20000001	21000000	25.0063
Contig14	21000001	22000000	23.0279
Contig14	22000001	23000000	18.0471
Contig14	23000001	24000000	23.006
Contig14	24000001	25000000	22
Contig14	25000001	26000000	13
Contig14	26000001	27000000	13
Contig14	27000001	28000000	14
Contig14	28000001	29000000	9
Contig14	29000001	30000000	29.0148
Contig14	30000001	31000000	18.0497
Contig14	31000001	32000000	16.0012
Contig14	32000001	33000000	29
Contig14	33000001	33219822	4
Contig15	1	1000000	22
Contig15	1000001	2000000	17
Contig15	2000001	3000000	18.0026
Contig15	3000001	4000000	26.0015
Contig15	4000001	5000000	21.0097
Contig15	5000001	6000000	37.0325
Contig15	6000001	7000000	27.0875
Contig15	7000001	8000000	34.0146
Contig15	8000001	9000000	28
Contig15	9000001	10000000	13
Contig15	10000001	11000000	10
Contig15	11000001	12000000	21
Contig15	12000001	13000000	6.00441
Contig15	13000001	14000000	12.0559
Contig15	14000001	15000000	18.0399
Contig15	15000001	16000000	15
Contig15	16000001	17000000	7
Contig15	17000001	18000000	17
Contig15	18000001	19000000	21
Contig15	19000001	20000000	13
Contig15	20000001	21000000	14
Contig15	21000001	22000000	30
Contig15	22000001	23000000	25.0188
Contig15	23000001	24000000	25.0031
Contig16	1	1000000	27
Contig16	1000001	2000000	24.0196
Contig16	2000001	3000000	33.0117
Contig16	3000001	4000000	40.0104
Contig16	4000001	5000000	34.0598
Contig16	5000001	6000000	45.0146
Contig16	6000001	7000000	25.0375
Contig16	7000001	8000000	38
Contig16	8000001	9000000	22
Contig16	9000001	10000000	26
Contig16	10000001	11000000	25
Contig16	11000001	12000000	23
Contig16	12000001	13000000	27
Contig16	13000001	14000000	22.0096
Contig16	14000001	15000000	23.07
Contig16	15000001	16000000	14.027
Contig16	16000001	17000000	17.0047
Contig16	17000001	18000000	15.0454
Contig16	18000001	19000000	19.0045
Contig16	19000001	20000000	13
Contig16	20000001	21000000	21.0172
Contig16	21000001	22000000	11.0436
Contig16	22000001	23000000	21.0163
Contig16	23000001	24000000	24.0516
Contig16	24000001	25000000	22.0232
Contig16	25000001	26000000	22
Contig16	26000001	26661861	20
Contig17	1	1000000	30
Contig17	1000001	2000000	18.0023
Contig17	2000001	3000000	26.0186
Contig17	3000001	4000000	33
Contig17	4000001	5000000	35.0222
Contig17	5000001	6000000	31.0709
Contig17	6000001	7000000	42.0321
Contig17	7000001	8000000	34.0614
Contig17	8000001	9000000	32.0157
Contig17	9000001	10000000	24
Contig17	10000001	11000000	29
Contig17	11000001	12000000	20
Contig17	12000001	13000000	14
Contig17	13000001	14000000	22.0157
Contig17	14000001	15000000	18.0616
Contig17	15000001	16000000	9.01923
Contig17	16000001	17000000	18
Contig17	17000001	18000000	13.0884
Contig17	18000001	19000000	28.0088
Contig17	19000001	20000000	26.0114
Contig17	20000001	21000000	36.0476
Contig17	21000001	22000000	27.0581
Contig17	22000001	23000000	25.0632
Contig17	23000001	24000000	39.0382
Contig17	24000001	25000000	30.0036
Contig17	25000001	26000000	23
Contig17	26000001	27000000	31
Contig17	27000001	28000000	14.0061
Contig17	28000001	29000000	23.0035
Contig17	29000001	30000000	22.0241
Contig17	30000001	31000000	18.0117
Contig17	31000001	32000000	29.0129
Contig17	32000001	32809637	27.0494
Contig18	1	1000000	35
Contig18	1000001	2000000	32
Contig18	2000001	3000000	35.0135
Contig18	3000001	4000000	20.0429
Contig18	4000001	5000000	29
Contig18	5000001	6000000	26
Contig18	6000001	7000000	17
Contig18	7000001	8000000	24.0776
Contig18	8000001	9000000	23.0175
Contig18	9000001	10000000	23
Contig18	10000001	11000000	27.0194
Contig18	11000001	12000000	19.0052
Contig18	12000001	13000000	24.0246
Contig18	13000001	14000000	18.0649
Contig18	14000001	15000000	19.0653
Contig18	15000001	16000000	23.0116
Contig18	16000001	17000000	18
Contig18	17000001	18000000	22
Contig18	18000001	19000000	18.0028
Contig18	19000001	20000000	18.011
Contig18	20000001	21000000	12.0028
Contig18	21000001	22000000	15
Contig18	22000001	23000000	16.0454
Contig18	23000001	24000000	21.0254
Contig18	24000001	25000000	20.034
Contig18	25000001	25454920	9
Contig19	1	1000000	16.0067
Contig19	1000001	2000000	32.0715
Contig19	2000001	3000000	35.0014
Contig19	3000001	4000000	37.0142
Contig19	4000001	5000000	25.0547
Contig19	5000001	6000000	26.0374
Contig19	6000001	7000000	27.0008
Contig19	7000001	8000000	22
Contig19	8000001	9000000	17
Contig19	9000001	10000000	21.0074
Contig19	10000001	11000000	30.0419
Contig19	11000001	12000000	8.02087
Contig19	12000001	13000000	16.022
Contig19	13000001	14000000	14.1074
Contig19	14000001	15000000	20.01
Contig19	15000001	16000000	17.0008
Contig19	16000001	17000000	19.0084
Contig19	17000001	18000000	23
Contig19	18000001	19000000	32.0067
Contig19	19000001	20000000	30.0398
Contig19	20000001	21000000	32.0266
Contig19	21000001	22000000	30.0827
Contig19	22000001	23000000	17.0097
Contig19	23000001	24000000	12.0346
Contig19	24000001	24122951	0.01251
Contig20	1	1000000	9
Contig20	1000001	2000000	16
Contig20	2000001	3000000	15
Contig20	3000001	4000000	8
Contig20	4000001	5000000	15
Contig20	5000001	6000000	18
Contig20	6000001	7000000	19
Contig20	7000001	8000000	23
Contig20	8000001	9000000	27
Contig20	9000001	10000000	26
Contig20	10000001	11000000	22
Contig20	11000001	12000000	19.0264
Contig20	12000001	13000000	37.008
Contig20	13000001	14000000	14.0826
Contig20	14000001	15000000	26.063
Contig20	15000001	16000000	14.0065
Contig20	16000001	17000000	27.0186
Contig20	17000001	18000000	21.0197
Contig20	18000001	19000000	21
Contig20	19000001	20000000	23.0162
Contig20	20000001	21000000	27.0316
Contig20	21000001	22000000	21.0254
Contig20	22000001	23000000	23.0217
Contig20	23000001	24000000	18.0687
Contig20	24000001	25000000	32.0078
Contig20	25000001	26000000	37.0078
Contig20	26000001	27000000	29.0098
Contig20	27000001	28000000	27
Contig20	28000001	29000000	30
Contig20	29000001	30000000	32.0058
Contig20	30000001	31000000	38.0059
Contig20	31000001	32000000	35.0301
Contig20	32000001	32973434	27.0132
Contig21	1	1000000	26
Contig21	1000001	2000000	28.01
Contig21	2000001	3000000	37.0283
Contig21	3000001	4000000	32.0507
Contig21	4000001	5000000	39.0455
Contig21	5000001	6000000	32.079
Contig21	6000001	7000000	24.0097
Contig21	7000001	8000000	23.0182
Contig21	8000001	9000000	29.0088
Contig21	9000001	10000000	26
Contig21	10000001	11000000	22.0139
Contig21	11000001	12000000	26.0082
Contig21	12000001	13000000	16
Contig21	13000001	14000000	21
Contig21	14000001	15000000	16
Contig21	15000001	16000000	20
Contig21	16000001	17000000	30
Contig21	17000001	18000000	17.0796
Contig21	18000001	19000000	12.0045
Contig21	19000001	20000000	22.0093
Contig21	20000001	21000000	19.0038
Contig21	21000001	22000000	28.0176
Contig21	22000001	23000000	16.0163
Contig21	23000001	24000000	19
Contig21	24000001	24465244	8
Contig22	1	1000000	33
Contig22	1000001	2000000	31
Contig22	2000001	3000000	37
Contig22	3000001	4000000	24.0155
Contig22	4000001	5000000	22.0063
Contig22	5000001	6000000	34.0321
Contig22	6000001	7000000	40.0408
Contig22	7000001	8000000	35.0152
Contig22	8000001	9000000	38.0066
Contig22	9000001	10000000	31.0058
Contig22	10000001	11000000	26
Contig22	11000001	12000000	35
Contig22	12000001	13000000	38.0032
Contig22	13000001	14000000	20.0192
Contig22	14000001	15000000	23.0606
Contig22	15000001	16000000	14.0007
Contig22	16000001	17000000	23
Contig22	17000001	18000000	26
Contig22	18000001	19000000	39
Contig22	19000001	20000000	21
Contig22	20000001	21000000	28
Contig22	21000001	22000000	21.0055
Contig22	22000001	23000000	23.0486
Contig22	23000001	24000000	29.0163
Contig22	24000001	25000000	35.0713
Contig22	25000001	26000000	36.0169
Contig22	26000001	27000000	31.0065
Contig22	27000001	28000000	30.0006
Contig22	28000001	29000000	10
Contig22	29000001	30000000	25
Contig22	30000001	31000000	24
Contig22	31000001	32000000	19.0266
Contig22	32000001	33000000	15.001
Contig22	33000001	34000000	11.025
Contig22	34000001	35000000	15.0281
Contig22	35000001	36000000	19
Contig22	36000001	36359200	3
Contig23	1	1000000	28
Contig23	1000001	2000000	31
Contig23	2000001	3000000	17.0059
Contig23	3000001	4000000	21.0628
Contig23	4000001	5000000	13
Contig23	5000001	6000000	22.0394
Contig23	6000001	7000000	9.03198
Contig23	7000001	8000000	17
Contig23	8000001	9000000	22
Contig23	9000001	10000000	21
Contig23	10000001	11000000	30.0162
Contig23	11000001	12000000	32.0984
Contig23	12000001	13000000	24.0199
Contig23	13000001	14000000	34.0167
Contig23	14000001	15000000	27.0446
Contig23	15000001	16000000	32.0243
Contig23	16000001	17000000	23.0131
Contig23	17000001	18000000	28.0193
Contig23	18000001	19000000	19.0024
Contig23	19000001	20000000	23.0792
Contig23	20000001	21000000	35.0071
Contig23	21000001	22000000	26.0344
Contig23	22000001	23000000	23.0724
Contig23	23000001	24000000	35.0468
Contig23	24000001	25000000	26.0468
Contig23	25000001	26000000	32.0207
Contig23	26000001	27000000	29
Contig23	27000001	27921080	25
Contig24	1	1000000	25.0064
Contig24	1000001	2000000	30.0264
Contig24	2000001	3000000	24.039
Contig24	3000001	4000000	31
Contig24	4000001	5000000	29
Contig24	5000001	6000000	27.0016
Contig24	6000001	7000000	20.066
Contig24	7000001	8000000	27.0131
Contig24	8000001	9000000	27.0447
Contig24	9000001	10000000	17.0081
Contig24	10000001	11000000	21.015
Contig24	11000001	12000000	31.0223
Contig24	12000001	13000000	14.031
Contig24	13000001	14000000	12.0483
Contig24	14000001	15000000	13.0109
Contig24	15000001	16000000	20
Contig24	16000001	17000000	15.0461
Contig24	17000001	18000000	15.0075
Contig24	18000001	19000000	25
Contig24	19000001	20000000	26.0118
Contig24	20000001	21000000	20.0641
Contig24	21000001	22000000	18.0159
Contig24	22000001	23000000	13
Contig24	23000001	24000000	22.0272
Contig24	24000001	25000000	17.0464
Contig24	25000001	26000000	15.0295
Contig24	26000001	26673782	10
Contig25	1	1000000	29.002
Contig25	1000001	2000000	24.0165
Contig25	2000001	3000000	22.0033
Contig25	3000001	4000000	31.0523
Contig25	4000001	5000000	31.0062
Contig25	5000001	6000000	38.016
Contig25	6000001	7000000	29.0685
Contig25	7000001	8000000	36.0055
Contig25	8000001	9000000	32
Contig25	9000001	10000000	32
Contig25	10000001	11000000	26.0149
Contig25	11000001	12000000	22.0483
Contig25	12000001	13000000	24
Contig25	13000001	14000000	27.0308
Contig25	14000001	15000000	25.0415
Contig25	15000001	16000000	15
Contig25	16000001	17000000	13.0047
Contig25	17000001	18000000	22.0194
Contig25	18000001	19000000	21
Contig25	19000001	20000000	11.0175
Contig25	20000001	21000000	12.0771
Contig25	21000001	22000000	23.0045
Contig25	22000001	23000000	27.0017
Contig25	23000001	24000000	22
Contig25	24000001	25000000	25.0163
Contig25	25000001	26000000	22.0046
Contig25	26000001	27000000	35.0218
Contig25	27000001	28000000	23.0094
Contig25	28000001	28583333	19.0223
Contig26	1	1000000	28.0082
Contig26	1000001	2000000	26.0475
Contig26	2000001	3000000	14
Contig26	3000001	4000000	23.0037
Contig26	4000001	5000000	16.0729
Contig26	5000001	6000000	20.0853
Contig26	6000001	7000000	22.0684
Contig26	7000001	8000000	25.0031
Contig26	8000001	9000000	30.0196
Contig26	9000001	10000000	20.0074
Contig26	10000001	11000000	30.0522
Contig26	11000001	12000000	16
Contig26	12000001	13000000	27
Contig26	13000001	14000000	21
Contig26	14000001	15000000	18
Contig26	15000001	16000000	17
Contig26	16000001	17000000	26.036
Contig26	17000001	18000000	20.0552
Contig26	18000001	19000000	13.0061
Contig26	19000001	20000000	24.0109
Contig26	20000001	21000000	20.0509
Contig26	21000001	22000000	11.018
Contig26	22000001	23000000	10.0535
Contig26	23000001	23857739	6
Contig27	1	1000000	25
Contig27	1000001	2000000	32.0096
Contig27	2000001	3000000	27.0246
Contig27	3000001	4000000	22.0931
Contig27	4000001	5000000	26.0178
Contig27	5000001	6000000	38.0118
Contig27	6000001	7000000	31.0019
Contig27	7000001	8000000	28.0023
Contig27	8000001	9000000	30
Contig27	9000001	10000000	29.0019
Contig27	10000001	11000000	38.0298
Contig27	11000001	12000000	20.0761
Contig27	12000001	13000000	20
Contig27	13000001	14000000	20.039
Contig27	14000001	15000000	19.0363
Contig27	15000001	16000000	23.0536
Contig27	16000001	17000000	24.0371
Contig27	17000001	18000000	32.0434
Contig27	18000001	19000000	18.0118
Contig27	19000001	20000000	17.015
Contig27	20000001	21000000	16
Contig27	21000001	22000000	16.0345
Contig27	22000001	23000000	16.0428
Contig27	23000001	24000000	17
Contig27	24000001	25000000	29
Contig27	25000001	26000000	18.0362
Contig27	26000001	27000000	13.0092
Contig27	27000001	27397202	7
Contig28	1	1000000	23.0004
Contig28	1000001	2000000	36.0195
Contig28	2000001	3000000	38
Contig28	3000001	4000000	23
Contig28	4000001	5000000	35.0272
Contig28	5000001	6000000	32.0387
Contig28	6000001	7000000	20.0369
Contig28	7000001	8000000	19
Contig28	8000001	9000000	24
Contig28	9000001	10000000	28
Contig28	10000001	11000000	27.0198
Contig28	11000001	12000000	37.0304
Contig28	12000001	13000000	23.0028
Contig28	13000001	14000000	15
Contig28	14000001	15000000	9.00555
Contig28	15000001	16000000	21.0234
Contig28	16000001	17000000	27.0014
Contig28	17000001	18000000	24
Contig28	18000001	19000000	24.0016
Contig28	19000001	20000000	23.007
Contig28	20000001	21000000	36.0281
Contig28	21000001	22000000	30.083
Contig28	22000001	23000000	21.0116
Contig28	23000001	24000000	17
Contig28	24000001	25000000	21.0236
Contig28	25000001	26000000	20.0918
Contig28	26000001	26088996	3.01304
Contig29	1	1000000	31.0027
Contig29	1000001	2000000	21.0067
Contig29	2000001	3000000	28.0159
Contig29	3000001	4000000	36.0635
Contig29	4000001	5000000	16
Contig29	5000001	6000000	21.0546
Contig29	6000001	7000000	16.0141
Contig29	7000001	8000000	20.017
Contig29	8000001	9000000	27
Contig29	9000001	10000000	11.0054
Contig29	10000001	11000000	20.0888
Contig29	11000001	12000000	28.0162
Contig29	12000001	13000000	22.0028
Contig29	13000001	14000000	22.0272
Contig29	14000001	15000000	17.024
Contig29	15000001	16000000	30.0303
Contig29	16000001	17000000	19.0823
Contig29	17000001	18000000	24.0195
Contig29	18000001	19000000	17.0086
Contig29	19000001	20000000	33.008
Contig29	20000001	21000000	25
Contig29	21000001	22000000	24.0015
Contig29	22000001	23000000	12.0561
Contig29	23000001	23627282	11
Contig30	1	1000000	25
Contig30	1000001	2000000	37.0084
Contig30	2000001	3000000	42.0436
Contig30	3000001	4000000	25.1046
Contig30	4000001	5000000	23.0864
Contig30	5000001	6000000	32.0449
Contig30	6000001	7000000	26.1026
Contig30	7000001	8000000	27.0213
Contig30	8000001	9000000	24
Contig30	9000001	10000000	26
Contig30	10000001	11000000	26.0011
Contig30	11000001	12000000	16.0254
Contig30	12000001	13000000	18.0076
Contig30	13000001	14000000	14.0003
Contig30	14000001	15000000	14.0281
Contig30	15000001	16000000	16.0389
Contig30	16000001	17000000	23
Contig30	17000001	18000000	26
Contig30	18000001	19000000	15
Contig30	19000001	20000000	22.0104
Contig30	20000001	21000000	25.0775
Contig30	21000001	22000000	25.0636
Contig30	22000001	22949290	24
Contig31	1	1000000	24
Contig31	1000001	2000000	25
Contig31	2000001	3000000	33.0299
Contig31	3000001	4000000	29.0322
Contig31	4000001	5000000	23.0222
Contig31	5000001	6000000	23.0202
Contig31	6000001	7000000	19
Contig31	7000001	8000000	16
Contig31	8000001	9000000	21
Contig31	9000001	10000000	21.0077
Contig31	10000001	11000000	11.0829
Contig31	11000001	12000000	15.0734
Contig31	12000001	13000000	23
Contig31	13000001	14000000	21.0466
Contig31	14000001	15000000	18.0296
Contig31	15000001	16000000	22.0282
Contig31	16000001	17000000	11.0081
Contig31	17000001	18000000	13.0023
Contig31	18000001	19000000	25.0092
Contig31	19000001	20000000	21
Contig31	20000001	21000000	24
Contig31	21000001	22000000	24.0142
Contig31	22000001	23000000	28.0487
Contig31	23000001	24000000	32.0042
Contig31	24000001	25000000	46.0241
Contig31	25000001	26000000	36
Contig31	26000001	27000000	31.0311
Contig31	27000001	27360618	9.00414
Contig32	1	1000000	20
Contig32	1000001	2000000	11
Contig32	2000001	3000000	13
Contig32	3000001	4000000	20
Contig32	4000001	5000000	18.0282
Contig32	5000001	6000000	21.012
Contig32	6000001	7000000	19.0009
Contig32	7000001	8000000	28.0619
Contig32	8000001	9000000	36.0176
Contig32	9000001	10000000	30
Contig32	10000001	11000000	21
Contig32	11000001	12000000	20
Contig32	12000001	13000000	25
Contig32	13000001	14000000	13
Contig32	14000001	15000000	17.0147
Contig32	15000001	16000000	23.0304
Contig32	16000001	17000000	18
Contig32	17000001	18000000	28.0252
Contig32	18000001	19000000	35.0143
Contig32	19000001	20000000	25.0098
Contig32	20000001	21000000	27.0121
Contig32	21000001	21414444	7.0289
Contig33	1	1000000	17
Contig33	1000001	2000000	17.0018
Contig33	2000001	3000000	23.0102
Contig33	3000001	4000000	24.0076
Contig33	4000001	5000000	21.0256
Contig33	5000001	6000000	26
Contig33	6000001	7000000	15
Contig33	7000001	8000000	23
Contig33	8000001	9000000	33.0253
Contig33	9000001	10000000	22.002
Contig33	10000001	11000000	28.0113
Contig33	11000001	12000000	21.0131
Contig33	12000001	13000000	23.0662
Contig33	13000001	14000000	39
Contig33	14000001	15000000	21
Contig33	15000001	16000000	23.0183
Contig33	16000001	17000000	24.0194
Contig33	17000001	18000000	29
Contig33	18000001	19000000	31.0067
Contig33	19000001	20000000	39.0134
Contig33	20000001	21000000	28.045
Contig33	21000001	22000000	25.0066
Contig33	22000001	22843716	21
Contig34	1	1000000	15
Contig34	1000001	2000000	17
Contig34	2000001	3000000	28.0078
Contig34	3000001	4000000	27.0206
Contig34	4000001	5000000	18.0035
Contig34	5000001	6000000	17.0378
Contig34	6000001	7000000	24.0281
Contig34	7000001	8000000	30.0459
Contig34	8000001	9000000	40.0174
Contig34	9000001	10000000	36.0107
Contig34	10000001	11000000	22.0099
Contig34	11000001	12000000	22.0023
Contig34	12000001	13000000	29.0093
Contig34	13000001	14000000	36.0109
Contig34	14000001	15000000	27.0197
Contig34	15000001	16000000	21
Contig34	16000001	17000000	29
Contig34	17000001	18000000	19.0674
Contig34	18000001	19000000	29.0113
Contig34	19000001	19325215	6.03474
Contig35	1	1000000	25
Contig35	1000001	2000000	17.004
Contig35	2000001	3000000	11.0105
Contig35	3000001	4000000	17
Contig35	4000001	5000000	20.0125
Contig35	5000001	6000000	17.0298
Contig35	6000001	7000000	19.0466
Contig35	7000001	8000000	21.0273
Contig35	8000001	9000000	18.0322
Contig35	9000001	10000000	27.0062
Contig35	10000001	11000000	22.0068
Contig35	11000001	12000000	22.0297
Contig35	12000001	13000000	25.0736
Contig35	13000001	14000000	33.0134
Contig35	14000001	15000000	29
Contig35	15000001	16000000	20.0106
Contig35	16000001	17000000	27.0137
Contig35	17000001	18000000	24.0146
Contig35	18000001	19000000	39.0004
Contig35	19000001	20000000	30.0204
Contig35	20000001	21000000	39.0024
Contig35	21000001	22000000	26.0418
Contig35	22000001	22758953	17
Contig36	1	1000000	20
Contig36	1000001	2000000	23.018
Contig36	2000001	3000000	32.1004
Contig36	3000001	4000000	25.0161
Contig36	4000001	5000000	22
Contig36	5000001	6000000	16
Contig36	6000001	7000000	13.002
Contig36	7000001	8000000	20.0206
Contig36	8000001	9000000	23
Contig36	9000001	10000000	11
Contig36	10000001	11000000	23
Contig36	11000001	12000000	21.0024
Contig36	12000001	13000000	27.0304
Contig36	13000001	14000000	18.0389
Contig36	14000001	15000000	28.061
Contig36	15000001	16000000	23.0737
Contig36	16000001	17000000	13.0766
Contig36	17000001	18000000	26.1084
Contig36	18000001	19000000	30.0111
Contig36	19000001	20000000	29.0001
Contig36	20000001	21000000	32.0057
Contig36	21000001	22000000	24.0147
Contig36	22000001	23000000	34
Contig36	23000001	23359195	17
Contig37	1	1000000	25
Contig37	1000001	2000000	27.0136
Contig37	2000001	3000000	19.0287
Contig37	3000001	4000000	25.0384
Contig37	4000001	5000000	17.0615
Contig37	5000001	6000000	17.0115
Contig37	6000001	7000000	15
Contig37	7000001	8000000	7
Contig37	8000001	9000000	28
Contig37	9000001	10000000	20
Contig37	10000001	11000000	19.0041
Contig37	11000001	12000000	20.0031
Contig37	12000001	13000000	25
Contig37	13000001	14000000	17.0245
Contig37	14000001	15000000	21.0355
Contig37	15000001	16000000	28.0273
Contig37	16000001	17000000	23.0802
Contig37	17000001	18000000	28.043
Contig37	18000001	19000000	24.0097
Contig37	19000001	20000000	32.0174
Contig37	20000001	21000000	23.0215
Contig37	21000001	22000000	29.0281
Contig37	22000001	22170888	2.01327
Contig38	1	1000000	19
Contig38	1000001	2000000	20
Contig38	2000001	3000000	23.0277
Contig38	3000001	4000000	27.0281
Contig38	4000001	5000000	21.0086
Contig38	5000001	6000000	24
Contig38	6000001	7000000	22
Contig38	7000001	8000000	31.0382
Contig38	8000001	9000000	18.03
Contig38	9000001	10000000	35.0178
Contig38	10000001	11000000	26.0596
Contig38	11000001	12000000	19.0637
Contig38	12000001	13000000	21.0303
Contig38	13000001	14000000	22.0331
Contig38	14000001	15000000	19
Contig38	15000001	16000000	26
Contig38	16000001	17000000	28
Contig38	17000001	18000000	19.0047
Contig38	18000001	18939060	27.0087
Contig39	1	1000000	5
Contig39	1000001	2000000	16
Contig39	2000001	3000000	20
Contig39	3000001	4000000	12
Contig39	4000001	5000000	13.0325
Contig39	5000001	6000000	19.0349
Contig39	6000001	7000000	26.0133
Contig39	7000001	8000000	29
Contig39	8000001	9000000	33
Contig39	9000001	10000000	21.0016
Contig39	10000001	11000000	22.009
Contig39	11000001	12000000	28
Contig39	12000001	13000000	27.0327
Contig39	13000001	14000000	27.0665
Contig39	14000001	15000000	29.0333
Contig39	15000001	16000000	23.016
Contig39	16000001	17000000	17.0093
Contig39	17000001	18000000	26
Contig39	18000001	19000000	27.009
Contig39	19000001	19816675	22.0061
Contig40	1	1000000	27
Contig40	1000001	2000000	13
Contig40	2000001	3000000	19.0219
Contig40	3000001	4000000	11.0156
Contig40	4000001	5000000	23.0304
Contig40	5000001	6000000	17.0445
Contig40	6000001	7000000	24.0119
Contig40	7000001	8000000	26.0444
Contig40	8000001	9000000	26.018
Contig40	9000001	10000000	26
Contig40	10000001	11000000	25.0178
Contig40	11000001	12000000	19.0752
Contig40	12000001	13000000	25.0158
Contig40	13000001	14000000	23.0009
Contig40	14000001	15000000	28.0419
Contig40	15000001	16000000	29.0214
Contig40	16000001	17000000	23.0049
Contig40	17000001	18000000	30
Contig40	18000001	18924312	27
Contig41	1	1000000	18.0001
Contig41	1000001	2000000	13.0205
Contig41	2000001	3000000	19.0593
Contig41	3000001	4000000	25.1016
Contig41	4000001	5000000	21.0075
Contig41	5000001	6000000	14.0572
Contig41	6000001	7000000	21.0304
Contig41	7000001	8000000	12
Contig41	8000001	9000000	21
Contig41	9000001	10000000	21
Contig41	10000001	11000000	18
Contig41	11000001	12000000	32.0041
Contig41	12000001	13000000	25.0505
Contig41	13000001	14000000	23.0399
Contig41	14000001	15000000	21.0498
Contig41	15000001	16000000	21.0622
Contig41	16000001	17000000	38.0168
Contig41	17000001	18000000	32
Contig41	18000001	19000000	33
Contig41	19000001	20000000	21.016
Contig41	20000001	20252286	7.01149

## Sheet: SNP
chr	start	end	SNP density
Contig0	1	1000000	14139
Contig0	1000001	2000000	14599
Contig0	2000001	3000000	13216
Contig0	3000001	4000000	9951
Contig0	4000001	5000000	12312
Contig0	5000001	6000000	15051
Contig0	6000001	7000000	15081
Contig0	7000001	8000000	25531
Contig0	8000001	9000000	23617
Contig0	9000001	10000000	5794
Contig0	10000001	11000000	6440
Contig0	11000001	12000000	10160
Contig0	12000001	13000000	10851
Contig0	13000001	14000000	4390
Contig0	14000001	15000000	6877
Contig0	15000001	16000000	13857
Contig0	16000001	17000000	16320
Contig0	17000001	18000000	8006
Contig0	18000001	19000000	13252
Contig0	19000001	20000000	18015
Contig0	20000001	21000000	15373
Contig0	21000001	22000000	24284
Contig0	22000001	23000000	30511
Contig0	23000001	24000000	13150
Contig0	24000001	25000000	11702
Contig0	25000001	26000000	13961
Contig0	26000001	27000000	12221
Contig0	27000001	28000000	14420
Contig0	28000001	29000000	29747
Contig0	29000001	30000000	24734
Contig0	30000001	31000000	16818
Contig0	31000001	32000000	11193
Contig0	32000001	33000000	13921
Contig0	33000001	34000000	18888
Contig0	34000001	35000000	18547
Contig0	35000001	36000000	26611
Contig0	36000001	37000000	21233
Contig0	37000001	38000000	22662
Contig0	38000001	39000000	22887
Contig0	39000001	40000000	36281
Contig0	40000001	41000000	37897
Contig0	41000001	42000000	32815
Contig0	42000001	43000000	22066
Contig0	43000001	44000000	36240
Contig0	44000001	45000000	15498
Contig0	45000001	46000000	24264
Contig0	46000001	47000000	19225
Contig0	47000001	48000000	26804
Contig0	48000001	49000000	18682
Contig0	49000001	50000000	18078
Contig0	50000001	51000000	15088
Contig0	51000001	52000000	14267
Contig0	52000001	53000000	7984
Contig0	53000001	54000000	8297
Contig0	54000001	55000000	13742
Contig0	55000001	55651430	8845
Contig1	1	1000000	15122
Contig1	1000001	2000000	15747
Contig1	2000001	3000000	8193
Contig1	3000001	4000000	13280
Contig1	4000001	5000000	15108
Contig1	5000001	6000000	20888
Contig1	6000001	7000000	23299
Contig1	7000001	8000000	15195
Contig1	8000001	9000000	21532
Contig1	9000001	10000000	18610
Contig1	10000001	11000000	27920
Contig1	11000001	12000000	22617
Contig1	12000001	13000000	27518
Contig1	13000001	14000000	32221
Contig1	14000001	15000000	25536
Contig1	15000001	16000000	16095
Contig1	16000001	17000000	26338
Contig1	17000001	18000000	19707
Contig1	18000001	19000000	19707
Contig1	19000001	20000000	19398
Contig1	20000001	21000000	18308
Contig1	21000001	22000000	24646
Contig1	22000001	23000000	15526
Contig1	23000001	24000000	20716
Contig1	24000001	25000000	24019
Contig1	25000001	26000000	21681
Contig1	26000001	27000000	13753
Contig1	27000001	28000000	12608
Contig1	28000001	29000000	18203
Contig1	29000001	30000000	16395
Contig1	30000001	31000000	12212
Contig1	31000001	32000000	13962
Contig1	32000001	33000000	19063
Contig1	33000001	34000000	13755
Contig1	34000001	35000000	14511
Contig1	35000001	36000000	18120
Contig1	36000001	37000000	14055
Contig1	37000001	38000000	14071
Contig1	38000001	39000000	9773
Contig1	39000001	40000000	12908
Contig1	40000001	41000000	13959
Contig1	41000001	42000000	21800
Contig1	42000001	43000000	21169
Contig1	43000001	44000000	18715
Contig1	44000001	45000000	13191
Contig1	45000001	46000000	17021
Contig1	46000001	47000000	12581
Contig1	47000001	48000000	12128
Contig1	48000001	49000000	20554
Contig1	49000001	50000000	15531
Contig1	50000001	51000000	15538
Contig1	51000001	52000000	13834
Contig1	52000001	53000000	9766
Contig1	53000001	54000000	10022
Contig1	54000001	54847266	10626
Contig2	1	1000000	19467
Contig2	1000001	2000000	14758
Contig2	2000001	3000000	9677
Contig2	3000001	4000000	11110
Contig2	4000001	5000000	8878
Contig2	5000001	6000000	12998
Contig2	6000001	7000000	12753
Contig2	7000001	8000000	19877
Contig2	8000001	9000000	17537
Contig2	9000001	10000000	13394
Contig2	10000001	11000000	15065
Contig2	11000001	12000000	12717
Contig2	12000001	13000000	11978
Contig2	13000001	14000000	18977
Contig2	14000001	15000000	16033
Contig2	15000001	16000000	13484
Contig2	16000001	17000000	15499
Contig2	17000001	18000000	24132
Contig2	18000001	19000000	20251
Contig2	19000001	20000000	9382
Contig2	20000001	21000000	11936
Contig2	21000001	22000000	22386
Contig2	22000001	23000000	14445
Contig2	23000001	24000000	11549
Contig2	24000001	25000000	16952
Contig2	25000001	26000000	17977
Contig2	26000001	27000000	10294
Contig2	27000001	28000000	12110
Contig2	28000001	29000000	30980
Contig2	29000001	30000000	16312
Contig2	30000001	31000000	18713
Contig2	31000001	32000000	13313
Contig2	32000001	33000000	12975
Contig2	33000001	34000000	11432
Contig2	34000001	35000000	24148
Contig2	35000001	36000000	18265
Contig2	36000001	37000000	19811
Contig2	37000001	38000000	21752
Contig2	38000001	39000000	29620
Contig2	39000001	40000000	24073
Contig2	40000001	41000000	23258
Contig2	41000001	42000000	16255
Contig2	42000001	43000000	34473
Contig2	43000001	44000000	28502
Contig2	44000001	45000000	27924
Contig2	45000001	46000000	21174
Contig2	46000001	46665039	14548
Contig3	1	1000000	4639
Contig3	1000001	2000000	15388
Contig3	2000001	3000000	13988
Contig3	3000001	4000000	15547
Contig3	4000001	5000000	16494
Contig3	5000001	6000000	13593
Contig3	6000001	7000000	4683
Contig3	7000001	8000000	8212
Contig3	8000001	9000000	6235
Contig3	9000001	10000000	6027
Contig3	10000001	11000000	18075
Contig3	11000001	12000000	12201
Contig3	12000001	13000000	7051
Contig3	13000001	14000000	10547
Contig3	14000001	15000000	8719
Contig3	15000001	16000000	6740
Contig3	16000001	17000000	14296
Contig3	17000001	18000000	12379
Contig3	18000001	19000000	23422
Contig3	19000001	20000000	31104
Contig3	20000001	21000000	29124
Contig3	21000001	22000000	21359
Contig3	22000001	23000000	16025
Contig3	23000001	24000000	20739
Contig3	24000001	25000000	17050
Contig3	25000001	26000000	10753
Contig3	26000001	27000000	14851
Contig3	27000001	28000000	22079
Contig3	28000001	29000000	16298
Contig3	29000001	30000000	14042
Contig3	30000001	31000000	13998
Contig3	31000001	32000000	19243
Contig3	32000001	33000000	11408
Contig3	33000001	34000000	5919
Contig3	34000001	35000000	15527
Contig3	35000001	36000000	15857
Contig3	36000001	37000000	23796
Contig3	37000001	38000000	11176
Contig3	38000001	39000000	12938
Contig3	39000001	40000000	18265
Contig3	40000001	41000000	8208
Contig3	41000001	42000000	13494
Contig3	42000001	43000000	14444
Contig3	43000001	44000000	9652
Contig3	44000001	45000000	16881
Contig3	45000001	46000000	25247
Contig3	46000001	47000000	16911
Contig3	47000001	48000000	9472
Contig3	48000001	49000000	15936
Contig3	49000001	50000000	6679
Contig3	50000001	51000000	11353
Contig3	51000001	52000000	12300
Contig3	52000001	53000000	22957
Contig3	53000001	53627831	9348
Contig4	1	1000000	18373
Contig4	1000001	2000000	19724
Contig4	2000001	3000000	17448
Contig4	3000001	4000000	15938
Contig4	4000001	5000000	18564
Contig4	5000001	6000000	7342
Contig4	6000001	7000000	26962
Contig4	7000001	8000000	22865
Contig4	8000001	9000000	30822
Contig4	9000001	10000000	23591
Contig4	10000001	11000000	24129
Contig4	11000001	12000000	29026
Contig4	12000001	13000000	23361
Contig4	13000001	14000000	31591
Contig4	14000001	15000000	22947
Contig4	15000001	16000000	24783
Contig4	16000001	17000000	24131
Contig4	17000001	18000000	23211
Contig4	18000001	19000000	11938
Contig4	19000001	20000000	20273
Contig4	20000001	21000000	11136
Contig4	21000001	22000000	21293
Contig4	22000001	23000000	24319
Contig4	23000001	24000000	15453
Contig4	24000001	25000000	13132
Contig4	25000001	26000000	10634
Contig4	26000001	27000000	13628
Contig4	27000001	28000000	18115
Contig4	28000001	29000000	16511
Contig4	29000001	30000000	10370
Contig4	30000001	31000000	20348
Contig4	31000001	32000000	21869
Contig4	32000001	33000000	22401
Contig4	33000001	34000000	27947
Contig4	34000001	35000000	24294
Contig4	35000001	36000000	24838
Contig4	36000001	37000000	23675
Contig4	37000001	38000000	18796
Contig4	38000001	39000000	14983
Contig4	39000001	39369515	2621
Contig5	1	1000000	11837
Contig5	1000001	2000000	18374
Contig5	2000001	3000000	18470
Contig5	3000001	4000000	9551
Contig5	4000001	5000000	15960
Contig5	5000001	6000000	11849
Contig5	6000001	7000000	30060
Contig5	7000001	8000000	18944
Contig5	8000001	9000000	29129
Contig5	9000001	10000000	21421
Contig5	10000001	11000000	22903
Contig5	11000001	12000000	26910
Contig5	12000001	13000000	13492
Contig5	13000001	14000000	14059
Contig5	14000001	15000000	14725
Contig5	15000001	16000000	18587
Contig5	16000001	17000000	21096
Contig5	17000001	18000000	18399
Contig5	18000001	19000000	18079
Contig5	19000001	20000000	12568
Contig5	20000001	21000000	12156
Contig5	21000001	22000000	15431
Contig5	22000001	23000000	13912
Contig5	23000001	24000000	14246
Contig5	24000001	25000000	10416
Contig5	25000001	26000000	11844
Contig5	26000001	27000000	11833
Contig5	27000001	28000000	10891
Contig5	28000001	29000000	10893
Contig5	29000001	30000000	10463
Contig5	30000001	31000000	18300
Contig5	31000001	32000000	27483
Contig5	32000001	33000000	13618
Contig5	33000001	34000000	30502
Contig5	34000001	35000000	11112
Contig5	35000001	36000000	30064
Contig5	36000001	37000000	16847
Contig5	37000001	38000000	15044
Contig5	38000001	39000000	14260
Contig5	39000001	40000000	16696
Contig5	40000001	41000000	16664
Contig5	41000001	42000000	17108
Contig5	42000001	43000000	3498
Contig5	43000001	44000000	4803
Contig5	44000001	44431084	7403
Contig6	1	1000000	13112
Contig6	1000001	2000000	30828
Contig6	2000001	3000000	20139
Contig6	3000001	4000000	24346
Contig6	4000001	5000000	15498
Contig6	5000001	6000000	17208
Contig6	6000001	7000000	23253
Contig6	7000001	8000000	23879
Contig6	8000001	9000000	20875
Contig6	9000001	10000000	24456
Contig6	10000001	11000000	16221
Contig6	11000001	12000000	30897
Contig6	12000001	13000000	9912
Contig6	13000001	14000000	24350
Contig6	14000001	15000000	20693
Contig6	15000001	16000000	6801
Contig6	16000001	17000000	9824
Contig6	17000001	18000000	18262
Contig6	18000001	19000000	15393
Contig6	19000001	20000000	15440
Contig6	20000001	21000000	16727
Contig6	21000001	22000000	18184
Contig6	22000001	23000000	25172
Contig6	23000001	24000000	13626
Contig6	24000001	25000000	13590
Contig6	25000001	26000000	20721
Contig6	26000001	27000000	12434
Contig6	27000001	28000000	7105
Contig6	28000001	29000000	13937
Contig6	29000001	30000000	9343
Contig6	30000001	31000000	8875
Contig6	31000001	32000000	15555
Contig6	32000001	33000000	5486
Contig6	33000001	34000000	14186
Contig6	34000001	35000000	15520
Contig6	35000001	36000000	17811
Contig6	36000001	37000000	19934
Contig6	37000001	38000000	21894
Contig6	38000001	39000000	14383
Contig6	39000001	40000000	8875
Contig6	40000001	41000000	11711
Contig6	41000001	42000000	7737
Contig6	42000001	43000000	12889
Contig6	43000001	44000000	13824
Contig6	44000001	44100584	416
Contig7	1	1000000	21269
Contig7	1000001	2000000	28381
Contig7	2000001	3000000	18560
Contig7	3000001	4000000	21607
Contig7	4000001	5000000	21414
Contig7	5000001	6000000	20258
Contig7	6000001	7000000	32288
Contig7	7000001	8000000	32532
Contig7	8000001	9000000	25860
Contig7	9000001	10000000	23884
Contig7	10000001	11000000	26427
Contig7	11000001	12000000	26690
Contig7	12000001	13000000	27511
Contig7	13000001	14000000	19033
Contig7	14000001	15000000	26886
Contig7	15000001	16000000	18959
Contig7	16000001	17000000	14041
Contig7	17000001	18000000	20290
Contig7	18000001	19000000	12549
Contig7	19000001	20000000	13300
Contig7	20000001	21000000	11102
Contig7	21000001	22000000	24498
Contig7	22000001	23000000	30951
Contig7	23000001	24000000	28780
Contig7	24000001	25000000	15298
Contig7	25000001	26000000	8221
Contig7	26000001	27000000	16414
Contig7	27000001	28000000	11580
Contig7	28000001	29000000	7947
Contig7	29000001	30000000	12754
Contig7	30000001	31000000	20151
Contig7	31000001	32000000	16847
Contig7	32000001	33000000	21037
Contig7	33000001	33034660	25
Contig8	1	1000000	17749
Contig8	1000001	2000000	14035
Contig8	2000001	3000000	21784
Contig8	3000001	4000000	27750
Contig8	4000001	5000000	23666
Contig8	5000001	6000000	16309
Contig8	6000001	7000000	16204
Contig8	7000001	8000000	19297
Contig8	8000001	9000000	16495
Contig8	9000001	10000000	18400
Contig8	10000001	11000000	19175
Contig8	11000001	12000000	16234
Contig8	12000001	13000000	20817
Contig8	13000001	14000000	38816
Contig8	14000001	15000000	21316
Contig8	15000001	16000000	20801
Contig8	16000001	17000000	28270
Contig8	17000001	18000000	23202
Contig8	18000001	19000000	15524
Contig8	19000001	20000000	27852
Contig8	20000001	21000000	28548
Contig8	21000001	22000000	29754
Contig8	22000001	23000000	21906
Contig8	23000001	24000000	14779
Contig8	24000001	25000000	24686
Contig8	25000001	26000000	25784
Contig8	26000001	27000000	18648
Contig8	27000001	28000000	23783
Contig8	28000001	29000000	9140
Contig8	29000001	30000000	9211
Contig8	30000001	31000000	10344
Contig8	31000001	32000000	14119
Contig8	32000001	33000000	19080
Contig8	33000001	34000000	10032
Contig8	34000001	35000000	8496
Contig8	35000001	35177630	571
Contig9	1	1000000	13528
Contig9	1000001	2000000	10934
Contig9	2000001	3000000	13252
Contig9	3000001	4000000	20629
Contig9	4000001	5000000	14573
Contig9	5000001	6000000	20748
Contig9	6000001	7000000	33964
Contig9	7000001	8000000	22173
Contig9	8000001	9000000	18976
Contig9	9000001	10000000	31716
Contig9	10000001	11000000	29738
Contig9	11000001	12000000	29585
Contig9	12000001	13000000	27227
Contig9	13000001	14000000	16980
Contig9	14000001	15000000	23864
Contig9	15000001	16000000	29661
Contig9	16000001	17000000	27605
Contig9	17000001	18000000	15696
Contig9	18000001	19000000	15572
Contig9	19000001	20000000	17545
Contig9	20000001	21000000	28047
Contig9	21000001	22000000	27175
Contig9	22000001	23000000	18431
Contig9	23000001	24000000	30305
Contig9	24000001	25000000	28139
Contig9	25000001	26000000	22497
Contig9	26000001	27000000	26126
Contig9	27000001	28000000	22758
Contig9	28000001	29000000	22113
Contig9	29000001	30000000	26643
Contig9	30000001	31000000	22136
Contig9	31000001	31950757	24748
Contig10	1	1000000	15299
Contig10	1000001	2000000	25151
Contig10	2000001	3000000	38987
Contig10	3000001	4000000	31859
Contig10	4000001	5000000	31222
Contig10	5000001	6000000	23310
Contig10	6000001	7000000	19158
Contig10	7000001	8000000	17447
Contig10	8000001	9000000	21209
Contig10	9000001	10000000	18455
Contig10	10000001	11000000	14365
Contig10	11000001	12000000	13339
Contig10	12000001	13000000	7562
Contig10	13000001	14000000	12953
Contig10	14000001	15000000	19362
Contig10	15000001	16000000	21517
Contig10	16000001	17000000	10620
Contig10	17000001	18000000	11130
Contig10	18000001	19000000	10878
Contig10	19000001	20000000	12314
Contig10	20000001	21000000	12093
Contig10	21000001	22000000	12724
Contig10	22000001	23000000	17649
Contig10	23000001	24000000	16546
Contig10	24000001	25000000	4919
Contig10	25000001	26000000	5548
Contig10	26000001	27000000	9335
Contig10	27000001	28000000	23720
Contig10	28000001	29000000	17000
Contig10	29000001	30000000	18558
Contig10	30000001	31000000	17815
Contig10	31000001	32000000	18420
Contig10	32000001	33000000	22774
Contig10	33000001	34000000	16771
Contig10	34000001	35000000	17486
Contig10	35000001	36000000	16202
Contig10	36000001	37000000	15874
Contig10	37000001	37043916	736
Contig11	1	1000000	15333
Contig11	1000001	2000000	30594
Contig11	2000001	3000000	30726
Contig11	3000001	4000000	27260
Contig11	4000001	5000000	31373
Contig11	5000001	6000000	39480
Contig11	6000001	7000000	18332
Contig11	7000001	8000000	18311
Contig11	8000001	9000000	30210
Contig11	9000001	10000000	28069
Contig11	10000001	11000000	22092
Contig11	11000001	12000000	23794
Contig11	12000001	13000000	13104
Contig11	13000001	14000000	20019
Contig11	14000001	15000000	22616
Contig11	15000001	16000000	20093
Contig11	16000001	17000000	16707
Contig11	17000001	18000000	19912
Contig11	18000001	19000000	14215
Contig11	19000001	20000000	20770
Contig11	20000001	21000000	12567
Contig11	21000001	22000000	9653
Contig11	22000001	23000000	12464
Contig11	23000001	24000000	9140
Contig11	24000001	25000000	12264
Contig11	25000001	26000000	24636
Contig11	26000001	27000000	23692
Contig11	27000001	28000000	26207
Contig11	28000001	29000000	18036
Contig11	29000001	29574315	14374
Contig12	1	1000000	3895
Contig12	1000001	2000000	14057
Contig12	2000001	3000000	13298
Contig12	3000001	4000000	8975
Contig12	4000001	5000000	7391
Contig12	5000001	6000000	11768
Contig12	6000001	7000000	11132
Contig12	7000001	8000000	15252
Contig12	8000001	9000000	12870
Contig12	9000001	10000000	12304
Contig12	10000001	11000000	14931
Contig12	11000001	12000000	15592
Contig12	12000001	13000000	11594
Contig12	13000001	14000000	18208
Contig12	14000001	15000000	11402
Contig12	15000001	16000000	16877
Contig12	16000001	17000000	24947
Contig12	17000001	18000000	8942
Contig12	18000001	19000000	4513
Contig12	19000001	20000000	23246
Contig12	20000001	21000000	19585
Contig12	21000001	22000000	31509
Contig12	22000001	23000000	28839
Contig12	23000001	24000000	14556
Contig12	24000001	25000000	14143
Contig12	25000001	26000000	35052
Contig12	26000001	27000000	21100
Contig12	27000001	28000000	22901
Contig12	28000001	29000000	23600
Contig12	29000001	30000000	40713
Contig12	30000001	31000000	24760
Contig12	31000001	32000000	22934
Contig12	32000001	32209205	1399
Contig13	1	1000000	8437
Contig13	1000001	2000000	16229
Contig13	2000001	3000000	18083
Contig13	3000001	4000000	17639
Contig13	4000001	5000000	25715
Contig13	5000001	6000000	19176
Contig13	6000001	7000000	13550
Contig13	7000001	8000000	8957
Contig13	8000001	9000000	15864
Contig13	9000001	10000000	10303
Contig13	10000001	11000000	13158
Contig13	11000001	12000000	14797
Contig13	12000001	13000000	20708
Contig13	13000001	14000000	19795
Contig13	14000001	15000000	29302
Contig13	15000001	16000000	22446
Contig13	16000001	17000000	16006
Contig13	17000001	18000000	14873
Contig13	18000001	19000000	27386
Contig13	19000001	20000000	16181
Contig13	20000001	21000000	22202
Contig13	21000001	22000000	28762
Contig13	22000001	23000000	13830
Contig13	23000001	24000000	28893
Contig13	24000001	25000000	20172
Contig13	25000001	26000000	16848
Contig13	26000001	27000000	20259
Contig13	27000001	28000000	29907
Contig13	28000001	29000000	16605
Contig13	29000001	29803118	14366
Contig14	1	1000000	23887
Contig14	1000001	2000000	19455
Contig14	2000001	3000000	31228
Contig14	3000001	4000000	30325
Contig14	4000001	5000000	25070
Contig14	5000001	6000000	25322
Contig14	6000001	7000000	19608
Contig14	7000001	8000000	20071
Contig14	8000001	9000000	24758
Contig14	9000001	10000000	13099
Contig14	10000001	11000000	15688
Contig14	11000001	12000000	19587
Contig14	12000001	13000000	18494
Contig14	13000001	14000000	26711
Contig14	14000001	15000000	17776
Contig14	15000001	16000000	14622
Contig14	16000001	17000000	19314
Contig14	17000001	18000000	17595
Contig14	18000001	19000000	15195
Contig14	19000001	20000000	15495
Contig14	20000001	21000000	18259
Contig14	21000001	22000000	15318
Contig14	22000001	23000000	8770
Contig14	23000001	24000000	14594
Contig14	24000001	25000000	7290
Contig14	25000001	26000000	5552
Contig14	26000001	27000000	7345
Contig14	27000001	28000000	9546
Contig14	28000001	29000000	6588
Contig14	29000001	30000000	5952
Contig14	30000001	31000000	21534
Contig14	31000001	32000000	14200
Contig14	32000001	33000000	15339
Contig14	33000001	33219822	713
Contig15	1	1000000	13421
Contig15	1000001	2000000	17440
Contig15	2000001	3000000	23154
Contig15	3000001	4000000	23816
Contig15	4000001	5000000	30152
Contig15	5000001	6000000	25106
Contig15	6000001	7000000	36242
Contig15	7000001	8000000	42194
Contig15	8000001	9000000	38307
Contig15	9000001	10000000	28520
Contig15	10000001	11000000	20414
Contig15	11000001	12000000	36125
Contig15	12000001	13000000	17657
Contig15	13000001	14000000	7756
Contig15	14000001	15000000	24233
Contig15	15000001	16000000	16845
Contig15	16000001	17000000	12295
Contig15	17000001	18000000	27835
Contig15	18000001	19000000	17698
Contig15	19000001	20000000	21258
Contig15	20000001	21000000	9608
Contig15	21000001	22000000	15966
Contig15	22000001	23000000	21217
Contig15	23000001	24000000	16773
Contig16	1	1000000	8627
Contig16	1000001	2000000	34245
Contig16	2000001	3000000	24304
Contig16	3000001	4000000	36302
Contig16	4000001	5000000	30176
Contig16	5000001	6000000	33680
Contig16	6000001	7000000	21104
Contig16	7000001	8000000	24228
Contig16	8000001	9000000	27056
Contig16	9000001	10000000	23228
Contig16	10000001	11000000	16720
Contig16	11000001	12000000	19345
Contig16	12000001	13000000	28624
Contig16	13000001	14000000	14757
Contig16	14000001	15000000	12323
Contig16	15000001	16000000	9410
Contig16	16000001	17000000	17017
Contig16	17000001	18000000	16723
Contig16	18000001	19000000	14711
Contig16	19000001	20000000	32845
Contig16	20000001	21000000	20621
Contig16	21000001	22000000	13968
Contig16	22000001	23000000	27519
Contig16	23000001	24000000	14969
Contig16	24000001	25000000	21002
Contig16	25000001	26000000	29506
Contig16	26000001	26661861	8033
Contig17	1	1000000	10988
Contig17	1000001	2000000	23741
Contig17	2000001	3000000	16868
Contig17	3000001	4000000	6948
Contig17	4000001	5000000	10412
Contig17	5000001	6000000	28274
Contig17	6000001	7000000	17409
Contig17	7000001	8000000	17121
Contig17	8000001	9000000	17464
Contig17	9000001	10000000	18058
Contig17	10000001	11000000	18029
Contig17	11000001	12000000	13372
Contig17	12000001	13000000	7773
Contig17	13000001	14000000	6838
Contig17	14000001	15000000	6732
Contig17	15000001	16000000	11621
Contig17	16000001	17000000	18080
Contig17	17000001	18000000	17543
Contig17	18000001	19000000	14522
Contig17	19000001	20000000	17009
Contig17	20000001	21000000	19322
Contig17	21000001	22000000	19995
Contig17	22000001	23000000	18694
Contig17	23000001	24000000	16856
Contig17	24000001	25000000	24519
Contig17	25000001	26000000	6312
Contig17	26000001	27000000	15039
Contig17	27000001	28000000	13173
Contig17	28000001	29000000	17222
Contig17	29000001	30000000	21552
Contig17	30000001	31000000	12842
Contig17	31000001	32000000	22431
Contig17	32000001	32809637	9470
Contig18	1	1000000	18952
Contig18	1000001	2000000	30756
Contig18	2000001	3000000	25324
Contig18	3000001	4000000	31574
Contig18	4000001	5000000	30434
Contig18	5000001	6000000	27010
Contig18	6000001	7000000	29444
Contig18	7000001	8000000	28106
Contig18	8000001	9000000	27236
Contig18	9000001	10000000	29043
Contig18	10000001	11000000	19826
Contig18	11000001	12000000	13713
Contig18	12000001	13000000	17135
Contig18	13000001	14000000	17546
Contig18	14000001	15000000	14518
Contig18	15000001	16000000	14120
Contig18	16000001	17000000	17172
Contig18	17000001	18000000	11804
Contig18	18000001	19000000	13968
Contig18	19000001	20000000	11492
Contig18	20000001	21000000	18259
Contig18	21000001	22000000	18771
Contig18	22000001	23000000	23274
Contig18	23000001	24000000	27699
Contig18	24000001	25000000	16932
Contig18	25000001	25454920	6354
Contig19	1	1000000	6499
Contig19	1000001	2000000	20041
Contig19	2000001	3000000	28650
Contig19	3000001	4000000	27046
Contig19	4000001	5000000	32295
Contig19	5000001	6000000	23809
Contig19	6000001	7000000	18083
Contig19	7000001	8000000	23661
Contig19	8000001	9000000	27164
Contig19	9000001	10000000	24744
Contig19	10000001	11000000	13057
Contig19	11000001	12000000	14333
Contig19	12000001	13000000	13310
Contig19	13000001	14000000	7813
Contig19	14000001	15000000	17894
Contig19	15000001	16000000	21696
Contig19	16000001	17000000	18044
Contig19	17000001	18000000	11504
Contig19	18000001	19000000	31502
Contig19	19000001	20000000	29885
Contig19	20000001	21000000	17280
Contig19	21000001	22000000	28952
Contig19	22000001	23000000	23236
Contig19	23000001	24000000	4775
Contig19	24000001	24122951	179
Contig20	1	1000000	14788
Contig20	1000001	2000000	8182
Contig20	2000001	3000000	8328
Contig20	3000001	4000000	12987
Contig20	4000001	5000000	14389
Contig20	5000001	6000000	11417
Contig20	6000001	7000000	19621
Contig20	7000001	8000000	26850
Contig20	8000001	9000000	27393
Contig20	9000001	10000000	22426
Contig20	10000001	11000000	12970
Contig20	11000001	12000000	6805
Contig20	12000001	13000000	18518
Contig20	13000001	14000000	10020
Contig20	14000001	15000000	27493
Contig20	15000001	16000000	25275
Contig20	16000001	17000000	16634
Contig20	17000001	18000000	17070
Contig20	18000001	19000000	18863
Contig20	19000001	20000000	14379
Contig20	20000001	21000000	10999
Contig20	21000001	22000000	12297
Contig20	22000001	23000000	14980
Contig20	23000001	24000000	26692
Contig20	24000001	25000000	25211
Contig20	25000001	26000000	26965
Contig20	26000001	27000000	28415
Contig20	27000001	28000000	16474
Contig20	28000001	29000000	16761
Contig20	29000001	30000000	28727
Contig20	30000001	31000000	20819
Contig20	31000001	32000000	14248
Contig20	32000001	32973434	18381
Contig21	1	1000000	17757
Contig21	1000001	2000000	24692
Contig21	2000001	3000000	33753
Contig21	3000001	4000000	24138
Contig21	4000001	5000000	35540
Contig21	5000001	6000000	27858
Contig21	6000001	7000000	32218
Contig21	7000001	8000000	15364
Contig21	8000001	9000000	20558
Contig21	9000001	10000000	36253
Contig21	10000001	11000000	20688
Contig21	11000001	12000000	16182
Contig21	12000001	13000000	14883
Contig21	13000001	14000000	16338
Contig21	14000001	15000000	12617
Contig21	15000001	16000000	26252
Contig21	16000001	17000000	20284
Contig21	17000001	18000000	17305
Contig21	18000001	19000000	16208
Contig21	19000001	20000000	20024
Contig21	20000001	21000000	15737
Contig21	21000001	22000000	20560
Contig21	22000001	23000000	13834
Contig21	23000001	24000000	18742
Contig21	24000001	24465244	5343
Contig22	1	1000000	9824
Contig22	1000001	2000000	13866
Contig22	2000001	3000000	28092
Contig22	3000001	4000000	29759
Contig22	4000001	5000000	4916
Contig22	5000001	6000000	21685
Contig22	6000001	7000000	31034
Contig22	7000001	8000000	23335
Contig22	8000001	9000000	25934
Contig22	9000001	10000000	22087
Contig22	10000001	11000000	19465
Contig22	11000001	12000000	10423
Contig22	12000001	13000000	18476
Contig22	13000001	14000000	15620
Contig22	14000001	15000000	19942
Contig22	15000001	16000000	15832
Contig22	16000001	17000000	18430
Contig22	17000001	18000000	7675
Contig22	18000001	19000000	10830
Contig22	19000001	20000000	17327
Contig22	20000001	21000000	15970
Contig22	21000001	22000000	17633
Contig22	22000001	23000000	15212
Contig22	23000001	24000000	16304
Contig22	24000001	25000000	11828
Contig22	25000001	26000000	8968
Contig22	26000001	27000000	17746
Contig22	27000001	28000000	14241
Contig22	28000001	29000000	8929
Contig22	29000001	30000000	10058
Contig22	30000001	31000000	16711
Contig22	31000001	32000000	7793
Contig22	32000001	33000000	7339
Contig22	33000001	34000000	10107
Contig22	34000001	35000000	12478
Contig22	35000001	36000000	6412
Contig22	36000001	36359200	3174
Contig23	1	1000000	7593
Contig23	1000001	2000000	18048
Contig23	2000001	3000000	6038
Contig23	3000001	4000000	11963
Contig23	4000001	5000000	14785
Contig23	5000001	6000000	19344
Contig23	6000001	7000000	9809
Contig23	7000001	8000000	14885
Contig23	8000001	9000000	11045
Contig23	9000001	10000000	11996
Contig23	10000001	11000000	20020
Contig23	11000001	12000000	20054
Contig23	12000001	13000000	18925
Contig23	13000001	14000000	22659
Contig23	14000001	15000000	25257
Contig23	15000001	16000000	21364
Contig23	16000001	17000000	27217
Contig23	17000001	18000000	21306
Contig23	18000001	19000000	28257
Contig23	19000001	20000000	27553
Contig23	20000001	21000000	23401
Contig23	21000001	22000000	34098
Contig23	22000001	23000000	20365
Contig23	23000001	24000000	31572
Contig23	24000001	25000000	28904
Contig23	25000001	26000000	22260
Contig23	26000001	27000000	20506
Contig23	27000001	27921080	20295
Contig24	1	1000000	13618
Contig24	1000001	2000000	32055
Contig24	2000001	3000000	18987
Contig24	3000001	4000000	28995
Contig24	4000001	5000000	31686
Contig24	5000001	6000000	18236
Contig24	6000001	7000000	23440
Contig24	7000001	8000000	19723
Contig24	8000001	9000000	17089
Contig24	9000001	10000000	21019
Contig24	10000001	11000000	14332
Contig24	11000001	12000000	17764
Contig24	12000001	13000000	9810
Contig24	13000001	14000000	7714
Contig24	14000001	15000000	21460
Contig24	15000001	16000000	15614
Contig24	16000001	17000000	22236
Contig24	17000001	18000000	10774
Contig24	18000001	19000000	27069
Contig24	19000001	20000000	23263
Contig24	20000001	21000000	14570
Contig24	21000001	22000000	23995
Contig24	22000001	23000000	11545
Contig24	23000001	24000000	23524
Contig24	24000001	25000000	15794
Contig24	25000001	26000000	11610
Contig24	26000001	26673782	1963
Contig25	1	1000000	22283
Contig25	1000001	2000000	19622
Contig25	2000001	3000000	11765
Contig25	3000001	4000000	13727
Contig25	4000001	5000000	28026
Contig25	5000001	6000000	35325
Contig25	6000001	7000000	29747
Contig25	7000001	8000000	21452
Contig25	8000001	9000000	21708
Contig25	9000001	10000000	21654
Contig25	10000001	11000000	19204
Contig25	11000001	12000000	28112
Contig25	12000001	13000000	20769
Contig25	13000001	14000000	17641
Contig25	14000001	15000000	19211
Contig25	15000001	16000000	18342
Contig25	16000001	17000000	28012
Contig25	17000001	18000000	11617
Contig25	18000001	19000000	20228
Contig25	19000001	20000000	18547
Contig25	20000001	21000000	9340
Contig25	21000001	22000000	9090
Contig25	22000001	23000000	13928
Contig25	23000001	24000000	11541
Contig25	24000001	25000000	20040
Contig25	25000001	26000000	19594
Contig25	26000001	27000000	22494
Contig25	27000001	28000000	21888
Contig25	28000001	28583333	8627
Contig26	1	1000000	10284
Contig26	1000001	2000000	16500
Contig26	2000001	3000000	15958
Contig26	3000001	4000000	33158
Contig26	4000001	5000000	20546
Contig26	5000001	6000000	26553
Contig26	6000001	7000000	22089
Contig26	7000001	8000000	32138
Contig26	8000001	9000000	29737
Contig26	9000001	10000000	21372
Contig26	10000001	11000000	23721
Contig26	11000001	12000000	24836
Contig26	12000001	13000000	30697
Contig26	13000001	14000000	24722
Contig26	14000001	15000000	15429
Contig26	15000001	16000000	25435
Contig26	16000001	17000000	19581
Contig26	17000001	18000000	15167
Contig26	18000001	19000000	17071
Contig26	19000001	20000000	19711
Contig26	20000001	21000000	12024
Contig26	21000001	22000000	12750
Contig26	22000001	23000000	4548
Contig26	23000001	23857739	10483
Contig27	1	1000000	8458
Contig27	1000001	2000000	18078
Contig27	2000001	3000000	27436
Contig27	3000001	4000000	26905
Contig27	4000001	5000000	16526
Contig27	5000001	6000000	26833
Contig27	6000001	7000000	24790
Contig27	7000001	8000000	26280
Contig27	8000001	9000000	26407
Contig27	9000001	10000000	14528
Contig27	10000001	11000000	22547
Contig27	11000001	12000000	20412
Contig27	12000001	13000000	18402
Contig27	13000001	14000000	15538
Contig27	14000001	15000000	14700
Contig27	15000001	16000000	19636
Contig27	16000001	17000000	14166
Contig27	17000001	18000000	23846
Contig27	18000001	19000000	27426
Contig27	19000001	20000000	22074
Contig27	20000001	21000000	22794
Contig27	21000001	22000000	9329
Contig27	22000001	23000000	12076
Contig27	23000001	24000000	14531
Contig27	24000001	25000000	2581
Contig27	25000001	26000000	5524
Contig27	26000001	27000000	6668
Contig27	27000001	27397202	1573
Contig28	1	1000000	20340
Contig28	1000001	2000000	27774
Contig28	2000001	3000000	26572
Contig28	3000001	4000000	29148
Contig28	4000001	5000000	22562
Contig28	5000001	6000000	15652
Contig28	6000001	7000000	24194
Contig28	7000001	8000000	26198
Contig28	8000001	9000000	23137
Contig28	9000001	10000000	15617
Contig28	10000001	11000000	12935
Contig28	11000001	12000000	26168
Contig28	12000001	13000000	13155
Contig28	13000001	14000000	7414
Contig28	14000001	15000000	8815
Contig28	15000001	16000000	6991
Contig28	16000001	17000000	14778
Contig28	17000001	18000000	13865
Contig28	18000001	19000000	19694
Contig28	19000001	20000000	12708
Contig28	20000001	21000000	26280
Contig28	21000001	22000000	22390
Contig28	22000001	23000000	16450
Contig28	23000001	24000000	19332
Contig28	24000001	25000000	18533
Contig28	25000001	26000000	13363
Contig28	26000001	26088996	362
Contig29	1	1000000	23360
Contig29	1000001	2000000	28132
Contig29	2000001	3000000	20858
Contig29	3000001	4000000	24046
Contig29	4000001	5000000	20011
Contig29	5000001	6000000	21037
Contig29	6000001	7000000	32263
Contig29	7000001	8000000	19792
Contig29	8000001	9000000	7822
Contig29	9000001	10000000	12523
Contig29	10000001	11000000	14843
Contig29	11000001	12000000	10461
Contig29	12000001	13000000	8664
Contig29	13000001	14000000	26623
Contig29	14000001	15000000	20414
Contig29	15000001	16000000	18992
Contig29	16000001	17000000	18537
Contig29	17000001	18000000	33853
Contig29	18000001	19000000	15773
Contig29	19000001	20000000	19994
Contig29	20000001	21000000	13966
Contig29	21000001	22000000	26717
Contig29	22000001	23000000	10002
Contig29	23000001	23627282	1002
Contig30	1	1000000	22255
Contig30	1000001	2000000	29048
Contig30	2000001	3000000	33750
Contig30	3000001	4000000	22561
Contig30	4000001	5000000	24634
Contig30	5000001	6000000	20879
Contig30	6000001	7000000	19518
Contig30	7000001	8000000	20401
Contig30	8000001	9000000	24662
Contig30	9000001	10000000	22541
Contig30	10000001	11000000	13248
Contig30	11000001	12000000	23366
Contig30	12000001	13000000	16685
Contig30	13000001	14000000	7263
Contig30	14000001	15000000	9643
Contig30	15000001	16000000	6088
Contig30	16000001	17000000	16409
Contig30	17000001	18000000	26799
Contig30	18000001	19000000	20562
Contig30	19000001	20000000	21918
Contig30	20000001	21000000	17902
Contig30	21000001	22000000	27116
Contig30	22000001	22949290	5503
Contig31	1	1000000	11778
Contig31	1000001	2000000	16612
Contig31	2000001	3000000	21067
Contig31	3000001	4000000	22383
Contig31	4000001	5000000	13934
Contig31	5000001	6000000	13925
Contig31	6000001	7000000	24250
Contig31	7000001	8000000	16018
Contig31	8000001	9000000	9508
Contig31	9000001	10000000	5796
Contig31	10000001	11000000	6320
Contig31	11000001	12000000	12298
Contig31	12000001	13000000	5052
Contig31	13000001	14000000	10620
Contig31	14000001	15000000	15212
Contig31	15000001	16000000	2528
Contig31	16000001	17000000	5171
Contig31	17000001	18000000	13980
Contig31	18000001	19000000	21497
Contig31	19000001	20000000	25384
Contig31	20000001	21000000	17869
Contig31	21000001	22000000	20586
Contig31	22000001	23000000	25656
Contig31	23000001	24000000	28939
Contig31	24000001	25000000	22233
Contig31	25000001	26000000	18006
Contig31	26000001	27000000	6462
Contig31	27000001	27360618	5498
Contig32	1	1000000	4690
Contig32	1000001	2000000	3628
Contig32	2000001	3000000	4790
Contig32	3000001	4000000	12390
Contig32	4000001	5000000	19377
Contig32	5000001	6000000	20757
Contig32	6000001	7000000	13237
Contig32	7000001	8000000	13530
Contig32	8000001	9000000	19351
Contig32	9000001	10000000	19816
Contig32	10000001	11000000	16530
Contig32	11000001	12000000	24887
Contig32	12000001	13000000	14125
Contig32	13000001	14000000	32756
Contig32	14000001	15000000	20800
Contig32	15000001	16000000	19723
Contig32	16000001	17000000	33741
Contig32	17000001	18000000	30981
Contig32	18000001	19000000	28644
Contig32	19000001	20000000	32914
Contig32	20000001	21000000	18956
Contig32	21000001	21414444	9333
Contig33	1	1000000	3832
Contig33	1000001	2000000	11430
Contig33	2000001	3000000	13079
Contig33	3000001	4000000	19825
Contig33	4000001	5000000	17530
Contig33	5000001	6000000	20524
Contig33	6000001	7000000	17463
Contig33	7000001	8000000	15417
Contig33	8000001	9000000	13665
Contig33	9000001	10000000	20848
Contig33	10000001	11000000	11992
Contig33	11000001	12000000	14514
Contig33	12000001	13000000	29160
Contig33	13000001	14000000	19763
Contig33	14000001	15000000	20918
Contig33	15000001	16000000	30502
Contig33	16000001	17000000	25574
Contig33	17000001	18000000	17274
Contig33	18000001	19000000	30172
Contig33	19000001	20000000	28974
Contig33	20000001	21000000	18960
Contig33	21000001	22000000	12726
Contig33	22000001	22843716	12106
Contig34	1	1000000	6533
Contig34	1000001	2000000	12872
Contig34	2000001	3000000	16645
Contig34	3000001	4000000	20601
Contig34	4000001	5000000	25999
Contig34	5000001	6000000	34156
Contig34	6000001	7000000	21969
Contig34	7000001	8000000	30222
Contig34	8000001	9000000	21966
Contig34	9000001	10000000	15789
Contig34	10000001	11000000	18485
Contig34	11000001	12000000	34447
Contig34	12000001	13000000	28324
Contig34	13000001	14000000	23561
Contig34	14000001	15000000	30399
Contig34	15000001	16000000	16136
Contig34	16000001	17000000	23794
Contig34	17000001	18000000	14057
Contig34	18000001	19000000	23827
Contig34	19000001	19325215	2563
Contig35	1	1000000	19339
Contig35	1000001	2000000	15393
Contig35	2000001	3000000	7994
Contig35	3000001	4000000	12043
Contig35	4000001	5000000	14757
Contig35	5000001	6000000	6034
Contig35	6000001	7000000	16680
Contig35	7000001	8000000	18958
Contig35	8000001	9000000	22066
Contig35	9000001	10000000	20776
Contig35	10000001	11000000	16489
Contig35	11000001	12000000	19774
Contig35	12000001	13000000	15173
Contig35	13000001	14000000	14646
Contig35	14000001	15000000	29140
Contig35	15000001	16000000	23529
Contig35	16000001	17000000	25683
Contig35	17000001	18000000	10667
Contig35	18000001	19000000	16732
Contig35	19000001	20000000	39140
Contig35	20000001	21000000	10902
Contig35	21000001	22000000	16064
Contig35	22000001	22758953	13257
Contig36	1	1000000	5599
Contig36	1000001	2000000	15328
Contig36	2000001	3000000	12821
Contig36	3000001	4000000	18875
Contig36	4000001	5000000	18819
Contig36	5000001	6000000	17592
Contig36	6000001	7000000	19482
Contig36	7000001	8000000	25313
Contig36	8000001	9000000	9149
Contig36	9000001	10000000	11510
Contig36	10000001	11000000	8864
Contig36	11000001	12000000	15061
Contig36	12000001	13000000	14347
Contig36	13000001	14000000	13538
Contig36	14000001	15000000	22223
Contig36	15000001	16000000	30830
Contig36	16000001	17000000	23071
Contig36	17000001	18000000	29649
Contig36	18000001	19000000	19438
Contig36	19000001	20000000	33883
Contig36	20000001	21000000	27618
Contig36	21000001	22000000	28892
Contig36	22000001	23000000	11870
Contig36	23000001	23359195	8703
Contig37	1	1000000	12007
Contig37	1000001	2000000	36543
Contig37	2000001	3000000	31853
Contig37	3000001	4000000	32498
Contig37	4000001	5000000	18951
Contig37	5000001	6000000	23539
Contig37	6000001	7000000	11271
Contig37	7000001	8000000	12938
Contig37	8000001	9000000	15174
Contig37	9000001	10000000	13517
Contig37	10000001	11000000	13049
Contig37	11000001	12000000	15326
Contig37	12000001	13000000	17707
Contig37	13000001	14000000	24261
Contig37	14000001	15000000	31007
Contig37	15000001	16000000	26581
Contig37	16000001	17000000	7968
Contig37	17000001	18000000	9808
Contig37	18000001	19000000	6095
Contig37	19000001	20000000	9630
Contig37	20000001	21000000	25661
Contig37	21000001	22000000	27321
Contig37	22000001	22170888	3489
Contig38	1	1000000	14406
Contig38	1000001	2000000	25259
Contig38	2000001	3000000	23674
Contig38	3000001	4000000	27955
Contig38	4000001	5000000	25042
Contig38	5000001	6000000	23713
Contig38	6000001	7000000	39708
Contig38	7000001	8000000	18240
Contig38	8000001	9000000	8503
Contig38	9000001	10000000	19688
Contig38	10000001	11000000	27941
Contig38	11000001	12000000	18483
Contig38	12000001	13000000	18898
Contig38	13000001	14000000	33339
Contig38	14000001	15000000	15644
Contig38	15000001	16000000	19464
Contig38	16000001	17000000	14010
Contig38	17000001	18000000	16655
Contig38	18000001	18939060	13237
Contig39	1	1000000	2746
Contig39	1000001	2000000	15575
Contig39	2000001	3000000	19585
Contig39	3000001	4000000	6277
Contig39	4000001	5000000	15271
Contig39	5000001	6000000	17809
Contig39	6000001	7000000	11907
Contig39	7000001	8000000	23016
Contig39	8000001	9000000	23093
Contig39	9000001	10000000	20165
Contig39	10000001	11000000	8216
Contig39	11000001	12000000	19535
Contig39	12000001	13000000	31101
Contig39	13000001	14000000	20030
Contig39	14000001	15000000	15365
Contig39	15000001	16000000	32850
Contig39	16000001	17000000	28670
Contig39	17000001	18000000	13074
Contig39	18000001	19000000	15848
Contig39	19000001	19816675	18524
Contig40	1	1000000	15755
Contig40	1000001	2000000	20995
Contig40	2000001	3000000	12616
Contig40	3000001	4000000	17338
Contig40	4000001	5000000	5008
Contig40	5000001	6000000	10992
Contig40	6000001	7000000	14221
Contig40	7000001	8000000	17540
Contig40	8000001	9000000	26978
Contig40	9000001	10000000	24493
Contig40	10000001	11000000	39290
Contig40	11000001	12000000	20311
Contig40	12000001	13000000	33346
Contig40	13000001	14000000	20716
Contig40	14000001	15000000	20421
Contig40	15000001	16000000	27302
Contig40	16000001	17000000	23078
Contig40	17000001	18000000	23661
Contig40	18000001	18924312	15563
Contig41	1	1000000	5510
Contig41	1000001	2000000	11699
Contig41	2000001	3000000	9846
Contig41	3000001	4000000	19920
Contig41	4000001	5000000	6604
Contig41	5000001	6000000	3015
Contig41	6000001	7000000	12068
Contig41	7000001	8000000	13928
Contig41	8000001	9000000	11106
Contig41	9000001	10000000	6216
Contig41	10000001	11000000	24048
Contig41	11000001	12000000	23581
Contig41	12000001	13000000	25243
Contig41	13000001	14000000	26392
Contig41	14000001	15000000	18599
Contig41	15000001	16000000	24740
Contig41	16000001	17000000	26545
Contig41	17000001	18000000	26823
Contig41	18000001	19000000	19715
Contig41	19000001	20000000	21805
Contig41	20000001	20252286	1746
