# Supplementary material for: Amynthas corticis genome reveals molecular mechanisms behind global distribution
Source: Commun Biol. 2021 Jan 29;4:135. doi: 10.1038/s42003-021-01659-4 (PMC7846840; doi:10.1038/s42003-021-01659-4)
Supplement: Supplementary file 7 — Supplementary Data 4 [file 42003_2021_1659_MOESM7_ESM.xlsx]

## Sheet: Spearman's correlation
species	species	Spearman's correlation	pvalue
Xenopus	Xenopus	1	0
Xenopus	Ophiophagus	-0.17	3.41606e-06
Xenopus	Python	-0.04	0.250687
Xenopus	Gallus	0.87	9.86485e-232
Xenopus	Rattus	0.78	2.46474e-150
Xenopus	Mus	0.8	2.87966e-170
Xenopus	Homo	0.86	5.37336e-220
Xenopus	Danio	0.86	7.10756e-222
Xenopus	Capitella	0.64	3.55553e-86
Xenopus	Earthworm	-0.08	0.0226898
Xenopus	Helobdella	0.58	4.16288e-67
Xenopus	Lottia	0.63	1.03472e-82
Xenopus	Drosophila	0.65	6.16353e-91
Xenopus	Schmidtea	-0.06	0.0824978
Xenopus	Schistosoma	0.58	2.2005e-67
Xenopus	Hymenolepis	-0.03	0.46601
Xenopus	Taenia	-0.04	0.283224
Xenopus	EchinococcusM	-0.08	0.0363765
Xenopus	EchinococcusG	-0.06	0.0798599
Xenopus	Caenorhabditis	0.57	7.82467e-66
Xenopus	AscarisL	-0.11	0.00203302
Xenopus	AscarisS	-0.17	2.58954e-06
Ophiophagus	Xenopus	-0.17	3.41606e-06
Ophiophagus	Ophiophagus	1	0
Ophiophagus	Python	0.58	2.81965e-67
Ophiophagus	Gallus	-0.13	0.000296011
Ophiophagus	Rattus	-0.28	1.34139e-14
Ophiophagus	Mus	-0.25	9.45759e-12
Ophiophagus	Homo	-0.21	6.16223e-09
Ophiophagus	Danio	-0.17	2.65936e-06
Ophiophagus	Capitella	-0.26	2.67038e-13
Ophiophagus	Earthworm	0.43	5.48213e-35
Ophiophagus	Helobdella	-0.23	8.8052e-11
Ophiophagus	Lottia	-0.25	4.846e-12
Ophiophagus	Drosophila	-0.26	1.45377e-12
Ophiophagus	Schmidtea	0.28	3.73281e-15
Ophiophagus	Schistosoma	-0.26	9.95523e-13
Ophiophagus	Hymenolepis	0.24	1.79007e-11
Ophiophagus	Taenia	0.24	1.38157e-11
Ophiophagus	EchinococcusM	0.23	4.14947e-10
Ophiophagus	EchinococcusG	0.26	8.29948e-13
Ophiophagus	Caenorhabditis	-0.34	1.16155e-21
Ophiophagus	AscarisL	0.21	1.17207e-08
Ophiophagus	AscarisS	0.28	9.25158e-15
Python	Xenopus	-0.04	0.250687
Python	Ophiophagus	0.58	2.81965e-67
Python	Python	1	0
Python	Gallus	0.02	0.600706
Python	Rattus	-0.14	7.4529e-05
Python	Mus	-0.09	0.01722
Python	Homo	-0.04	0.246661
Python	Danio	-0.06	0.093505
Python	Capitella	-0.17	2.17512e-06
Python	Earthworm	0.29	7.14622e-16
Python	Helobdella	-0.13	0.000276473
Python	Lottia	-0.14	9.16635e-05
Python	Drosophila	-0.12	0.000777736
Python	Schmidtea	0.14	0.000164964
Python	Schistosoma	-0.15	3.68653e-05
Python	Hymenolepis	0.16	6.94689e-06
Python	Taenia	0.15	2.32527e-05
Python	EchinococcusM	0.16	8.34364e-06
Python	EchinococcusG	0.18	4.23564e-07
Python	Caenorhabditis	-0.25	2.22863e-12
Python	AscarisL	0.04	0.242252
Python	AscarisS	0.13	0.000586951
Gallus	Xenopus	0.87	9.86485e-232
Gallus	Ophiophagus	-0.13	0.000296011
Gallus	Python	0.02	0.600706
Gallus	Gallus	1	0
Gallus	Rattus	0.76	5.35955e-143
Gallus	Mus	0.8	7.95863e-169
Gallus	Homo	0.86	4.58097e-214
Gallus	Danio	0.86	1.1237e-218
Gallus	Capitella	0.67	3.64693e-99
Gallus	Earthworm	-0.04	0.254745
Gallus	Helobdella	0.62	1.27118e-81
Gallus	Lottia	0.67	3.53698e-97
Gallus	Drosophila	0.68	3.1556e-100
Gallus	Schmidtea	-0.03	0.480474
Gallus	Schistosoma	0.6	1.91308e-75
Gallus	Hymenolepis	0.03	0.46773
Gallus	Taenia	0.02	0.557291
Gallus	EchinococcusM	-0.02	0.653132
Gallus	EchinococcusG	-0.01	0.821092
Gallus	Caenorhabditis	0.59	9.54023e-70
Gallus	AscarisL	-0.03	0.441579
Gallus	AscarisS	-0.09	0.0127592
Rattus	Xenopus	0.78	2.46474e-150
Rattus	Ophiophagus	-0.28	1.34139e-14
Rattus	Python	-0.14	7.4529e-05
Rattus	Gallus	0.76	5.35955e-143
Rattus	Rattus	1	0
Rattus	Mus	0.93	0
Rattus	Homo	0.85	1.13354e-208
Rattus	Danio	0.75	5.71261e-138
Rattus	Capitella	0.58	3.61803e-68
Rattus	Earthworm	-0.27	1.32907e-13
Rattus	Helobdella	0.56	1.14438e-61
Rattus	Lottia	0.59	6.14598e-71
Rattus	Drosophila	0.57	2.03246e-65
Rattus	Schmidtea	-0.2	3.66266e-08
Rattus	Schistosoma	0.54	4.97128e-57
Rattus	Hymenolepis	-0.13	0.000551275
Rattus	Taenia	-0.15	3.34365e-05
Rattus	EchinococcusM	-0.15	3.59515e-05
Rattus	EchinococcusG	-0.15	4.81215e-05
Rattus	Caenorhabditis	0.5	4.60687e-49
Rattus	AscarisL	-0.22	1.0935e-09
Rattus	AscarisS	-0.28	1.07628e-14
Mus	Xenopus	0.8	2.87966e-170
Mus	Ophiophagus	-0.25	9.45759e-12
Mus	Python	-0.09	0.01722
Mus	Gallus	0.8	7.95863e-169
Mus	Rattus	0.93	0
Mus	Mus	1	0
Mus	Homo	0.91	5.59315e-280
Mus	Danio	0.8	1.10041e-165
Mus	Capitella	0.58	3.50198e-67
Mus	Earthworm	-0.21	3.08682e-09
Mus	Helobdella	0.53	6.26122e-56
Mus	Lottia	0.59	3.08588e-71
Mus	Drosophila	0.58	9.06076e-69
Mus	Schmidtea	-0.19	1.33795e-07
Mus	Schistosoma	0.53	2.90663e-55
Mus	Hymenolepis	-0.11	0.0018691
Mus	Taenia	-0.13	0.000349763
Mus	EchinococcusM	-0.15	3.46988e-05
Mus	EchinococcusG	-0.15	2.79906e-05
Mus	Caenorhabditis	0.52	3.2474e-52
Mus	AscarisL	-0.21	1.47745e-08
Mus	AscarisS	-0.25	2.18627e-12
Homo	Xenopus	0.86	5.37336e-220
Homo	Ophiophagus	-0.21	6.16223e-09
Homo	Python	-0.04	0.246661
Homo	Gallus	0.86	4.58097e-214
Homo	Rattus	0.85	1.13354e-208
Homo	Mus	0.91	5.59315e-280
Homo	Homo	1	0
Homo	Danio	0.82	9.49868e-182
Homo	Capitella	0.6	2.87406e-74
Homo	Earthworm	-0.14	0.00015653
Homo	Helobdella	0.54	1.6691e-58
Homo	Lottia	0.6	5.44292e-74
Homo	Drosophila	0.61	2.96058e-78
Homo	Schmidtea	-0.14	0.000124127
Homo	Schistosoma	0.55	3.3068e-59
Homo	Hymenolepis	-0.08	0.0245339
Homo	Taenia	-0.09	0.014613
Homo	EchinococcusM	-0.12	0.0013398
Homo	EchinococcusG	-0.11	0.00185303
Homo	Caenorhabditis	0.53	5.92709e-56
Homo	AscarisL	-0.16	1.29127e-05
Homo	AscarisS	-0.22	1.67752e-09
Danio	Xenopus	0.86	7.10756e-222
Danio	Ophiophagus	-0.17	2.65936e-06
Danio	Python	-0.06	0.093505
Danio	Gallus	0.86	1.1237e-218
Danio	Rattus	0.75	5.71261e-138
Danio	Mus	0.8	1.10041e-165
Danio	Homo	0.82	9.49868e-182
Danio	Danio	1	0
Danio	Capitella	0.64	7.26186e-88
Danio	Earthworm	-0.03	0.397868
Danio	Helobdella	0.59	3.64989e-71
Danio	Lottia	0.65	2.3355e-90
Danio	Drosophila	0.66	1.07046e-92
Danio	Schmidtea	-0.07	0.0673069
Danio	Schistosoma	0.6	2.00167e-74
Danio	Hymenolepis	0	0.95905
Danio	Taenia	-0.01	0.726062
Danio	EchinococcusM	-0.05	0.195258
Danio	EchinococcusG	-0.03	0.487479
Danio	Caenorhabditis	0.58	9.674e-69
Danio	AscarisL	-0.08	0.0205679
Danio	AscarisS	-0.16	1.40798e-05
Capitella	Xenopus	0.64	3.55553e-86
Capitella	Ophiophagus	-0.26	2.67038e-13
Capitella	Python	-0.17	2.17512e-06
Capitella	Gallus	0.67	3.64693e-99
Capitella	Rattus	0.58	3.61803e-68
Capitella	Mus	0.58	3.50198e-67
Capitella	Homo	0.6	2.87406e-74
Capitella	Danio	0.64	7.26186e-88
Capitella	Capitella	1	0
Capitella	Earthworm	-0.06	0.0873455
Capitella	Helobdella	0.75	1.06216e-133
Capitella	Lottia	0.86	1.24997e-219
Capitella	Drosophila	0.68	1.24001e-102
Capitella	Schmidtea	0.08	0.0203301
Capitella	Schistosoma	0.68	2.00027e-100
Capitella	Hymenolepis	0.06	0.126882
Capitella	Taenia	0.03	0.344808
Capitella	EchinococcusM	0.01	0.698248
Capitella	EchinococcusG	0.04	0.336595
Capitella	Caenorhabditis	0.69	5.27911e-108
Capitella	AscarisL	0.06	0.131154
Capitella	AscarisS	0.01	0.769635
Earthworm	Xenopus	-0.08	0.0226898
Earthworm	Ophiophagus	0.43	5.48213e-35
Earthworm	Python	0.29	7.14622e-16
Earthworm	Gallus	-0.04	0.254745
Earthworm	Rattus	-0.27	1.32907e-13
Earthworm	Mus	-0.21	3.08682e-09
Earthworm	Homo	-0.14	0.00015653
Earthworm	Danio	-0.03	0.397868
Earthworm	Capitella	-0.06	0.0873455
Earthworm	Earthworm	1	0
Earthworm	Helobdella	-0.05	0.134973
Earthworm	Lottia	-0.07	0.0481071
Earthworm	Drosophila	-0.04	0.313528
Earthworm	Schmidtea	0.46	5.55183e-41
Earthworm	Schistosoma	-0.09	0.0155668
Earthworm	Hymenolepis	0.4	3.02826e-29
Earthworm	Taenia	0.41	3.80234e-32
Earthworm	EchinococcusM	0.36	4.32963e-24
Earthworm	EchinococcusG	0.44	5.28662e-36
Earthworm	Caenorhabditis	-0.1	0.00776662
Earthworm	AscarisL	0.38	3.75817e-27
Earthworm	AscarisS	0.41	4.74016e-32
Helobdella	Xenopus	0.58	4.16288e-67
Helobdella	Ophiophagus	-0.23	8.8052e-11
Helobdella	Python	-0.13	0.000276473
Helobdella	Gallus	0.62	1.27118e-81
Helobdella	Rattus	0.56	1.14438e-61
Helobdella	Mus	0.53	6.26122e-56
Helobdella	Homo	0.54	1.6691e-58
Helobdella	Danio	0.59	3.64989e-71
Helobdella	Capitella	0.75	1.06216e-133
Helobdella	Earthworm	-0.05	0.134973
Helobdella	Helobdella	1	0
Helobdella	Lottia	0.76	8.32433e-139
Helobdella	Drosophila	0.65	1.31798e-91
Helobdella	Schmidtea	0.16	1.62123e-05
Helobdella	Schistosoma	0.7	1.27001e-112
Helobdella	Hymenolepis	0.13	0.000413257
Helobdella	Taenia	0.08	0.0347139
Helobdella	EchinococcusM	0.08	0.0380858
Helobdella	EchinococcusG	0.09	0.0112746
Helobdella	Caenorhabditis	0.64	3.57254e-88
Helobdella	AscarisL	0.08	0.0328327
Helobdella	AscarisS	0.03	0.4708
Lottia	Xenopus	0.63	1.03472e-82
Lottia	Ophiophagus	-0.25	4.846e-12
Lottia	Python	-0.14	9.16635e-05
Lottia	Gallus	0.67	3.53698e-97
Lottia	Rattus	0.59	6.14598e-71
Lottia	Mus	0.59	3.08588e-71
Lottia	Homo	0.6	5.44292e-74
Lottia	Danio	0.65	2.3355e-90
Lottia	Capitella	0.86	1.24997e-219
Lottia	Earthworm	-0.07	0.0481071
Lottia	Helobdella	0.76	8.32433e-139
Lottia	Lottia	1	0
Lottia	Drosophila	0.67	3.57112e-98
Lottia	Schmidtea	0.09	0.0155967
Lottia	Schistosoma	0.7	6.32191e-113
Lottia	Hymenolepis	0.08	0.02948
Lottia	Taenia	0.05	0.159721
Lottia	EchinococcusM	0.04	0.300587
Lottia	EchinococcusG	0.05	0.143267
Lottia	Caenorhabditis	0.66	3.49132e-93
Lottia	AscarisL	0.06	0.0815424
Lottia	AscarisS	0.01	0.748705
Drosophila	Xenopus	0.65	6.16353e-91
Drosophila	Ophiophagus	-0.26	1.45377e-12
Drosophila	Python	-0.12	0.000777736
Drosophila	Gallus	0.68	3.1556e-100
Drosophila	Rattus	0.57	2.03246e-65
Drosophila	Mus	0.58	9.06076e-69
Drosophila	Homo	0.61	2.96058e-78
Drosophila	Danio	0.66	1.07046e-92
Drosophila	Capitella	0.68	1.24001e-102
Drosophila	Earthworm	-0.04	0.313528
Drosophila	Helobdella	0.65	1.31798e-91
Drosophila	Lottia	0.67	3.57112e-98
Drosophila	Drosophila	1	0
Drosophila	Schmidtea	0.07	0.0619039
Drosophila	Schistosoma	0.67	2.17737e-96
Drosophila	Hymenolepis	0.13	0.000611187
Drosophila	Taenia	0.1	0.00462819
Drosophila	EchinococcusM	0.06	0.10957
Drosophila	EchinococcusG	0.08	0.0374042
Drosophila	Caenorhabditis	0.69	2.23206e-104
Drosophila	AscarisL	0.04	0.293837
Drosophila	AscarisS	0.02	0.639634
Schmidtea	Xenopus	-0.06	0.0824978
Schmidtea	Ophiophagus	0.28	3.73281e-15
Schmidtea	Python	0.14	0.000164964
Schmidtea	Gallus	-0.03	0.480474
Schmidtea	Rattus	-0.2	3.66266e-08
Schmidtea	Mus	-0.19	1.33795e-07
Schmidtea	Homo	-0.14	0.000124127
Schmidtea	Danio	-0.07	0.0673069
Schmidtea	Capitella	0.08	0.0203301
Schmidtea	Earthworm	0.46	5.55183e-41
Schmidtea	Helobdella	0.16	1.62123e-05
Schmidtea	Lottia	0.09	0.0155967
Schmidtea	Drosophila	0.07	0.0619039
Schmidtea	Schmidtea	1	0
Schmidtea	Schistosoma	0.12	0.001027
Schmidtea	Hymenolepis	0.53	6.72886e-56
Schmidtea	Taenia	0.55	2.74768e-61
Schmidtea	EchinococcusM	0.52	1.70443e-52
Schmidtea	EchinococcusG	0.56	1.14754e-61
Schmidtea	Caenorhabditis	-0.01	0.744448
Schmidtea	AscarisL	0.42	1.24407e-33
Schmidtea	AscarisS	0.45	4.68748e-39
Schistosoma	Xenopus	0.58	2.2005e-67
Schistosoma	Ophiophagus	-0.26	9.95523e-13
Schistosoma	Python	-0.15	3.68653e-05
Schistosoma	Gallus	0.6	1.91308e-75
Schistosoma	Rattus	0.54	4.97128e-57
Schistosoma	Mus	0.53	2.90663e-55
Schistosoma	Homo	0.55	3.3068e-59
Schistosoma	Danio	0.6	2.00167e-74
Schistosoma	Capitella	0.68	2.00027e-100
Schistosoma	Earthworm	-0.09	0.0155668
Schistosoma	Helobdella	0.7	1.27001e-112
Schistosoma	Lottia	0.7	6.32191e-113
Schistosoma	Drosophila	0.67	2.17737e-96
Schistosoma	Schmidtea	0.12	0.001027
Schistosoma	Schistosoma	1	0
Schistosoma	Hymenolepis	0.2	2.16174e-08
Schistosoma	Taenia	0.14	7.38107e-05
Schistosoma	EchinococcusM	0.16	1.3081e-05
Schistosoma	EchinococcusG	0.15	3.21438e-05
Schistosoma	Caenorhabditis	0.61	7.06633e-77
Schistosoma	AscarisL	0.04	0.333524
Schistosoma	AscarisS	-0.01	0.715177
Hymenolepis	Xenopus	-0.03	0.46601
Hymenolepis	Ophiophagus	0.24	1.79007e-11
Hymenolepis	Python	0.16	6.94689e-06
Hymenolepis	Gallus	0.03	0.46773
Hymenolepis	Rattus	-0.13	0.000551275
Hymenolepis	Mus	-0.11	0.0018691
Hymenolepis	Homo	-0.08	0.0245339
Hymenolepis	Danio	0	0.95905
Hymenolepis	Capitella	0.06	0.126882
Hymenolepis	Earthworm	0.4	3.02826e-29
Hymenolepis	Helobdella	0.13	0.000413257
Hymenolepis	Lottia	0.08	0.02948
Hymenolepis	Drosophila	0.13	0.000611187
Hymenolepis	Schmidtea	0.53	6.72886e-56
Hymenolepis	Schistosoma	0.2	2.16174e-08
Hymenolepis	Hymenolepis	1	0
Hymenolepis	Taenia	0.76	9.06739e-142
Hymenolepis	EchinococcusM	0.79	1.1518e-157
Hymenolepis	EchinococcusG	0.78	3.76042e-155
Hymenolepis	Caenorhabditis	0.01	0.723111
Hymenolepis	AscarisL	0.37	9.05239e-26
Hymenolepis	AscarisS	0.41	1.01376e-31
Taenia	Xenopus	-0.04	0.283224
Taenia	Ophiophagus	0.24	1.38157e-11
Taenia	Python	0.15	2.32527e-05
Taenia	Gallus	0.02	0.557291
Taenia	Rattus	-0.15	3.34365e-05
Taenia	Mus	-0.13	0.000349763
Taenia	Homo	-0.09	0.014613
Taenia	Danio	-0.01	0.726062
Taenia	Capitella	0.03	0.344808
Taenia	Earthworm	0.41	3.80234e-32
Taenia	Helobdella	0.08	0.0347139
Taenia	Lottia	0.05	0.159721
Taenia	Drosophila	0.1	0.00462819
Taenia	Schmidtea	0.55	2.74768e-61
Taenia	Schistosoma	0.14	7.38107e-05
Taenia	Hymenolepis	0.76	9.06739e-142
Taenia	Taenia	1	0
Taenia	EchinococcusM	0.85	4.4268e-212
Taenia	EchinococcusG	0.85	2.33252e-210
Taenia	Caenorhabditis	-0.03	0.359898
Taenia	AscarisL	0.35	7.31878e-23
Taenia	AscarisS	0.42	1.23539e-32
EchinococcusM	Xenopus	-0.08	0.0363765
EchinococcusM	Ophiophagus	0.23	4.14947e-10
EchinococcusM	Python	0.16	8.34364e-06
EchinococcusM	Gallus	-0.02	0.653132
EchinococcusM	Rattus	-0.15	3.59515e-05
EchinococcusM	Mus	-0.15	3.46988e-05
EchinococcusM	Homo	-0.12	0.0013398
EchinococcusM	Danio	-0.05	0.195258
EchinococcusM	Capitella	0.01	0.698248
EchinococcusM	Earthworm	0.36	4.32963e-24
EchinococcusM	Helobdella	0.08	0.0380858
EchinococcusM	Lottia	0.04	0.300587
EchinococcusM	Drosophila	0.06	0.10957
EchinococcusM	Schmidtea	0.52	1.70443e-52
EchinococcusM	Schistosoma	0.16	1.3081e-05
EchinococcusM	Hymenolepis	0.79	1.1518e-157
EchinococcusM	Taenia	0.85	4.4268e-212
EchinococcusM	EchinococcusM	1	0
EchinococcusM	EchinococcusG	0.87	1.18967e-225
EchinococcusM	Caenorhabditis	-0.05	0.152885
EchinococcusM	AscarisL	0.36	1.12599e-23
EchinococcusM	AscarisS	0.42	1.05082e-33
EchinococcusG	Xenopus	-0.06	0.0798599
EchinococcusG	Ophiophagus	0.26	8.29948e-13
EchinococcusG	Python	0.18	4.23564e-07
EchinococcusG	Gallus	-0.01	0.821092
EchinococcusG	Rattus	-0.15	4.81215e-05
EchinococcusG	Mus	-0.15	2.79906e-05
EchinococcusG	Homo	-0.11	0.00185303
EchinococcusG	Danio	-0.03	0.487479
EchinococcusG	Capitella	0.04	0.336595
EchinococcusG	Earthworm	0.44	5.28662e-36
EchinococcusG	Helobdella	0.09	0.0112746
EchinococcusG	Lottia	0.05	0.143267
EchinococcusG	Drosophila	0.08	0.0374042
EchinococcusG	Schmidtea	0.56	1.14754e-61
EchinococcusG	Schistosoma	0.15	3.21438e-05
EchinococcusG	Hymenolepis	0.78	3.76042e-155
EchinococcusG	Taenia	0.85	2.33252e-210
EchinococcusG	EchinococcusM	0.87	1.18967e-225
EchinococcusG	EchinococcusG	1	0
EchinococcusG	Caenorhabditis	-0.04	0.230599
EchinococcusG	AscarisL	0.4	2.10527e-29
EchinococcusG	AscarisS	0.44	4.29367e-37
Caenorhabditis	Xenopus	0.57	7.82467e-66
Caenorhabditis	Ophiophagus	-0.34	1.16155e-21
Caenorhabditis	Python	-0.25	2.22863e-12
Caenorhabditis	Gallus	0.59	9.54023e-70
Caenorhabditis	Rattus	0.5	4.60687e-49
Caenorhabditis	Mus	0.52	3.2474e-52
Caenorhabditis	Homo	0.53	5.92709e-56
Caenorhabditis	Danio	0.58	9.674e-69
Caenorhabditis	Capitella	0.69	5.27911e-108
Caenorhabditis	Earthworm	-0.1	0.00776662
Caenorhabditis	Helobdella	0.64	3.57254e-88
Caenorhabditis	Lottia	0.66	3.49132e-93
Caenorhabditis	Drosophila	0.69	2.23206e-104
Caenorhabditis	Schmidtea	-0.01	0.744448
Caenorhabditis	Schistosoma	0.61	7.06633e-77
Caenorhabditis	Hymenolepis	0.01	0.723111
Caenorhabditis	Taenia	-0.03	0.359898
Caenorhabditis	EchinococcusM	-0.05	0.152885
Caenorhabditis	EchinococcusG	-0.04	0.230599
Caenorhabditis	Caenorhabditis	1	0
Caenorhabditis	AscarisL	0.17	4.33236e-06
Caenorhabditis	AscarisS	0.11	0.00172033
AscarisL	Xenopus	-0.11	0.00203302
AscarisL	Ophiophagus	0.21	1.17207e-08
AscarisL	Python	0.04	0.242252
AscarisL	Gallus	-0.03	0.441579
AscarisL	Rattus	-0.22	1.0935e-09
AscarisL	Mus	-0.21	1.47745e-08
AscarisL	Homo	-0.16	1.29127e-05
AscarisL	Danio	-0.08	0.0205679
AscarisL	Capitella	0.06	0.131154
AscarisL	Earthworm	0.38	3.75817e-27
AscarisL	Helobdella	0.08	0.0328327
AscarisL	Lottia	0.06	0.0815424
AscarisL	Drosophila	0.04	0.293837
AscarisL	Schmidtea	0.42	1.24407e-33
AscarisL	Schistosoma	0.04	0.333524
AscarisL	Hymenolepis	0.37	9.05239e-26
AscarisL	Taenia	0.35	7.31878e-23
AscarisL	EchinococcusM	0.36	1.12599e-23
AscarisL	EchinococcusG	0.4	2.10527e-29
AscarisL	Caenorhabditis	0.17	4.33236e-06
AscarisL	AscarisL	1	0
AscarisL	AscarisS	0.82	4.36777e-179
AscarisS	Xenopus	-0.17	2.58954e-06
AscarisS	Ophiophagus	0.28	9.25158e-15
AscarisS	Python	0.13	0.000586951
AscarisS	Gallus	-0.09	0.0127592
AscarisS	Rattus	-0.28	1.07628e-14
AscarisS	Mus	-0.25	2.18627e-12
AscarisS	Homo	-0.22	1.67752e-09
AscarisS	Danio	-0.16	1.40798e-05
AscarisS	Capitella	0.01	0.769635
AscarisS	Earthworm	0.41	4.74016e-32
AscarisS	Helobdella	0.03	0.4708
AscarisS	Lottia	0.01	0.748705
AscarisS	Drosophila	0.02	0.639634
AscarisS	Schmidtea	0.45	4.68748e-39
AscarisS	Schistosoma	-0.01	0.715177
AscarisS	Hymenolepis	0.41	1.01376e-31
AscarisS	Taenia	0.42	1.23539e-32
AscarisS	EchinococcusM	0.42	1.05082e-33
AscarisS	EchinococcusG	0.44	4.29367e-37
AscarisS	Caenorhabditis	0.11	0.00172033
AscarisS	AscarisL	0.82	4.36777e-179
AscarisS	AscarisS	1	0
