# Supplementary material for: Amynthas corticis genome reveals molecular mechanisms behind global distribution
Source: Commun Biol. 2021 Jan 29;4:135. doi: 10.1038/s42003-021-01659-4 (PMC7846840; doi:10.1038/s42003-021-01659-4)
Supplement: Supplementary file 8 — Supplementary Data 5 [file 42003_2021_1659_MOESM8_ESM.xlsx]

## Sheet: PCA coordinate
species	PC1	PC2
Xtr	-9.76237	-10.2588
Oha	20.3499	-3.21205
Pbi	40.9901	-19.9527
Gga	-11.5796	-7.04953
Rno	-9.18673	-18.3997
Mmu	-8.95474	-17.2476
Hsa	-8.77188	-13.7385
Dre	-6.47668	-13.7378
Cte	-17.7768	3.77913
Aco	34.5941	0.141758
Hro	-17.9262	4.83535
Lgi	-18.6699	4.24074
Dme	-17.0268	3.74046
Sme	25.5862	8.8784
Sma	-18.7921	5.96239
Hmi	3.77587	10.9109
Tso	7.76548	11.2434
Emu	2.75293	11.6473
Egr	3.429	11.2738
Cel	-16.7355	5.43457
Alu	13.8314	9.95993
Asu	8.58444	11.5485
