# Supplementary material for: Amynthas corticis genome reveals molecular mechanisms behind global distribution
Source: Commun Biol. 2021 Jan 29;4:135. doi: 10.1038/s42003-021-01659-4 (PMC7846840; doi:10.1038/s42003-021-01659-4)
Supplement: Supplementary file 9 — Supplementary Data 6 [file 42003_2021_1659_MOESM9_ESM.xlsx]

## Sheet: class 1 family
GO_accession	GO_term	oddsRatio	pvalue	FDR	GOSlim
GO:0007200	phospholipase C-activating G protein-coupled receptor signaling pathway	27.6606	0.040483	0.0679	signal transduction
GO:1903861	positive regulation of dendrite extension	79.9362	0.0150188	0.0428916	biological_process
GO:0016125	sterol metabolic process	61.5832	0.0190795	0.0483856	lipid metabolic process
GO:0090303	positive regulation of wound healing	88.5013	0.0136619	0.0408569	biological_process
GO:0008283	cell proliferation	9.81056	0.00714709	0.0347324	cell population proliferation
GO:0007569	cell aging	30.8441	0.0365021	0.0655319	aging
GO:0010460	positive regulation of heart rate	119.487	0.000228518	0.0326221	biological_process
GO:0071456	cellular response to hypoxia	8.47321	0.12318	0.144622	response to stress
GO:2000774	positive regulation of cellular senescence	88.5013	0.0136619	0.0408569	biological_process
GO:0071480	cellular response to gamma radiation	32.076	0.0351719	0.0640775	biological_process
GO:0010976	positive regulation of neuron projection development	8.29458	0.125619	0.146402	biological_process
GO:0007601	visual perception	5.69605	0.176613	0.191734	nervous system process
GO:0017148	negative regulation of translation	13.7979	0.0782082	0.104986	biological_process
GO:0009887	animal organ morphogenesis	8.56621	0.121958	0.144256	biological_process
GO:0016188	synaptic vesicle maturation	113.857	0.0109431	0.038977	developmental maturation
GO:2000179	positive regulation of neural precursor cell proliferation	53.4257	0.0217782	0.0496669	biological_process
GO:0006536	glutamate metabolic process	53.4257	0.0217782	0.0496669	cellular amino acid metabolic process
GO:0007191	adenylate cyclase-activating dopamine receptor signaling pathway	113.857	0.0109431	0.038977	signal transduction
GO:0048172	regulation of short-term neuronal synaptic plasticity	99.6648	0.0123033	0.0406266	biological_process
GO:0046326	positive regulation of glucose import	29.7041	0.0378307	0.0655319	biological_process
GO:0051223	regulation of protein transport	158.609	0.00821744	0.0347324	biological_process
GO:0072513	positive regulation of secondary heart field cardioblast proliferation	262.593	0.00548507	0.0334379	biological_process
GO:0031113	regulation of microtubule polymerization	158.609	0.00821744	0.0347324	biological_process
GO:0007265	Ras protein signal transduction	17.0421	0.0640588	0.0914713	signal transduction
GO:0070585	protein localization to mitochondrion	158.609	0.00821744	0.0347324	biological_process
GO:0006974	cellular response to DNA damage stimulus	1.93341	0.428645	0.436642	response to stress
GO:0001504	neurotransmitter uptake	197.939	0.00685211	0.0344781	transport
GO:0048771	tissue remodeling	113.857	0.0109431	0.038977	biological_process
GO:0051092	positive regulation of NF-kappaB transcription factor activity	7.57551	0.136522	0.155116	biological_process
GO:0006629	lipid metabolic process	2.55381	0.347459	0.357612	lipid metabolic process
GO:0050714	positive regulation of protein secretion	25.0699	0.044449	0.0715246	biological_process
GO:0050873	brown fat cell differentiation	32.076	0.0351719	0.0640775	cell differentiation
GO:0071380	cellular response to prostaglandin E stimulus	61.5832	0.0190795	0.0483856	biological_process
GO:0010259	multicellular organism aging	53.4257	0.0217782	0.0496669	anatomical structure development
GO:0010259	multicellular organism aging	53.4257	0.0217782	0.0496669	aging
GO:0001938	positive regulation of endothelial cell proliferation	15.1035	0.0718007	0.0998282	biological_process
GO:0030900	forebrain development	14.0407	0.0769299	0.104217	anatomical structure development
GO:0046579	positive regulation of Ras protein signal transduction	32.076	0.0351719	0.0640775	biological_process
GO:0006882	cellular zinc ion homeostasis	99.6648	0.0123033	0.0406266	homeostatic process
GO:0006325	chromatin organization	3.82757	0.249689	0.262091	biological_process
GO:0061737	leukotriene signaling pathway	392.961	0.00411635	0.0326221	signal transduction
GO:0010466	negative regulation of peptidase activity	21.0886	0.0523369	0.0793817	biological_process
GO:0001889	liver development	10.0987	0.104687	0.127638	anatomical structure development
GO:0009611	response to wounding	13.7979	0.0782082	0.104986	response to stress
GO:0043951	negative regulation of cAMP-mediated signaling	79.9362	0.0150188	0.0428916	biological_process
GO:0043547	positive regulation of GTPase activity	11.0249	0.019931	0.0496669	biological_process
GO:0007339	binding of sperm to zona pellucida	26.7407	0.0418066	0.0690245	biological_process
GO:0035524	proline transmembrane transport	392.961	0.00411635	0.0326221	transmembrane transport
GO:0030154	cell differentiation	1.3467	0.547792	0.549526	cell differentiation
GO:0030001	metal ion transport	61.5832	0.0190795	0.0483856	transport
GO:0009416	response to light stimulus	38.1795	0.0298344	0.0602388	biological_process
GO:0021897	forebrain astrocyte development	760.503	0.00274593	0.0326221	anatomical structure development
GO:0050852	T cell receptor signaling pathway	11.5791	0.0921649	0.1164	immune system process
GO:0050852	T cell receptor signaling pathway	11.5791	0.0921649	0.1164	signal transduction
GO:0044255	cellular lipid metabolic process	61.5832	0.0190795	0.0483856	lipid metabolic process
GO:0006897	endocytosis	6.96792	0.147302	0.163841	vesicle-mediated transport
GO:0048511	rhythmic process	9.61002	0.109653	0.13318	biological_process
GO:2000630	positive regulation of miRNA metabolic process	760.503	0.00274593	0.0326221	biological_process
GO:0009267	cellular response to starvation	15.1035	0.0718007	0.0998282	response to stress
GO:0007268	chemical synaptic transmission	15.8087	0.0102502	0.038977	cell-cell signaling
GO:0006417	regulation of translation	8.20804	0.126837	0.146742	biological_process
GO:0021987	cerebral cortex development	12.6906	0.0845759	0.108986	anatomical structure development
GO:0048873	homeostasis of number of cells within a tissue	69.1507	0.000630044	0.0326221	homeostatic process
GO:0001649	osteoblast differentiation	9.16266	0.114593	0.138122	cell differentiation
GO:0030728	ovulation	99.6648	0.0123033	0.0406266	biological_process
GO:0007565	female pregnancy	10.7889	0.0984457	0.121904	biological_process
GO:0001816	cytokine production	42.2308	0.0271556	0.0573889	biological_process
GO:0016082	synaptic vesicle priming	197.939	0.00685211	0.0344781	protein-containing complex assembly
GO:0031914	negative regulation of synaptic plasticity	262.593	0.00548507	0.0334379	biological_process
GO:2000786	positive regulation of autophagosome assembly	99.6648	0.0123033	0.0406266	biological_process
GO:0010519	negative regulation of phospholipase activity	760.503	0.00274593	0.0326221	biological_process
GO:1905259	negative regulation of nitrosative stress-induced intrinsic apoptotic signaling pathway	760.503	0.00274593	0.0326221	biological_process
GO:0016042	lipid catabolic process	15.1035	0.0718007	0.0998282	catabolic process
GO:0016042	lipid catabolic process	15.1035	0.0718007	0.0998282	lipid metabolic process
GO:0006986	response to unfolded protein	18.2141	0.060166	0.0870897	response to stress
GO:0001934	positive regulation of protein phosphorylation	6.34591	0.160312	0.175238	biological_process
GO:0031223	auditory behavior	197.939	0.00685211	0.0344781	biological_process
GO:0007223	Wnt signaling pathway, calcium modulating pathway	50.0344	0.0231251	0.0512633	signal transduction
GO:0007264	small GTPase mediated signal transduction	35.9597	0.00217159	0.0326221	signal transduction
GO:0035249	synaptic transmission, glutamatergic	119.487	0.000228518	0.0326221	cell-cell signaling
GO:0043200	response to amino acid	27.6606	0.040483	0.0679	biological_process
GO:0043524	negative regulation of neuron apoptotic process	6.96792	0.147302	0.163841	biological_process
GO:0051301	cell division	2.55381	0.347459	0.357612	cell division
GO:0006641	triglyceride metabolic process	30.8441	0.0365021	0.0655319	lipid metabolic process
GO:0070317	negative regulation of G0 to G1 transition	29.7041	0.0378307	0.0655319	biological_process
GO:0009987	cellular process	79.9362	0.0150188	0.0428916	biological_process
GO:0042462	eye photoreceptor cell development	57.2138	0.0204297	0.0496669	anatomical structure development
GO:0061448	connective tissue development	392.961	0.00411635	0.0326221	anatomical structure development
GO:0016032	viral process	4.93982	0.0811706	0.105889	symbiotic process
GO:0043584	nose development	132.83	0.00958109	0.0384457	anatomical structure development
GO:0035022	positive regulation of Rac protein signal transduction	392.961	0.00411635	0.0326221	biological_process
GO:0110053	regulation of actin filament organization	760.503	0.00274593	0.0326221	biological_process
GO:0019221	cytokine-mediated signaling pathway	5.09692	0.194893	0.20872	signal transduction
GO:0006865	amino acid transport	53.4257	0.0217782	0.0496669	transport
GO:0061024	membrane organization	8.20804	0.126837	0.146742	membrane organization
GO:0097151	positive regulation of inhibitory postsynaptic potential	158.609	0.00821744	0.0347324	biological_process
GO:0007605	sensory perception of sound	7.29438	0.141328	0.159434	nervous system process
GO:1902991	regulation of amyloid precursor protein catabolic process	392.961	0.00411635	0.0326221	biological_process
GO:0070374	positive regulation of ERK1 and ERK2 cascade	6.78705	0.150868	0.167221	biological_process
GO:0097201	negative regulation of transcription from RNA polymerase II promoter in response to stress	262.593	0.00548507	0.0334379	response to stress
GO:0045740	positive regulation of DNA replication	36.4247	0.0311712	0.0613744	biological_process
GO:0051938	L-glutamate import	760.503	0.00274593	0.0326221	transport
GO:0006954	inflammatory response	3.86631	0.247564	0.260723	response to stress
GO:0001956	positive regulation of neurotransmitter secretion	197.939	0.00685211	0.0344781	biological_process
GO:0045761	regulation of adenylate cyclase activity	760.503	0.00274593	0.0326221	biological_process
GO:0014047	glutamate secretion	72.678	0.0163741	0.0443639	transport
GO:0060087	relaxation of vascular smooth muscle	197.939	0.00685211	0.0344781	biological_process
GO:0070207	protein homotrimerization	29.7041	0.0378307	0.0655319	protein-containing complex assembly
GO:0071577	zinc ion transmembrane transport	113.857	0.0109431	0.038977	transmembrane transport
GO:0043065	positive regulation of apoptotic process	7.04334	0.0443993	0.0715246	biological_process
GO:0043406	positive regulation of MAP kinase activity	19.0773	0.0575628	0.0848717	biological_process
GO:0051491	positive regulation of filopodium assembly	34.8559	0.0325064	0.0624518	biological_process
GO:0043407	negative regulation of MAP kinase activity	25.8793	0.0431286	0.0704731	biological_process
GO:0000165	MAPK cascade	6.50454	0.156782	0.172569	signal transduction
GO:0000165	MAPK cascade	6.50454	0.156782	0.172569	cellular protein modification process
GO:0042391	regulation of membrane potential	22.8902	0.0484003	0.0759549	biological_process
GO:0007093	mitotic cell cycle checkpoint	27.6606	0.040483	0.0679	biological_process
GO:0007275	multicellular organism development	2.5934	0.218026	0.231927	anatomical structure development
GO:0032092	positive regulation of protein binding	13.5521	0.079485	0.104986	biological_process
GO:0019216	regulation of lipid metabolic process	10.7889	0.0984457	0.121904	biological_process
GO:0050861	positive regulation of B cell receptor signaling pathway	132.83	0.00958109	0.0384457	biological_process
GO:0051000	positive regulation of nitric-oxide synthase activity	40.0918	0.0284958	0.0590404	biological_process
GO:0006915	apoptotic process	1.53706	0.502828	0.50602	cell death
GO:0048169	regulation of long-term neuronal synaptic plasticity	44.5182	0.0258138	0.0552903	biological_process
GO:0070778	L-aspartate transmembrane transport	392.961	0.00411635	0.0326221	transmembrane transport
GO:0043508	negative regulation of JUN kinase activity	72.678	0.0163741	0.0443639	biological_process
GO:0051291	protein heterooligomerization	16.3413	0.0666458	0.0943158	protein-containing complex assembly
GO:0010614	negative regulation of cardiac muscle hypertrophy	66.799	0.0177276	0.0468305	biological_process
GO:0001654	eye development	27.6606	0.040483	0.0679	anatomical structure development
GO:0060159	regulation of dopamine receptor signaling pathway	262.593	0.00548507	0.0334379	biological_process
GO:0008542	visual learning	18.6298	0.0588652	0.0855976	nervous system process
GO:0090084	negative regulation of inclusion body assembly	197.939	0.00685211	0.0344781	biological_process
GO:0051085	chaperone cofactor-dependent protein refolding	53.4257	0.0217782	0.0496669	protein folding
GO:0050435	amyloid-beta metabolic process	72.678	0.0163741	0.0443639	cellular nitrogen compound metabolic process
GO:0035556	intracellular signal transduction	3.6267	0.261284	0.273357	signal transduction
GO:0046330	positive regulation of JNK cascade	14.2921	0.07565	0.102923	biological_process
GO:0007399	nervous system development	5.23763	0.0736531	0.100638	anatomical structure development
GO:0098609	cell-cell adhesion	9.16266	0.114593	0.138122	cell adhesion
GO:0034755	iron ion transmembrane transport	113.857	0.0109431	0.038977	transmembrane transport
GO:0006457	protein folding	17.8895	0.00813192	0.0347324	protein folding
GO:0098656	anion transmembrane transport	99.6648	0.0123033	0.0406266	transmembrane transport
GO:0070779	D-aspartate import across plasma membrane	760.503	0.00274593	0.0326221	transmembrane transport
GO:0051966	regulation of synaptic transmission, glutamatergic	40.0918	0.0284958	0.0590404	biological_process
GO:1903615	positive regulation of protein tyrosine phosphatase activity	760.503	0.00274593	0.0326221	biological_process
GO:0048667	cell morphogenesis involved in neuron differentiation	88.5013	0.0136619	0.0408569	cell morphogenesis
GO:0032781	positive regulation of ATPase activity	27.6606	0.040483	0.0679	biological_process
GO:0048013	ephrin receptor signaling pathway	17.7996	0.0614652	0.0885658	signal transduction
GO:0035264	multicellular organism growth	10.3658	0.102195	0.125566	growth
GO:0070372	regulation of ERK1 and ERK2 cascade	38.1795	0.0298344	0.0602388	biological_process
GO:0006829	zinc ion transport	99.6648	0.0123033	0.0406266	transport
GO:0042026	protein refolding	47.1094	0.0244703	0.0534971	protein folding
GO:0001843	neural tube closure	11.0891	0.0959381	0.119734	anatomical structure formation involved in morphogenesis
GO:0035900	response to isolation stress	158.609	0.00821744	0.0347324	response to stress
GO:0035176	social behavior	19.5453	0.0562588	0.0837278	biological_process
GO:0030335	positive regulation of cell migration	5.19951	0.191494	0.205775	biological_process
GO:0006826	iron ion transport	72.678	0.0163741	0.0443639	transport
GO:0032228	regulation of synaptic transmission, GABAergic	72.678	0.0163741	0.0443639	biological_process
GO:0007168	receptor guanylyl cyclase signaling pathway	158.609	0.00821744	0.0347324	signal transduction
GO:0098712	L-glutamate import across plasma membrane	392.961	0.00411635	0.0326221	transmembrane transport
GO:0007632	visual behavior	262.593	0.00548507	0.0334379	biological_process
GO:1990791	dorsal root ganglion development	392.961	0.00411635	0.0326221	anatomical structure development
GO:0045744	negative regulation of G protein-coupled receptor signaling pathway	88.5013	0.0136619	0.0408569	biological_process
GO:0070268	cornification	32.076	0.0351719	0.0640775	cell death
GO:0099525	presynaptic dense core vesicle exocytosis	760.503	0.00274593	0.0326221	vesicle-mediated transport
GO:0010863	positive regulation of phospholipase C activity	88.5013	0.0136619	0.0408569	biological_process
GO:1901214	regulation of neuron death	47.1094	0.0244703	0.0534971	biological_process
GO:0007213	G protein-coupled acetylcholine receptor signaling pathway	158.609	0.00821744	0.0347324	signal transduction
GO:0090314	positive regulation of protein targeting to membrane	36.4247	0.0311712	0.0613744	biological_process
GO:0010043	response to zinc ion	29.7041	0.0378307	0.0655319	biological_process
GO:1900426	positive regulation of defense response to bacterium	392.961	0.00411635	0.0326221	biological_process
GO:0098810	neurotransmitter reuptake	760.503	0.00274593	0.0326221	transport
GO:1901998	toxin transport	24.3103	0.0457677	0.0725419	transport
GO:0030890	positive regulation of B cell proliferation	25.0699	0.044449	0.0715246	biological_process
GO:0006108	malate metabolic process	158.609	0.00821744	0.0347324	small molecule metabolic process
GO:0006868	glutamine transport	760.503	0.00274593	0.0326221	transport
GO:0070315	G1 to G0 transition involved in cell differentiation	392.961	0.00411635	0.0326221	biological_process
GO:0007049	cell cycle	3.51917	0.139398	0.157818	cell cycle
GO:0015824	proline transport	262.593	0.00548507	0.0334379	transport
GO:0007166	cell surface receptor signaling pathway	5.65461	0.177767	0.192328	signal transduction
GO:0045087	innate immune response	3.41474	0.274779	0.28653	immune system process
GO:0045087	innate immune response	3.41474	0.274779	0.28653	response to stress
GO:0008150	biological_process	1.91802	0.431132	0.436642	biological_process
GO:0061052	negative regulation of cell growth involved in cardiac muscle cell development	132.83	0.00958109	0.0384457	biological_process
GO:0050885	neuromuscular process controlling balance	19.5453	0.0562588	0.0837278	nervous system process
GO:0007269	neurotransmitter secretion	29.7041	0.0378307	0.0655319	transport
GO:0060325	face morphogenesis	66.6002	0.000676217	0.0326221	biological_process
GO:0060441	epithelial tube branching involved in lung morphogenesis	53.4257	0.0217782	0.0496669	biological_process
GO:0031647	regulation of protein stability	12.8967	0.0833056	0.108163	biological_process
GO:0071805	potassium ion transmembrane transport	21.0886	0.0523369	0.0793817	transmembrane transport
GO:0009617	response to bacterium	8.95715	0.117054	0.139497	biological_process
GO:0001975	response to amphetamine	32.076	0.0351719	0.0640775	biological_process
GO:0006835	dicarboxylic acid transport	392.961	0.00411635	0.0326221	transport
GO:0042493	response to drug	3.11868	0.296111	0.307761	biological_process
GO:0007283	spermatogenesis	5.27097	0.0728767	0.100295	biological_process
GO:0015804	neutral amino acid transport	132.83	0.00958109	0.0384457	transport
GO:0071870	cellular response to catecholamine stimulus	197.939	0.00685211	0.0344781	biological_process
GO:0000902	cell morphogenesis	12.2973	0.0871119	0.111349	cell morphogenesis
GO:0032496	response to lipopolysaccharide	6.34591	0.160312	0.175238	biological_process
GO:0007528	neuromuscular junction development	33.4112	0.03384	0.0638528	biological_process
GO:1901380	negative regulation of potassium ion transmembrane transport	113.857	0.0109431	0.038977	biological_process
GO:0055114	oxidation-reduction process	1.86351	0.440168	0.444374	biological_process
GO:0017157	regulation of exocytosis	44.5182	0.0258138	0.0552903	biological_process
GO:0046677	response to antibiotic	36.4247	0.0311712	0.0613744	biological_process
GO:1903748	negative regulation of establishment of protein localization to mitochondrion	760.503	0.00274593	0.0326221	biological_process
GO:0006914	autophagy	6.50454	0.156782	0.172569	autophagy
GO:0006537	glutamate biosynthetic process	262.593	0.00548507	0.0334379	biosynthetic process
GO:0006537	glutamate biosynthetic process	262.593	0.00548507	0.0334379	cellular amino acid metabolic process
GO:1900034	regulation of cellular response to heat	25.8793	0.0431286	0.0704731	biological_process
GO:0097193	intrinsic apoptotic signaling pathway	33.4112	0.03384	0.0638528	signal transduction
GO:0030308	negative regulation of cell growth	9.05768	0.115825	0.139077	biological_process
GO:0030324	lung development	23.9028	0.00470482	0.0334379	anatomical structure development
GO:0001662	behavioral fear response	33.4112	0.03384	0.0638528	response to stress
GO:0021537	telencephalon development	40.0918	0.0284958	0.0590404	anatomical structure development
GO:0060135	maternal process involved in female pregnancy	34.8559	0.0325064	0.0624518	biological_process
GO:0060160	negative regulation of dopamine receptor signaling pathway	392.961	0.00411635	0.0326221	biological_process
GO:0010659	cardiac muscle cell apoptotic process	197.939	0.00685211	0.0344781	cell death
GO:0051385	response to mineralocorticoid	262.593	0.00548507	0.0334379	biological_process
GO:0048026	positive regulation of mRNA splicing, via spliceosome	61.5832	0.0190795	0.0483856	biological_process
GO:1900029	positive regulation of ruffle assembly	88.5013	0.0136619	0.0408569	biological_process
GO:0045766	positive regulation of angiogenesis	8.12328	0.128053	0.14761	biological_process
GO:0032091	negative regulation of protein binding	13.3258	0.0807601	0.105789	biological_process
GO:0060046	regulation of acrosome reaction	760.503	0.00274593	0.0326221	biological_process
GO:0071902	positive regulation of protein serine/threonine kinase activity	21.0886	0.0523369	0.0793817	biological_process
GO:2000463	positive regulation of excitatory postsynaptic potential	50.0344	0.0231251	0.0512633	biological_process
GO:0007596	blood coagulation	7.87913	0.131691	0.151254	biological_process
GO:0007050	cell cycle arrest	7.57551	0.136522	0.155116	biological_process
GO:1901379	regulation of potassium ion transmembrane transport	72.678	0.0163741	0.0443639	biological_process
GO:0007420	brain development	3.9666	0.242226	0.255952	anatomical structure development
GO:0016081	synaptic vesicle docking	197.939	0.00685211	0.0344781	biological_process
GO:1900451	positive regulation of glutamate receptor signaling pathway	760.503	0.00274593	0.0326221	biological_process
GO:0007602	phototransduction	57.2138	0.0204297	0.0496669	signal transduction
GO:0030036	actin cytoskeleton organization	7.80097	0.132901	0.152093	cytoskeleton organization
GO:0046718	viral entry into host cell	13.5521	0.079485	0.104986	symbiotic process
GO:0006811	ion transport	9.56182	0.0257945	0.0552903	transport
GO:0045596	negative regulation of cell differentiation	26.7407	0.0418066	0.0690245	biological_process
GO:0043312	neutrophil degranulation	4.7956	0.0852267	0.10938	immune system process
GO:0043312	neutrophil degranulation	4.7956	0.0852267	0.10938	vesicle-mediated transport
GO:0009968	negative regulation of signal transduction	27.6606	0.040483	0.0679	biological_process
GO:0006935	chemotaxis	13.5521	0.079485	0.104986	locomotion
GO:0060452	positive regulation of cardiac muscle contraction	99.6648	0.0123033	0.0406266	biological_process
GO:0051384	response to glucocorticoid	13.3258	0.0807601	0.105789	biological_process
GO:0007342	fusion of sperm to egg plasma membrane involved in single fertilization	88.5013	0.0136619	0.0408569	membrane organization
GO:0000122	negative regulation of transcription by RNA polymerase II	3.42022	0.145599	0.163092	biological_process
GO:0030030	cell projection organization	5.2701	0.18922	0.204023	biological_process
GO:0030317	flagellated sperm motility	18.6298	0.0588652	0.0855976	cell motility
GO:0000188	inactivation of MAPK activity	66.799	0.0177276	0.0468305	biological_process
GO:0006955	immune response	4.69437	0.209476	0.223582	immune system process
GO:0031915	positive regulation of synaptic plasticity	88.5013	0.0136619	0.0408569	biological_process
GO:0090382	phagosome maturation	113.857	0.0109431	0.038977	biological_process
GO:0042088	T-helper 1 type immune response	113.857	0.0109431	0.038977	immune system process
GO:0042832	defense response to protozoan	57.2138	0.0204297	0.0496669	response to stress
GO:0050806	positive regulation of synaptic transmission	53.4257	0.0217782	0.0496669	biological_process
GO:0015811	L-cystine transport	262.593	0.00548507	0.0334379	transport
GO:0008285	negative regulation of cell proliferation	2.38126	0.366854	0.376352	biological_process
GO:0030534	adult behavior	34.8559	0.0325064	0.0624518	biological_process
GO:0002223	stimulatory C-type lectin receptor signaling pathway	24.3103	0.0457677	0.0725419	immune system process
GO:0002223	stimulatory C-type lectin receptor signaling pathway	24.3103	0.0457677	0.0725419	signal transduction
GO:0030521	androgen receptor signaling pathway	21.0886	0.0523369	0.0793817	signal transduction
GO:0050909	sensory perception of taste	79.9362	0.0150188	0.0428916	nervous system process
GO:0021545	cranial nerve development	262.593	0.00548507	0.0334379	anatomical structure development
GO:0003333	amino acid transmembrane transport	66.799	0.0177276	0.0468305	transmembrane transport
GO:0061351	neural precursor cell proliferation	88.5013	0.0136619	0.0408569	cell population proliferation
GO:0010628	positive regulation of gene expression	2.67337	0.335186	0.347236	biological_process
GO:0070574	cadmium ion transmembrane transport	392.961	0.00411635	0.0326221	transmembrane transport
GO:0030168	platelet activation	13.5521	0.079485	0.104986	biological_process
GO:0030198	extracellular matrix organization	7.09373	0.144917	0.162903	extracellular matrix organization
GO:0031532	actin cytoskeleton reorganization	19.0773	0.0575628	0.0848717	cytoskeleton organization
GO:0009408	response to heat	22.2601	0.0497141	0.0772518	response to stress
GO:0010629	negative regulation of gene expression	4.32479	0.224915	0.238455	biological_process
GO:0071333	cellular response to glucose stimulus	14.8229	0.0730854	0.100295	homeostatic process
GO:0007517	muscle organ development	11.0891	0.0959381	0.119734	anatomical structure development
GO:0050679	positive regulation of epithelial cell proliferation	16.3413	0.0666458	0.0943158	biological_process
GO:0042220	response to cocaine	26.7407	0.0418066	0.0690245	biological_process
GO:0007338	single fertilization	14.8229	0.0730854	0.100295	biological_process
GO:0051896	regulation of protein kinase B signaling	88.5013	0.0136619	0.0408569	biological_process
GO:0098696	regulation of neurotransmitter receptor localization to postsynaptic specialization membrane	392.961	0.00411635	0.0326221	biological_process
GO:0055085	transmembrane transport	8.96667	0.0289644	0.0596216	transmembrane transport
GO:2000251	positive regulation of actin cytoskeleton reorganization	53.4257	0.0217782	0.0496669	biological_process
GO:0060384	innervation	50.0344	0.0231251	0.0512633	biological_process
GO:0045944	positive regulation of transcription by RNA polymerase II	1.26009	0.570802	0.570802	biological_process
GO:0016056	rhodopsin mediated signaling pathway	113.857	0.0109431	0.038977	signal transduction
GO:0090398	cellular senescence	42.2308	0.0271556	0.0573889	response to stress
GO:0090398	cellular senescence	42.2308	0.0271556	0.0573889	aging
GO:0030509	BMP signaling pathway	17.4091	0.0627628	0.0900263	signal transduction
GO:1904158	axonemal central apparatus assembly	392.961	0.00411635	0.0326221	cellular component assembly
GO:0035722	interleukin-12-mediated signaling pathway	20.0383	0.0549531	0.0825598	signal transduction
GO:0042769	DNA damage response, detection of DNA damage	23.5958	0.0470848	0.0742582	response to stress
GO:0051146	striated muscle cell differentiation	53.4257	0.0217782	0.0496669	cell differentiation
GO:0031397	negative regulation of protein ubiquitination	20.0383	0.0549531	0.0825598	biological_process
GO:0051924	regulation of calcium ion transport	32.076	0.0351719	0.0640775	biological_process
GO:0055119	relaxation of cardiac muscle	79.9362	0.0150188	0.0428916	biological_process
GO:0008104	protein localization	11.9274	0.0896416	0.113666	biological_process
GO:0006338	chromatin remodeling	11.9274	0.0896416	0.113666	biological_process
GO:0071360	cellular response to exogenous dsRNA	57.2138	0.0204297	0.0496669	biological_process
GO:0009449	gamma-aminobutyric acid biosynthetic process	392.961	0.00411635	0.0326221	biosynthetic process
GO:0009449	gamma-aminobutyric acid biosynthetic process	392.961	0.00411635	0.0326221	cellular amino acid metabolic process
GO:0032729	positive regulation of interferon-gamma production	21.6608	0.0510263	0.0789041	biological_process
GO:0007193	adenylate cyclase-inhibiting G protein-coupled receptor signaling pathway	29.7041	0.0378307	0.0655319	signal transduction
GO:0043410	positive regulation of MAPK cascade	10.2314	0.103442	0.126607	biological_process
GO:0015808	L-alanine transport	392.961	0.00411635	0.0326221	transport
GO:0007204	positive regulation of cytosolic calcium ion concentration	11.0891	0.0959381	0.119734	homeostatic process
GO:0015810	aspartate transmembrane transport	392.961	0.00411635	0.0326221	transmembrane transport
GO:0007186	G protein-coupled receptor signaling pathway	7.01419	0.0447217	0.0715998	signal transduction
GO:0045892	negative regulation of transcription, DNA-templated	2.0774	0.406677	0.415861	biological_process
GO:0006952	defense response	15.3949	0.0705144	0.0993469	response to stress
GO:1990830	cellular response to leukemia inhibitory factor	8.75586	0.119509	0.141889	biological_process
GO:0006887	exocytosis	26.3902	0.00390316	0.0326221	vesicle-mediated transport
GO:0002903	negative regulation of B cell apoptotic process	158.609	0.00821744	0.0347324	biological_process
GO:0043278	response to morphine	34.8559	0.0325064	0.0624518	biological_process
GO:0045471	response to ethanol	8.29458	0.125619	0.146402	biological_process
GO:0002521	leukocyte differentiation	197.939	0.00685211	0.0344781	cell differentiation
GO:0043066	negative regulation of apoptotic process	1.92312	0.430304	0.436642	biological_process
GO:0030336	negative regulation of cell migration	8.47321	0.12318	0.144622	biological_process
GO:0034260	negative regulation of GTPase activity	18.6298	0.0588652	0.0855976	biological_process
GO:0008284	positive regulation of cell proliferation	4.85282	0.0835963	0.108163	biological_process
GO:0051260	protein homooligomerization	5.86798	0.171985	0.187351	protein-containing complex assembly
GO:0015825	L-serine transport	262.593	0.00548507	0.0334379	transport
GO:0007165	signal transduction	6.99841	0.00790331	0.0347324	signal transduction
GO:0000187	activation of MAPK activity	8.95715	0.117054	0.139497	biological_process
GO:0010975	regulation of neuron projection development	29.7041	0.0378307	0.0655319	biological_process
GO:0008277	regulation of G protein-coupled receptor signaling pathway	89.7266	0.000386725	0.0326221	biological_process
GO:0031668	cellular response to extracellular stimulus	50.0344	0.0231251	0.0512633	biological_process
GO:1902476	chloride transmembrane transport	36.4247	0.0311712	0.0613744	transmembrane transport
GO:0050890	cognition	22.2601	0.0497141	0.0772518	nervous system process
GO:0007626	locomotory behavior	10.3658	0.102195	0.125566	biological_process
GO:0015813	L-glutamate transmembrane transport	197.939	0.00685211	0.0344781	transmembrane transport
GO:0034383	low-density lipoprotein particle clearance	38.1795	0.0298344	0.0602388	biological_process

## Sheet: class 2 family
GO_accession	GO_term	oddsRatio	pvalue	FDR	GOSlim
GO:0032460	negative regulation of protein oligomerization	178.272	0.00739824	0.0258213	biological_process
GO:0097050	type B pancreatic cell apoptotic process	854.789	0.00247151	0.0235546	cell death
GO:1904659	glucose transmembrane transport	149.149	0.00862654	0.0280627	transmembrane transport
GO:0042759	long-chain fatty acid biosynthetic process	64.3124	0.0184044	0.0356085	biosynthetic process
GO:0042759	long-chain fatty acid biosynthetic process	64.3124	0.0184044	0.0356085	lipid metabolic process
GO:0042759	long-chain fatty acid biosynthetic process	64.3124	0.0184044	0.0356085	small molecule metabolic process
GO:0000122	negative regulation of transcription by RNA polymerase II	1.70699	0.471047	0.473708	biological_process
GO:0046323	glucose import	149.149	0.00862654	0.0280627	transmembrane transport
GO:0098911	regulation of ventricular cardiac muscle cell action potential	90.0763	0.0135262	0.0310667	biological_process
GO:0006892	post-Golgi vesicle-mediated transport	74.8681	0.015968	0.03305	vesicle-mediated transport
GO:0009750	response to fructose	223.278	0.00616859	0.0258213	biological_process
GO:0009612	response to mechanical stimulus	16.6721	0.0660195	0.0810447	biological_process
GO:0006811	ion transport	19.2238	0.00125032	0.0235546	transport
GO:0006812	cation transport	27.3383	0.0412841	0.0576358	transport
GO:0006874	cellular calcium ion homeostasis	14.2808	0.0764456	0.0898173	homeostatic process
GO:0043068	positive regulation of programmed cell death	127.917	0.00985349	0.0280627	biological_process
GO:0042552	myelination	48.9458	0.00125151	0.0235546	biological_process
GO:0090023	positive regulation of neutrophil chemotaxis	64.3124	0.0184044	0.0356085	biological_process
GO:0090140	regulation of mitochondrial fission	127.917	0.00985349	0.0280627	biological_process
GO:0051209	release of sequestered calcium ion into cytosol	37.6008	0.0305061	0.0482674	homeostatic process
GO:0051209	release of sequestered calcium ion into cytosol	37.6008	0.0305061	0.0482674	transmembrane transport
GO:0032465	regulation of cytokinesis	29.0984	0.0388982	0.0558378	biological_process
GO:0040018	positive regulation of multicellular organism growth	28.1909	0.0400918	0.05732	biological_process
GO:0086005	ventricular cardiac muscle cell action potential	60.0516	0.0196206	0.0369573	biological_process
GO:0043473	pigmentation	26.5354	0.042475	0.0590668	pigmentation
GO:0045793	positive regulation of cell size	112.096	0.0110791	0.0285808	biological_process
GO:0021983	pituitary gland development	36.0731	0.031709	0.0495105	anatomical structure development
GO:0071470	cellular response to osmotic stress	332.737	3.79084e-05	0.00674769	response to stress
GO:0032402	melanosome transport	50.0321	0.0232611	0.0400046	transport
GO:0043588	skin development	23.7086	0.0472257	0.0636831	anatomical structure development
GO:0048666	neuron development	19.5872	0.0566642	0.0720445	anatomical structure development
GO:0051775	response to redox state	112.096	0.0110791	0.0285808	biological_process
GO:2001054	negative regulation of mesenchymal cell apoptotic process	223.278	0.00616859	0.0258213	biological_process
GO:0035584	calcium-mediated signaling using intracellular calcium source	56.3236	0.0208354	0.0374617	signal transduction
GO:0014044	Schwann cell development	127.917	0.00985349	0.0280627	anatomical structure development
GO:0007596	blood coagulation	8.86393	0.119335	0.130317	biological_process
GO:0001822	kidney development	20.857	0.00631717	0.0258213	anatomical structure development
GO:0086029	Purkinje myocyte to ventricular cardiac muscle cell signaling	854.789	0.00247151	0.0235546	cell-cell signaling
GO:0008360	regulation of cell shape	10.5535	0.101497	0.113984	biological_process
GO:0010468	regulation of gene expression	4.92191	0.20288	0.212427	biological_process
GO:0042177	negative regulation of protein catabolic process	27.3383	0.0412841	0.0576358	biological_process
GO:0106001	intestinal hexose absorption	854.789	0.00247151	0.0235546	transport
GO:0071277	cellular response to calcium ion	20.0258	0.055489	0.0715727	biological_process
GO:0045597	positive regulation of cell differentiation	23.1017	0.0484101	0.0647894	biological_process
GO:0009653	anatomical structure morphogenesis	12.6561	0.0856263	0.0986503	biological_process
GO:0000183	chromatin silencing at rDNA	112.096	0.0110791	0.0285808	biological_process
GO:0071158	positive regulation of cell cycle arrest	39.209	0.0293019	0.0465691	biological_process
GO:0006936	muscle contraction	33.653	0.00255238	0.0235546	biological_process
GO:0048880	sensory system development	434.058	0.00370522	0.0235546	anatomical structure development
GO:0045444	fat cell differentiation	15.7904	0.0695065	0.083879	cell differentiation
GO:0008643	carbohydrate transport	50.0321	0.0232611	0.0400046	transport
GO:0043065	positive regulation of apoptotic process	3.50887	0.27094	0.280391	biological_process
GO:0008584	male gonad development	10.81	0.0992451	0.112163	anatomical structure development
GO:0051321	meiotic cell cycle	9.96263	0.107106	0.119155	cell cycle
GO:0021799	cerebral cortex radially oriented cell migration	127.917	0.00985349	0.0280627	cell motility
GO:0021562	vestibulocochlear nerve development	854.789	0.00247151	0.0235546	anatomical structure development
GO:0010628	positive regulation of gene expression	6.8971	0.047617	0.0639685	biological_process
GO:0006816	calcium ion transport	14.0568	0.0775977	0.090277	transport
GO:0090103	cochlea morphogenesis	47.4148	0.0244719	0.0412891	biological_process
GO:0071456	cellular response to hypoxia	9.5327	0.11157	0.123735	response to stress
GO:0098904	regulation of AV node cell action potential	434.058	0.00370522	0.0235546	biological_process
GO:0060964	regulation of gene silencing by miRNA	47.4148	0.0244719	0.0412891	biological_process
GO:0032962	positive regulation of inositol trisphosphate biosynthetic process	223.278	0.00616859	0.0258213	biological_process
GO:0050982	detection of mechanical stimulus	223.278	0.00616859	0.0258213	biological_process
GO:0006915	apoptotic process	1.72942	0.466818	0.470785	cell death
GO:0007420	brain development	4.46269	0.2209	0.230617	anatomical structure development
GO:0050896	response to stimulus	7.44319	0.140109	0.150691	biological_process
GO:0006508	proteolysis	3.32931	0.282994	0.292017	biological_process
GO:0051262	protein tetramerization	33.4031	0.0341107	0.0514551	protein-containing complex assembly
GO:0033625	positive regulation of integrin activation	178.272	0.00739824	0.0258213	biological_process
GO:0051481	negative regulation of cytosolic calcium ion concentration	90.0763	0.0135262	0.0310667	homeostatic process
GO:0044267	cellular protein metabolic process	14.2249	0.0129434	0.0310667	biological_process
GO:0048878	chemical homeostasis	854.789	0.00247151	0.0235546	homeostatic process
GO:0060401	cytosolic calcium ion transport	434.058	0.00370522	0.0235546	transport
GO:0045892	negative regulation of transcription, DNA-templated	2.33745	0.374862	0.38238	biological_process
GO:0021987	cerebral cortex development	14.2808	0.0764456	0.0898173	anatomical structure development
GO:0019221	cytokine-mediated signaling pathway	5.7345	0.177239	0.187788	signal transduction
GO:0048747	muscle fiber development	74.8681	0.015968	0.03305	anatomical structure development
GO:0048741	skeletal muscle fiber development	53.0318	0.0220489	0.0388585	anatomical structure development
GO:0035690	cellular response to drug	15.517	0.0706662	0.0841377	biological_process
GO:0008645	hexose transmembrane transport	178.272	0.00739824	0.0258213	transmembrane transport
GO:0050428	3'-phosphoadenosine 5'-phosphosulfate biosynthetic process	292.208	0.00493758	0.0258213	biosynthetic process
GO:0050428	3'-phosphoadenosine 5'-phosphosulfate biosynthetic process	292.208	0.00493758	0.0258213	sulfur compound metabolic process
GO:0050428	3'-phosphoadenosine 5'-phosphosulfate biosynthetic process	292.208	0.00493758	0.0258213	cellular nitrogen compound metabolic process
GO:0050428	3'-phosphoadenosine 5'-phosphosulfate biosynthetic process	292.208	0.00493758	0.0258213	small molecule metabolic process
GO:0001823	mesonephros development	90.0763	0.0135262	0.0310667	anatomical structure development
GO:0051591	response to cAMP	20.9712	0.0531345	0.069289	biological_process
GO:0071453	cellular response to oxygen levels	434.058	0.00370522	0.0235546	biological_process
GO:0065003	protein-containing complex assembly	9.13868	0.116015	0.127473	protein-containing complex assembly
GO:0051480	regulation of cytosolic calcium ion concentration	39.209	0.0293019	0.0465691	homeostatic process
GO:0007507	heart development	5.09505	0.196792	0.207272	anatomical structure development
GO:0016540	protein autoprocessing	74.8681	0.015968	0.03305	protein maturation
GO:0045595	regulation of cell differentiation	27.3383	0.0412841	0.0576358	biological_process
GO:0045893	positive regulation of transcription, DNA-templated	2.14082	0.400457	0.406162	biological_process
GO:0042391	regulation of membrane potential	60.4493	0.000837748	0.0235546	biological_process
GO:0042149	cellular response to glucose starvation	27.3383	0.0412841	0.0576358	response to stress
GO:0043069	negative regulation of programmed cell death	74.8681	0.015968	0.03305	biological_process
GO:0003220	left ventricular cardiac muscle tissue morphogenesis	854.789	0.00247151	0.0235546	biological_process
GO:0045814	negative regulation of gene expression, epigenetic	56.3236	0.0208354	0.0374617	biological_process
GO:0060402	calcium ion transport into cytosol	99.6648	0.0123033	0.0299999	homeostatic process
GO:0060402	calcium ion transport into cytosol	99.6648	0.0123033	0.0299999	transport
GO:0050767	regulation of neurogenesis	36.0731	0.031709	0.0495105	biological_process
GO:0070837	dehydroascorbic acid transport	854.789	0.00247151	0.0235546	transport
GO:0032252	secretory granule localization	434.058	0.00370522	0.0235546	biological_process
GO:0003223	ventricular compact myocardium morphogenesis	178.272	0.00739824	0.0258213	biological_process
GO:0060081	membrane hyperpolarization	112.096	0.0110791	0.0285808	biological_process
GO:0043129	surfactant homeostasis	127.917	0.00985349	0.0280627	homeostatic process
GO:0030307	positive regulation of cell growth	13.4139	0.0810461	0.0939818	biological_process
GO:0001708	cell fate specification	69.1683	0.0171869	0.034963	biological_process
GO:0016197	endosomal transport	18.012	0.0613522	0.0766365	vesicle-mediated transport
GO:0016192	vesicle-mediated transport	5.31343	0.189637	0.200328	vesicle-mediated transport
GO:0043931	ossification involved in bone maturation	127.917	0.00985349	0.0280627	biological_process
GO:0015705	iodide transport	292.208	0.00493758	0.0258213	transport
GO:0001666	response to hypoxia	14.6417	0.0122683	0.0299999	response to stress
GO:0071346	cellular response to interferon-gamma	16.3674	0.0671831	0.0821897	biological_process
GO:0015031	protein transport	1.9735	0.425117	0.429948	protein transport
GO:0048935	peripheral nervous system neuron development	127.917	0.00985349	0.0280627	anatomical structure development
GO:0030318	melanocyte differentiation	53.0318	0.0220489	0.0388585	cell differentiation
GO:0034605	cellular response to heat	20.4861	0.0543124	0.0703099	response to stress
GO:0050663	cytokine secretion	112.096	0.0110791	0.0285808	protein transport
GO:0042476	odontogenesis	34.661	0.0329105	0.0507192	biological_process
GO:0070633	transepithelial transport	434.058	0.00370522	0.0235546	transport
GO:1902476	chloride transmembrane transport	40.9972	0.0280964	0.0456727	transmembrane transport
GO:0072659	protein localization to plasma membrane	9.42966	0.112683	0.124582	biological_process
GO:0010460	positive regulation of heart rate	56.3236	0.0208354	0.0374617	biological_process
GO:0006820	anion transport	127.917	0.00985349	0.0280627	transport
GO:0015698	inorganic anion transport	99.6648	0.0123033	0.0299999	transport
GO:0071310	cellular response to organic substance	29.0984	0.0388982	0.0558378	biological_process
GO:0034766	negative regulation of ion transmembrane transport	434.058	0.00370522	0.0235546	biological_process
GO:0003300	cardiac muscle hypertrophy	112.096	0.0110791	0.0285808	biological_process
GO:0007411	axon guidance	7.25605	0.143349	0.152791	biological_process
GO:0008285	negative regulation of cell proliferation	2.67921	0.337225	0.346971	biological_process
GO:0071392	cellular response to estradiol stimulus	33.4031	0.0341107	0.0514551	biological_process
GO:0008340	determination of adult lifespan	60.0516	0.0196206	0.0369573	biological_process
GO:1904016	response to Thyroglobulin triiodothyronine	854.789	0.00247151	0.0235546	biological_process
GO:0060133	somatotropin secreting cell development	854.789	0.00247151	0.0235546	anatomical structure development
GO:1901796	regulation of signal transduction by p53 class mediator	14.0568	0.0775977	0.090277	biological_process
GO:0022011	myelination in peripheral nervous system	64.3124	0.0184044	0.0356085	biological_process
GO:0071318	cellular response to ATP	69.1683	0.0171869	0.034963	biological_process
GO:0001967	suckling behavior	74.8681	0.015968	0.03305	biological_process
GO:0007268	chemical synaptic transmission	7.84031	0.133596	0.14456	cell-cell signaling
GO:0050770	regulation of axonogenesis	47.4148	0.0244719	0.0412891	biological_process
GO:0030182	neuron differentiation	10.6803	0.100372	0.113077	cell differentiation
GO:0010882	regulation of cardiac muscle contraction by calcium ion signaling	127.917	0.00985349	0.0280627	signal transduction
GO:0001938	positive regulation of endothelial cell proliferation	16.9882	0.0648546	0.0804469	biological_process
GO:0033292	T-tubule organization	223.278	0.00616859	0.0258213	membrane organization
GO:0001503	ossification	11.3668	0.0947257	0.107396	biological_process
GO:0008366	axon ensheathment	223.278	0.00616859	0.0258213	biological_process
GO:0006303	double-strand break repair via nonhomologous end joining	24.3845	0.04604	0.0627978	DNA metabolic process
GO:0006303	double-strand break repair via nonhomologous end joining	24.3845	0.04604	0.0627978	response to stress
GO:0007605	sensory perception of sound	33.3654	0.000264017	0.015665	nervous system process
GO:0043922	negative regulation by host of viral transcription	99.6648	0.0123033	0.0299999	biological_process
GO:0051290	protein heterotetramerization	33.4031	0.0341107	0.0514551	protein-containing complex assembly
GO:0030574	collagen catabolic process	64.3124	0.0184044	0.0356085	catabolic process
GO:0016233	telomere capping	81.743	0.0147478	0.0324087	DNA metabolic process
GO:0016233	telomere capping	81.743	0.0147478	0.0324087	homeostatic process
GO:0016233	telomere capping	81.743	0.0147478	0.0324087	chromosome organization
GO:1902074	response to salt	292.208	0.00493758	0.0258213	biological_process
GO:0060384	innervation	56.3236	0.0208354	0.0374617	biological_process
GO:0002027	regulation of heart rate	34.661	0.0329105	0.0507192	biological_process
GO:0007588	excretion	89.3591	0.000401754	0.0204321	biological_process
GO:0030073	insulin secretion	30.0664	0.0377033	0.0552361	protein transport
GO:0010666	positive regulation of cardiac muscle cell apoptotic process	99.6648	0.0123033	0.0299999	biological_process
GO:0042438	melanin biosynthetic process	90.0763	0.0135262	0.0310667	biosynthetic process
GO:0042438	melanin biosynthetic process	90.0763	0.0135262	0.0310667	secondary metabolic process
GO:0019722	calcium-mediated signaling	19.5872	0.0566642	0.0720445	signal transduction
GO:2000679	positive regulation of transcription regulatory region DNA binding	81.743	0.0147478	0.0324087	biological_process
GO:0046415	urate metabolic process	149.149	0.00862654	0.0280627	cellular nitrogen compound metabolic process
GO:0046415	urate metabolic process	149.149	0.00862654	0.0280627	small molecule metabolic process
GO:0009617	response to bacterium	10.0766	0.105987	0.11828	biological_process
GO:0051402	neuron apoptotic process	29.0984	0.0388982	0.0558378	cell death
GO:0050435	amyloid-beta metabolic process	81.743	0.0147478	0.0324087	cellular nitrogen compound metabolic process
GO:0008272	sulfate transport	178.272	0.00739824	0.0258213	transport
GO:0005975	carbohydrate metabolic process	7.38086	0.14119	0.151397	carbohydrate metabolic process
GO:0006334	nucleosome assembly	34.661	0.0329105	0.0507192	protein-containing complex assembly
GO:0048663	neuron fate commitment	39.209	0.0293019	0.0465691	biological_process
GO:0007399	nervous system development	2.61187	0.344059	0.352983	anatomical structure development
GO:0070588	calcium ion transmembrane transport	18.7655	0.0590108	0.0742327	transmembrane transport
GO:0030947	regulation of vascular endothelial growth factor receptor signaling pathway	292.208	0.00493758	0.0258213	biological_process
GO:0060113	inner ear receptor cell differentiation	178.272	0.00739824	0.0258213	cell differentiation
GO:0032496	response to lipopolysaccharide	7.13847	0.145503	0.154624	biological_process
GO:2001150	positive regulation of dipeptide transmembrane transport	854.789	0.00247151	0.0235546	biological_process
GO:0031000	response to caffeine	127.917	0.00985349	0.0280627	biological_process
GO:0035864	response to potassium ion	223.278	0.00616859	0.0258213	biological_process
GO:0007416	synapse assembly	27.3383	0.0412841	0.0576358	cellular component assembly
GO:0006906	vesicle fusion	53.0318	0.0220489	0.0388585	membrane organization
GO:0015701	bicarbonate transport	81.743	0.0147478	0.0324087	transport
GO:0043524	negative regulation of neuron apoptotic process	7.84031	0.133596	0.14456	biological_process
GO:0019915	lipid storage	50.0321	0.0232611	0.0400046	biological_process
GO:0050974	detection of mechanical stimulus involved in sensory perception	854.789	0.00247151	0.0235546	biological_process
GO:0071260	cellular response to mechanical stimulus	34.7979	0.0023947	0.0235546	biological_process
GO:0045944	positive regulation of transcription by RNA polymerase II	1.41778	0.532894	0.532894	biological_process
GO:0045652	regulation of megakaryocyte differentiation	31.1015	0.0365071	0.0539275	biological_process
GO:0042789	mRNA transcription by RNA polymerase II	56.3236	0.0208354	0.0374617	cellular nitrogen compound metabolic process
GO:0042789	mRNA transcription by RNA polymerase II	56.3236	0.0208354	0.0374617	biosynthetic process
GO:0033619	membrane protein proteolysis	127.917	0.00985349	0.0280627	biological_process
GO:0050892	intestinal absorption	81.743	0.0147478	0.0324087	transport
GO:0060041	retina development in camera-type eye	16.6721	0.0660195	0.0810447	anatomical structure development
GO:0097066	response to thyroid hormone	112.096	0.0110791	0.0285808	biological_process
GO:0050796	regulation of insulin secretion	18.7655	0.0590108	0.0742327	biological_process
GO:0055117	regulation of cardiac muscle contraction	56.3236	0.0208354	0.0374617	biological_process
GO:0032200	telomere organization	854.789	0.00247151	0.0235546	chromosome organization
GO:0021869	forebrain ventricular zone progenitor cell division	854.789	0.00247151	0.0235546	cell division
GO:0006970	response to osmotic stress	47.4148	0.0244719	0.0412891	response to stress
GO:0043433	negative regulation of DNA-binding transcription factor activity	15.7904	0.0695065	0.083879	biological_process
GO:0032869	cellular response to insulin stimulus	49.7304	8.44242e-05	0.00751375	biological_process
GO:0002003	angiotensin maturation	112.096	0.0110791	0.0285808	cellular nitrogen compound metabolic process
GO:0002003	angiotensin maturation	112.096	0.0110791	0.0285808	protein maturation
GO:0009786	regulation of asymmetric cell division	434.058	0.00370522	0.0235546	biological_process
GO:0019886	antigen processing and presentation of exogenous peptide antigen via MHC class II	14.2808	0.0764456	0.0898173	immune system process
GO:0006071	glycerol metabolic process	178.272	0.00739824	0.0258213	carbohydrate metabolic process
GO:0006071	glycerol metabolic process	178.272	0.00739824	0.0258213	small molecule metabolic process
GO:0045596	negative regulation of cell differentiation	30.0664	0.0377033	0.0552361	biological_process
GO:0071332	cellular response to fructose stimulus	653.032	1.35648e-05	0.00482906	biological_process
GO:0002281	macrophage activation involved in immune response	99.6648	0.0123033	0.0299999	immune system process
GO:0051090	regulation of DNA-binding transcription factor activity	60.0516	0.0196206	0.0369573	biological_process
GO:0021984	adenohypophysis development	127.917	0.00985349	0.0280627	anatomical structure development
GO:0071286	cellular response to magnesium ion	223.278	0.00616859	0.0258213	biological_process
GO:0030048	actin filament-based movement	90.0763	0.0135262	0.0310667	biological_process
GO:0045785	positive regulation of cell adhesion	21.4572	0.0519554	0.0685041	biological_process
GO:0021979	hypothalamus cell differentiation	292.208	0.00493758	0.0258213	cell differentiation
GO:0098735	positive regulation of the force of heart contraction	223.278	0.00616859	0.0258213	biological_process
GO:0010629	negative regulation of gene expression	11.1799	0.0201474	0.0374617	biological_process
GO:0046326	positive regulation of glucose import	33.4031	0.0341107	0.0514551	biological_process
GO:0001714	endodermal cell fate specification	223.278	0.00616859	0.0258213	biological_process
GO:0000165	MAPK cascade	7.31956	0.14227	0.152097	signal transduction
GO:0000165	MAPK cascade	7.31956	0.14227	0.152097	cellular protein modification process
GO:0021879	forebrain neuron differentiation	112.096	0.0110791	0.0285808	cell differentiation
GO:0010033	response to organic substance	12.4789	0.0867681	0.0996434	biological_process
GO:0060048	cardiac muscle contraction	27.3383	0.0412841	0.0576358	biological_process
GO:0021986	habenula development	434.058	0.00370522	0.0235546	anatomical structure development
GO:1903506	regulation of nucleic acid-templated transcription	74.8681	0.015968	0.03305	biological_process
GO:0001778	plasma membrane repair	178.272	0.00739824	0.0258213	plasma membrane organization
GO:0006366	transcription by RNA polymerase II	4.22138	0.231732	0.240515	cellular nitrogen compound metabolic process
GO:0006366	transcription by RNA polymerase II	4.22138	0.231732	0.240515	biosynthetic process
GO:0001824	blastocyst development	50.0321	0.0232611	0.0400046	anatomical structure development
GO:0060968	regulation of gene silencing	854.789	0.00247151	0.0235546	biological_process
GO:0033634	positive regulation of cell-cell adhesion mediated by integrin	178.272	0.00739824	0.0258213	biological_process
GO:0030900	forebrain development	15.7904	0.0695065	0.083879	anatomical structure development
GO:0090102	cochlea development	39.209	0.0293019	0.0465691	anatomical structure development
GO:0042593	glucose homeostasis	10.0766	0.105987	0.11828	homeostatic process
GO:0098655	cation transmembrane transport	53.0318	0.0220489	0.0388585	transmembrane transport
GO:0072218	metanephric ascending thin limb development	434.058	0.00370522	0.0235546	anatomical structure development
GO:0002803	positive regulation of antibacterial peptide production	854.789	0.00247151	0.0235546	biological_process
GO:0008015	blood circulation	25.7788	0.0436647	0.0604849	circulatory system process
GO:0009611	response to wounding	15.517	0.0706662	0.0841377	response to stress
GO:0005989	lactose biosynthetic process	434.058	0.00370522	0.0235546	biosynthetic process
GO:0005989	lactose biosynthetic process	434.058	0.00370522	0.0235546	carbohydrate metabolic process
GO:0006325	chromatin organization	4.30652	0.227809	0.237134	biological_process
GO:0090259	regulation of retinal ganglion cell axon guidance	434.058	0.00370522	0.0235546	biological_process
GO:0048820	hair follicle maturation	127.917	0.00985349	0.0280627	developmental maturation
GO:0006959	humoral immune response	25.0621	0.044853	0.0616512	immune system process
GO:0090279	regulation of calcium ion import	127.917	0.00985349	0.0280627	biological_process
GO:0008217	regulation of blood pressure	18.3922	0.0601822	0.0754396	biological_process
GO:0030317	flagellated sperm motility	20.9712	0.0531345	0.069289	cell motility
GO:0042491	inner ear auditory receptor cell differentiation	127.917	0.00985349	0.0280627	cell differentiation
GO:0048469	cell maturation	76.2225	0.000542313	0.0235546	developmental maturation
GO:0006885	regulation of pH	74.8681	0.015968	0.03305	homeostatic process
GO:0034220	ion transmembrane transport	40.2001	0.000155357	0.0110614	transmembrane transport
GO:0021985	neurohypophysis development	854.789	0.00247151	0.0235546	anatomical structure development
GO:0006357	regulation of transcription by RNA polymerase II	1.55153	0.502492	0.503908	biological_process
GO:0031175	neuron projection development	8.12936	0.129231	0.140691	biological_process
GO:0048665	neuron fate specification	64.3124	0.0184044	0.0356085	biological_process
GO:0021559	trigeminal nerve development	178.272	0.00739824	0.0258213	anatomical structure development
GO:0007417	central nervous system development	9.04298	0.117123	0.128295	anatomical structure development
GO:0050885	neuromuscular process controlling balance	21.9816	0.0507749	0.0671965	nervous system process
GO:0060965	negative regulation of gene silencing by miRNA	223.278	0.00616859	0.0258213	biological_process
GO:0010996	response to auditory stimulus	99.6648	0.0123033	0.0299999	biological_process
GO:1901896	positive regulation of calcium-transporting ATPase activity	292.208	0.00493758	0.0258213	biological_process
GO:0043567	regulation of insulin-like growth factor receptor signaling pathway	292.208	0.00493758	0.0258213	biological_process
GO:0014850	response to muscle activity	50.0321	0.0232611	0.0400046	biological_process
GO:0006336	DNA replication-independent nucleosome assembly	112.096	0.0110791	0.0285808	protein-containing complex assembly
GO:0035019	somatic stem cell population maintenance	21.9816	0.0507749	0.0671965	biological_process
GO:0003091	renal water homeostasis	64.3124	0.0184044	0.0356085	homeostatic process
GO:0006355	regulation of transcription, DNA-templated	3.65461	0.135147	0.145795	biological_process
GO:0006582	melanin metabolic process	434.058	0.00370522	0.0235546	secondary metabolic process
GO:0010827	regulation of glucose transmembrane transport	178.272	0.00739824	0.0258213	biological_process
GO:1902600	proton transmembrane transport	15.517	0.0706662	0.0841377	transmembrane transport
GO:0008284	positive regulation of cell proliferation	2.42007	0.365016	0.373407	biological_process
GO:0042493	response to drug	8.05108	0.0363317	0.0539275	biological_process
GO:0006821	chloride transport	40.9972	0.0280964	0.0456727	transport
GO:0006887	exocytosis	13.026	0.0833387	0.0963266	vesicle-mediated transport
GO:0048305	immunoglobulin secretion	292.208	0.00493758	0.0258213	protein transport
GO:0030520	intracellular estrogen receptor signaling pathway	60.0516	0.0196206	0.0369573	signal transduction
GO:0045672	positive regulation of osteoclast differentiation	56.3236	0.0208354	0.0374617	biological_process
GO:0061025	membrane fusion	31.1015	0.0365071	0.0539275	membrane organization
GO:1903779	regulation of cardiac conduction	39.209	0.0293019	0.0465691	biological_process
GO:0043312	neutrophil degranulation	5.48137	0.0704353	0.0841377	immune system process
GO:0043312	neutrophil degranulation	5.48137	0.0704353	0.0841377	vesicle-mediated transport
GO:0021953	central nervous system neuron differentiation	112.096	0.0110791	0.0285808	cell differentiation
GO:0007601	visual perception	14.7487	0.012102	0.0299999	nervous system process
GO:0098907	regulation of SA node cell action potential	854.789	0.00247151	0.0235546	biological_process
GO:0048839	inner ear development	20.9712	0.0531345	0.069289	anatomical structure development
GO:0060070	canonical Wnt signaling pathway	32.211	0.0353095	0.0530388	signal transduction
GO:0071872	cellular response to epinephrine stimulus	81.743	0.0147478	0.0324087	biological_process
GO:0070296	sarcoplasmic reticulum calcium ion transport	292.208	0.00493758	0.0258213	transport
GO:0021535	cell migration in hindbrain	854.789	0.00247151	0.0235546	cell motility
GO:0043066	negative regulation of apoptotic process	2.16371	0.39731	0.404121	biological_process
GO:0030321	transepithelial chloride transport	223.278	0.00616859	0.0258213	transport
GO:0007565	female pregnancy	12.1388	0.089048	0.101606	biological_process
GO:0005513	detection of calcium ion	127.917	0.00985349	0.0280627	biological_process
GO:0048675	axon extension	42.9806	0.0268896	0.0441138	growth
GO:0007275	multicellular organism development	8.32521	0.00523733	0.0258213	anatomical structure development
GO:0071320	cellular response to cAMP	20.4861	0.0543124	0.0703099	biological_process
GO:0051284	positive regulation of sequestering of calcium ion	854.789	0.00247151	0.0235546	biological_process
GO:0014002	astrocyte development	74.8681	0.015968	0.03305	anatomical structure development
GO:0045471	response to ethanol	9.33087	0.113795	0.125421	biological_process
GO:0038111	interleukin-7-mediated signaling pathway	90.0763	0.0135262	0.0310667	signal transduction
GO:0071313	cellular response to caffeine	178.272	0.00739824	0.0258213	biological_process
GO:0002016	regulation of blood volume by renin-angiotensin	434.058	0.00370522	0.0235546	biological_process
GO:0042045	epithelial fluid transport	223.278	0.00616859	0.0258213	transport
GO:0031987	locomotion involved in locomotory behavior	178.272	0.00739824	0.0258213	locomotion
GO:0048066	developmental pigmentation	90.0763	0.0135262	0.0310667	pigmentation
GO:0045773	positive regulation of axon extension	29.0984	0.0388982	0.0558378	biological_process
GO:0042756	drinking behavior	149.149	0.00862654	0.0280627	biological_process
GO:0007520	myoblast fusion	64.3124	0.0184044	0.0356085	anatomical structure formation involved in morphogenesis
GO:0043403	skeletal muscle tissue regeneration	45.0681	0.0256814	0.0425237	anatomical structure development
GO:0043403	skeletal muscle tissue regeneration	45.0681	0.0256814	0.0425237	growth
GO:0006335	DNA replication-dependent nucleosome assembly	149.149	0.00862654	0.0280627	protein-containing complex assembly
GO:2000147	positive regulation of cell motility	74.8681	0.015968	0.03305	biological_process
GO:1990791	dorsal root ganglion development	434.058	0.00370522	0.0235546	anatomical structure development
GO:0019852	L-ascorbic acid metabolic process	178.272	0.00739824	0.0258213	cofactor metabolic process
GO:0019852	L-ascorbic acid metabolic process	178.272	0.00739824	0.0258213	carbohydrate metabolic process
GO:0019852	L-ascorbic acid metabolic process	178.272	0.00739824	0.0258213	small molecule metabolic process
GO:0008544	epidermis development	16.6721	0.0660195	0.0810447	anatomical structure development
GO:0035902	response to immobilization stress	45.0681	0.0256814	0.0425237	response to stress
GO:0071474	cellular hyperosmotic response	149.149	0.00862654	0.0280627	response to stress
GO:0007283	spermatogenesis	10.5727	0.00637778	0.0258213	biological_process
GO:0086064	cell communication by electrical coupling involved in cardiac conduction	112.096	0.0110791	0.0285808	biological_process
GO:0031290	retinal ganglion cell axon guidance	81.743	0.0147478	0.0324087	biological_process
GO:1901842	negative regulation of high voltage-gated calcium channel activity	854.789	0.00247151	0.0235546	biological_process
GO:0015747	urate transport	434.058	0.00370522	0.0235546	transport
GO:0072233	metanephric thick ascending limb development	854.789	0.00247151	0.0235546	anatomical structure development
GO:0042472	inner ear morphogenesis	19.1681	0.0578382	0.0732754	biological_process
GO:0030050	vesicle transport along actin filament	223.278	0.00616859	0.0258213	cytoskeleton-dependent intracellular transport
GO:0030154	cell differentiation	6.08139	0.0261629	0.0431203	cell differentiation
GO:0002018	renin-angiotensin regulation of aldosterone production	434.058	0.00370522	0.0235546	biological_process
GO:0007498	mesoderm development	33.4031	0.0341107	0.0514551	anatomical structure development
GO:0001525	angiogenesis	4.97746	0.200855	0.210928	anatomical structure formation involved in morphogenesis
GO:0016079	synaptic vesicle exocytosis	56.3236	0.0208354	0.0374617	vesicle-mediated transport
GO:0051289	protein homotetramerization	14.512	0.0752923	0.0893468	protein-containing complex assembly
GO:0042908	xenobiotic transport	178.272	0.00739824	0.0258213	transport
GO:0030509	BMP signaling pathway	19.5872	0.0566642	0.0720445	signal transduction
GO:1904178	negative regulation of adipose tissue development	854.789	0.00247151	0.0235546	biological_process
GO:0071356	cellular response to tumor necrosis factor	11.6625	0.0924584	0.10516	biological_process
GO:0003143	embryonic heart tube morphogenesis	127.917	0.00985349	0.0280627	biological_process
GO:0055085	transmembrane transport	28.9565	6.13322e-05	0.00727809	transmembrane transport
GO:0030183	B cell differentiation	17.656	0.062521	0.0778233	immune system process
GO:0030183	B cell differentiation	17.656	0.062521	0.0778233	cell differentiation
GO:0046724	oxalic acid secretion	854.789	0.00247151	0.0235546	transport
GO:0060126	somatotropin secreting cell differentiation	292.208	0.00493758	0.0258213	cell differentiation
GO:0010881	regulation of cardiac muscle contraction by regulation of the release of sequestered calcium ion	60.0516	0.0196206	0.0369573	signal transduction
GO:0050808	synapse organization	31.1015	0.0365071	0.0539275	biological_process
GO:0030163	protein catabolic process	24.3845	0.04604	0.0627978	catabolic process
GO:0030216	keratinocyte differentiation	22.5295	0.0495931	0.0661242	cell differentiation
GO:0050873	brown fat cell differentiation	36.0731	0.031709	0.0495105	cell differentiation
GO:0007409	axonogenesis	12.3065	0.0879087	0.100629	biological_process
GO:0014808	release of sequestered calcium ion into cytosol by sarcoplasmic reticulum	223.278	0.00616859	0.0258213	homeostatic process
GO:0014808	release of sequestered calcium ion into cytosol by sarcoplasmic reticulum	223.278	0.00616859	0.0258213	transmembrane transport
GO:0051454	intracellular pH elevation	434.058	0.00370522	0.0235546	homeostatic process
GO:0001696	gastric acid secretion	178.272	0.00739824	0.0258213	transport
GO:0051453	regulation of intracellular pH	90.0763	0.0135262	0.0310667	homeostatic process
GO:0032868	response to insulin	14.0568	0.0775977	0.090277	biological_process
GO:0072332	intrinsic apoptotic signaling pathway by p53 class mediator	45.0681	0.0256814	0.0425237	signal transduction
GO:0098656	anion transmembrane transport	112.096	0.0110791	0.0285808	transmembrane transport
GO:0003151	outflow tract morphogenesis	23.7086	0.0472257	0.0636831	biological_process
GO:1902358	sulfate transmembrane transport	223.278	0.00616859	0.0258213	transmembrane transport
GO:0050765	negative regulation of phagocytosis	74.8681	0.015968	0.03305	biological_process
GO:0072236	metanephric loop of Henle development	854.789	0.00247151	0.0235546	anatomical structure development
GO:0098910	regulation of atrial cardiac muscle cell action potential	434.058	0.00370522	0.0235546	biological_process
GO:0032400	melanosome localization	223.278	0.00616859	0.0258213	biological_process
GO:0032880	regulation of protein localization	19.5872	0.0566642	0.0720445	biological_process
GO:0009755	hormone-mediated signaling pathway	45.0681	0.0256814	0.0425237	signal transduction
GO:0035994	response to muscle stretch	64.3124	0.0184044	0.0356085	biological_process
GO:0042795	snRNA transcription by RNA polymerase II	15.7904	0.0695065	0.083879	cellular nitrogen compound metabolic process
GO:0042795	snRNA transcription by RNA polymerase II	15.7904	0.0695065	0.083879	biosynthetic process
GO:0043408	regulation of MAPK cascade	29.0984	0.0388982	0.0558378	biological_process
GO:0002931	response to ischemia	25.0621	0.044853	0.0616512	response to stress
GO:0071345	cellular response to cytokine stimulus	23.7086	0.0472257	0.0636831	biological_process
GO:0007586	digestion	64.3124	0.0184044	0.0356085	biological_process
GO:0048240	sperm capacitation	69.1683	0.0171869	0.034963	developmental maturation

## Sheet: class 3 family
GO_accession	GO_term	oddsRatio	pvalue	FDR	GOSlim
GO:0006886	intracellular protein transport	3.52166	0.12315	0.154466	protein transport
GO:1902685	positive regulation of receptor localization to synapse	324.648	0.00631	0.0565131	biological_process
GO:0014829	vascular smooth muscle contraction	108.89	0.0125819	0.0565131	circulatory system process
GO:0006351	transcription, DNA-templated	3.06514	0.28903	0.302578	cellular nitrogen compound metabolic process
GO:0006351	transcription, DNA-templated	3.06514	0.28903	0.302578	biosynthetic process
GO:0008285	negative regulation of cell proliferation	2.04395	0.274301	0.288285	biological_process
GO:0002543	activation of blood coagulation via clotting cascade	324.648	0.00631	0.0565131	biological_process
GO:0030449	regulation of complement activation	13.1224	0.0791205	0.11319	biological_process
GO:0005975	carbohydrate metabolic process	2.67963	0.322505	0.335005	carbohydrate metabolic process
GO:0040014	regulation of multicellular organism growth	13.6788	0.0761914	0.111378	biological_process
GO:2000107	negative regulation of leukocyte apoptotic process	324.648	0.00631	0.0565131	biological_process
GO:0048793	pronephros development	81.6714	0.0157036	0.0592757	anatomical structure development
GO:0048663	neuron fate commitment	14.2724	0.0732534	0.109269	biological_process
GO:0030168	platelet activation	11.8036	0.0151262	0.0592757	biological_process
GO:0007409	axonogenesis	9.49314	0.022474	0.0657058	biological_process
GO:0043085	positive regulation of catalytic activity	5.35904	0.178846	0.202239	biological_process
GO:2000310	regulation of NMDA receptor activity	20.5161	0.0524357	0.0889416	biological_process
GO:0016601	Rac protein signal transduction	21.8878	0.0494255	0.0865754	signal transduction
GO:0001657	ureteric bud development	10.5821	0.0965093	0.130849	anatomical structure development
GO:0001516	prostaglandin biosynthetic process	27.3606	0.0403399	0.0806798	biosynthetic process
GO:0001516	prostaglandin biosynthetic process	27.3606	0.0403399	0.0806798	small molecule metabolic process
GO:0001516	prostaglandin biosynthetic process	27.3606	0.0403399	0.0806798	lipid metabolic process
GO:0071300	cellular response to retinoic acid	7.11995	0.138618	0.1656	biological_process
GO:0050821	protein stabilization	2.39712	0.352384	0.362298	biological_process
GO:0009880	embryonic pattern specification	25.2603	0.0433776	0.0820603	biological_process
GO:0006470	protein dephosphorylation	3.38906	0.265841	0.280126	cellular protein modification process
GO:0008360	regulation of cell shape	3.83338	0.239497	0.255718	biological_process
GO:0009725	response to hormone	6.68051	0.146811	0.172065	biological_process
GO:0006811	ion transport	1.72759	0.450924	0.456029	transport
GO:0055003	cardiac myofibril assembly	32.8099	0.0342367	0.0760396	cellular component assembly
GO:0055003	cardiac myofibril assembly	32.8099	0.0342367	0.0760396	cytoskeleton organization
GO:0055003	cardiac myofibril assembly	32.8099	0.0342367	0.0760396	anatomical structure formation involved in morphogenesis
GO:0060997	dendritic spine morphogenesis	25.2603	0.0433776	0.0820603	biological_process
GO:0052405	negative regulation by host of symbiont molecular function	162.952	0.0094507	0.0565131	biological_process
GO:0006874	cellular calcium ion homeostasis	5.18739	0.184072	0.206407	homeostatic process
GO:0008152	metabolic process	2.87253	0.304844	0.31748	biological_process
GO:0072574	hepatocyte proliferation	108.89	0.0125819	0.0565131	cell population proliferation
GO:2000406	positive regulation of T cell migration	27.3606	0.0403399	0.0806798	biological_process
GO:0030501	positive regulation of bone mineralization	12.6192	0.0820407	0.116745	biological_process
GO:0006936	muscle contraction	5.27195	0.181463	0.20405	biological_process
GO:0009822	alkaloid catabolic process	324.648	0.00631	0.0565131	cellular nitrogen compound metabolic process
GO:0009822	alkaloid catabolic process	324.648	0.00631	0.0565131	catabolic process
GO:0006915	apoptotic process	2.9255	0.065198	0.102985	cell death
GO:0007265	Ras protein signal transduction	6.96516	0.141358	0.167628	signal transduction
GO:0007399	nervous system development	5.86395	0.00330858	0.0565131	anatomical structure development
GO:0090090	negative regulation of canonical Wnt signaling pathway	3.87951	0.237058	0.25345	biological_process
GO:0002376	immune system process	3.79255	0.0560101	0.0928497	immune system process
GO:0035987	endodermal cell differentiation	15.6313	0.0673506	0.104134	cell differentiation
GO:0071363	cellular response to growth factor stimulus	6.29275	0.15493	0.179487	biological_process
GO:0048675	axon extension	15.6313	0.0673506	0.104134	growth
GO:0030154	cell differentiation	3.38592	0.0269635	0.069293	cell differentiation
GO:0010718	positive regulation of epithelial to mesenchymal transition	9.10728	0.11076	0.142939	biological_process
GO:0036336	dendritic cell migration	162.952	0.0094507	0.0565131	immune system process
GO:0036336	dendritic cell migration	162.952	0.0094507	0.0565131	cell motility
GO:0014816	skeletal muscle satellite cell differentiation	162.952	0.0094507	0.0565131	cell differentiation
GO:0001701	in utero embryonic development	2.01563	0.402632	0.410807	embryo development
GO:0001942	hair follicle development	9.64414	0.105086	0.137604	anatomical structure development
GO:0071456	cellular response to hypoxia	3.46211	0.261117	0.275871	response to stress
GO:2000251	positive regulation of actin cytoskeleton reorganization	21.8878	0.0494255	0.0865754	biological_process
GO:0014070	response to organic cyclic compound	3.00756	0.293583	0.306945	biological_process
GO:0007281	germ cell development	11.7175	0.0878545	0.121785	anatomical structure development
GO:0007420	brain development	3.41154	0.129488	0.160001	anatomical structure development
GO:0030833	regulation of actin filament polymerization	17.2838	0.0614118	0.0983567	biological_process
GO:0007417	central nervous system development	6.95034	0.0391999	0.0806798	anatomical structure development
GO:0007160	cell-matrix adhesion	5.10543	0.186673	0.208741	cell adhesion
GO:0006953	acute-phase response	13.1224	0.0791205	0.11319	response to stress
GO:0021879	forebrain neuron differentiation	40.9972	0.0280964	0.069293	cell differentiation
GO:0060429	epithelium development	54.5455	0.0219188	0.0643165	anatomical structure development
GO:0001818	negative regulation of cytokine production	29.8363	0.0372929	0.0784909	biological_process
GO:0071385	cellular response to glucocorticoid stimulus	19.3187	0.0554368	0.0920893	biological_process
GO:0003009	skeletal muscle contraction	25.2603	0.0433776	0.0820603	biological_process
GO:0007492	endoderm development	13.6788	0.0761914	0.111378	anatomical structure development
GO:0043129	surfactant homeostasis	46.8028	0.0250123	0.0674828	homeostatic process
GO:0002576	platelet degranulation	12.4896	0.00262179	0.0565131	vesicle-mediated transport
GO:0021510	spinal cord development	12.1525	0.084952	0.118992	anatomical structure development
GO:1902902	negative regulation of autophagosome assembly	36.4247	0.0311712	0.0726425	biological_process
GO:0021853	cerebral cortex GABAergic interneuron migration	65.4501	0.0188159	0.063563	cell motility
GO:0017144	drug metabolic process	25.2603	0.0433776	0.0820603	biological_process
GO:0009948	anterior/posterior axis specification	21.8878	0.0494255	0.0865754	biological_process
GO:0016572	histone phosphorylation	85.7433	0.000423245	0.0283574	cellular protein modification process
GO:0030901	midbrain development	12.1525	0.084952	0.118992	anatomical structure development
GO:2000353	positive regulation of endothelial cell apoptotic process	25.2603	0.0433776	0.0820603	biological_process
GO:0042098	T cell proliferation	17.2838	0.0614118	0.0983567	immune system process
GO:0042098	T cell proliferation	17.2838	0.0614118	0.0983567	cell population proliferation
GO:0031589	cell-substrate adhesion	25.2603	0.0433776	0.0820603	cell adhesion
GO:0006805	xenobiotic metabolic process	7.80053	0.127576	0.158045	biological_process
GO:0039694	viral RNA genome replication	54.5455	0.0219188	0.0643165	symbiotic process
GO:0001755	neural crest cell migration	11.7175	0.0878545	0.121785	cell motility
GO:0007346	regulation of mitotic cell cycle	10.2468	0.0993768	0.132502	biological_process
GO:0030100	regulation of endocytosis	13.1224	0.0791205	0.11319	biological_process
GO:0070584	mitochondrion morphogenesis	19.3187	0.0554368	0.0920893	mitochondrion organization
GO:0071322	cellular response to carbohydrate stimulus	324.648	0.00631	0.0565131	biological_process
GO:0008045	motor neuron axon guidance	20.5161	0.0524357	0.0889416	biological_process
GO:0048880	sensory system development	162.952	0.0094507	0.0565131	anatomical structure development
GO:0007204	positive regulation of cytosolic calcium ion concentration	4.53361	0.207197	0.226033	homeostatic process
GO:0007218	neuropeptide signaling pathway	6.96516	0.141358	0.167628	signal transduction
GO:0070613	regulation of protein processing	46.8028	0.0250123	0.0674828	biological_process
GO:0030335	positive regulation of cell migration	7.09989	0.0118466	0.0565131	biological_process
GO:0042130	negative regulation of T cell proliferation	10.2468	0.0993768	0.132502	biological_process
GO:0007017	microtubule-based process	19.3187	0.0554368	0.0920893	biological_process
GO:0044130	negative regulation of growth of symbiont in host	27.3606	0.0403399	0.0806798	NULL
GO:0006940	regulation of smooth muscle contraction	29.8363	0.0372929	0.0784909	biological_process
GO:0098609	cell-cell adhesion	3.74435	0.244353	0.260212	cell adhesion
GO:0032733	positive regulation of interleukin-10 production	17.2838	0.0614118	0.0983567	biological_process
GO:0045931	positive regulation of mitotic cell cycle	11.3125	0.0907482	0.124721	biological_process
GO:0007052	mitotic spindle organization	9.64414	0.105086	0.137604	cytoskeleton organization
GO:2000270	negative regulation of fibroblast apoptotic process	65.4501	0.0188159	0.063563	biological_process
GO:0006468	protein phosphorylation	5.30233	0.0107754	0.0565131	cellular protein modification process
GO:0000278	mitotic cell cycle	9.06498	0.00622499	0.0565131	mitotic cell cycle
GO:0048525	negative regulation of viral process	108.89	0.0125819	0.0565131	biological_process
GO:0009267	cellular response to starvation	6.17325	0.15762	0.182078	response to stress
GO:0009749	response to glucose	5.02527	0.189266	0.211054	biological_process
GO:0097190	apoptotic signaling pathway	7.61837	0.130349	0.160001	signal transduction
GO:0010659	cardiac muscle cell apoptotic process	81.6714	0.0157036	0.0592757	cell death
GO:0008228	opsonization	54.5455	0.0219188	0.0643165	immune system process
GO:0046931	pore complex assembly	65.4501	0.0188159	0.063563	protein-containing complex assembly
GO:0032731	positive regulation of interleukin-1 beta production	54.5455	0.0219188	0.0643165	biological_process
GO:0035335	peptidyl-tyrosine dephosphorylation	7.99165	0.124795	0.155317	cellular protein modification process
GO:0072177	mesonephric duct development	81.6714	0.0157036	0.0592757	anatomical structure development
GO:0003007	heart morphogenesis	7.27861	0.13587	0.163532	biological_process
GO:0021702	cerebellar Purkinje cell differentiation	36.4247	0.0311712	0.0726425	cell differentiation
GO:0001662	behavioral fear response	13.6788	0.0761914	0.111378	response to stress
GO:0051928	positive regulation of calcium ion transport	14.9206	0.0703065	0.106253	biological_process
GO:0007264	small GTPase mediated signal transduction	6.41694	0.152232	0.177127	signal transduction
GO:0097284	hepatocyte apoptotic process	36.4247	0.0311712	0.0726425	cell death
GO:0016310	phosphorylation	4.76316	0.0152113	0.0592757	biological_process
GO:0001932	regulation of protein phosphorylation	6.96516	0.141358	0.167628	biological_process
GO:0007596	blood coagulation	15.3552	0.000262235	0.0283574	biological_process
GO:0072164	mesonephric tubule development	81.6714	0.0157036	0.0592757	anatomical structure development
GO:0030194	positive regulation of blood coagulation	29.8363	0.0372929	0.0784909	biological_process
GO:0031175	neuron projection development	2.95208	0.298108	0.310868	biological_process
GO:0002675	positive regulation of acute inflammatory response	40.9972	0.0280964	0.069293	biological_process
GO:0006631	fatty acid metabolic process	3.46211	0.261117	0.275871	lipid metabolic process
GO:0006631	fatty acid metabolic process	3.46211	0.261117	0.275871	small molecule metabolic process
GO:2000653	regulation of genetic imprinting	108.89	0.0125819	0.0565131	biological_process
GO:0007605	sensory perception of sound	6.29908	0.0465835	0.0851208	nervous system process
GO:0044344	cellular response to fibroblast growth factor stimulus	13.6788	0.0761914	0.111378	biological_process
GO:2000785	regulation of autophagosome assembly	36.4247	0.0311712	0.0726425	biological_process
GO:2000179	positive regulation of neural precursor cell proliferation	21.8878	0.0494255	0.0865754	biological_process
GO:0007009	plasma membrane organization	29.8363	0.0372929	0.0784909	plasma membrane organization
GO:0070542	response to fatty acid	17.2838	0.0614118	0.0983567	biological_process
GO:0072224	metanephric glomerulus development	324.648	0.00631	0.0565131	anatomical structure development
GO:2001056	positive regulation of cysteine-type endopeptidase activity	40.9972	0.0280964	0.069293	biological_process
GO:0000122	negative regulation of transcription by RNA polymerase II	2.88735	0.0675966	0.104314	biological_process
GO:0071346	cellular response to interferon-gamma	12.6836	0.0132616	0.0589077	biological_process
GO:0031103	axon regeneration	23.4591	0.0464062	0.0849899	response to stress
GO:0031103	axon regeneration	23.4591	0.0464062	0.0849899	anatomical structure development
GO:0090026	positive regulation of monocyte chemotaxis	25.2603	0.0433776	0.0820603	biological_process
GO:0061041	regulation of wound healing	108.89	0.0125819	0.0565131	biological_process
GO:0032008	positive regulation of TOR signaling	12.1525	0.084952	0.118992	biological_process
GO:0038028	insulin receptor signaling pathway via phosphatidylinositol 3-kinase	162.952	0.0094507	0.0565131	signal transduction
GO:0060271	cilium assembly	2.30997	0.362747	0.372	cellular component assembly
GO:0007585	respiratory gaseous exchange	10.2468	0.0993768	0.132502	biological_process
GO:0046777	protein autophosphorylation	3.53815	0.256364	0.271563	cellular protein modification process
GO:0033564	anterior/posterior axon guidance	162.952	0.0094507	0.0565131	biological_process
GO:0031647	regulation of protein stability	5.27195	0.181463	0.20405	biological_process
GO:0045199	maintenance of epithelial cell apical/basal polarity	46.8028	0.0250123	0.0674828	biological_process
GO:0032725	positive regulation of granulocyte macrophage colony-stimulating factor production	36.4247	0.0311712	0.0726425	biological_process
GO:0042475	odontogenesis of dentin-containing tooth	7.11995	0.138618	0.1656	biological_process
GO:2000744	positive regulation of anterior head development	324.648	0.00631	0.0565131	biological_process
GO:0014910	regulation of smooth muscle cell migration	81.6714	0.0157036	0.0592757	biological_process
GO:0008286	insulin receptor signaling pathway	6.17325	0.15762	0.182078	signal transduction
GO:0051491	positive regulation of filopodium assembly	14.2724	0.0732534	0.109269	biological_process
GO:0002224	toll-like receptor signaling pathway	34.3128	0.00212312	0.0565131	immune system process
GO:0002224	toll-like receptor signaling pathway	34.3128	0.00212312	0.0565131	signal transduction
GO:0071320	cellular response to cAMP	7.44458	0.133114	0.161423	biological_process
GO:0060913	cardiac cell fate determination	324.648	0.00631	0.0565131	biological_process
GO:0007283	spermatogenesis	0.954	0.657701	0.659341	biological_process
GO:0010750	positive regulation of nitric oxide mediated signal transduction	108.89	0.0125819	0.0565131	biological_process
GO:1990869	cellular response to chemokine	36.4247	0.0311712	0.0726425	biological_process
GO:0030903	notochord development	54.5455	0.0219188	0.0643165	anatomical structure development
GO:0050982	detection of mechanical stimulus	81.6714	0.0157036	0.0592757	biological_process
GO:0006486	protein glycosylation	4.35023	0.214765	0.232711	cellular protein modification process
GO:0097062	dendritic spine maintenance	97.6988	0.000339248	0.0283574	biological_process
GO:0050873	brown fat cell differentiation	13.1224	0.0791205	0.11319	cell differentiation
GO:1902476	chloride transmembrane transport	14.9206	0.0703065	0.106253	transmembrane transport
GO:0051260	protein homooligomerization	2.39712	0.352384	0.362298	protein-containing complex assembly
GO:0044029	hypomethylation of CpG island	162.952	0.0094507	0.0565131	biological_process
GO:1904562	phosphatidylinositol 5-phosphate metabolic process	324.648	0.00631	0.0565131	lipid metabolic process
GO:0031915	positive regulation of synaptic plasticity	36.4247	0.0311712	0.0726425	biological_process
GO:0010756	positive regulation of plasminogen activation	225.941	9.49638e-05	0.0254503	biological_process
GO:0030307	positive regulation of cell growth	4.87452	0.194428	0.215021	biological_process
GO:0010628	positive regulation of gene expression	5.10959	0.0121443	0.0565131	biological_process
GO:0043620	regulation of DNA-templated transcription in response to stress	81.6714	0.0157036	0.0592757	response to stress
GO:0008625	extrinsic apoptotic signaling pathway via death domain receptors	15.6313	0.0673506	0.104134	signal transduction
GO:2000377	regulation of reactive oxygen species metabolic process	17.2838	0.0614118	0.0983567	biological_process
GO:0090394	negative regulation of excitatory postsynaptic potential	54.5455	0.0219188	0.0643165	biological_process
GO:0008584	male gonad development	3.92676	0.234611	0.251168	anatomical structure development
GO:0031642	negative regulation of myelination	65.4501	0.0188159	0.063563	biological_process
GO:0032868	response to insulin	5.10543	0.186673	0.208741	biological_process
GO:0042738	exogenous drug catabolic process	54.5455	0.0219188	0.0643165	catabolic process
GO:0043457	regulation of cellular respiration	46.8028	0.0250123	0.0674828	biological_process
GO:0007156	homophilic cell adhesion via plasma membrane adhesion molecules	8.19081	0.122005	0.153269	cell adhesion
GO:0060603	mammary gland duct morphogenesis	81.6714	0.0157036	0.0592757	biological_process
GO:0010243	response to organonitrogen compound	22.866	0.00447208	0.0565131	biological_process
GO:0072284	metanephric S-shaped body morphogenesis	81.6714	0.0157036	0.0592757	biological_process
GO:0032502	developmental process	25.2603	0.0433776	0.0820603	biological_process
GO:0051919	positive regulation of fibrinolysis	324.648	0.00631	0.0565131	biological_process
GO:0023014	signal transduction by protein phosphorylation	14.9206	0.0703065	0.106253	signal transduction
GO:0023014	signal transduction by protein phosphorylation	14.9206	0.0703065	0.106253	cellular protein modification process
GO:0007565	female pregnancy	4.40964	0.21225	0.230296	biological_process
GO:0071476	cellular hypotonic response	81.6714	0.0157036	0.0592757	response to stress
GO:2000491	positive regulation of hepatic stellate cell activation	108.89	0.0125819	0.0565131	biological_process
GO:0065003	protein-containing complex assembly	7.02262	0.0384889	0.0801685	protein-containing complex assembly
GO:0006898	receptor-mediated endocytosis	8.02779	0.0303665	0.0726425	vesicle-mediated transport
GO:0071345	cellular response to cytokine stimulus	8.62546	0.116399	0.147611	biological_process
GO:0016477	cell migration	7.56426	0.0100483	0.0565131	cell motility
GO:0031581	hemidesmosome assembly	40.9972	0.0280964	0.069293	cellular component assembly
GO:0031581	hemidesmosome assembly	40.9972	0.0280964	0.069293	cell junction organization
GO:0044773	mitotic DNA damage checkpoint	162.952	0.0094507	0.0565131	response to stress
GO:0007597	blood coagulation, intrinsic pathway	62.3171	0.000729404	0.0344965	biological_process
GO:0030517	negative regulation of axon extension	19.3187	0.0554368	0.0920893	biological_process
GO:0003214	cardiac left ventricle morphogenesis	46.8028	0.0250123	0.0674828	biological_process
GO:0042770	signal transduction in response to DNA damage	29.8363	0.0372929	0.0784909	response to stress
GO:0042770	signal transduction in response to DNA damage	29.8363	0.0372929	0.0784909	signal transduction
GO:0045087	innate immune response	4.64247	0.0346001	0.0764243	immune system process
GO:0045087	innate immune response	4.64247	0.0346001	0.0764243	response to stress
GO:0060384	innervation	20.5161	0.0524357	0.0889416	biological_process
GO:0007389	pattern specification process	7.44458	0.133114	0.161423	biological_process
GO:0051450	myoblast proliferation	108.89	0.0125819	0.0565131	cell population proliferation
GO:0021559	trigeminal nerve development	65.4501	0.0188159	0.063563	anatomical structure development
GO:0050728	negative regulation of inflammatory response	10.523	0.0186441	0.063563	biological_process
GO:0006930	substrate-dependent cell migration, cell extension	97.6988	0.000339248	0.0283574	cellular component assembly
GO:0046854	phosphatidylinositol phosphorylation	14.2817	0.0106707	0.0565131	lipid metabolic process
GO:0090043	regulation of tubulin deacetylation	108.89	0.0125819	0.0565131	biological_process
GO:0009408	response to heat	9.10728	0.11076	0.142939	response to stress
GO:0043303	mast cell degranulation	29.8363	0.0372929	0.0784909	immune system process
GO:0043303	mast cell degranulation	29.8363	0.0372929	0.0784909	vesicle-mediated transport
GO:0050766	positive regulation of phagocytosis	23.6868	0.00420062	0.0565131	biological_process
GO:0048666	neuron development	15.236	0.00947053	0.0565131	anatomical structure development
GO:0010629	negative regulation of gene expression	1.76655	0.443746	0.449335	biological_process
GO:0046329	negative regulation of JNK cascade	13.1224	0.0791205	0.11319	biological_process
GO:0006954	inflammatory response	5.26212	0.0254189	0.0681226	response to stress
GO:0045665	negative regulation of neuron differentiation	6.41694	0.152232	0.177127	biological_process
GO:0031929	TOR signaling	23.4591	0.0464062	0.0849899	signal transduction
GO:0042036	negative regulation of cytokine biosynthetic process	108.89	0.0125819	0.0565131	biological_process
GO:0060047	heart contraction	32.8099	0.0342367	0.0760396	circulatory system process
GO:0120163	negative regulation of cold-induced thermogenesis	7.99165	0.124795	0.155317	biological_process
GO:0051898	negative regulation of protein kinase B signaling	9.10728	0.11076	0.142939	biological_process
GO:0022617	extracellular matrix disassembly	27.4694	0.00319522	0.0565131	extracellular matrix organization
GO:0060037	pharyngeal system development	27.3606	0.0403399	0.0806798	anatomical structure development
GO:0048246	macrophage chemotaxis	54.5455	0.0219188	0.0643165	immune system process
GO:0048246	macrophage chemotaxis	54.5455	0.0219188	0.0643165	cell motility
GO:0009190	cyclic nucleotide biosynthetic process	108.89	0.0125819	0.0565131	biosynthetic process
GO:0009190	cyclic nucleotide biosynthetic process	108.89	0.0125819	0.0565131	cellular nitrogen compound metabolic process
GO:0009190	cyclic nucleotide biosynthetic process	108.89	0.0125819	0.0565131	small molecule metabolic process
GO:0032435	negative regulation of proteasomal ubiquitin-dependent protein catabolic process	13.1224	0.0791205	0.11319	biological_process
GO:0006006	glucose metabolic process	6.81985	0.144089	0.169864	carbohydrate metabolic process
GO:0006006	glucose metabolic process	6.81985	0.144089	0.169864	small molecule metabolic process
GO:0071447	cellular response to hydroperoxide	54.5455	0.0219188	0.0643165	response to stress
GO:0048286	lung alveolus development	9.93688	0.102235	0.13475	anatomical structure development
GO:0032288	myelin assembly	54.5455	0.0219188	0.0643165	cellular component assembly
GO:0032288	myelin assembly	54.5455	0.0219188	0.0643165	anatomical structure formation involved in morphogenesis
GO:0060048	cardiac muscle contraction	21.4449	0.00503878	0.0565131	biological_process
GO:0008202	steroid metabolic process	4.80231	0.196998	0.217563	lipid metabolic process
GO:1902042	negative regulation of extrinsic apoptotic signaling pathway via death domain receptors	12.6192	0.0820407	0.116745	biological_process
GO:0045786	negative regulation of cell cycle	19.0598	0.00626597	0.0565131	biological_process
GO:0030516	regulation of axon extension	27.3606	0.0403399	0.0806798	biological_process
GO:0045669	positive regulation of osteoblast differentiation	7.44458	0.133114	0.161423	biological_process
GO:0002407	dendritic cell chemotaxis	136.393	0.000198658	0.0266201	immune system process
GO:0002407	dendritic cell chemotaxis	136.393	0.000198658	0.0266201	cell motility
GO:0001934	positive regulation of protein phosphorylation	2.59246	0.331174	0.342682	biological_process
GO:0048633	positive regulation of skeletal muscle tissue growth	337.553	5.70881e-05	0.0254503	biological_process
GO:0002679	respiratory burst involved in defense response	324.648	0.00631	0.0565131	immune system process
GO:0021537	telencephalon development	16.4082	0.0643857	0.101902	anatomical structure development
GO:0043687	post-translational protein modification	4.32725	0.0410082	0.0818129	cellular protein modification process
GO:0006355	regulation of transcription, DNA-templated	4.542	0.00497089	0.0565131	biological_process
GO:2000381	negative regulation of mesoderm development	162.952	0.0094507	0.0565131	biological_process
GO:0050965	detection of temperature stimulus involved in sensory perception of pain	25.2603	0.0433776	0.0820603	biological_process
GO:0048769	sarcomerogenesis	162.952	0.0094507	0.0565131	cytoskeleton organization
GO:0000902	cell morphogenesis	5.02527	0.189266	0.211054	cell morphogenesis
GO:0032735	positive regulation of interleukin-12 production	16.4082	0.0643857	0.101902	biological_process
GO:0016055	Wnt signaling pathway	2.53073	0.337606	0.34844	signal transduction
GO:0030218	erythrocyte differentiation	8.19081	0.122005	0.153269	cell differentiation
GO:0021772	olfactory bulb development	17.2838	0.0614118	0.0983567	anatomical structure development
GO:0010758	regulation of macrophage chemotaxis	162.952	0.0094507	0.0565131	biological_process
GO:0030193	regulation of blood coagulation	32.8099	0.0342367	0.0760396	biological_process
GO:0035754	B cell chemotaxis	65.4501	0.0188159	0.063563	immune system process
GO:0035754	B cell chemotaxis	65.4501	0.0188159	0.063563	cell motility
GO:0001764	neuron migration	3.57739	0.253976	0.269389	cell motility
GO:0001556	oocyte maturation	20.5161	0.0524357	0.0889416	developmental maturation
GO:0006493	protein O-linked glycosylation	15.6313	0.0673506	0.104134	cellular protein modification process
GO:0042531	positive regulation of tyrosine phosphorylation of STAT protein	15.9469	0.00870655	0.0565131	biological_process
GO:0035774	positive regulation of insulin secretion involved in cellular response to glucose stimulus	10.9358	0.0936332	0.127812	biological_process
GO:0071310	cellular response to organic substance	10.5821	0.0965093	0.130849	biological_process
GO:0030217	T cell differentiation	9.93688	0.102235	0.13475	immune system process
GO:0030217	T cell differentiation	9.93688	0.102235	0.13475	cell differentiation
GO:0006690	icosanoid metabolic process	81.6714	0.0157036	0.0592757	small molecule metabolic process
GO:0021871	forebrain regionalization	108.89	0.0125819	0.0565131	biological_process
GO:2000772	regulation of cellular senescence	29.8363	0.0372929	0.0784909	biological_process
GO:0006688	glycosphingolipid biosynthetic process	108.89	0.0125819	0.0565131	biosynthetic process
GO:0006688	glycosphingolipid biosynthetic process	108.89	0.0125819	0.0565131	lipid metabolic process
GO:0032869	cellular response to insulin stimulus	4.40964	0.21225	0.230296	biological_process
GO:0060379	cardiac muscle cell myoblast differentiation	162.952	0.0094507	0.0565131	cell differentiation
GO:0051225	spindle assembly	10.2468	0.0993768	0.132502	cellular component assembly
GO:0051225	spindle assembly	10.2468	0.0993768	0.132502	cytoskeleton organization
GO:1904352	positive regulation of protein catabolic process in the vacuole	324.648	0.00631	0.0565131	biological_process
GO:0009887	animal organ morphogenesis	7.41113	0.0350113	0.0771208	biological_process
GO:0016579	protein deubiquitination	1.9532	0.412224	0.418999	cellular protein modification process
GO:2000147	positive regulation of cell motility	27.3606	0.0403399	0.0806798	biological_process
GO:0051835	positive regulation of synapse structural plasticity	324.648	0.00631	0.0565131	biological_process
GO:0046323	glucose import	54.5455	0.0219188	0.0643165	transmembrane transport
GO:0055059	asymmetric neuroblast division	162.952	0.0094507	0.0565131	cell division
GO:0002244	hematopoietic progenitor cell differentiation	5.7372	0.168298	0.192477	cell differentiation
GO:2001020	regulation of response to DNA damage stimulus	36.4247	0.0311712	0.0726425	biological_process
GO:0090385	phagosome-lysosome fusion	65.4501	0.0188159	0.063563	membrane organization
GO:0046855	inositol phosphate dephosphorylation	46.8028	0.0250123	0.0674828	carbohydrate metabolic process
GO:0046855	inositol phosphate dephosphorylation	46.8028	0.0250123	0.0674828	catabolic process
GO:0046855	inositol phosphate dephosphorylation	46.8028	0.0250123	0.0674828	small molecule metabolic process
GO:0042149	cellular response to glucose starvation	9.93688	0.102235	0.13475	response to stress
GO:0007088	regulation of mitotic nuclear division	13.1224	0.0791205	0.11319	biological_process
GO:0046425	regulation of JAK-STAT cascade	40.9972	0.0280964	0.069293	biological_process
GO:0033574	response to testosterone	10.2468	0.0993768	0.132502	biological_process
GO:0033601	positive regulation of mammary gland epithelial cell proliferation	40.9972	0.0280964	0.069293	biological_process
GO:0021520	spinal cord motor neuron cell fate specification	108.89	0.0125819	0.0565131	biological_process
GO:0071549	cellular response to dexamethasone stimulus	10.9358	0.0936332	0.127812	biological_process
GO:0051092	positive regulation of NF-kappaB transcription factor activity	3.09475	0.286743	0.300575	biological_process
GO:0014878	response to electrical stimulus involved in regulation of muscle adaptation	108.89	0.0125819	0.0565131	biological_process
GO:0045987	positive regulation of smooth muscle contraction	20.5161	0.0524357	0.0889416	biological_process
GO:0001570	vasculogenesis	6.29275	0.15493	0.179487	cell differentiation
GO:0003148	outflow tract septum morphogenesis	18.2388	0.0584288	0.0954813	biological_process
GO:0045806	negative regulation of endocytosis	36.4247	0.0311712	0.0726425	biological_process
GO:0032024	positive regulation of insulin secretion	8.85967	0.113584	0.145185	biological_process
GO:0007611	learning or memory	6.81985	0.144089	0.169864	nervous system process
GO:0055010	ventricular cardiac muscle tissue morphogenesis	15.6313	0.0673506	0.104134	biological_process
GO:1902842	negative regulation of netrin-activated signaling pathway	162.952	0.0094507	0.0565131	biological_process
GO:0042759	long-chain fatty acid biosynthetic process	23.4591	0.0464062	0.0849899	biosynthetic process
GO:0042759	long-chain fatty acid biosynthetic process	23.4591	0.0464062	0.0849899	lipid metabolic process
GO:0042759	long-chain fatty acid biosynthetic process	23.4591	0.0464062	0.0849899	small molecule metabolic process
GO:0007274	neuromuscular synaptic transmission	21.8878	0.0494255	0.0865754	cell-cell signaling
GO:0090009	primitive streak formation	40.9972	0.0280964	0.069293	anatomical structure formation involved in morphogenesis
GO:0006887	exocytosis	4.73215	0.199559	0.219488	vesicle-mediated transport
GO:0007169	transmembrane receptor protein tyrosine kinase signaling pathway	7.44458	0.133114	0.161423	signal transduction
GO:0048661	positive regulation of smooth muscle cell proliferation	6.41694	0.152232	0.177127	biological_process
GO:0070233	negative regulation of T cell apoptotic process	54.5455	0.0219188	0.0643165	biological_process
GO:1901985	positive regulation of protein acetylation	54.5455	0.0219188	0.0643165	biological_process
GO:0060298	positive regulation of sarcomere organization	108.89	0.0125819	0.0565131	biological_process
GO:0061462	protein localization to lysosome	46.8028	0.0250123	0.0674828	biological_process
GO:0008585	female gonad development	17.2838	0.0614118	0.0983567	anatomical structure development
GO:0007601	visual perception	4.90989	0.0714375	0.107759	nervous system process
GO:0097178	ruffle assembly	29.8363	0.0372929	0.0784909	cellular component assembly
GO:0032760	positive regulation of tumor necrosis factor production	7.61837	0.130349	0.160001	biological_process
GO:0016048	detection of temperature stimulus	162.952	0.0094507	0.0565131	biological_process
GO:0030070	insulin processing	324.648	0.00631	0.0565131	cellular nitrogen compound metabolic process
GO:0030070	insulin processing	324.648	0.00631	0.0565131	protein maturation
GO:0035729	cellular response to hepatocyte growth factor stimulus	25.2603	0.0433776	0.0820603	biological_process
GO:0006706	steroid catabolic process	108.89	0.0125819	0.0565131	catabolic process
GO:0006706	steroid catabolic process	108.89	0.0125819	0.0565131	lipid metabolic process
GO:0043065	positive regulation of apoptotic process	4.23703	0.0431279	0.0820603	biological_process
GO:0060068	vagina development	54.5455	0.0219188	0.0643165	anatomical structure development
GO:0045892	negative regulation of transcription, DNA-templated	2.81502	0.108869	0.141636	biological_process
GO:0003151	outflow tract morphogenesis	8.62546	0.116399	0.147611	biological_process
GO:0051384	response to glucocorticoid	11.6022	0.0156091	0.0592757	biological_process
GO:0006941	striated muscle contraction	25.2603	0.0433776	0.0820603	biological_process
GO:0021527	spinal cord association neuron differentiation	40.9972	0.0280964	0.069293	cell differentiation
GO:0046856	phosphatidylinositol dephosphorylation	54.5455	0.0219188	0.0643165	lipid metabolic process
GO:0006895	Golgi to endosome transport	29.8363	0.0372929	0.0784909	vesicle-mediated transport
GO:0060322	head development	19.3187	0.0554368	0.0920893	anatomical structure development
GO:0006958	complement activation, classical pathway	20.5161	0.0524357	0.0889416	immune system process
GO:0046716	muscle cell cellular homeostasis	21.8878	0.0494255	0.0865754	homeostatic process
GO:0051262	protein tetramerization	12.1525	0.084952	0.118992	protein-containing complex assembly
GO:0021542	dentate gyrus development	21.8878	0.0494255	0.0865754	anatomical structure development
GO:1905037	autophagosome organization	162.952	0.0094507	0.0565131	biological_process
GO:0007097	nuclear migration	27.3606	0.0403399	0.0806798	transport
GO:0009952	anterior/posterior pattern specification	5.84037	0.165641	0.189979	biological_process
GO:0043491	protein kinase B signaling	25.4417	0.00368174	0.0565131	signal transduction
GO:0006182	cGMP biosynthetic process	108.89	0.0125819	0.0565131	biosynthetic process
GO:0006182	cGMP biosynthetic process	108.89	0.0125819	0.0565131	cellular nitrogen compound metabolic process
GO:0006182	cGMP biosynthetic process	108.89	0.0125819	0.0565131	small molecule metabolic process
GO:0016266	O-glycan processing	29.852	0.00274146	0.0565131	cellular protein modification process
GO:0048010	vascular endothelial growth factor receptor signaling pathway	8.4026	0.119206	0.150458	signal transduction
GO:0055114	oxidation-reduction process	0.760965	0.736974	0.736974	biological_process
GO:1903766	positive regulation of potassium ion export across plasma membrane	162.952	0.0094507	0.0565131	biological_process
GO:0007517	muscle organ development	9.6285	0.0219083	0.0643165	anatomical structure development
GO:0002528	regulation of vascular permeability involved in acute inflammatory response	324.648	0.00631	0.0565131	circulatory system process
GO:0030010	establishment of cell polarity	12.1525	0.084952	0.118992	biological_process
GO:0036378	calcitriol biosynthetic process from calciol	162.952	0.0094507	0.0565131	biosynthetic process
GO:0036378	calcitriol biosynthetic process from calciol	162.952	0.0094507	0.0565131	lipid metabolic process
GO:0036378	calcitriol biosynthetic process from calciol	162.952	0.0094507	0.0565131	small molecule metabolic process
GO:0006518	peptide metabolic process	54.5455	0.0219188	0.0643165	cellular nitrogen compound metabolic process
GO:0043201	response to leucine	108.89	0.0125819	0.0565131	biological_process
GO:0001501	skeletal system development	6.67492	0.0420944	0.0820603	anatomical structure development
GO:0070588	calcium ion transmembrane transport	6.81985	0.144089	0.169864	transmembrane transport
GO:0061351	neural precursor cell proliferation	36.4247	0.0311712	0.0726425	cell population proliferation
GO:0060548	negative regulation of cell death	6.41694	0.152232	0.177127	biological_process
GO:0010643	cell communication by chemical coupling	324.648	0.00631	0.0565131	biological_process
GO:0021983	pituitary gland development	13.1224	0.0791205	0.11319	anatomical structure development
GO:0032781	positive regulation of ATPase activity	11.3125	0.0907482	0.124721	biological_process
GO:0048168	regulation of neuronal synaptic plasticity	21.8878	0.0494255	0.0865754	biological_process
GO:0001525	angiogenesis	1.8072	0.436478	0.442532	anatomical structure formation involved in morphogenesis
GO:0016098	monoterpenoid metabolic process	162.952	0.0094507	0.0565131	lipid metabolic process
GO:0001782	B cell homeostasis	21.8878	0.0494255	0.0865754	immune system process
GO:0001782	B cell homeostasis	21.8878	0.0494255	0.0865754	homeostatic process
GO:0048771	tissue remodeling	46.8028	0.0250123	0.0674828	biological_process
GO:0071657	positive regulation of granulocyte colony-stimulating factor production	324.648	0.00631	0.0565131	biological_process
GO:0002551	mast cell chemotaxis	81.6714	0.0157036	0.0592757	immune system process
GO:0002551	mast cell chemotaxis	81.6714	0.0157036	0.0592757	cell motility
GO:0019371	cyclooxygenase pathway	40.9972	0.0280964	0.069293	lipid metabolic process
GO:0019371	cyclooxygenase pathway	40.9972	0.0280964	0.069293	small molecule metabolic process
GO:0002542	Factor XII activation	324.648	0.00631	0.0565131	biological_process
GO:0071542	dopaminergic neuron differentiation	19.3187	0.0554368	0.0920893	cell differentiation
GO:0043547	positive regulation of GTPase activity	1.9902	0.406487	0.41369	biological_process
GO:0032488	Cdc42 protein signal transduction	108.89	0.0125819	0.0565131	signal transduction
GO:0046827	positive regulation of protein export from nucleus	18.2388	0.0584288	0.0954813	biological_process
GO:0035630	bone mineralization involved in bone maturation	81.6714	0.0157036	0.0592757	anatomical structure development
GO:0070989	oxidative demethylation	40.9972	0.0280964	0.069293	biological_process
GO:0042110	T cell activation	8.85967	0.113584	0.145185	immune system process
GO:0001656	metanephros development	10.9358	0.0936332	0.127812	anatomical structure development
GO:0051091	positive regulation of DNA-binding transcription factor activity	4.2924	0.217273	0.234795	biological_process
GO:0071800	podosome assembly	162.952	0.0094507	0.0565131	protein-containing complex assembly
GO:0050790	regulation of catalytic activity	5.7372	0.168298	0.192477	biological_process
GO:0040016	embryonic cleavage	54.5455	0.0219188	0.0643165	cell division
GO:0014002	astrocyte development	27.3606	0.0403399	0.0806798	anatomical structure development
GO:0010815	bradykinin catabolic process	81.6714	0.0157036	0.0592757	cellular nitrogen compound metabolic process
GO:0010815	bradykinin catabolic process	81.6714	0.0157036	0.0592757	catabolic process
GO:0006978	DNA damage response, signal transduction by p53 class mediator resulting in transcription of p21 class mediator	27.3606	0.0403399	0.0806798	response to stress
GO:0006978	DNA damage response, signal transduction by p53 class mediator resulting in transcription of p21 class mediator	27.3606	0.0403399	0.0806798	signal transduction
GO:0010842	retina layer formation	21.8878	0.0494255	0.0865754	anatomical structure formation involved in morphogenesis
GO:0072368	regulation of lipid transport by negative regulation of transcription from RNA polymerase II promoter	324.648	0.00631	0.0565131	biological_process
GO:0021884	forebrain neuron development	65.4501	0.0188159	0.063563	anatomical structure development
GO:0006869	lipid transport	16.8254	0.0011572	0.0422904	transport
GO:0015031	protein transport	1.50429	0.402354	0.410807	protein transport
GO:0006914	autophagy	5.6126	0.056884	0.0941044	autophagy
GO:0001666	response to hypoxia	2.30997	0.362747	0.372	response to stress
GO:2000369	regulation of clathrin-dependent endocytosis	46.8028	0.0250123	0.0674828	biological_process
GO:0045944	positive regulation of transcription by RNA polymerase II	4.03132	0.00844918	0.0565131	biological_process
GO:0003429	growth plate cartilage chondrocyte morphogenesis	36.4247	0.0311712	0.0726425	cell morphogenesis
GO:0072593	reactive oxygen species metabolic process	10.2468	0.0993768	0.132502	biological_process
GO:0017121	phospholipid scrambling	162.952	0.0094507	0.0565131	plasma membrane organization
GO:0017121	phospholipid scrambling	162.952	0.0094507	0.0565131	transport
GO:0055008	cardiac muscle tissue morphogenesis	27.3606	0.0403399	0.0806798	biological_process
GO:0060304	regulation of phosphatidylinositol dephosphorylation	324.648	0.00631	0.0565131	biological_process
GO:0010897	negative regulation of triglyceride catabolic process	108.89	0.0125819	0.0565131	biological_process
GO:0007568	aging	2.13845	0.384988	0.393805	aging
GO:0060100	positive regulation of phagocytosis, engulfment	40.9972	0.0280964	0.069293	biological_process
GO:0008344	adult locomotory behavior	6.81985	0.144089	0.169864	biological_process
GO:0070498	interleukin-1-mediated signaling pathway	9.64414	0.105086	0.137604	signal transduction
GO:0038095	Fc-epsilon receptor signaling pathway	8.4026	0.119206	0.150458	signal transduction
GO:0060766	negative regulation of androgen receptor signaling pathway	25.2603	0.0433776	0.0820603	biological_process
GO:0007599	hemostasis	19.608	0.00594756	0.0565131	biological_process
GO:0043276	anoikis	76.0556	0.000516305	0.0296303	cell death
GO:0043312	neutrophil degranulation	4.05516	0.0251528	0.0676349	immune system process
GO:0043312	neutrophil degranulation	4.05516	0.0251528	0.0676349	vesicle-mediated transport
GO:0060267	positive regulation of respiratory burst	162.952	0.0094507	0.0565131	biological_process
GO:0032880	regulation of protein localization	15.236	0.00947053	0.0565131	biological_process
GO:0043987	histone H3-S10 phosphorylation	162.952	0.0094507	0.0565131	cellular protein modification process
GO:0032971	regulation of muscle filament sliding	324.648	0.00631	0.0565131	biological_process
GO:0001823	mesonephros development	32.8099	0.0342367	0.0760396	anatomical structure development
GO:0031115	negative regulation of microtubule polymerization	32.8099	0.0342367	0.0760396	biological_process
GO:0060041	retina development in camera-type eye	12.9215	0.0128124	0.0572287	anatomical structure development
GO:0007566	embryo implantation	10.2468	0.0993768	0.132502	biological_process
GO:0009611	response to wounding	19.2436	0.000798341	0.0354873	response to stress
GO:0030317	flagellated sperm motility	7.61837	0.130349	0.160001	cell motility
GO:0016567	protein ubiquitination	1.02192	0.633057	0.635428	cellular protein modification process
GO:0090630	activation of GTPase activity	5.44903	0.176221	0.199551	biological_process
GO:0044772	mitotic cell cycle phase transition	108.89	0.0125819	0.0565131	biological_process
GO:0043388	positive regulation of DNA binding	13.1224	0.0791205	0.11319	biological_process
GO:0035725	sodium ion transmembrane transport	12.1525	0.084952	0.118992	transmembrane transport
GO:0002250	adaptive immune response	8.02779	0.0303665	0.0726425	immune system process
GO:1990266	neutrophil migration	46.8028	0.0250123	0.0674828	immune system process
GO:1990266	neutrophil migration	46.8028	0.0250123	0.0674828	cell motility
GO:0071560	cellular response to transforming growth factor beta stimulus	7.11995	0.138618	0.1656	biological_process
GO:0032147	activation of protein kinase activity	11.22	0.0165947	0.0620565	biological_process
GO:0002035	brain renin-angiotensin system	324.648	0.00631	0.0565131	nervous system process
GO:0006909	phagocytosis	7.44458	0.133114	0.161423	vesicle-mediated transport
GO:0003215	cardiac right ventricle morphogenesis	36.4247	0.0311712	0.0726425	biological_process
GO:0060055	angiogenesis involved in wound healing	36.4247	0.0311712	0.0726425	anatomical structure formation involved in morphogenesis
GO:0001935	endothelial cell proliferation	21.8878	0.0494255	0.0865754	cell population proliferation
GO:0006812	cation transport	9.93688	0.102235	0.13475	transport
GO:0033138	positive regulation of peptidyl-serine phosphorylation	22.544	6.39828e-05	0.0254503	biological_process
GO:0021524	visceral motor neuron differentiation	324.648	0.00631	0.0565131	cell differentiation
GO:0042472	inner ear morphogenesis	6.96516	0.141358	0.167628	biological_process
GO:0032482	Rab protein signal transduction	13.6788	0.0761914	0.111378	signal transduction
GO:0006888	ER to Golgi vesicle-mediated transport	2.67963	0.322505	0.335005	vesicle-mediated transport
GO:0003139	secondary heart field specification	40.9972	0.0280964	0.069293	biological_process
GO:0001817	regulation of cytokine production	32.8099	0.0342367	0.0760396	biological_process
GO:0007368	determination of left/right symmetry	12.012	0.0146499	0.0592757	biological_process
GO:0045995	regulation of embryonic development	25.2603	0.0433776	0.0820603	biological_process
GO:0000165	MAPK cascade	2.65731	0.324682	0.336832	signal transduction
GO:0000165	MAPK cascade	2.65731	0.324682	0.336832	cellular protein modification process
GO:0061024	membrane organization	7.09642	0.037783	0.0791081	membrane organization
GO:0031638	zymogen activation	36.4247	0.0311712	0.0726425	protein maturation
GO:0016485	protein processing	18.0554	0.00692569	0.0565131	protein maturation
GO:0090050	positive regulation of cell migration involved in sprouting angiogenesis	18.2388	0.0584288	0.0954813	biological_process
GO:0034446	substrate adhesion-dependent cell spreading	12.1525	0.084952	0.118992	cell adhesion
GO:0034446	substrate adhesion-dependent cell spreading	12.1525	0.084952	0.118992	cell morphogenesis
GO:0072278	metanephric comma-shaped body morphogenesis	162.952	0.0094507	0.0565131	biological_process
GO:0014068	positive regulation of phosphatidylinositol 3-kinase signaling	18.9113	0.000838629	0.0354873	biological_process
GO:0007416	synapse assembly	9.93688	0.102235	0.13475	cellular component assembly
GO:0016192	vesicle-mediated transport	1.92928	0.416019	0.422322	vesicle-mediated transport
GO:0045921	positive regulation of exocytosis	19.3187	0.0554368	0.0920893	biological_process
GO:0051220	cytoplasmic sequestering of protein	65.4501	0.0188159	0.063563	biological_process
GO:0012501	programmed cell death	40.3784	0.00158074	0.0529549	cell death
GO:1901299	negative regulation of hydrogen peroxide-mediated programmed cell death	324.648	0.00631	0.0565131	biological_process
GO:0001706	endoderm formation	54.5455	0.0219188	0.0643165	anatomical structure formation involved in morphogenesis
GO:0045861	negative regulation of proteolysis	17.2838	0.0614118	0.0983567	biological_process
GO:0050773	regulation of dendrite development	52.723	0.000978121	0.038138	biological_process
GO:1904948	midbrain dopaminergic neuron differentiation	65.4501	0.0188159	0.063563	cell differentiation
GO:0045794	negative regulation of cell volume	108.89	0.0125819	0.0565131	homeostatic process
GO:0043409	negative regulation of MAPK cascade	19.3187	0.0554368	0.0920893	biological_process
GO:0000209	protein polyubiquitination	2.51077	0.339737	0.35019	cellular protein modification process
GO:0033031	positive regulation of neutrophil apoptotic process	162.952	0.0094507	0.0565131	biological_process
GO:0090190	positive regulation of branching involved in ureteric bud morphogenesis	25.2603	0.0433776	0.0820603	biological_process
GO:0090201	negative regulation of release of cytochrome c from mitochondria	20.5161	0.0524357	0.0889416	biological_process
GO:0035690	cellular response to drug	5.63758	0.170947	0.194676	biological_process
GO:0014732	skeletal muscle atrophy	46.8028	0.0250123	0.0674828	biological_process
GO:0001816	cytokine production	17.2838	0.0614118	0.0983567	biological_process
GO:0043280	positive regulation of cysteine-type endopeptidase activity involved in apoptotic process	8.85967	0.113584	0.145185	biological_process
GO:0010922	positive regulation of phosphatase activity	81.6714	0.0157036	0.0592757	biological_process
GO:0008283	cell proliferation	2.1701	0.252883	0.268939	cell population proliferation
GO:0002091	negative regulation of receptor internalization	54.5455	0.0219188	0.0643165	biological_process
GO:0032730	positive regulation of interleukin-1 alpha production	324.648	0.00631	0.0565131	biological_process
GO:1903799	negative regulation of production of miRNAs involved in gene silencing by miRNA	54.5455	0.0219188	0.0643165	biological_process
GO:0030324	lung development	4.2924	0.217273	0.234795	anatomical structure development
GO:0016311	dephosphorylation	4.0759	0.227226	0.243911	biological_process
GO:0006979	response to oxidative stress	3.25172	0.275202	0.288854	response to stress
GO:0019221	cytokine-mediated signaling pathway	4.39015	0.0861299	0.120432	signal transduction
GO:0070527	platelet aggregation	9.64414	0.105086	0.137604	cell adhesion
GO:0008544	epidermis development	6.05818	0.160302	0.184118	anatomical structure development
GO:0030101	natural killer cell activation	21.8878	0.0494255	0.0865754	immune system process
GO:0030041	actin filament polymerization	15.6313	0.0673506	0.104134	protein-containing complex assembly
GO:0001837	epithelial to mesenchymal transition	11.7175	0.0878545	0.121785	cell differentiation
GO:0035330	regulation of hippo signaling	108.89	0.0125819	0.0565131	biological_process
GO:0003203	endocardial cushion morphogenesis	29.8363	0.0372929	0.0784909	biological_process
GO:2000573	positive regulation of DNA biosynthetic process	23.4591	0.0464062	0.0849899	biological_process
GO:0007200	phospholipase C-activating G protein-coupled receptor signaling pathway	11.3125	0.0907482	0.124721	signal transduction
GO:0050768	negative regulation of neurogenesis	15.6313	0.0673506	0.104134	biological_process
GO:1903146	regulation of autophagy of mitochondrion	23.4591	0.0464062	0.0849899	biological_process
GO:2000543	positive regulation of gastrulation	81.6714	0.0157036	0.0592757	biological_process
GO:0021987	cerebral cortex development	5.18739	0.184072	0.206407	anatomical structure development
GO:0009636	response to toxic substance	4.12774	0.224749	0.241898	biological_process
GO:2000249	regulation of actin cytoskeleton reorganization	25.2603	0.0433776	0.0820603	biological_process
GO:0006508	proteolysis	4.01872	0.0488971	0.0865754	biological_process
GO:0031573	intra-S DNA damage checkpoint	40.9972	0.0280964	0.069293	response to stress
GO:0035329	hippo signaling	21.8878	0.0494255	0.0865754	signal transduction
GO:0002315	marginal zone B cell differentiation	54.5455	0.0219188	0.0643165	immune system process
GO:0002315	marginal zone B cell differentiation	54.5455	0.0219188	0.0643165	cell differentiation
GO:0030838	positive regulation of actin filament polymerization	10.2468	0.0993768	0.132502	biological_process
GO:0048012	hepatocyte growth factor receptor signaling pathway	40.9972	0.0280964	0.069293	signal transduction
GO:0001843	neural tube closure	9.6285	0.0219083	0.0643165	anatomical structure formation involved in morphogenesis
GO:0022027	interkinetic nuclear migration	81.6714	0.0157036	0.0592757	transport
GO:0010976	positive regulation of neuron projection development	3.38906	0.265841	0.280126	biological_process
GO:0035590	purinergic nucleotide receptor signaling pathway	324.648	0.00631	0.0565131	signal transduction
GO:2000048	negative regulation of cell-cell adhesion mediated by cadherin	81.6714	0.0157036	0.0592757	biological_process
GO:0021521	ventral spinal cord interneuron specification	108.89	0.0125819	0.0565131	biological_process
GO:0014065	phosphatidylinositol 3-kinase signaling	17.2838	0.0614118	0.0983567	signal transduction
GO:0010469	regulation of signaling receptor activity	3.50283	0.124201	0.155317	biological_process
GO:0007275	multicellular organism development	4.56801	0.00278004	0.0565131	anatomical structure development
GO:0019882	antigen processing and presentation	14.9206	0.0703065	0.106253	immune system process
GO:0050900	leukocyte migration	4.47073	0.209728	0.228484	immune system process
GO:0050900	leukocyte migration	4.47073	0.209728	0.228484	cell motility
GO:0048368	lateral mesoderm development	108.89	0.0125819	0.0565131	anatomical structure development
GO:0045773	positive regulation of axon extension	10.5821	0.0965093	0.130849	biological_process
GO:0050808	synapse organization	24.5325	0.00393716	0.0565131	biological_process
GO:0050918	positive chemotaxis	31.2066	0.00252699	0.0565131	locomotion
GO:0000187	activation of MAPK activity	7.75137	0.0323245	0.0751124	biological_process
GO:0007267	cell-cell signaling	2.53073	0.337606	0.34844	cell-cell signaling
GO:0008284	positive regulation of cell proliferation	4.10329	0.024258	0.0674828	biological_process
GO:0008209	androgen metabolic process	23.4591	0.0464062	0.0849899	lipid metabolic process
GO:0090263	positive regulation of canonical Wnt signaling pathway	4.87452	0.194428	0.215021	biological_process
GO:0050731	positive regulation of peptidyl-tyrosine phosphorylation	9.90613	0.0207953	0.0643165	biological_process
GO:0042730	fibrinolysis	21.8878	0.0494255	0.0865754	biological_process
GO:0006939	smooth muscle contraction	25.2603	0.0433776	0.0820603	biological_process
GO:0048812	neuron projection morphogenesis	14.5861	0.0102635	0.0565131	biological_process
GO:0038128	ERBB2 signaling pathway	15.6313	0.0673506	0.104134	signal transduction
GO:0031290	retinal ganglion cell axon guidance	29.8363	0.0372929	0.0784909	biological_process
GO:0007179	transforming growth factor beta receptor signaling pathway	4.94883	0.191851	0.21364	signal transduction
GO:1900744	regulation of p38MAPK cascade	65.4501	0.0188159	0.063563	biological_process
GO:0002353	plasma kallikrein-kinin cascade	324.648	0.00631	0.0565131	response to stress
GO:0021522	spinal cord motor neuron differentiation	20.5161	0.0524357	0.0889416	cell differentiation
GO:2001241	positive regulation of extrinsic apoptotic signaling pathway in absence of ligand	40.9972	0.0280964	0.069293	biological_process
GO:0001779	natural killer cell differentiation	40.9972	0.0280964	0.069293	immune system process
GO:0001779	natural killer cell differentiation	40.9972	0.0280964	0.069293	cell differentiation
GO:0034612	response to tumor necrosis factor	13.6788	0.0761914	0.111378	biological_process
GO:0060067	cervix development	324.648	0.00631	0.0565131	anatomical structure development
GO:0030212	hyaluronan metabolic process	54.5455	0.0219188	0.0643165	small molecule metabolic process
GO:0014909	smooth muscle cell migration	65.4501	0.0188159	0.063563	cell motility
GO:0006412	translation	1.20382	0.57441	0.578005	translation
GO:1901998	toxin transport	9.93688	0.102235	0.13475	transport
GO:0060066	oviduct development	162.952	0.0094507	0.0565131	anatomical structure development
GO:0048008	platelet-derived growth factor receptor signaling pathway	28.6109	0.00296422	0.0565131	signal transduction
GO:0090382	phagosome maturation	46.8028	0.0250123	0.0674828	biological_process
GO:2000811	negative regulation of anoikis	23.4591	0.0464062	0.0849899	biological_process
GO:0051155	positive regulation of striated muscle cell differentiation	81.6714	0.0157036	0.0592757	biological_process
GO:0048936	peripheral nervous system neuron axonogenesis	324.648	0.00631	0.0565131	biological_process
GO:0044539	long-chain fatty acid import	54.5455	0.0219188	0.0643165	transport
GO:0032060	bleb assembly	169.435	0.000142172	0.0266201	cellular component assembly
GO:0001702	gastrulation with mouth forming second	23.4591	0.0464062	0.0849899	biological_process
GO:0006913	nucleocytoplasmic transport	12.6192	0.0820407	0.116745	nucleocytoplasmic transport
GO:0050853	B cell receptor signaling pathway	13.1224	0.0791205	0.11319	immune system process
GO:0050853	B cell receptor signaling pathway	13.1224	0.0791205	0.11319	signal transduction
GO:0031098	stress-activated protein kinase signaling cascade	13.6788	0.0761914	0.111378	response to stress
GO:0031098	stress-activated protein kinase signaling cascade	13.6788	0.0761914	0.111378	signal transduction
GO:0032252	secretory granule localization	162.952	0.0094507	0.0565131	biological_process
GO:0046483	heterocycle metabolic process	162.952	0.0094507	0.0565131	biological_process
GO:0072672	neutrophil extravasation	324.648	0.00631	0.0565131	immune system process
GO:0072672	neutrophil extravasation	324.648	0.00631	0.0565131	cell motility
GO:0032091	negative regulation of protein binding	5.44903	0.176221	0.199551	biological_process
GO:0001889	liver development	8.75518	0.0259944	0.069293	anatomical structure development
GO:1904888	cranial skeletal system development	46.8028	0.0250123	0.0674828	anatomical structure development
GO:0007077	mitotic nuclear envelope disassembly	40.9972	0.0280964	0.069293	membrane organization
GO:0008150	biological_process	3.65558	0.0343981	0.0761875	biological_process
GO:0060665	regulation of branching involved in salivary gland morphogenesis by mesenchymal-epithelial signaling	162.952	0.0094507	0.0565131	cell-cell signaling
GO:0043542	endothelial cell migration	13.1224	0.0791205	0.11319	cell motility
GO:0006325	chromatin organization	3.29125	0.136981	0.164623	biological_process
GO:0007498	mesoderm development	12.1525	0.084952	0.118992	anatomical structure development
GO:0033762	response to glucagon	29.8363	0.0372929	0.0784909	biological_process
GO:0060143	positive regulation of syncytium formation by plasma membrane fusion	162.952	0.0094507	0.0565131	biological_process
GO:0060065	uterus development	21.8878	0.0494255	0.0865754	anatomical structure development
GO:0019730	antimicrobial humoral response	20.5161	0.0524357	0.0889416	immune system process
GO:0033147	negative regulation of intracellular estrogen receptor signaling pathway	27.3606	0.0403399	0.0806798	biological_process
GO:0006661	phosphatidylinositol biosynthetic process	32.7163	0.000183852	0.0266201	biosynthetic process
GO:0006661	phosphatidylinositol biosynthetic process	32.7163	0.000183852	0.0266201	lipid metabolic process
GO:0007411	axon guidance	12.5074	0.000552803	0.0296303	biological_process
GO:0045109	intermediate filament organization	40.9972	0.0280964	0.069293	cytoskeleton organization
GO:1902895	positive regulation of pri-miRNA transcription by RNA polymerase II	13.6788	0.0761914	0.111378	biological_process
GO:0070373	negative regulation of ERK1 and ERK2 cascade	6.29275	0.15493	0.179487	biological_process
GO:0001771	immunological synapse formation	40.9972	0.0280964	0.069293	biological_process
GO:0010033	response to organic substance	4.53361	0.207197	0.226033	biological_process
GO:0006633	fatty acid biosynthetic process	7.99165	0.124795	0.155317	biosynthetic process
GO:0006633	fatty acid biosynthetic process	7.99165	0.124795	0.155317	lipid metabolic process
GO:0006633	fatty acid biosynthetic process	7.99165	0.124795	0.155317	small molecule metabolic process
GO:0042742	defense response to bacterium	10.3627	0.0191725	0.0643165	response to stress
GO:0006357	regulation of transcription by RNA polymerase II	1.18208	0.520524	0.525756	biological_process
GO:0010644	cell communication by electrical coupling	162.952	0.0094507	0.0565131	biological_process
GO:0045597	positive regulation of cell differentiation	18.0554	0.00692569	0.0565131	biological_process
GO:0040019	positive regulation of embryonic development	46.8028	0.0250123	0.0674828	biological_process
GO:0008333	endosome to lysosome transport	9.10728	0.11076	0.142939	vesicle-mediated transport
GO:0008333	endosome to lysosome transport	9.10728	0.11076	0.142939	vacuolar transport
GO:0051865	protein autoubiquitination	7.11995	0.138618	0.1656	cellular protein modification process
GO:0048935	peripheral nervous system neuron development	46.8028	0.0250123	0.0674828	anatomical structure development
GO:0042981	regulation of apoptotic process	2.13845	0.384988	0.393805	biological_process
GO:0030334	regulation of cell migration	11.8036	0.0151262	0.0592757	biological_process
GO:0030512	negative regulation of transforming growth factor beta receptor signaling pathway	6.5461	0.149526	0.174991	biological_process
GO:2000736	regulation of stem cell differentiation	81.6714	0.0157036	0.0592757	biological_process
GO:0043988	histone H3-S28 phosphorylation	324.648	0.00631	0.0565131	cellular protein modification process
GO:0007030	Golgi organization	4.73215	0.199559	0.219488	biological_process
GO:0048870	cell motility	14.9206	0.0703065	0.106253	cell motility
GO:0022008	neurogenesis	16.3279	0.00833553	0.0565131	cell differentiation
GO:0006821	chloride transport	14.9206	0.0703065	0.106253	transport
GO:0071805	potassium ion transmembrane transport	8.62546	0.116399	0.147611	transmembrane transport
GO:0042493	response to drug	1.27377	0.554405	0.559274	biological_process
GO:0035914	skeletal muscle cell differentiation	8.85967	0.113584	0.145185	cell differentiation
GO:0007257	activation of JUN kinase activity	14.9206	0.0703065	0.106253	biological_process
GO:0045766	positive regulation of angiogenesis	7.02262	0.0384889	0.0801685	biological_process
GO:0071347	cellular response to interleukin-1	8.19081	0.122005	0.153269	biological_process
GO:0032715	negative regulation of interleukin-6 production	14.2724	0.0732534	0.109269	biological_process
GO:0007623	circadian rhythm	4.66394	0.202113	0.221087	biological_process
GO:0006956	complement activation	27.3606	0.0403399	0.0806798	immune system process
GO:0046373	L-arabinose metabolic process	324.648	0.00631	0.0565131	carbohydrate metabolic process
GO:0046373	L-arabinose metabolic process	324.648	0.00631	0.0565131	small molecule metabolic process
GO:1904754	positive regulation of vascular associated smooth muscle cell migration	23.4591	0.0464062	0.0849899	biological_process
GO:0001558	regulation of cell growth	5.63758	0.170947	0.194676	biological_process
GO:0048311	mitochondrion distribution	65.4501	0.0188159	0.063563	mitochondrion organization
GO:0051873	killing by host of symbiont cells	108.89	0.0125819	0.0565131	response to stress
GO:0045200	establishment of neuroblast polarity	162.952	0.0094507	0.0565131	biological_process
GO:2000643	positive regulation of early endosome to late endosome transport	81.6714	0.0157036	0.0592757	biological_process
GO:0010812	negative regulation of cell-substrate adhesion	25.2603	0.0433776	0.0820603	biological_process
GO:0032496	response to lipopolysaccharide	2.59246	0.331174	0.342682	biological_process
GO:0042737	drug catabolic process	108.89	0.0125819	0.0565131	catabolic process
GO:0000226	microtubule cytoskeleton organization	9.90613	0.0207953	0.0643165	cytoskeleton organization
GO:0018108	peptidyl-tyrosine phosphorylation	4.66394	0.202113	0.221087	cellular protein modification process
GO:0051147	regulation of muscle cell differentiation	81.6714	0.0157036	0.0592757	biological_process
GO:1904036	negative regulation of epithelial cell apoptotic process	162.952	0.0094507	0.0565131	biological_process
GO:0021846	cell proliferation in forebrain	32.8099	0.0342367	0.0760396	cell population proliferation
GO:0035066	positive regulation of histone acetylation	45.7342	0.00126204	0.0441165	biological_process
GO:0010468	regulation of gene expression	3.7643	0.110732	0.142939	biological_process
GO:0033628	regulation of cell adhesion mediated by integrin	85.7433	0.000423245	0.0283574	biological_process
GO:0032355	response to estradiol	3.74435	0.244353	0.260212	biological_process
GO:0007626	locomotory behavior	4.23605	0.219772	0.237177	biological_process
GO:0055118	negative regulation of cardiac muscle contraction	108.89	0.0125819	0.0565131	biological_process
GO:0060612	adipose tissue development	14.9206	0.0703065	0.106253	anatomical structure development
GO:0032507	maintenance of protein location in cell	108.89	0.0125819	0.0565131	biological_process
GO:0001822	kidney development	3.28502	0.272872	0.287159	anatomical structure development
GO:0001658	branching involved in ureteric bud morphogenesis	9.37015	0.107927	0.140637	biological_process
GO:0050830	defense response to Gram-positive bacterium	6.68051	0.146811	0.172065	response to stress
GO:0036092	phosphatidylinositol-3-phosphate biosynthetic process	14.9206	0.0703065	0.106253	biosynthetic process
GO:0036092	phosphatidylinositol-3-phosphate biosynthetic process	14.9206	0.0703065	0.106253	lipid metabolic process
GO:1901990	regulation of mitotic cell cycle phase transition	10.2468	0.0993768	0.132502	biological_process
GO:0010507	negative regulation of autophagy	19.608	0.00594756	0.0565131	biological_process
GO:0030644	cellular chloride ion homeostasis	65.4501	0.0188159	0.063563	homeostatic process
GO:0003143	embryonic heart tube morphogenesis	46.8028	0.0250123	0.0674828	biological_process
GO:0050776	regulation of immune response	5.27195	0.181463	0.20405	biological_process
GO:0051788	response to misfolded protein	162.952	0.0094507	0.0565131	response to stress
GO:0045727	positive regulation of translation	5.54205	0.173588	0.197404	biological_process
GO:0051918	negative regulation of fibrinolysis	36.4247	0.0311712	0.0726425	biological_process
GO:0032525	somite rostral/caudal axis specification	46.8028	0.0250123	0.0674828	biological_process
GO:0048839	inner ear development	7.61837	0.130349	0.160001	anatomical structure development
GO:0045835	negative regulation of meiotic nuclear division	65.4501	0.0188159	0.063563	biological_process
GO:0046324	regulation of glucose import	46.8028	0.0250123	0.0674828	biological_process
GO:0061205	paramesonephric duct development	108.89	0.0125819	0.0565131	anatomical structure development
GO:0090023	positive regulation of neutrophil chemotaxis	23.4591	0.0464062	0.0849899	biological_process
GO:0042359	vitamin D metabolic process	32.8099	0.0342367	0.0760396	small molecule metabolic process
GO:0042359	vitamin D metabolic process	32.8099	0.0342367	0.0760396	lipid metabolic process
GO:0000082	G1/S transition of mitotic cell cycle	4.0759	0.227226	0.243911	biological_process
GO:0018105	peptidyl-serine phosphorylation	3.97516	0.232157	0.248872	cellular protein modification process
GO:0072358	cardiovascular system development	21.8878	0.0494255	0.0865754	anatomical structure development
GO:0018107	peptidyl-threonine phosphorylation	7.27861	0.13587	0.163532	cellular protein modification process
GO:0050767	regulation of neurogenesis	13.1224	0.0791205	0.11319	biological_process
GO:0007165	signal transduction	2.91563	0.044979	0.08489	signal transduction
GO:0043066	negative regulation of apoptotic process	3.66537	0.0341249	0.0760396	biological_process
GO:0006974	cellular response to DNA damage stimulus	0.789546	0.724343	0.725245	response to stress
GO:0048339	paraxial mesoderm development	40.9972	0.0280964	0.069293	anatomical structure development
GO:0006897	endocytosis	6.01637	0.0504548	0.0879949	vesicle-mediated transport
GO:0006693	prostaglandin metabolic process	21.8878	0.0494255	0.0865754	lipid metabolic process
GO:0006693	prostaglandin metabolic process	21.8878	0.0494255	0.0865754	small molecule metabolic process
GO:0045893	positive regulation of transcription, DNA-templated	2.57725	0.130963	0.160509	biological_process
GO:0001890	placenta development	9.37015	0.107927	0.140637	anatomical structure development
GO:0031643	positive regulation of myelination	32.8099	0.0342367	0.0760396	biological_process
GO:0048646	anatomical structure formation involved in morphogenesis	23.4591	0.0464062	0.0849899	anatomical structure formation involved in morphogenesis
GO:0048699	generation of neurons	32.8099	0.0342367	0.0760396	cell differentiation
GO:0090383	phagosome acidification	81.6714	0.0157036	0.0592757	homeostatic process
GO:0032870	cellular response to hormone stimulus	13.6788	0.0761914	0.111378	biological_process
GO:0042048	olfactory behavior	65.4501	0.0188159	0.063563	biological_process
GO:0009101	glycoprotein biosynthetic process	46.8028	0.0250123	0.0674828	biosynthetic process
GO:0006629	lipid metabolic process	4.87893	0.0140869	0.0592757	lipid metabolic process
GO:2001242	regulation of intrinsic apoptotic signaling pathway	65.4501	0.0188159	0.063563	biological_process
GO:0006417	regulation of translation	7.09642	0.037783	0.0791081	biological_process
GO:0032793	positive regulation of CREB transcription factor activity	68.5118	0.000618376	0.0310734	biological_process
GO:0046488	phosphatidylinositol metabolic process	27.3606	0.0403399	0.0806798	lipid metabolic process
GO:0097581	lamellipodium organization	162.952	0.0094507	0.0565131	biological_process
GO:0007584	response to nutrient	4.66394	0.202113	0.221087	biological_process
GO:0048469	cell maturation	11.7175	0.0878545	0.121785	developmental maturation
GO:0030593	neutrophil chemotaxis	13.6788	0.0761914	0.111378	immune system process
GO:0030593	neutrophil chemotaxis	13.6788	0.0761914	0.111378	cell motility
GO:0097009	energy homeostasis	10.9358	0.0936332	0.127812	homeostatic process
GO:0016540	protein autoprocessing	27.3606	0.0403399	0.0806798	protein maturation
GO:0060763	mammary duct terminal end bud growth	108.89	0.0125819	0.0565131	growth
GO:0043200	response to amino acid	11.3125	0.0907482	0.124721	biological_process
GO:0017148	negative regulation of translation	5.63758	0.170947	0.194676	biological_process
GO:0072050	S-shaped body morphogenesis	162.952	0.0094507	0.0565131	biological_process
GO:0034765	regulation of ion transmembrane transport	7.99165	0.124795	0.155317	biological_process
GO:2000678	negative regulation of transcription regulatory region DNA binding	32.8099	0.0342367	0.0760396	biological_process
GO:0001867	complement activation, lectin pathway	54.5455	0.0219188	0.0643165	immune system process
GO:0001867	complement activation, lectin pathway	54.5455	0.0219188	0.0643165	response to stress
GO:0097477	lateral motor column neuron migration	162.952	0.0094507	0.0565131	cell motility
GO:0048665	neuron fate specification	23.4591	0.0464062	0.0849899	biological_process
GO:0021549	cerebellum development	7.27861	0.13587	0.163532	anatomical structure development
GO:0007616	long-term memory	10.5821	0.0965093	0.130849	nervous system process
GO:0021799	cerebral cortex radially oriented cell migration	46.8028	0.0250123	0.0674828	cell motility
GO:0034767	positive regulation of ion transmembrane transport	108.89	0.0125819	0.0565131	biological_process
GO:0006366	transcription by RNA polymerase II	3.22614	0.141309	0.167628	cellular nitrogen compound metabolic process
GO:0006366	transcription by RNA polymerase II	3.22614	0.141309	0.167628	biosynthetic process
GO:0045948	positive regulation of translational initiation	27.3606	0.0403399	0.0806798	biological_process
GO:0016242	negative regulation of macroautophagy	29.8363	0.0372929	0.0784909	biological_process
GO:0090074	negative regulation of protein homodimerization activity	108.89	0.0125819	0.0565131	biological_process
GO:0034220	ion transmembrane transport	3.57739	0.253976	0.269389	transmembrane transport
GO:0051893	regulation of focal adhesion assembly	18.2388	0.0584288	0.0954813	biological_process
GO:1903169	regulation of calcium ion transmembrane transport	54.5455	0.0219188	0.0643165	biological_process
GO:0021766	hippocampus development	5.44903	0.176221	0.199551	anatomical structure development
GO:0048268	clathrin coat assembly	32.8099	0.0342367	0.0760396	protein-containing complex assembly
GO:0043524	negative regulation of neuron apoptotic process	6.01637	0.0504548	0.0879949	biological_process
GO:0043434	response to peptide hormone	7.27861	0.13587	0.163532	biological_process
GO:0090303	positive regulation of wound healing	36.4247	0.0311712	0.0726425	biological_process
GO:0050852	T cell receptor signaling pathway	4.73215	0.199559	0.219488	immune system process
GO:0050852	T cell receptor signaling pathway	4.73215	0.199559	0.219488	signal transduction
GO:0045471	response to ethanol	7.17493	0.0370822	0.0784909	biological_process
GO:0051149	positive regulation of muscle cell differentiation	20.5161	0.0524357	0.0889416	biological_process
GO:0001952	regulation of cell-matrix adhesion	29.8363	0.0372929	0.0784909	biological_process
GO:0044267	cellular protein metabolic process	10.6118	0.000996142	0.038138	biological_process
GO:0051897	positive regulation of protein kinase B signaling	9.91764	0.00489435	0.0565131	biological_process
GO:0035502	metanephric part of ureteric bud development	108.89	0.0125819	0.0565131	anatomical structure development
GO:0046907	intracellular transport	18.2388	0.0584288	0.0954813	transport
GO:0043154	negative regulation of cysteine-type endopeptidase activity involved in apoptotic process	12.012	0.0146499	0.0592757	biological_process
GO:0042113	B cell activation	15.6313	0.0673506	0.104134	immune system process
GO:0045814	negative regulation of gene expression, epigenetic	20.5161	0.0524357	0.0889416	biological_process
GO:0007405	neuroblast proliferation	20.5161	0.0524357	0.0889416	cell population proliferation
GO:0007613	memory	5.27195	0.181463	0.20405	nervous system process
GO:0019216	regulation of lipid metabolic process	4.40964	0.21225	0.230296	biological_process
GO:0038096	Fc-gamma receptor signaling pathway involved in phagocytosis	7.61837	0.130349	0.160001	immune system process
GO:0038096	Fc-gamma receptor signaling pathway involved in phagocytosis	7.61837	0.130349	0.160001	signal transduction
GO:0021953	central nervous system neuron differentiation	40.9972	0.0280964	0.069293	cell differentiation
GO:0016322	neuron remodeling	46.8028	0.0250123	0.0674828	developmental maturation
GO:0030879	mammary gland development	26.4154	0.00343441	0.0565131	anatomical structure development
GO:0048762	mesenchymal cell differentiation	40.9972	0.0280964	0.069293	cell differentiation
GO:0048041	focal adhesion assembly	16.4082	0.0643857	0.101902	cell junction organization
GO:0048041	focal adhesion assembly	16.4082	0.0643857	0.101902	cellular component assembly
GO:0045085	negative regulation of interleukin-2 biosynthetic process	81.6714	0.0157036	0.0592757	biological_process
GO:0007015	actin filament organization	4.87452	0.194428	0.215021	biological_process
GO:0021978	telencephalon regionalization	65.4501	0.0188159	0.063563	biological_process
GO:0010508	positive regulation of autophagy	17.5874	0.00726693	0.0565131	biological_process
GO:0016236	macroautophagy	11.22	0.0165947	0.0620565	autophagy
GO:0072001	renal system development	16.4082	0.0643857	0.101902	anatomical structure development
GO:0043406	positive regulation of MAP kinase activity	7.80053	0.127576	0.158045	biological_process
GO:0097194	execution phase of apoptosis	29.8363	0.0372929	0.0784909	biological_process
GO:0043393	regulation of protein binding	16.4082	0.0643857	0.101902	biological_process
GO:0072178	nephric duct morphogenesis	162.952	0.0094507	0.0565131	biological_process
GO:0061003	positive regulation of dendritic spine morphogenesis	20.5161	0.0524357	0.0889416	biological_process
GO:0021517	ventral spinal cord development	54.5455	0.0219188	0.0643165	anatomical structure development
GO:0045651	positive regulation of macrophage differentiation	25.2603	0.0433776	0.0820603	biological_process
GO:0000904	cell morphogenesis involved in differentiation	54.5455	0.0219188	0.0643165	cell morphogenesis
GO:0032729	positive regulation of interferon-gamma production	8.85967	0.113584	0.145185	biological_process
GO:0046627	negative regulation of insulin receptor signaling pathway	14.2724	0.0732534	0.109269	biological_process
GO:0072657	protein localization to membrane	23.4591	0.0464062	0.0849899	biological_process
GO:0060413	atrial septum morphogenesis	29.8363	0.0372929	0.0784909	biological_process
GO:0050680	negative regulation of epithelial cell proliferation	13.7094	0.0115064	0.0565131	biological_process
GO:0015705	iodide transport	108.89	0.0125819	0.0565131	transport
GO:0006935	chemotaxis	11.8036	0.0151262	0.0592757	locomotion
GO:0031100	animal organ regeneration	7.44458	0.133114	0.161423	anatomical structure development
GO:0007173	epidermal growth factor receptor signaling pathway	17.5874	0.00726693	0.0565131	signal transduction
GO:0044849	estrous cycle	25.2603	0.0433776	0.0820603	biological_process
GO:0042307	positive regulation of protein import into nucleus	11.3125	0.0907482	0.124721	biological_process
GO:0031639	plasminogen activation	46.8028	0.0250123	0.0674828	protein maturation
GO:0048703	embryonic viscerocranium morphogenesis	32.8099	0.0342367	0.0760396	biological_process
GO:0001503	ossification	4.12774	0.224749	0.241898	biological_process
GO:0001944	vasculature development	14.2724	0.0732534	0.109269	anatomical structure development
GO:0034605	cellular response to heat	7.44458	0.133114	0.161423	response to stress
GO:0006367	transcription initiation from RNA polymerase II promoter	2.97956	0.295849	0.308913	cellular nitrogen compound metabolic process
GO:0006367	transcription initiation from RNA polymerase II promoter	2.97956	0.295849	0.308913	biosynthetic process
GO:0032456	endocytic recycling	14.2724	0.0732534	0.109269	vesicle-mediated transport
GO:0032755	positive regulation of interleukin-6 production	8.85967	0.113584	0.145185	biological_process
GO:0006464	cellular protein modification process	8.53339	0.0272149	0.069293	cellular protein modification process
GO:0001655	urogenital system development	25.2603	0.0433776	0.0820603	anatomical structure development
GO:0007595	lactation	8.4026	0.119206	0.150458	transport
GO:0045907	positive regulation of vasoconstriction	14.9206	0.0703065	0.106253	circulatory system process
GO:0072049	comma-shaped body morphogenesis	324.648	0.00631	0.0565131	biological_process
GO:0007507	heart development	8.71506	0.00199887	0.0565131	anatomical structure development
GO:0060326	cell chemotaxis	9.93688	0.102235	0.13475	cell motility
GO:0031016	pancreas development	13.6788	0.0761914	0.111378	anatomical structure development
GO:0032007	negative regulation of TOR signaling	15.6313	0.0673506	0.104134	biological_process
GO:0007186	G protein-coupled receptor signaling pathway	1.26851	0.555863	0.560042	signal transduction
GO:0030282	bone mineralization	8.62546	0.116399	0.147611	anatomical structure development
GO:0051702	interaction with symbiont	65.4501	0.0188159	0.063563	biological_process
GO:0008015	blood circulation	9.37015	0.107927	0.140637	circulatory system process
GO:0006511	ubiquitin-dependent protein catabolic process	2.00284	0.404562	0.412254	catabolic process
GO:0030182	neuron differentiation	8.22325	0.0290889	0.0715213	cell differentiation
GO:0060414	aorta smooth muscle tissue morphogenesis	162.952	0.0094507	0.0565131	biological_process
GO:0002223	stimulatory C-type lectin receptor signaling pathway	21.4449	0.00503878	0.0565131	immune system process
GO:0002223	stimulatory C-type lectin receptor signaling pathway	21.4449	0.00503878	0.0565131	signal transduction
GO:0035556	intracellular signal transduction	9.22133	0.000487717	0.0296303	signal transduction
GO:0030198	extracellular matrix organization	6.1264	0.0488924	0.0865754	extracellular matrix organization
GO:0043152	induction of bacterial agglutination	65.4501	0.0188159	0.063563	immune system process
GO:0043152	induction of bacterial agglutination	65.4501	0.0188159	0.063563	response to stress
GO:0060999	positive regulation of dendritic spine development	18.2388	0.0584288	0.0954813	biological_process
GO:0060059	embryonic retina morphogenesis in camera-type eye	65.4501	0.0188159	0.063563	biological_process
GO:0045214	sarcomere organization	11.7175	0.0878545	0.121785	cytoskeleton organization
GO:0031532	actin cytoskeleton reorganization	7.80053	0.127576	0.158045	cytoskeleton organization
GO:0009953	dorsal/ventral pattern formation	10.2468	0.0993768	0.132502	biological_process
GO:2000768	positive regulation of nephron tubule epithelial cell differentiation	324.648	0.00631	0.0565131	biological_process
GO:0033129	positive regulation of histone phosphorylation	54.5455	0.0219188	0.0643165	biological_process
GO:0060374	mast cell differentiation	162.952	0.0094507	0.0565131	cell differentiation
GO:0009653	anatomical structure morphogenesis	9.76805	0.0213487	0.0643165	biological_process
GO:0030854	positive regulation of granulocyte differentiation	65.4501	0.0188159	0.063563	biological_process
GO:0008543	fibroblast growth factor receptor signaling pathway	6.68051	0.146811	0.172065	signal transduction
GO:0030277	maintenance of gastrointestinal epithelium	32.8099	0.0342367	0.0760396	homeostatic process
GO:2001237	negative regulation of extrinsic apoptotic signaling pathway	20.7923	0.00533392	0.0565131	biological_process
GO:0007049	cell cycle	2.11249	0.194028	0.215021	cell cycle
GO:0033137	negative regulation of peptidyl-serine phosphorylation	19.3187	0.0554368	0.0920893	biological_process
GO:0042127	regulation of cell proliferation	4.98342	0.069666	0.106253	biological_process
GO:0003266	regulation of secondary heart field cardioblast proliferation	108.89	0.0125819	0.0565131	biological_process
GO:0051301	cell division	1.04307	0.62571	0.628839	cell division
GO:0031295	T cell costimulation	12.1525	0.084952	0.118992	immune system process
GO:0021800	cerebral cortex tangential migration	108.89	0.0125819	0.0565131	cell motility
GO:1903905	positive regulation of establishment of T cell polarity	324.648	0.00631	0.0565131	biological_process
GO:0002933	lipid hydroxylation	108.89	0.0125819	0.0565131	lipid metabolic process
GO:0009791	post-embryonic development	4.66394	0.202113	0.221087	biological_process
GO:0008104	protein localization	4.87452	0.194428	0.215021	biological_process
GO:0010818	T cell chemotaxis	54.5455	0.0219188	0.0643165	immune system process
GO:0010818	T cell chemotaxis	54.5455	0.0219188	0.0643165	cell motility
GO:0007155	cell adhesion	5.26265	0.0110406	0.0565131	cell adhesion
GO:0010506	regulation of autophagy	25.0771	0.000382904	0.0283574	biological_process
GO:2000145	regulation of cell motility	16.4082	0.0643857	0.101902	biological_process
GO:0009612	response to mechanical stimulus	6.05818	0.160302	0.184118	biological_process
GO:0071407	cellular response to organic cyclic compound	6.05818	0.160302	0.184118	biological_process
GO:0050679	positive regulation of epithelial cell proliferation	6.68051	0.146811	0.172065	biological_process
GO:0010575	positive regulation of vascular endothelial growth factor production	15.6313	0.0673506	0.104134	biological_process
GO:2000271	positive regulation of fibroblast apoptotic process	54.5455	0.0219188	0.0643165	biological_process
GO:0014894	response to denervation involved in regulation of muscle adaptation	40.9972	0.0280964	0.069293	biological_process
GO:0071333	cellular response to glucose stimulus	6.05818	0.160302	0.184118	homeostatic process
GO:0010951	negative regulation of endopeptidase activity	7.27861	0.13587	0.163532	biological_process
GO:0014911	positive regulation of smooth muscle cell migration	19.3187	0.0554368	0.0920893	biological_process
GO:0071902	positive regulation of protein serine/threonine kinase activity	8.62546	0.116399	0.147611	biological_process
GO:0048015	phosphatidylinositol-mediated signaling	23.6868	0.00420062	0.0565131	signal transduction
GO:0034374	low-density lipoprotein particle remodeling	32.8099	0.0342367	0.0760396	biological_process

## Sheet: class 4 family
GO_accession	GO_term	oddsRatio	pvalue	FDR	GOSlim
GO:0032402	melanosome transport	11.1044	0.0172281	0.09447	transport
GO:1902992	negative regulation of amyloid precursor protein catabolic process	46.5431	0.0318083	0.106981	biological_process
GO:0050821	protein stabilization	4.53074	0.0032512	0.0405404	biological_process
GO:0006338	chromatin remodeling	2.84416	0.164839	0.21675	biological_process
GO:0015012	heparan sulfate proteoglycan biosynthetic process	10.3658	0.102195	0.163459	biosynthetic process
GO:0010506	regulation of autophagy	6.65381	0.0129123	0.0935501	biological_process
GO:0030182	neuron differentiation	1.10032	0.601923	0.607223	cell differentiation
GO:0010499	proteasomal ubiquitin-independent protein catabolic process	5.82826	0.167526	0.216861	catabolic process
GO:0003402	planar cell polarity pathway involved in axis elongation	46.5431	0.0318083	0.106981	signal transduction
GO:0030003	cellular cation homeostasis	92.9133	0.0213181	0.09447	homeostatic process
GO:0061418	regulation of transcription from RNA polymerase II promoter in response to hypoxia	10.4889	0.0190108	0.09447	response to stress
GO:0034316	negative regulation of Arp2/3 complex-mediated actin nucleation	31.0711	0.0421875	0.11646	biological_process
GO:0034765	regulation of ion transmembrane transport	16.5572	4.81066e-06	0.00110224	biological_process
GO:0042127	regulation of cell proliferation	6.21233	0.000104474	0.00870462	biological_process
GO:0001658	branching involved in ureteric bud morphogenesis	8.68006	0.00655521	0.061818	biological_process
GO:0030593	neutrophil chemotaxis	3.88221	0.236458	0.275192	immune system process
GO:0030593	neutrophil chemotaxis	3.88221	0.236458	0.275192	cell motility
GO:0006283	transcription-coupled nucleotide-excision repair	2.75977	0.17246	0.222619	DNA metabolic process
GO:0006283	transcription-coupled nucleotide-excision repair	2.75977	0.17246	0.222619	response to stress
GO:0061024	membrane organization	5.23273	0.00388027	0.0444344	membrane organization
GO:0042053	regulation of dopamine metabolic process	71.425	4.01751e-05	0.00613675	biological_process
GO:0050912	detection of chemical stimulus involved in sensory perception of taste	92.9133	0.0213181	0.09447	biological_process
GO:0007288	sperm axoneme assembly	15.5489	0.0726705	0.139628	cellular component assembly
GO:0007288	sperm axoneme assembly	15.5489	0.0726705	0.139628	cytoskeleton organization
GO:0051013	microtubule severing	13.327	0.0826171	0.148468	cytoskeleton organization
GO:0048806	genitalia development	13.327	0.0826171	0.148468	anatomical structure development
GO:0060425	lung morphogenesis	4.90638	0.194067	0.238902	biological_process
GO:0006024	glycosaminoglycan biosynthetic process	5.48563	0.176468	0.22308	biosynthetic process
GO:0010944	negative regulation of transcription by competitive promoter binding	11.6625	0.0924584	0.156922	biological_process
GO:0051453	regulation of intracellular pH	9.32939	0.111829	0.170677	homeostatic process
GO:0045056	transcytosis	11.6625	0.0924584	0.156922	vesicle-mediated transport
GO:0007041	lysosomal transport	7.77386	0.130792	0.185559	vacuolar transport
GO:0015844	monoamine transport	62.7814	0.00111021	0.0218819	transport
GO:0035307	positive regulation of protein dephosphorylation	10.4889	0.0190108	0.09447	biological_process
GO:0033159	negative regulation of protein import into nucleus, translocation	92.9133	0.0213181	0.09447	NULL
GO:0021678	third ventricle development	31.0711	0.0421875	0.11646	anatomical structure development
GO:0033137	negative regulation of peptidyl-serine phosphorylation	11.8026	0.0155213	0.09447	biological_process
GO:0016339	calcium-dependent cell-cell adhesion via plasma membrane cell adhesion molecules	7.77386	0.130792	0.185559	cell adhesion
GO:0006816	calcium ion transport	10.0742	6.23042e-05	0.00649534	transport
GO:0060048	cardiac muscle contraction	12.9026	0.000443336	0.014011	biological_process
GO:0008542	visual learning	9.66775	0.00119672	0.0230985	nervous system process
GO:0007219	Notch signaling pathway	2.3719	0.215262	0.259589	signal transduction
GO:1902476	chloride transmembrane transport	4.23605	0.219772	0.261247	transmembrane transport
GO:1902004	positive regulation of amyloid-beta formation	13.327	0.0826171	0.148468	biological_process
GO:0007223	Wnt signaling pathway, calcium modulating pathway	5.82826	0.167526	0.216861	signal transduction
GO:1903077	negative regulation of protein localization to plasma membrane	6.21736	0.158489	0.20885	biological_process
GO:0043588	skin development	2.44759	0.343791	0.366591	anatomical structure development
GO:0008344	adult locomotory behavior	6.21755	0.0153178	0.09447	biological_process
GO:0032024	positive regulation of insulin secretion	2.51405	0.336646	0.361072	biological_process
GO:0042104	positive regulation of activated T cell proliferation	5.82826	0.167526	0.216861	biological_process
GO:0050650	chondroitin sulfate proteoglycan biosynthetic process	46.5431	0.0318083	0.106981	biosynthetic process
GO:1903347	negative regulation of bicellular tight junction assembly	46.5431	0.0318083	0.106981	biological_process
GO:0021941	negative regulation of cerebellar granule cell precursor proliferation	92.9133	0.0213181	0.09447	biological_process
GO:0042713	sperm ejaculation	31.0711	0.0421875	0.11646	biological_process
GO:0060670	branching involved in labyrinthine layer morphogenesis	11.6625	0.0924584	0.156922	biological_process
GO:0015807	L-amino acid transport	92.9133	0.0213181	0.09447	transport
GO:0006376	mRNA splice site selection	11.6625	0.0924584	0.156922	ribonucleoprotein complex assembly
GO:0060347	heart trabecula formation	7.77386	0.130792	0.185559	anatomical structure formation involved in morphogenesis
GO:0007608	sensory perception of smell	8.40101	0.00193408	0.0325246	nervous system process
GO:0048733	sebaceous gland development	18.6491	0.0626175	0.1294	anatomical structure development
GO:0031145	anaphase-promoting complex-dependent catabolic process	2.73683	0.314745	0.342593	catabolic process
GO:0030644	cellular chloride ion homeostasis	47.1482	0.00165375	0.0291473	homeostatic process
GO:0010828	positive regulation of glucose transmembrane transport	18.6491	0.0626175	0.1294	biological_process
GO:0007271	synaptic transmission, cholinergic	13.327	0.0826171	0.148468	cell-cell signaling
GO:0010737	protein kinase A signaling	11.6625	0.0924584	0.156922	signal transduction
GO:0030534	adult behavior	13.6615	0.00203746	0.0327602	biological_process
GO:0043123	positive regulation of I-kappaB kinase/NF-kappaB signaling	1.50178	0.39255	0.410934	biological_process
GO:0070836	caveola assembly	92.9133	0.0213181	0.09447	membrane organization
GO:0070836	caveola assembly	92.9133	0.0213181	0.09447	cellular component assembly
GO:0018230	peptidyl-L-cysteine S-palmitoylation	8.47866	0.121361	0.178535	cellular protein modification process
GO:0007050	cell cycle arrest	1.79555	0.314678	0.342593	biological_process
GO:0010881	regulation of cardiac muscle contraction by regulation of the release of sequestered calcium ion	13.4845	0.0123429	0.0912281	signal transduction
GO:1901998	toxin transport	5.89179	0.0509984	0.121253	transport
GO:0015701	bicarbonate transport	8.47866	0.121361	0.178535	transport
GO:0034644	cellular response to UV	1.97653	0.404776	0.422045	biological_process
GO:0032332	positive regulation of chondrocyte differentiation	6.66207	0.149355	0.200709	biological_process
GO:0014854	response to inactivity	46.5431	0.0318083	0.106981	biological_process
GO:0032206	positive regulation of telomere maintenance	11.6625	0.0924584	0.156922	biological_process
GO:0050955	thermoception	187.643	0.000337745	0.0126332	nervous system process
GO:1900224	positive regulation of nodal signaling pathway involved in determination of lateral mesoderm left/right asymmetry	92.9133	0.0213181	0.09447	biological_process
GO:0008219	cell death	3.44956	0.260828	0.29494	cell death
GO:0048311	mitochondrion distribution	18.6491	0.0626175	0.1294	mitochondrion organization
GO:0099509	regulation of presynaptic cytosolic calcium ion concentration	18.6491	0.0626175	0.1294	homeostatic process
GO:0006641	triglyceride metabolic process	3.58232	0.252791	0.289242	lipid metabolic process
GO:0002051	osteoblast fate commitment	46.5431	0.0318083	0.106981	biological_process
GO:0033622	integrin activation	18.6491	0.0626175	0.1294	protein-containing complex assembly
GO:0016032	viral process	3.30189	0.00121878	0.0232711	symbiotic process
GO:0031098	stress-activated protein kinase signaling cascade	3.88221	0.236458	0.275192	response to stress
GO:0031098	stress-activated protein kinase signaling cascade	3.88221	0.236458	0.275192	signal transduction
GO:0071709	membrane assembly	92.9133	0.0213181	0.09447	membrane organization
GO:0071709	membrane assembly	92.9133	0.0213181	0.09447	cellular component assembly
GO:0001880	Mullerian duct regression	46.5431	0.0318083	0.106981	biological_process
GO:0051044	positive regulation of membrane protein ectodomain proteolysis	7.77386	0.130792	0.185559	biological_process
GO:0001933	negative regulation of protein phosphorylation	1.49526	0.494223	0.50553	biological_process
GO:0055008	cardiac muscle tissue morphogenesis	7.77386	0.130792	0.185559	biological_process
GO:0051289	protein homotetramerization	4.75833	0.0296914	0.106981	protein-containing complex assembly
GO:0045184	establishment of protein localization	5.38558	0.0593207	0.1294	biological_process
GO:0010812	negative regulation of cell-substrate adhesion	7.17653	0.140123	0.192393	biological_process
GO:0060389	pathway-restricted SMAD protein phosphorylation	15.5489	0.0726705	0.139628	cellular protein modification process
GO:0065002	intracellular protein transmembrane transport	46.5431	0.0318083	0.106981	protein transport
GO:0065002	intracellular protein transmembrane transport	46.5431	0.0318083	0.106981	transmembrane transport
GO:0007200	phospholipase C-activating G protein-coupled receptor signaling pathway	3.21084	0.276646	0.30845	signal transduction
GO:0007213	G protein-coupled acetylcholine receptor signaling pathway	18.6491	0.0626175	0.1294	signal transduction
GO:0048002	antigen processing and presentation of peptide antigen	92.9133	0.0213181	0.09447	immune system process
GO:0051496	positive regulation of stress fiber assembly	6.81251	0.0121625	0.0912281	biological_process
GO:0007257	activation of JUN kinase activity	4.23605	0.219772	0.261247	biological_process
GO:0001556	oocyte maturation	5.82826	0.167526	0.216861	developmental maturation
GO:0001704	formation of primary germ layer	46.5431	0.0318083	0.106981	anatomical structure formation involved in morphogenesis
GO:0006811	ion transport	7.2961	5.73435e-07	0.000338656	transport
GO:0032735	positive regulation of interleukin-12 production	4.66049	0.202727	0.246418	biological_process
GO:2000426	negative regulation of apoptotic cell clearance	92.9133	0.0213181	0.09447	biological_process
GO:0009617	response to bacterium	1.0378	0.623046	0.627152	biological_process
GO:0035082	axoneme assembly	9.32939	0.111829	0.170677	cellular component assembly
GO:0035082	axoneme assembly	9.32939	0.111829	0.170677	cytoskeleton organization
GO:0006090	pyruvate metabolic process	7.77386	0.130792	0.185559	small molecule metabolic process
GO:0009749	response to glucose	2.93382	0.157282	0.20885	biological_process
GO:0042542	response to hydrogen peroxide	1.97653	0.404776	0.422045	response to stress
GO:0000122	negative regulation of transcription by RNA polymerase II	2.02716	0.0384925	0.11646	biological_process
GO:0000212	meiotic spindle organization	18.6491	0.0626175	0.1294	cytoskeleton organization
GO:0007612	learning	5.71732	0.0188934	0.09447	nervous system process
GO:0061051	positive regulation of cell growth involved in cardiac muscle cell development	13.327	0.0826171	0.148468	biological_process
GO:0043161	proteasome-mediated ubiquitin-dependent protein catabolic process	3.48336	0.033573	0.112093	catabolic process
GO:0097061	dendritic spine organization	46.5431	0.0318083	0.106981	biological_process
GO:0071479	cellular response to ionizing radiation	2.9087	0.299749	0.328612	biological_process
GO:0000038	very long-chain fatty acid metabolic process	9.32939	0.111829	0.170677	lipid metabolic process
GO:0000038	very long-chain fatty acid metabolic process	9.32939	0.111829	0.170677	small molecule metabolic process
GO:0030308	negative regulation of cell growth	3.30828	0.0698572	0.139628	biological_process
GO:0033194	response to hydroperoxide	11.6625	0.0924584	0.156922	response to stress
GO:0071313	cellular response to caffeine	18.6491	0.0626175	0.1294	biological_process
GO:0031334	positive regulation of protein complex assembly	4.90638	0.194067	0.238902	biological_process
GO:0071910	determination of liver left/right asymmetry	62.7814	0.00111021	0.0218819	biological_process
GO:0002576	platelet degranulation	1.04975	0.618912	0.623333	vesicle-mediated transport
GO:0097062	dendritic spine maintenance	11.6625	0.0924584	0.156922	biological_process
GO:0035023	regulation of Rho protein signal transduction	2.38439	0.350861	0.371965	biological_process
GO:0006813	potassium ion transport	11.7277	0.000616189	0.0168433	transport
GO:0001975	response to amphetamine	12.4663	0.00257734	0.0370452	biological_process
GO:0019886	antigen processing and presentation of exogenous peptide antigen via MHC class II	4.67956	0.0309172	0.106981	immune system process
GO:0021702	cerebellar Purkinje cell differentiation	10.3658	0.102195	0.163459	cell differentiation
GO:0070584	mitochondrion morphogenesis	5.48563	0.176468	0.22308	mitochondrion organization
GO:0050968	detection of chemical stimulus involved in sensory perception of pain	92.9133	0.0213181	0.09447	biological_process
GO:0097500	receptor localization to non-motile cilium	92.9133	0.0213181	0.09447	biological_process
GO:0000278	mitotic cell cycle	1.56598	0.373391	0.392897	mitotic cell cycle
GO:0050951	sensory perception of temperature stimulus	31.0711	0.0421875	0.11646	nervous system process
GO:0042130	negative regulation of T cell proliferation	2.9087	0.299749	0.328612	biological_process
GO:0051896	regulation of protein kinase B signaling	10.3658	0.102195	0.163459	biological_process
GO:0097191	extrinsic apoptotic signaling pathway	5.54393	0.0564968	0.129287	signal transduction
GO:0072657	protein localization to membrane	14.5313	0.010875	0.0844655	biological_process
GO:0015672	monovalent inorganic cation transport	23.3181	0.0524569	0.121253	transport
GO:0032728	positive regulation of interferon-beta production	11.1044	0.0172281	0.09447	biological_process
GO:0061614	pri-miRNA transcription by RNA polymerase II	13.327	0.0826171	0.148468	cellular nitrogen compound metabolic process
GO:0061614	pri-miRNA transcription by RNA polymerase II	13.327	0.0826171	0.148468	biosynthetic process
GO:0000723	telomere maintenance	5.2347	0.0621925	0.1294	DNA metabolic process
GO:0000723	telomere maintenance	5.2347	0.0621925	0.1294	homeostatic process
GO:0000723	telomere maintenance	5.2347	0.0621925	0.1294	chromosome organization
GO:0051898	negative regulation of protein kinase B signaling	5.38558	0.0593207	0.1294	biological_process
GO:0051301	cell division	1.58093	0.226019	0.268498	cell division
GO:0002643	regulation of tolerance induction	92.9133	0.0213181	0.09447	biological_process
GO:0050773	regulation of dendrite development	6.66207	0.149355	0.200709	biological_process
GO:1904037	positive regulation of epithelial cell apoptotic process	23.3181	0.0524569	0.121253	biological_process
GO:0006614	SRP-dependent cotranslational protein targeting to membrane	1.07442	0.610509	0.615546	protein targeting
GO:0032502	developmental process	7.17653	0.140123	0.192393	biological_process
GO:0000398	mRNA splicing, via spliceosome	1.46794	0.345006	0.367458	mRNA processing
GO:0051930	regulation of sensory perception of pain	3.88221	0.236458	0.275192	biological_process
GO:0030206	chondroitin sulfate biosynthetic process	8.47866	0.121361	0.178535	biosynthetic process
GO:0030206	chondroitin sulfate biosynthetic process	8.47866	0.121361	0.178535	sulfur compound metabolic process
GO:0030206	chondroitin sulfate biosynthetic process	8.47866	0.121361	0.178535	small molecule metabolic process
GO:0086002	cardiac muscle cell action potential involved in contraction	8.47866	0.121361	0.178535	biological_process
GO:0034767	positive regulation of ion transmembrane transport	31.0711	0.0421875	0.11646	biological_process
GO:0034067	protein localization to Golgi apparatus	6.21736	0.158489	0.20885	biological_process
GO:0045652	regulation of megakaryocyte differentiation	3.21084	0.276646	0.30845	biological_process
GO:0021529	spinal cord oligodendrocyte cell differentiation	46.5431	0.0318083	0.106981	cell differentiation
GO:0034116	positive regulation of heterotypic cell-cell adhesion	7.17653	0.140123	0.192393	biological_process
GO:0030155	regulation of cell adhesion	13.3439	0.000394366	0.0129551	biological_process
GO:0051290	protein heterotetramerization	7.25748	0.0357996	0.11646	protein-containing complex assembly
GO:0006509	membrane protein ectodomain proteolysis	7.17653	0.140123	0.192393	biological_process
GO:0035641	locomotory exploration behavior	7.77386	0.130792	0.185559	biological_process
GO:0071415	cellular response to purine-containing compound	46.5431	0.0318083	0.106981	biological_process
GO:0003326	pancreatic A cell fate commitment	92.9133	0.0213181	0.09447	biological_process
GO:0009635	response to herbicide	15.5489	0.0726705	0.139628	response to stress
GO:0007340	acrosome reaction	7.17653	0.140123	0.192393	biological_process
GO:0040018	positive regulation of multicellular organism growth	9.55185	0.00512555	0.0543071	biological_process
GO:0006914	autophagy	3.21594	0.0425365	0.117247	autophagy
GO:0010459	negative regulation of heart rate	11.6625	0.0924584	0.156922	biological_process
GO:0033327	Leydig cell differentiation	9.32939	0.111829	0.170677	cell differentiation
GO:0043627	response to estrogen	5.29171	0.0228934	0.0994398	biological_process
GO:0030001	metal ion transport	15.7398	0.00949045	0.078009	transport
GO:0003170	heart valve development	31.0711	0.0421875	0.11646	anatomical structure development
GO:0071394	cellular response to testosterone stimulus	13.327	0.0826171	0.148468	biological_process
GO:1903546	protein localization to photoreceptor outer segment	31.0711	0.0421875	0.11646	biological_process
GO:0090314	positive regulation of protein targeting to membrane	4.23605	0.219772	0.261247	biological_process
GO:0048791	calcium ion-regulated exocytosis of neurotransmitter	31.0711	0.0421875	0.11646	vesicle-mediated transport
GO:0002415	immunoglobulin transcytosis in epithelial cells mediated by polymeric immunoglobulin receptor	92.9133	0.0213181	0.09447	vesicle-mediated transport
GO:0048251	elastic fiber assembly	13.327	0.0826171	0.148468	cellular component assembly
GO:0048251	elastic fiber assembly	13.327	0.0826171	0.148468	extracellular matrix organization
GO:0048013	ephrin receptor signaling pathway	6.65381	0.0129123	0.0935501	signal transduction
GO:0007224	smoothened signaling pathway	3.41804	0.124242	0.182189	signal transduction
GO:1900034	regulation of cellular response to heat	3.00291	0.29213	0.32122	biological_process
GO:0035879	plasma membrane lactate transport	92.9133	0.0213181	0.09447	transmembrane transport
GO:0001756	somitogenesis	7.53434	0.00941993	0.078009	anatomical structure formation involved in morphogenesis
GO:0021772	olfactory bulb development	4.90638	0.194067	0.238902	anatomical structure development
GO:0007004	telomere maintenance via telomerase	5.48563	0.176468	0.22308	homeostatic process
GO:0007004	telomere maintenance via telomerase	5.48563	0.176468	0.22308	DNA metabolic process
GO:0007004	telomere maintenance via telomerase	5.48563	0.176468	0.22308	biosynthetic process
GO:0007004	telomere maintenance via telomerase	5.48563	0.176468	0.22308	chromosome organization
GO:0046881	positive regulation of follicle-stimulating hormone secretion	23.3181	0.0524569	0.121253	biological_process
GO:0043408	regulation of MAPK cascade	6.286	0.0457084	0.121253	biological_process
GO:0043651	linoleic acid metabolic process	10.3658	0.102195	0.163459	lipid metabolic process
GO:0043651	linoleic acid metabolic process	10.3658	0.102195	0.163459	small molecule metabolic process
GO:0007498	mesoderm development	3.44956	0.260828	0.29494	anatomical structure development
GO:0086047	membrane depolarization during Purkinje myocyte cell action potential	46.5431	0.0318083	0.106981	biological_process
GO:0001525	angiogenesis	1.04432	0.575973	0.58297	anatomical structure formation involved in morphogenesis
GO:2000810	regulation of bicellular tight junction assembly	8.47866	0.121361	0.178535	biological_process
GO:0060444	branching involved in mammary gland duct morphogenesis	9.32939	0.111829	0.170677	biological_process
GO:0048660	regulation of smooth muscle cell proliferation	11.6625	0.0924584	0.156922	biological_process
GO:0031398	positive regulation of protein ubiquitination	1.78524	0.436203	0.451474	biological_process
GO:0006486	protein glycosylation	2.53382	0.195648	0.240687	cellular protein modification process
GO:0031064	negative regulation of histone deacetylation	31.0711	0.0421875	0.11646	biological_process
GO:0032731	positive regulation of interleukin-1 beta production	15.5489	0.0726705	0.139628	biological_process
GO:1903358	regulation of Golgi organization	11.6625	0.0924584	0.156922	biological_process
GO:0043388	positive regulation of DNA binding	3.7266	0.244668	0.281883	biological_process
GO:0003283	atrial septum development	18.6491	0.0626175	0.1294	anatomical structure development
GO:0003351	epithelial cilium movement	7.77386	0.130792	0.185559	transport
GO:0071577	zinc ion transmembrane transport	13.327	0.0826171	0.148468	transmembrane transport
GO:0007625	grooming behavior	7.77386	0.130792	0.185559	biological_process
GO:0016540	protein autoprocessing	7.77386	0.130792	0.185559	protein maturation
GO:0018394	peptidyl-lysine acetylation	23.3181	0.0524569	0.121253	cellular protein modification process
GO:1900246	positive regulation of RIG-I signaling pathway	18.6491	0.0626175	0.1294	biological_process
GO:0007269	neurotransmitter secretion	3.44956	0.260828	0.29494	transport
GO:0090102	cochlea development	4.05145	0.22816	0.26895	anatomical structure development
GO:0007195	adenylate cyclase-inhibiting dopamine receptor signaling pathway	31.0711	0.0421875	0.11646	signal transduction
GO:0048706	embryonic skeletal system development	6.98574	0.0381892	0.11646	anatomical structure development
GO:0002520	immune system development	94.1193	0.00067079	0.0168433	immune system process
GO:0002520	immune system development	94.1193	0.00067079	0.0168433	anatomical structure development
GO:0072137	condensed mesenchymal cell proliferation	46.5431	0.0318083	0.106981	cell population proliferation
GO:0032964	collagen biosynthetic process	15.5489	0.0726705	0.139628	biosynthetic process
GO:0006611	protein export from nucleus	3.88221	0.236458	0.275192	protein transport
GO:0006611	protein export from nucleus	3.88221	0.236458	0.275192	nucleocytoplasmic transport
GO:0070986	left/right axis specification	7.77386	0.130792	0.185559	biological_process
GO:0048858	cell projection morphogenesis	92.9133	0.0213181	0.09447	biological_process
GO:0033151	V(D)J recombination	18.6491	0.0626175	0.1294	immune system process
GO:0033151	V(D)J recombination	18.6491	0.0626175	0.1294	DNA metabolic process
GO:0045807	positive regulation of endocytosis	8.98828	0.0247971	0.105951	biological_process
GO:0030154	cell differentiation	2.45676	0.00565102	0.056799	cell differentiation
GO:1900223	positive regulation of amyloid-beta clearance	23.3181	0.0524569	0.121253	biological_process
GO:0055118	negative regulation of cardiac muscle contraction	31.0711	0.0421875	0.11646	biological_process
GO:0002317	plasma cell differentiation	46.5431	0.0318083	0.106981	immune system process
GO:0002317	plasma cell differentiation	46.5431	0.0318083	0.106981	cell differentiation
GO:0034720	histone H3-K4 demethylation	46.5431	0.0318083	0.106981	cellular protein modification process
GO:0070212	protein poly-ADP-ribosylation	31.0711	0.0421875	0.11646	cellular protein modification process
GO:0060548	negative regulation of cell death	8.04825	0.00223715	0.0337151	biological_process
GO:0071364	cellular response to epidermal growth factor stimulus	2.5842	0.329423	0.355614	biological_process
GO:0015825	L-serine transport	31.0711	0.0421875	0.11646	transport
GO:0046627	negative regulation of insulin receptor signaling pathway	4.05145	0.22816	0.26895	biological_process
GO:0000045	autophagosome assembly	2.65834	0.322123	0.34938	cellular component assembly
GO:0044257	cellular protein catabolic process	8.47866	0.121361	0.178535	catabolic process
GO:0015711	organic anion transport	18.6491	0.0626175	0.1294	transport
GO:1901203	positive regulation of extracellular matrix assembly	31.0711	0.0421875	0.11646	biological_process
GO:0050883	musculoskeletal movement, spinal reflex action	187.643	0.000337745	0.0126332	biological_process
GO:0072358	cardiovascular system development	6.21736	0.158489	0.20885	anatomical structure development
GO:0070613	regulation of protein processing	13.327	0.0826171	0.148468	biological_process
GO:0001889	liver development	3.69965	0.0540554	0.124633	anatomical structure development
GO:0009725	response to hormone	3.92011	0.0999376	0.163459	biological_process
GO:0008543	fibroblast growth factor receptor signaling pathway	6.08452	0.0161721	0.09447	signal transduction
GO:0006284	base-excision repair	3.21084	0.276646	0.30845	DNA metabolic process
GO:0006284	base-excision repair	3.21084	0.276646	0.30845	response to stress
GO:0019058	viral life cycle	4.90638	0.194067	0.238902	symbiotic process
GO:0050982	detection of mechanical stimulus	23.3181	0.0524569	0.121253	biological_process
GO:0001768	establishment of T cell polarity	23.3181	0.0524569	0.121253	biological_process
GO:0043949	regulation of cAMP-mediated signaling	62.7814	0.00111021	0.0218819	biological_process
GO:0022614	membrane to membrane docking	31.0711	0.0421875	0.11646	biological_process
GO:0051489	regulation of filopodium assembly	23.615	0.00482509	0.0514209	biological_process
GO:1902041	regulation of extrinsic apoptotic signaling pathway via death domain receptors	7.77386	0.130792	0.185559	biological_process
GO:0007584	response to nutrient	1.32295	0.53636	0.544379	biological_process
GO:0071702	organic substance transport	23.3181	0.0524569	0.121253	transport
GO:0050869	negative regulation of B cell activation	13.327	0.0826171	0.148468	biological_process
GO:0048541	Peyer's patch development	23.3181	0.0524569	0.121253	anatomical structure development
GO:0050709	negative regulation of protein secretion	7.77386	0.130792	0.185559	biological_process
GO:0032570	response to progesterone	3.21084	0.276646	0.30845	biological_process
GO:0070509	calcium ion import	14.5313	0.010875	0.0844655	transport
GO:0034380	high-density lipoprotein particle assembly	15.5489	0.0726705	0.139628	protein-containing complex assembly
GO:2000379	positive regulation of reactive oxygen species metabolic process	3.7266	0.244668	0.281883	biological_process
GO:0032483	regulation of Rab protein signal transduction	31.0711	0.0421875	0.11646	biological_process
GO:0046579	positive regulation of Ras protein signal transduction	3.7266	0.244668	0.281883	biological_process
GO:0048021	regulation of melanin biosynthetic process	92.9133	0.0213181	0.09447	biological_process
GO:0045664	regulation of neuron differentiation	4.90638	0.194067	0.238902	biological_process
GO:0006357	regulation of transcription by RNA polymerase II	0.668107	0.843833	0.844294	biological_process
GO:0048265	response to pain	20.4877	0.000722457	0.0169777	response to stress
GO:0018095	protein polyglutamylation	31.0711	0.0421875	0.11646	cellular protein modification process
GO:0006888	ER to Golgi vesicle-mediated transport	2.38001	0.142321	0.195266	vesicle-mediated transport
GO:0071625	vocalization behavior	15.5489	0.0726705	0.139628	biological_process
GO:0051186	cofactor metabolic process	10.3658	0.102195	0.163459	cofactor metabolic process
GO:0016578	histone deubiquitination	9.32939	0.111829	0.170677	cellular protein modification process
GO:0035690	cellular response to drug	7.01635	0.00355445	0.0437269	biological_process
GO:0006910	phagocytosis, recognition	18.6491	0.0626175	0.1294	biological_process
GO:0042994	cytoplasmic sequestering of transcription factor	26.9625	0.00388699	0.0444344	biological_process
GO:0021769	orbitofrontal cortex development	46.5431	0.0318083	0.106981	anatomical structure development
GO:0001776	leukocyte homeostasis	23.3181	0.0524569	0.121253	immune system process
GO:0001776	leukocyte homeostasis	23.3181	0.0524569	0.121253	homeostatic process
GO:1905098	negative regulation of guanyl-nucleotide exchange factor activity	31.0711	0.0421875	0.11646	biological_process
GO:0043045	DNA methylation involved in embryo development	23.3181	0.0524569	0.121253	DNA metabolic process
GO:0006487	protein N-linked glycosylation	3.44956	0.260828	0.29494	cellular protein modification process
GO:2000249	regulation of actin cytoskeleton reorganization	7.17653	0.140123	0.192393	biological_process
GO:0032516	positive regulation of phosphoprotein phosphatase activity	9.32939	0.111829	0.170677	biological_process
GO:0043266	regulation of potassium ion transport	23.3181	0.0524569	0.121253	biological_process
GO:0006939	smooth muscle contraction	26.0719	0.00039579	0.0129551	biological_process
GO:0045669	positive regulation of osteoblast differentiation	2.11215	0.385097	0.403592	biological_process
GO:1904646	cellular response to amyloid-beta	3.32594	0.268779	0.301882	biological_process
GO:0071108	protein K48-linked deubiquitination	5.17973	0.185314	0.231548	cellular protein modification process
GO:0043065	positive regulation of apoptotic process	3.27147	0.00521009	0.0548856	biological_process
GO:0038096	Fc-gamma receptor signaling pathway involved in phagocytosis	2.16159	0.378395	0.397023	immune system process
GO:0038096	Fc-gamma receptor signaling pathway involved in phagocytosis	2.16159	0.378395	0.397023	signal transduction
GO:0071456	cellular response to hypoxia	2.01095	0.270906	0.303899	response to stress
GO:0007188	adenylate cyclase-modulating G protein-coupled receptor signaling pathway	14.3437	0.00179655	0.0309129	signal transduction
GO:0040011	locomotion	18.6491	0.0626175	0.1294	locomotion
GO:0006885	regulation of pH	7.77386	0.130792	0.185559	homeostatic process
GO:0021592	fourth ventricle development	92.9133	0.0213181	0.09447	anatomical structure development
GO:0007215	glutamate receptor signaling pathway	13.327	0.0826171	0.148468	signal transduction
GO:0031295	T cell costimulation	3.44956	0.260828	0.29494	immune system process
GO:0031647	regulation of protein stability	1.49526	0.494223	0.50553	biological_process
GO:0019882	antigen processing and presentation	14.3437	0.00179655	0.0309129	immune system process
GO:0022407	regulation of cell-cell adhesion	13.327	0.0826171	0.148468	biological_process
GO:0006828	manganese ion transport	94.1193	0.00067079	0.0168433	transport
GO:0031146	SCF-dependent proteasomal ubiquitin-dependent protein catabolic process	3.00291	0.29213	0.32122	catabolic process
GO:0060080	inhibitory postsynaptic potential	18.6491	0.0626175	0.1294	biological_process
GO:0006446	regulation of translational initiation	4.05145	0.22816	0.26895	biological_process
GO:0007166	cell surface receptor signaling pathway	2.04694	0.19198	0.238902	signal transduction
GO:0003360	brainstem development	15.5489	0.0726705	0.139628	anatomical structure development
GO:0040012	regulation of locomotion	13.327	0.0826171	0.148468	biological_process
GO:0010765	positive regulation of sodium ion transport	14.5313	0.010875	0.0844655	biological_process
GO:0010803	regulation of tumor necrosis factor-mediated signaling pathway	9.93887	0.0208677	0.09447	biological_process
GO:1901652	response to peptide	15.5489	0.0726705	0.139628	biological_process
GO:0035556	intracellular signal transduction	2.76002	0.0283724	0.106981	signal transduction
GO:0071407	cellular response to organic cyclic compound	3.54767	0.117156	0.177918	biological_process
GO:0090110	cargo loading into COPII-coated vesicle	10.3658	0.102195	0.163459	transport
GO:2000647	negative regulation of stem cell proliferation	31.0711	0.0421875	0.11646	biological_process
GO:1990573	potassium ion import across plasma membrane	23.615	0.00482509	0.0514209	transmembrane transport
GO:0006260	DNA replication	0.70093	0.761917	0.763584	biosynthetic process
GO:0007585	respiratory gaseous exchange	2.9087	0.299749	0.328612	biological_process
GO:0051610	serotonin uptake	92.9133	0.0213181	0.09447	transport
GO:0007049	cell cycle	1.6145	0.145315	0.199225	cell cycle
GO:0021530	spinal cord oligodendrocyte cell fate specification	46.5431	0.0318083	0.106981	biological_process
GO:0008150	biological_process	1.44349	0.255099	0.291519	biological_process
GO:0072134	nephrogenic mesenchyme morphogenesis	92.9133	0.0213181	0.09447	biological_process
GO:0046324	regulation of glucose import	13.327	0.0826171	0.148468	biological_process
GO:0006471	protein ADP-ribosylation	8.47866	0.121361	0.178535	cellular protein modification process
GO:0010614	negative regulation of cardiac muscle hypertrophy	7.77386	0.130792	0.185559	biological_process
GO:2000785	regulation of autophagosome assembly	23.615	0.00482509	0.0514209	biological_process
GO:0050896	response to stimulus	5.13184	0.00180451	0.0309129	biological_process
GO:0060674	placenta blood vessel development	10.3658	0.102195	0.163459	anatomical structure development
GO:0002755	MyD88-dependent toll-like receptor signaling pathway	4.90638	0.194067	0.238902	immune system process
GO:0002755	MyD88-dependent toll-like receptor signaling pathway	4.90638	0.194067	0.238902	signal transduction
GO:0098662	inorganic cation transmembrane transport	187.643	0.000337745	0.0126332	transmembrane transport
GO:0035459	cargo loading into vesicle	23.3181	0.0524569	0.121253	transport
GO:0045019	negative regulation of nitric oxide biosynthetic process	7.77386	0.130792	0.185559	biological_process
GO:0042420	dopamine catabolic process	23.3181	0.0524569	0.121253	catabolic process
GO:0071805	potassium ion transmembrane transport	11.0517	0.000755049	0.0173001	transmembrane transport
GO:0031223	auditory behavior	23.3181	0.0524569	0.121253	biological_process
GO:0035235	ionotropic glutamate receptor signaling pathway	10.3658	0.102195	0.163459	signal transduction
GO:0030432	peristalsis	13.327	0.0826171	0.148468	biological_process
GO:0042276	error-prone translesion synthesis	4.90638	0.194067	0.238902	DNA metabolic process
GO:0042276	error-prone translesion synthesis	4.90638	0.194067	0.238902	response to stress
GO:0042276	error-prone translesion synthesis	4.90638	0.194067	0.238902	biosynthetic process
GO:0030259	lipid glycosylation	15.5489	0.0726705	0.139628	lipid metabolic process
GO:2001269	positive regulation of cysteine-type endopeptidase activity involved in apoptotic signaling pathway	15.5489	0.0726705	0.139628	biological_process
GO:0007254	JNK cascade	7.7386	0.0087976	0.076066	response to stress
GO:0007254	JNK cascade	7.7386	0.0087976	0.076066	signal transduction
GO:0007254	JNK cascade	7.7386	0.0087976	0.076066	cellular protein modification process
GO:0033169	histone H3-K9 demethylation	18.6491	0.0626175	0.1294	cellular protein modification process
GO:0036342	post-anal tail morphogenesis	6.21736	0.158489	0.20885	biological_process
GO:0003151	outflow tract morphogenesis	2.44759	0.343791	0.366591	biological_process
GO:0047496	vesicle transport along microtubule	9.32939	0.111829	0.170677	cytoskeleton-dependent intracellular transport
GO:0032506	cytokinetic process	46.5431	0.0318083	0.106981	biological_process
GO:0006869	lipid transport	1.40387	0.515744	0.525199	transport
GO:0036297	interstrand cross-link repair	2.51405	0.336646	0.361072	DNA metabolic process
GO:0036297	interstrand cross-link repair	2.51405	0.336646	0.361072	response to stress
GO:0033762	response to glucagon	8.47866	0.121361	0.178535	biological_process
GO:0003211	cardiac ventricle formation	31.0711	0.0421875	0.11646	anatomical structure formation involved in morphogenesis
GO:0007603	phototransduction, visible light	23.3181	0.0524569	0.121253	signal transduction
GO:2000623	negative regulation of nuclear-transcribed mRNA catabolic process, nonsense-mediated decay	31.0711	0.0421875	0.11646	biological_process
GO:0001953	negative regulation of cell-matrix adhesion	5.82826	0.167526	0.216861	biological_process
GO:0007163	establishment or maintenance of cell polarity	8.20542	0.0290026	0.106981	biological_process
GO:0036109	alpha-linolenic acid metabolic process	10.3658	0.102195	0.163459	lipid metabolic process
GO:0036109	alpha-linolenic acid metabolic process	10.3658	0.102195	0.163459	small molecule metabolic process
GO:0001570	vasculogenesis	1.78524	0.436203	0.451474	cell differentiation
GO:0009653	anatomical structure morphogenesis	4.13281	0.0416671	0.11646	biological_process
GO:0042942	D-serine transport	92.9133	0.0213181	0.09447	transport
GO:0009615	response to virus	3.85104	0.049222	0.121253	biological_process
GO:0000165	MAPK cascade	4.10971	0.0100417	0.0816528	signal transduction
GO:0000165	MAPK cascade	4.10971	0.0100417	0.0816528	cellular protein modification process
GO:1990090	cellular response to nerve growth factor stimulus	5.71259	0.0537223	0.124021	biological_process
GO:0060412	ventricular septum morphogenesis	8.57893	0.0268662	0.106981	biological_process
GO:0030641	regulation of cellular pH	23.3181	0.0524569	0.121253	homeostatic process
GO:0016048	detection of temperature stimulus	46.5431	0.0318083	0.106981	biological_process
GO:0046907	intracellular transport	5.17973	0.185314	0.231548	transport
GO:0007568	aging	3.28575	0.0231672	0.100391	aging
GO:2001200	positive regulation of dendritic cell differentiation	46.5431	0.0318083	0.106981	biological_process
GO:0001702	gastrulation with mouth forming second	6.66207	0.149355	0.200709	biological_process
GO:0032436	positive regulation of proteasomal ubiquitin-dependent protein catabolic process	3.68826	0.11018	0.170677	biological_process
GO:0062009	secondary palate development	11.6625	0.0924584	0.156922	anatomical structure development
GO:0045216	cell-cell junction organization	13.4845	0.0123429	0.0912281	cell junction organization
GO:0042118	endothelial cell activation	10.3658	0.102195	0.163459	biological_process
GO:0071787	endoplasmic reticulum tubular network formation	46.5431	0.0318083	0.106981	cellular component assembly
GO:0019068	virion assembly	31.4657	0.00304431	0.0398587	symbiotic process
GO:0010817	regulation of hormone levels	46.5431	0.0318083	0.106981	biological_process
GO:0030838	positive regulation of actin filament polymerization	2.9087	0.299749	0.328612	biological_process
GO:0060348	bone development	4.48373	0.0803587	0.148468	anatomical structure development
GO:0034605	cellular response to heat	4.37877	0.0835306	0.149377	response to stress
GO:0048814	regulation of dendrite morphogenesis	5.48563	0.176468	0.22308	biological_process
GO:0031032	actomyosin structure organization	31.8708	0.000242941	0.0117187	cytoskeleton organization
GO:0050851	antigen receptor-mediated signaling pathway	23.3181	0.0524569	0.121253	immune system process
GO:0050851	antigen receptor-mediated signaling pathway	23.3181	0.0524569	0.121253	signal transduction
GO:0036302	atrioventricular canal development	15.5489	0.0726705	0.139628	anatomical structure development
GO:0030522	intracellular receptor signaling pathway	6.21736	0.158489	0.20885	signal transduction
GO:0060956	endocardial cell differentiation	31.0711	0.0421875	0.11646	cell differentiation
GO:0006952	defense response	1.78524	0.436203	0.451474	response to stress
GO:0030032	lamellipodium assembly	3.88221	0.236458	0.275192	cellular component assembly
GO:0036006	cellular response to macrophage colony-stimulating factor stimulus	62.7814	0.00111021	0.0218819	biological_process
GO:0010976	positive regulation of neuron projection development	4.12952	0.0199546	0.09447	biological_process
GO:0031952	regulation of protein autophosphorylation	31.0711	0.0421875	0.11646	biological_process
GO:0070266	necroptotic process	5.48563	0.176468	0.22308	cell death
GO:0090382	phagosome maturation	13.327	0.0826171	0.148468	biological_process
GO:0050716	positive regulation of interleukin-1 secretion	92.9133	0.0213181	0.09447	biological_process
GO:0006814	sodium ion transport	14.0068	6.09237e-05	0.00649534	transport
GO:0003190	atrioventricular valve formation	46.5431	0.0318083	0.106981	anatomical structure formation involved in morphogenesis
GO:0006297	nucleotide-excision repair, DNA gap filling	4.23605	0.219772	0.261247	DNA metabolic process
GO:0051260	protein homooligomerization	4.53074	0.0032512	0.0405404	protein-containing complex assembly
GO:0015816	glycine transport	23.3181	0.0524569	0.121253	transport
GO:0031623	receptor internalization	3.32594	0.268779	0.301882	vesicle-mediated transport
GO:0051451	myoblast migration	13.327	0.0826171	0.148468	cell motility
GO:0043087	regulation of GTPase activity	3.92011	0.0999376	0.163459	biological_process
GO:0071422	succinate transmembrane transport	46.5431	0.0318083	0.106981	transmembrane transport
GO:0090162	establishment of epithelial cell polarity	10.3658	0.102195	0.163459	biological_process
GO:0060070	canonical Wnt signaling pathway	3.32594	0.268779	0.301882	signal transduction
GO:0043116	negative regulation of vascular permeability	8.47866	0.121361	0.178535	circulatory system process
GO:1900042	positive regulation of interleukin-2 secretion	46.5431	0.0318083	0.106981	biological_process
GO:0001822	kidney development	3.99903	0.0220497	0.0973905	anatomical structure development
GO:0048545	response to steroid hormone	7.54796	0.0334709	0.111956	biological_process
GO:0060765	regulation of androgen receptor signaling pathway	23.615	0.00482509	0.0514209	biological_process
GO:0033209	tumor necrosis factor-mediated signaling pathway	2.32455	0.357855	0.378723	signal transduction
GO:0008630	intrinsic apoptotic signaling pathway in response to DNA damage	2.51405	0.336646	0.361072	response to stress
GO:0008630	intrinsic apoptotic signaling pathway in response to DNA damage	2.51405	0.336646	0.361072	signal transduction
GO:0035723	interleukin-15-mediated signaling pathway	10.3658	0.102195	0.163459	signal transduction
GO:0001964	startle response	23.9206	0.000490931	0.0145141	nervous system process
GO:0150093	amyloid-beta clearance by transcytosis	18.6491	0.0626175	0.1294	vesicle-mediated transport
GO:0045840	positive regulation of mitotic nuclear division	4.66049	0.202727	0.246418	biological_process
GO:0031427	response to methotrexate	31.0711	0.0421875	0.11646	biological_process
GO:0036294	cellular response to decreased oxygen levels	31.0711	0.0421875	0.11646	biological_process
GO:0046470	phosphatidylcholine metabolic process	11.6625	0.0924584	0.156922	lipid metabolic process
GO:0032755	positive regulation of interleukin-6 production	2.51405	0.336646	0.361072	biological_process
GO:0040014	regulation of multicellular organism growth	8.20542	0.0290026	0.106981	biological_process
GO:0072284	metanephric S-shaped body morphogenesis	23.3181	0.0524569	0.121253	biological_process
GO:0071875	adrenergic receptor signaling pathway	31.0711	0.0421875	0.11646	signal transduction
GO:0007631	feeding behavior	4.23605	0.219772	0.261247	biological_process
GO:0010659	cardiac muscle cell apoptotic process	23.3181	0.0524569	0.121253	cell death
GO:0042416	dopamine biosynthetic process	10.3658	0.102195	0.163459	biosynthetic process
GO:0070207	protein homotrimerization	11.4689	0.00319793	0.0404262	protein-containing complex assembly
GO:0003014	renal system process	10.3658	0.102195	0.163459	biological_process
GO:0007588	excretion	3.88221	0.236458	0.275192	biological_process
GO:1904645	response to amyloid-beta	18.6491	0.0626175	0.1294	biological_process
GO:0060971	embryonic heart tube left/right pattern formation	31.0711	0.0421875	0.11646	biological_process
GO:0042742	defense response to bacterium	1.38273	0.520981	0.529356	response to stress
GO:0030030	cell projection organization	0.610508	0.806775	0.807656	biological_process
GO:0071356	cellular response to tumor necrosis factor	2.46662	0.203467	0.247154	biological_process
GO:0035810	positive regulation of urine volume	7.77386	0.130792	0.185559	biological_process
GO:0072249	metanephric glomerular visceral epithelial cell development	92.9133	0.0213181	0.09447	anatomical structure development
GO:0035094	response to nicotine	13.034	0.00229755	0.0337151	biological_process
GO:0051295	establishment of meiotic spindle localization	46.5431	0.0318083	0.106981	cytoskeleton organization
GO:0042136	neurotransmitter biosynthetic process	10.3658	0.102195	0.163459	biosynthetic process
GO:0007266	Rho protein signal transduction	2.44759	0.343791	0.366591	signal transduction
GO:2000114	regulation of establishment of cell polarity	7.17653	0.140123	0.192393	biological_process
GO:1903206	negative regulation of hydrogen peroxide-induced cell death	15.5489	0.0726705	0.139628	biological_process
GO:0065003	protein-containing complex assembly	4.04167	0.0213369	0.09447	protein-containing complex assembly
GO:0007131	reciprocal meiotic recombination	3.7266	0.244668	0.281883	DNA metabolic process
GO:0060372	regulation of atrial cardiac muscle cell membrane repolarization	23.3181	0.0524569	0.121253	biological_process
GO:0098911	regulation of ventricular cardiac muscle cell action potential	20.9775	0.00585653	0.056799	biological_process
GO:0046685	response to arsenic-containing substance	8.47866	0.121361	0.178535	biological_process
GO:0043536	positive regulation of blood vessel endothelial cell migration	3.32594	0.268779	0.301882	biological_process
GO:0030514	negative regulation of BMP signaling pathway	6.98574	0.0381892	0.11646	biological_process
GO:0043523	regulation of neuron apoptotic process	5.48563	0.176468	0.22308	biological_process
GO:0090090	negative regulation of canonical Wnt signaling pathway	6.09283	0.00208752	0.0332732	biological_process
GO:0009247	glycolipid biosynthetic process	18.6491	0.0626175	0.1294	biosynthetic process
GO:0009247	glycolipid biosynthetic process	18.6491	0.0626175	0.1294	lipid metabolic process
GO:0009306	protein secretion	3.44956	0.260828	0.29494	protein transport
GO:0007165	signal transduction	2.96246	0.00032044	0.0126332	signal transduction
GO:2000809	positive regulation of synaptic vesicle clustering	46.5431	0.0318083	0.106981	biological_process
GO:0016233	telomere capping	8.47866	0.121361	0.178535	DNA metabolic process
GO:0016233	telomere capping	8.47866	0.121361	0.178535	homeostatic process
GO:0016233	telomere capping	8.47866	0.121361	0.178535	chromosome organization
GO:0043666	regulation of phosphoprotein phosphatase activity	7.25748	0.0357996	0.11646	biological_process
GO:0019065	receptor-mediated endocytosis of virus by host cell	92.9133	0.0213181	0.09447	symbiotic process
GO:0019065	receptor-mediated endocytosis of virus by host cell	92.9133	0.0213181	0.09447	vesicle-mediated transport
GO:0048260	positive regulation of receptor-mediated endocytosis	4.66049	0.202727	0.246418	biological_process
GO:0045654	positive regulation of megakaryocyte differentiation	18.6491	0.0626175	0.1294	biological_process
GO:0034260	negative regulation of GTPase activity	4.48373	0.0803587	0.148468	biological_process
GO:0007097	nuclear migration	7.77386	0.130792	0.185559	transport
GO:0031076	embryonic camera-type eye development	9.32939	0.111829	0.170677	anatomical structure development
GO:0003342	proepicardium development	92.9133	0.0213181	0.09447	anatomical structure development
GO:1905564	positive regulation of vascular endothelial cell proliferation	8.47866	0.121361	0.178535	biological_process
GO:0002052	positive regulation of neuroblast proliferation	4.90638	0.194067	0.238902	biological_process
GO:0045822	negative regulation of heart contraction	18.6491	0.0626175	0.1294	biological_process
GO:0060236	regulation of mitotic spindle organization	23.9206	0.000490931	0.0145141	biological_process
GO:1990138	neuron projection extension	5.48563	0.176468	0.22308	growth
GO:1903288	positive regulation of potassium ion import	92.9133	0.0213181	0.09447	biological_process
GO:1901216	positive regulation of neuron death	2.73683	0.314745	0.342593	biological_process
GO:0060065	uterus development	6.21736	0.158489	0.20885	anatomical structure development
GO:0032733	positive regulation of interleukin-10 production	4.90638	0.194067	0.238902	biological_process
GO:0036092	phosphatidylinositol-3-phosphate biosynthetic process	4.23605	0.219772	0.261247	biosynthetic process
GO:0036092	phosphatidylinositol-3-phosphate biosynthetic process	4.23605	0.219772	0.261247	lipid metabolic process
GO:0050775	positive regulation of dendrite morphogenesis	5.82826	0.167526	0.216861	biological_process
GO:0072091	regulation of stem cell proliferation	31.0711	0.0421875	0.11646	biological_process
GO:1903243	negative regulation of cardiac muscle hypertrophy in response to stress	18.6491	0.0626175	0.1294	biological_process
GO:0007567	parturition	11.6625	0.0924584	0.156922	biological_process
GO:0015804	neutral amino acid transport	37.7394	0.00229918	0.0337151	transport
GO:0046710	GDP metabolic process	15.5489	0.0726705	0.139628	cellular nitrogen compound metabolic process
GO:0046710	GDP metabolic process	15.5489	0.0726705	0.139628	small molecule metabolic process
GO:0002223	stimulatory C-type lectin receptor signaling pathway	5.89179	0.0509984	0.121253	immune system process
GO:0002223	stimulatory C-type lectin receptor signaling pathway	5.89179	0.0509984	0.121253	signal transduction
GO:0045721	negative regulation of gluconeogenesis	7.77386	0.130792	0.185559	biological_process
GO:0034405	response to fluid shear stress	15.5489	0.0726705	0.139628	response to stress
GO:1901796	regulation of signal transduction by p53 class mediator	1.44813	0.505099	0.515217	biological_process
GO:1904667	negative regulation of ubiquitin protein ligase activity	10.3658	0.102195	0.163459	biological_process
GO:0042308	negative regulation of protein import into nucleus	9.32939	0.111829	0.170677	biological_process
GO:0006310	DNA recombination	2.28426	0.22712	0.26895	DNA metabolic process
GO:0099641	anterograde axonal protein transport	18.6491	0.0626175	0.1294	protein transport
GO:0099641	anterograde axonal protein transport	18.6491	0.0626175	0.1294	cytoskeleton-dependent intracellular transport
GO:0033326	cerebrospinal fluid secretion	92.9133	0.0213181	0.09447	transport
GO:0072606	interleukin-8 secretion	31.0711	0.0421875	0.11646	protein transport
GO:0032487	regulation of Rap protein signal transduction	31.0711	0.0421875	0.11646	biological_process
GO:0051963	regulation of synapse assembly	18.6491	0.0626175	0.1294	biological_process
GO:0035176	social behavior	4.70889	0.0741336	0.14229	biological_process
GO:0086064	cell communication by electrical coupling involved in cardiac conduction	47.7481	9.49379e-05	0.00828672	biological_process
GO:0031860	telomeric 3' overhang formation	46.5431	0.0318083	0.106981	DNA metabolic process
GO:0007623	circadian rhythm	2.71932	0.176293	0.22308	biological_process
GO:0016358	dendrite development	16.1373	0.000205504	0.0107625	anatomical structure development
GO:0070268	cornification	3.7266	0.244668	0.281883	cell death
GO:0097756	negative regulation of blood vessel diameter	13.327	0.0826171	0.148468	circulatory system process
GO:0048096	chromatin-mediated maintenance of transcription	15.5489	0.0726705	0.139628	biological_process
GO:0030855	epithelial cell differentiation	1.51998	0.488697	0.500436	cell differentiation
GO:0048873	homeostasis of number of cells within a tissue	3.44956	0.260828	0.29494	homeostatic process
GO:0070168	negative regulation of biomineral tissue development	23.3181	0.0524569	0.121253	biological_process
GO:0072006	nephron development	18.6491	0.0626175	0.1294	anatomical structure development
GO:0006936	muscle contraction	8.42966	0.000537127	0.0156278	biological_process
GO:0071774	response to fibroblast growth factor	15.5489	0.0726705	0.139628	biological_process
GO:0031115	negative regulation of microtubule polymerization	9.32939	0.111829	0.170677	biological_process
GO:0014075	response to amine	9.32939	0.111829	0.170677	biological_process
GO:0097421	liver regeneration	3.00291	0.29213	0.32122	anatomical structure development
GO:0045727	positive regulation of translation	3.23993	0.135059	0.190727	biological_process
GO:0002076	osteoblast development	5.82826	0.167526	0.216861	anatomical structure development
GO:0043280	positive regulation of cysteine-type endopeptidase activity involved in apoptotic process	11.383	0.000683122	0.0169211	biological_process
GO:0030878	thyroid gland development	11.1044	0.0172281	0.09447	anatomical structure development
GO:0015695	organic cation transport	23.3181	0.0524569	0.121253	transport
GO:0007216	G protein-coupled glutamate receptor signaling pathway	23.3181	0.0524569	0.121253	signal transduction
GO:0009235	cobalamin metabolic process	6.21736	0.158489	0.20885	cofactor metabolic process
GO:0009235	cobalamin metabolic process	6.21736	0.158489	0.20885	small molecule metabolic process
GO:0034220	ion transmembrane transport	8.24675	5.21442e-05	0.00649534	transmembrane transport
GO:0006886	intracellular protein transport	2.55449	0.0555142	0.127836	protein transport
GO:0046777	protein autophosphorylation	5.53311	0.00309513	0.0399533	cellular protein modification process
GO:0034446	substrate adhesion-dependent cell spreading	11.4689	0.00319793	0.0404262	cell adhesion
GO:0034446	substrate adhesion-dependent cell spreading	11.4689	0.00319793	0.0404262	cell morphogenesis
GO:0034616	response to laminar fluid shear stress	15.5489	0.0726705	0.139628	response to stress
GO:0045332	phospholipid translocation	9.32939	0.111829	0.170677	membrane organization
GO:0045332	phospholipid translocation	9.32939	0.111829	0.170677	transport
GO:0007289	spermatid nucleus differentiation	23.3181	0.0524569	0.121253	biological_process
GO:0045737	positive regulation of cyclin-dependent protein serine/threonine kinase activity	5.82826	0.167526	0.216861	biological_process
GO:0030901	midbrain development	3.44956	0.260828	0.29494	anatomical structure development
GO:0006750	glutathione biosynthetic process	10.3658	0.102195	0.163459	biosynthetic process
GO:0006750	glutathione biosynthetic process	10.3658	0.102195	0.163459	cofactor metabolic process
GO:0006750	glutathione biosynthetic process	10.3658	0.102195	0.163459	sulfur compound metabolic process
GO:0006750	glutathione biosynthetic process	10.3658	0.102195	0.163459	cellular nitrogen compound metabolic process
GO:0060039	pericardium development	31.4657	0.00304431	0.0398587	anatomical structure development
GO:0030511	positive regulation of transforming growth factor beta receptor signaling pathway	17.6058	0.000152509	0.0107519	biological_process
GO:0042769	DNA damage response, detection of DNA damage	2.73683	0.314745	0.342593	response to stress
GO:0008306	associative learning	3.7266	0.244668	0.281883	nervous system process
GO:0090200	positive regulation of release of cytochrome c from mitochondria	4.05145	0.22816	0.26895	biological_process
GO:0033632	regulation of cell-cell adhesion mediated by integrin	46.5431	0.0318083	0.106981	biological_process
GO:0000019	regulation of mitotic recombination	46.5431	0.0318083	0.106981	biological_process
GO:0021591	ventricular system development	6.66207	0.149355	0.200709	anatomical structure development
GO:0019049	evasion or tolerance of host defenses by virus	92.9133	0.0213181	0.09447	symbiotic process
GO:0035265	organ growth	9.32939	0.111829	0.170677	growth
GO:0032970	regulation of actin filament-based process	46.5431	0.0318083	0.106981	biological_process
GO:0055007	cardiac muscle cell differentiation	4.66049	0.202727	0.246418	cell differentiation
GO:0055015	ventricular cardiac muscle cell development	26.9625	0.00388699	0.0444344	anatomical structure development
GO:0090181	regulation of cholesterol metabolic process	7.17653	0.140123	0.192393	biological_process
GO:0022414	reproductive process	13.327	0.0826171	0.148468	biological_process
GO:0060041	retina development in camera-type eye	12.1488	2.38045e-05	0.0039667	anatomical structure development
GO:1902741	positive regulation of interferon-alpha secretion	15.5489	0.0726705	0.139628	biological_process
GO:0086010	membrane depolarization during action potential	23.3181	0.0524569	0.121253	biological_process
GO:0009566	fertilization	6.08255	0.0483267	0.121253	biological_process
GO:0033683	nucleotide-excision repair, DNA incision	2.5842	0.329423	0.355614	cellular nitrogen compound metabolic process
GO:0017156	calcium ion regulated exocytosis	18.8848	0.00697924	0.0630195	vesicle-mediated transport
GO:0030212	hyaluronan metabolic process	15.5489	0.0726705	0.139628	small molecule metabolic process
GO:0001505	regulation of neurotransmitter levels	37.7394	0.00229918	0.0337151	biological_process
GO:0060261	positive regulation of transcription initiation from RNA polymerase II promoter	13.327	0.0826171	0.148468	biological_process
GO:0060373	regulation of ventricular cardiac muscle cell membrane depolarization	18.6491	0.0626175	0.1294	homeostatic process
GO:0043542	endothelial cell migration	7.86289	0.0312047	0.106981	cell motility
GO:0060428	lung epithelium development	31.4657	0.00304431	0.0398587	anatomical structure development
GO:0034063	stress granule assembly	7.77386	0.130792	0.185559	cellular component assembly
GO:1903539	protein localization to postsynaptic membrane	92.9133	0.0213181	0.09447	biological_process
GO:0071870	cellular response to catecholamine stimulus	23.3181	0.0524569	0.121253	biological_process
GO:0045087	innate immune response	1.22886	0.449615	0.463784	immune system process
GO:0045087	innate immune response	1.22886	0.449615	0.463784	response to stress
GO:0006303	double-strand break repair via nonhomologous end joining	2.51405	0.336646	0.361072	DNA metabolic process
GO:0006303	double-strand break repair via nonhomologous end joining	2.51405	0.336646	0.361072	response to stress
GO:0050708	regulation of protein secretion	10.3658	0.102195	0.163459	biological_process
GO:0009642	response to light intensity	31.0711	0.0421875	0.11646	biological_process
GO:0048666	neuron development	4.18253	0.0899873	0.156922	anatomical structure development
GO:0072075	metanephric mesenchyme development	18.6491	0.0626175	0.1294	anatomical structure development
GO:0051259	protein complex oligomerization	3.07934	0.14608	0.199825	protein-containing complex assembly
GO:0006401	RNA catabolic process	4.05145	0.22816	0.26895	nucleobase-containing compound catabolic process
GO:0035509	negative regulation of myosin-light-chain-phosphatase activity	31.0711	0.0421875	0.11646	biological_process
GO:0006397	mRNA processing	1.41469	0.325754	0.3529	mRNA processing
GO:0030010	establishment of cell polarity	3.44956	0.260828	0.29494	biological_process
GO:0022612	gland morphogenesis	13.327	0.0826171	0.148468	biological_process
GO:0097118	neuroligin clustering involved in postsynaptic membrane assembly	46.5431	0.0318083	0.106981	biological_process
GO:0045444	fat cell differentiation	7.14988	0.00334029	0.0413699	cell differentiation
GO:0050909	sensory perception of taste	20.9775	0.00585653	0.056799	nervous system process
GO:0032689	negative regulation of interferon-gamma production	4.66049	0.202727	0.246418	biological_process
GO:0042593	glucose homeostasis	2.12678	0.250968	0.288899	homeostatic process
GO:0021895	cerebral cortex neuron differentiation	7.17653	0.140123	0.192393	cell differentiation
GO:0043066	negative regulation of apoptotic process	2.58168	0.00958119	0.0784032	biological_process
GO:0070536	protein K63-linked deubiquitination	5.17973	0.185314	0.231548	cellular protein modification process
GO:0021984	adenohypophysis development	31.4657	0.00304431	0.0398587	anatomical structure development
GO:0001778	plasma membrane repair	18.6491	0.0626175	0.1294	plasma membrane organization
GO:0090279	regulation of calcium ion import	13.327	0.0826171	0.148468	biological_process
GO:0050769	positive regulation of neurogenesis	4.23605	0.219772	0.261247	biological_process
GO:0071947	protein deubiquitination involved in ubiquitin-dependent protein catabolic process	46.5431	0.0318083	0.106981	cellular protein modification process
GO:0001892	embryonic placenta development	5.48563	0.176468	0.22308	anatomical structure development
GO:0007409	axonogenesis	5.5034	0.00796495	0.0698552	biological_process
GO:0097187	dentinogenesis	23.3181	0.0524569	0.121253	anatomical structure formation involved in morphogenesis
GO:0006309	apoptotic DNA fragmentation	7.17653	0.140123	0.192393	DNA metabolic process
GO:0006309	apoptotic DNA fragmentation	7.17653	0.140123	0.192393	nucleobase-containing compound catabolic process
GO:0017157	regulation of exocytosis	5.17973	0.185314	0.231548	biological_process
GO:0086005	ventricular cardiac muscle cell action potential	6.21736	0.158489	0.20885	biological_process
GO:0060718	chorionic trophoblast cell differentiation	31.0711	0.0421875	0.11646	cell differentiation
GO:0061045	negative regulation of wound healing	7.77386	0.130792	0.185559	biological_process
GO:0032228	regulation of synaptic transmission, GABAergic	8.47866	0.121361	0.178535	biological_process
GO:0051149	positive regulation of muscle cell differentiation	5.82826	0.167526	0.216861	biological_process
GO:0060124	positive regulation of growth hormone secretion	18.6491	0.0626175	0.1294	biological_process
GO:0043046	DNA methylation involved in gamete generation	11.8026	0.0155213	0.09447	DNA metabolic process
GO:0018105	peptidyl-serine phosphorylation	4.87057	0.0118353	0.0907699	cellular protein modification process
GO:0051216	cartilage development	3.76242	0.106735	0.170126	anatomical structure development
GO:0071300	cellular response to retinoic acid	4.18253	0.0899873	0.156922	biological_process
GO:0006302	double-strand break repair	3.54767	0.117156	0.177918	DNA metabolic process
GO:0006302	double-strand break repair	3.54767	0.117156	0.177918	response to stress
GO:0030324	lung development	5.27518	0.00914499	0.078009	anatomical structure development
GO:1904706	negative regulation of vascular smooth muscle cell proliferation	6.66207	0.149355	0.200709	biological_process
GO:0048286	lung alveolus development	5.89179	0.0509984	0.121253	anatomical structure development
GO:0051146	striated muscle cell differentiation	6.21736	0.158489	0.20885	cell differentiation
GO:0007626	locomotory behavior	8.24398	0.000173514	0.0107625	biological_process
GO:0014059	regulation of dopamine secretion	13.327	0.0826171	0.148468	biological_process
GO:0048808	male genitalia morphogenesis	31.0711	0.0421875	0.11646	biological_process
GO:0031641	regulation of myelination	6.66207	0.149355	0.200709	biological_process
GO:0035616	histone H2B conserved C-terminal lysine deubiquitination	46.5431	0.0318083	0.106981	cellular protein modification process
GO:0060430	lung saccule development	18.6491	0.0626175	0.1294	anatomical structure development
GO:0007595	lactation	2.38439	0.350861	0.371965	transport
GO:1905205	positive regulation of connective tissue replacement	92.9133	0.0213181	0.09447	biological_process
GO:0016525	negative regulation of angiogenesis	1.47132	0.49969	0.510268	biological_process
GO:0007010	cytoskeleton organization	5.8703	0.00243187	0.0353779	cytoskeleton organization
GO:0072164	mesonephric tubule development	23.3181	0.0524569	0.121253	anatomical structure development
GO:0071421	manganese ion transmembrane transport	23.3181	0.0524569	0.121253	transmembrane transport
GO:2000134	negative regulation of G1/S transition of mitotic cell cycle	3.7266	0.244668	0.281883	biological_process
GO:0010825	positive regulation of centrosome duplication	46.5431	0.0318083	0.106981	biological_process
GO:0032026	response to magnesium ion	8.47866	0.121361	0.178535	biological_process
GO:0070192	chromosome organization involved in meiotic cell cycle	31.0711	0.0421875	0.11646	chromosome organization
GO:0034165	positive regulation of toll-like receptor 9 signaling pathway	46.5431	0.0318083	0.106981	biological_process
GO:0051775	response to redox state	11.6625	0.0924584	0.156922	biological_process
GO:0055085	transmembrane transport	7.53872	1.49046e-07	0.000136601	transmembrane transport
GO:0051292	nuclear pore complex assembly	13.327	0.0826171	0.148468	protein-containing complex assembly
GO:0034551	mitochondrial respiratory chain complex III assembly	18.6491	0.0626175	0.1294	protein-containing complex assembly
GO:0021756	striatum development	15.7398	0.00949045	0.078009	anatomical structure development
GO:0031333	negative regulation of protein complex assembly	6.66207	0.149355	0.200709	biological_process
GO:0048593	camera-type eye morphogenesis	5.48563	0.176468	0.22308	biological_process
GO:0061179	negative regulation of insulin secretion involved in cellular response to glucose stimulus	26.9625	0.00388699	0.0444344	biological_process
GO:0045944	positive regulation of transcription by RNA polymerase II	1.8776	0.0487303	0.121253	biological_process
GO:0006325	chromatin organization	1.37883	0.38033	0.398824	biological_process
GO:0046928	regulation of neurotransmitter secretion	6.66207	0.149355	0.200709	biological_process
GO:0120162	positive regulation of cold-induced thermogenesis	1.15598	0.584186	0.590305	biological_process
GO:0045471	response to ethanol	5.28982	0.00371292	0.0444344	biological_process
GO:0038095	Fc-epsilon receptor signaling pathway	2.38439	0.350861	0.371965	signal transduction
GO:0043252	sodium-independent organic anion transport	31.0711	0.0421875	0.11646	transport
GO:0071345	cellular response to cytokine stimulus	2.44759	0.343791	0.366591	biological_process
GO:0006883	cellular sodium ion homeostasis	11.6625	0.0924584	0.156922	homeostatic process
GO:0022617	extracellular matrix disassembly	11.9466	0.00287731	0.0398587	extracellular matrix organization
GO:0098655	cation transmembrane transport	11.8026	0.0155213	0.09447	transmembrane transport
GO:0007507	heart development	4.12574	0.0025869	0.0370452	anatomical structure development
GO:0035735	intraciliary transport involved in cilium assembly	3.00291	0.29213	0.32122	protein transport
GO:0035735	intraciliary transport involved in cilium assembly	3.00291	0.29213	0.32122	cytoskeleton-dependent intracellular transport
GO:0051321	meiotic cell cycle	2.10259	0.254953	0.291519	cell cycle
GO:0043029	T cell homeostasis	3.7266	0.244668	0.281883	immune system process
GO:0043029	T cell homeostasis	3.7266	0.244668	0.281883	homeostatic process
GO:0006383	transcription by RNA polymerase III	3.00291	0.29213	0.32122	cellular nitrogen compound metabolic process
GO:0006383	transcription by RNA polymerase III	3.00291	0.29213	0.32122	biosynthetic process
GO:0007270	neuron-neuron synaptic transmission	57.2809	6.3784e-05	0.00649534	cell-cell signaling
GO:0021537	telencephalon development	4.66049	0.202727	0.246418	anatomical structure development
GO:0033624	negative regulation of integrin activation	92.9133	0.0213181	0.09447	biological_process
GO:0031103	axon regeneration	6.66207	0.149355	0.200709	response to stress
GO:0031103	axon regeneration	6.66207	0.149355	0.200709	anatomical structure development
GO:0043488	regulation of mRNA stability	3.61699	0.113654	0.173317	biological_process
GO:0006820	anion transport	13.327	0.0826171	0.148468	transport
GO:0007346	regulation of mitotic cell cycle	6.08255	0.0483267	0.121253	biological_process
GO:0031047	gene silencing by RNA	5.38558	0.0593207	0.1294	biological_process
GO:0055123	digestive system development	11.6625	0.0924584	0.156922	anatomical structure development
GO:0045806	negative regulation of endocytosis	10.3658	0.102195	0.163459	biological_process
GO:0006821	chloride transport	4.23605	0.219772	0.261247	transport
GO:0060434	bronchus morphogenesis	92.9133	0.0213181	0.09447	biological_process
GO:0015031	protein transport	1.81734	0.0919001	0.156922	protein transport
GO:1903169	regulation of calcium ion transmembrane transport	15.5489	0.0726705	0.139628	biological_process
GO:0045162	clustering of voltage-gated sodium channels	23.3181	0.0524569	0.121253	membrane organization
GO:0048844	artery morphogenesis	4.23605	0.219772	0.261247	biological_process
GO:0051090	regulation of DNA-binding transcription factor activity	6.21736	0.158489	0.20885	biological_process
GO:0048812	neuron projection morphogenesis	4.00403	0.0965869	0.162874	biological_process
GO:0032508	DNA duplex unwinding	4.00403	0.0965869	0.162874	chromosome organization
GO:0015871	choline transport	23.3181	0.0524569	0.121253	transport
GO:0031638	zymogen activation	10.3658	0.102195	0.163459	protein maturation
GO:0060721	regulation of spongiotrophoblast cell proliferation	92.9133	0.0213181	0.09447	biological_process
GO:1901215	negative regulation of neuron death	4.00403	0.0965869	0.162874	biological_process
GO:0007030	Golgi organization	2.75977	0.17246	0.222619	biological_process
GO:0030041	actin filament polymerization	4.43841	0.211295	0.255141	protein-containing complex assembly
GO:0071222	cellular response to lipopolysaccharide	2.62639	0.11592	0.176627	biological_process
GO:0032925	regulation of activin receptor signaling pathway	31.0711	0.0421875	0.11646	biological_process
GO:0023014	signal transduction by protein phosphorylation	4.23605	0.219772	0.261247	signal transduction
GO:0023014	signal transduction by protein phosphorylation	4.23605	0.219772	0.261247	cellular protein modification process
GO:0015874	norepinephrine transport	92.9133	0.0213181	0.09447	transport
GO:2001046	positive regulation of integrin-mediated signaling pathway	23.3181	0.0524569	0.121253	biological_process
GO:0060045	positive regulation of cardiac muscle cell proliferation	4.66049	0.202727	0.246418	biological_process
GO:1902630	regulation of membrane hyperpolarization	92.9133	0.0213181	0.09447	biological_process
GO:0010039	response to iron ion	11.8026	0.0155213	0.09447	biological_process
GO:0097202	activation of cysteine-type endopeptidase activity	7.17653	0.140123	0.192393	protein maturation
GO:0048025	negative regulation of mRNA splicing, via spliceosome	5.48563	0.176468	0.22308	biological_process
GO:0050856	regulation of T cell receptor signaling pathway	18.6491	0.0626175	0.1294	biological_process
GO:0007602	phototransduction	6.66207	0.149355	0.200709	signal transduction
GO:0030513	positive regulation of BMP signaling pathway	3.7266	0.244668	0.281883	biological_process
GO:0001501	skeletal system development	1.8314	0.306747	0.335882	anatomical structure development
GO:0007256	activation of JNKK activity	18.6491	0.0626175	0.1294	biological_process
GO:1901841	regulation of high voltage-gated calcium channel activity	18.6491	0.0626175	0.1294	biological_process
GO:0017148	negative regulation of translation	3.29722	0.13143	0.186031	biological_process
GO:0051091	positive regulation of DNA-binding transcription factor activity	5.27518	0.00914499	0.078009	biological_process
GO:1990809	endoplasmic reticulum tubular network membrane organization	46.5431	0.0318083	0.106981	membrane organization
GO:0051591	response to cAMP	2.16159	0.378395	0.397023	biological_process
GO:0023019	signal transduction involved in regulation of gene expression	6.66207	0.149355	0.200709	signal transduction
GO:2000300	regulation of synaptic vesicle exocytosis	9.32939	0.111829	0.170677	biological_process
GO:0051583	dopamine uptake involved in synaptic transmission	46.5431	0.0318083	0.106981	transport
GO:0015734	taurine transport	92.9133	0.0213181	0.09447	transport
GO:0010735	positive regulation of transcription via serum response element binding	46.5431	0.0318083	0.106981	biological_process
GO:0006605	protein targeting	2.5842	0.329423	0.355614	protein targeting
GO:0006935	chemotaxis	1.57194	0.477465	0.489756	locomotion
GO:0060306	regulation of membrane repolarization	10.3658	0.102195	0.163459	biological_process
GO:0098915	membrane repolarization during ventricular cardiac muscle cell action potential	13.327	0.0826171	0.148468	transmembrane transport
GO:0038092	nodal signaling pathway	23.3181	0.0524569	0.121253	signal transduction
GO:0019941	modification-dependent protein catabolic process	11.6625	0.0924584	0.156922	catabolic process
GO:1902600	proton transmembrane transport	3.29722	0.13143	0.186031	transmembrane transport
GO:0006508	proteolysis	2.66332	0.0225131	0.0989603	biological_process
GO:0042060	wound healing	1.38273	0.520981	0.529356	response to stress
GO:0034329	cell junction assembly	15.7398	0.00949045	0.078009	cellular component assembly
GO:0034329	cell junction assembly	15.7398	0.00949045	0.078009	cell junction organization
GO:0021892	cerebral cortex GABAergic interneuron differentiation	31.0711	0.0421875	0.11646	cell differentiation
GO:1903223	positive regulation of oxidative stress-induced neuron death	92.9133	0.0213181	0.09447	biological_process
GO:0007093	mitotic cell cycle checkpoint	3.21084	0.276646	0.30845	biological_process
GO:0051928	positive regulation of calcium ion transport	8.98828	0.0247971	0.105951	biological_process
GO:0050482	arachidonic acid secretion	8.47866	0.121361	0.178535	transport
GO:0030099	myeloid cell differentiation	4.23605	0.219772	0.261247	cell differentiation
GO:0038128	ERBB2 signaling pathway	9.43912	0.0227971	0.0992566	signal transduction
GO:0019370	leukotriene biosynthetic process	18.6491	0.0626175	0.1294	biosynthetic process
GO:0019370	leukotriene biosynthetic process	18.6491	0.0626175	0.1294	small molecule metabolic process
GO:0035815	positive regulation of renal sodium excretion	8.47866	0.121361	0.178535	biological_process
GO:0048041	focal adhesion assembly	4.66049	0.202727	0.246418	cell junction organization
GO:0048041	focal adhesion assembly	4.66049	0.202727	0.246418	cellular component assembly
GO:1904613	cellular response to 2,3,7,8-tetrachlorodibenzodioxine	92.9133	0.0213181	0.09447	biological_process
GO:0045197	establishment or maintenance of epithelial cell apical/basal polarity	8.47866	0.121361	0.178535	biological_process
GO:0045762	positive regulation of adenylate cyclase activity	11.6625	0.0924584	0.156922	biological_process
GO:0007283	spermatogenesis	3.52927	0.000735128	0.0170568	biological_process
GO:0016340	calcium-dependent cell-matrix adhesion	92.9133	0.0213181	0.09447	cell adhesion
GO:0050908	detection of light stimulus involved in visual perception	14.5313	0.010875	0.0844655	biological_process
GO:0032355	response to estradiol	2.17689	0.243005	0.281883	biological_process
GO:0061037	negative regulation of cartilage development	23.3181	0.0524569	0.121253	biological_process
GO:0042776	mitochondrial ATP synthesis coupled proton transport	31.0711	0.0421875	0.11646	biosynthetic process
GO:0042776	mitochondrial ATP synthesis coupled proton transport	31.0711	0.0421875	0.11646	cellular nitrogen compound metabolic process
GO:0042776	mitochondrial ATP synthesis coupled proton transport	31.0711	0.0421875	0.11646	small molecule metabolic process
GO:0042776	mitochondrial ATP synthesis coupled proton transport	31.0711	0.0421875	0.11646	generation of precursor metabolites and energy
GO:0042776	mitochondrial ATP synthesis coupled proton transport	31.0711	0.0421875	0.11646	transmembrane transport
GO:0021549	cerebellum development	6.65381	0.0129123	0.0935501	anatomical structure development
GO:0030323	respiratory tube development	18.6491	0.0626175	0.1294	anatomical structure development
GO:0007052	mitotic spindle organization	2.73683	0.314745	0.342593	cytoskeleton organization
GO:0099133	ATP hydrolysis coupled anion transmembrane transport	15.5489	0.0726705	0.139628	transmembrane transport
GO:0051661	maintenance of centrosome location	23.3181	0.0524569	0.121253	biological_process
GO:0043277	apoptotic cell clearance	6.21736	0.158489	0.20885	vesicle-mediated transport
GO:0019933	cAMP-mediated signaling	9.93887	0.0208677	0.09447	signal transduction
GO:0032496	response to lipopolysaccharide	4.00617	0.0110728	0.0856391	biological_process
GO:0006672	ceramide metabolic process	6.66207	0.149355	0.200709	cellular nitrogen compound metabolic process
GO:0006672	ceramide metabolic process	6.66207	0.149355	0.200709	lipid metabolic process
GO:1904354	negative regulation of telomere capping	23.3181	0.0524569	0.121253	biological_process
GO:0018312	peptidyl-serine ADP-ribosylation	92.9133	0.0213181	0.09447	cellular protein modification process
GO:0009266	response to temperature stimulus	15.5489	0.0726705	0.139628	biological_process
GO:1903506	regulation of nucleic acid-templated transcription	7.77386	0.130792	0.185559	biological_process
GO:0034613	cellular protein localization	2.5842	0.329423	0.355614	biological_process
GO:0006417	regulation of translation	1.9474	0.282871	0.315007	biological_process
GO:1901380	negative regulation of potassium ion transmembrane transport	13.327	0.0826171	0.148468	biological_process
GO:0045930	negative regulation of mitotic cell cycle	3.88221	0.236458	0.275192	biological_process
GO:0019538	protein metabolic process	15.5489	0.0726705	0.139628	biological_process
GO:0071872	cellular response to epinephrine stimulus	18.8848	0.00697924	0.0630195	biological_process
GO:0006367	transcription initiation from RNA polymerase II promoter	0.845008	0.697025	0.699315	cellular nitrogen compound metabolic process
GO:0006367	transcription initiation from RNA polymerase II promoter	0.845008	0.697025	0.699315	biosynthetic process
GO:0050776	regulation of immune response	3.07934	0.14608	0.199825	biological_process
GO:0046328	regulation of JNK cascade	23.9206	0.000490931	0.0145141	biological_process
GO:0007389	pattern specification process	6.81251	0.0121625	0.0912281	biological_process
GO:0050774	negative regulation of dendrite morphogenesis	15.5489	0.0726705	0.139628	biological_process
GO:0090271	positive regulation of fibroblast growth factor production	46.5431	0.0318083	0.106981	biological_process
GO:0007616	long-term memory	3.00291	0.29213	0.32122	nervous system process
GO:0010628	positive regulation of gene expression	4.50893	5.41422e-05	0.00649534	biological_process
GO:0051092	positive regulation of NF-kappaB transcription factor activity	0.877689	0.683478	0.68685	biological_process
GO:0007569	cell aging	3.58232	0.252791	0.289242	aging
GO:0050905	neuromuscular process	4.43841	0.211295	0.255141	nervous system process
GO:0010800	positive regulation of peptidyl-threonine phosphorylation	4.43841	0.211295	0.255141	biological_process
GO:0098719	sodium ion import across plasma membrane	15.5489	0.0726705	0.139628	transmembrane transport
GO:0010629	negative regulation of gene expression	2.70167	0.0460164	0.121253	biological_process
GO:0032743	positive regulation of interleukin-2 production	9.32939	0.111829	0.170677	biological_process
GO:0002437	inflammatory response to antigenic stimulus	9.32939	0.111829	0.170677	immune system process
GO:0002437	inflammatory response to antigenic stimulus	9.32939	0.111829	0.170677	response to stress
GO:1904717	regulation of AMPA glutamate receptor clustering	92.9133	0.0213181	0.09447	biological_process
GO:0014003	oligodendrocyte development	4.23605	0.219772	0.261247	anatomical structure development
GO:0046549	retinal cone cell development	10.3658	0.102195	0.163459	anatomical structure development
GO:0035721	intraciliary retrograde transport	10.3658	0.102195	0.163459	protein transport
GO:0035721	intraciliary retrograde transport	10.3658	0.102195	0.163459	cytoskeleton-dependent intracellular transport
GO:0007043	cell-cell junction assembly	5.82826	0.167526	0.216861	cellular component assembly
GO:0007043	cell-cell junction assembly	5.82826	0.167526	0.216861	cell junction organization
GO:0048738	cardiac muscle tissue development	5.82826	0.167526	0.216861	anatomical structure development
GO:0002250	adaptive immune response	3.38798	0.0661812	0.136151	immune system process
GO:0030033	microvillus assembly	13.327	0.0826171	0.148468	cellular component assembly
GO:0051967	negative regulation of synaptic transmission, glutamatergic	18.6491	0.0626175	0.1294	biological_process
GO:0002016	regulation of blood volume by renin-angiotensin	46.5431	0.0318083	0.106981	biological_process
GO:0051726	regulation of cell cycle	1.84977	0.302775	0.331731	biological_process
GO:0010719	negative regulation of epithelial to mesenchymal transition	11.1044	0.0172281	0.09447	biological_process
GO:0009650	UV protection	7.77386	0.130792	0.185559	biological_process
GO:0006865	amino acid transport	22.0741	0.000599575	0.0166518	transport
GO:0072133	metanephric mesenchyme morphogenesis	46.5431	0.0318083	0.106981	biological_process
GO:0072156	distal tubule morphogenesis	92.9133	0.0213181	0.09447	biological_process
GO:1901621	negative regulation of smoothened signaling pathway involved in dorsal/ventral neural tube patterning	62.7814	0.00111021	0.0218819	biological_process
GO:0061036	positive regulation of cartilage development	10.3658	0.102195	0.163459	biological_process
GO:0006954	inflammatory response	1.89197	0.174714	0.22308	response to stress
GO:0007161	calcium-independent cell-matrix adhesion	31.0711	0.0421875	0.11646	cell adhesion
GO:0030218	erythrocyte differentiation	2.32455	0.357855	0.378723	cell differentiation
GO:0022400	regulation of rhodopsin mediated signaling pathway	6.21736	0.158489	0.20885	biological_process
GO:0042753	positive regulation of circadian rhythm	18.6491	0.0626175	0.1294	biological_process
GO:1900168	positive regulation of glial cell-derived neurotrophic factor secretion	92.9133	0.0213181	0.09447	biological_process
GO:0032909	regulation of transforming growth factor beta2 production	46.5431	0.0318083	0.106981	biological_process
GO:0042149	cellular response to glucose starvation	2.82021	0.307287	0.336072	response to stress
GO:0003323	type B pancreatic cell development	8.47866	0.121361	0.178535	anatomical structure development
GO:0060396	growth hormone receptor signaling pathway	13.327	0.0826171	0.148468	signal transduction
GO:0071482	cellular response to light stimulus	23.3181	0.0524569	0.121253	biological_process
GO:0006751	glutathione catabolic process	46.5431	0.0318083	0.106981	sulfur compound metabolic process
GO:0006751	glutathione catabolic process	46.5431	0.0318083	0.106981	cellular nitrogen compound metabolic process
GO:0006751	glutathione catabolic process	46.5431	0.0318083	0.106981	cofactor metabolic process
GO:0006751	glutathione catabolic process	46.5431	0.0318083	0.106981	catabolic process
GO:0001659	temperature homeostasis	9.93887	0.0208677	0.09447	homeostatic process
GO:0002682	regulation of immune system process	92.9133	0.0213181	0.09447	biological_process
GO:0007512	adult heart development	17.1691	0.00819121	0.0711588	anatomical structure development
GO:0045892	negative regulation of transcription, DNA-templated	1.28274	0.363971	0.384936	biological_process
GO:0061333	renal tubule morphogenesis	31.0711	0.0421875	0.11646	biological_process
GO:0008088	axo-dendritic transport	23.3181	0.0524569	0.121253	cytoskeleton-dependent intracellular transport
GO:0051647	nucleus localization	15.5489	0.0726705	0.139628	biological_process
GO:0032796	uropod organization	92.9133	0.0213181	0.09447	biological_process
GO:0061136	regulation of proteasomal protein catabolic process	15.7398	0.00949045	0.078009	biological_process
GO:0031954	positive regulation of protein autophosphorylation	7.17653	0.140123	0.192393	biological_process
GO:0006413	translational initiation	2.21005	0.165279	0.216861	biological_process
GO:0009611	response to wounding	1.59927	0.471758	0.484716	response to stress
GO:0090315	negative regulation of protein targeting to membrane	23.3181	0.0524569	0.121253	biological_process
GO:1900245	positive regulation of MDA-5 signaling pathway	31.0711	0.0421875	0.11646	biological_process
GO:0009967	positive regulation of signal transduction	4.37877	0.0835306	0.149377	biological_process
GO:0006493	protein O-linked glycosylation	4.43841	0.211295	0.255141	cellular protein modification process
GO:0033686	positive regulation of luteinizing hormone secretion	31.0711	0.0421875	0.11646	biological_process
GO:0007016	cytoskeletal anchoring at plasma membrane	26.9625	0.00388699	0.0444344	cytoskeleton organization
GO:0050796	regulation of insulin secretion	6.21755	0.0153178	0.09447	biological_process
GO:0045063	T-helper 1 cell differentiation	23.3181	0.0524569	0.121253	immune system process
GO:0045063	T-helper 1 cell differentiation	23.3181	0.0524569	0.121253	cell differentiation
GO:0070561	vitamin D receptor signaling pathway	46.5431	0.0318083	0.106981	signal transduction
GO:0009584	detection of visible light	23.3181	0.0524569	0.121253	biological_process
GO:0022409	positive regulation of cell-cell adhesion	10.3658	0.102195	0.163459	biological_process
GO:0050691	regulation of defense response to virus by host	18.6491	0.0626175	0.1294	biological_process
GO:0042475	odontogenesis of dentin-containing tooth	2.01977	0.398287	0.416701	biological_process
GO:0001568	blood vessel development	4.18253	0.0899873	0.156922	anatomical structure development
GO:0006600	creatine metabolic process	31.0711	0.0421875	0.11646	small molecule metabolic process
GO:0014033	neural crest cell differentiation	18.6491	0.0626175	0.1294	cell differentiation
GO:0048859	formation of anatomical boundary	31.0711	0.0421875	0.11646	anatomical structure formation involved in morphogenesis
GO:0086048	membrane depolarization during bundle of His cell action potential	46.5431	0.0318083	0.106981	biological_process
GO:0086004	regulation of cardiac muscle cell contraction	9.32939	0.111829	0.170677	biological_process
GO:0055010	ventricular cardiac muscle tissue morphogenesis	4.43841	0.211295	0.255141	biological_process
GO:0071732	cellular response to nitric oxide	7.77386	0.130792	0.185559	response to stress
GO:1901224	positive regulation of NIK/NF-kappaB signaling	4.37877	0.0835306	0.149377	biological_process
GO:0019221	cytokine-mediated signaling pathway	2.50631	0.0858217	0.153325	signal transduction
GO:0090043	regulation of tubulin deacetylation	31.0711	0.0421875	0.11646	biological_process
GO:0086046	membrane depolarization during SA node cell action potential	23.3181	0.0524569	0.121253	biological_process
GO:0008360	regulation of cell shape	2.2292	0.235054	0.275192	biological_process
GO:0043969	histone H2B acetylation	92.9133	0.0213181	0.09447	cellular protein modification process
GO:0032092	positive regulation of protein binding	3.23993	0.135059	0.190727	biological_process
GO:0060043	regulation of cardiac muscle cell proliferation	31.0711	0.0421875	0.11646	biological_process
GO:0003180	aortic valve morphogenesis	13.4845	0.0123429	0.0912281	biological_process
GO:0009416	response to light stimulus	9.43912	0.0227971	0.0992566	biological_process
GO:0043278	response to morphine	4.05145	0.22816	0.26895	biological_process
GO:0036465	synaptic vesicle recycling	18.6491	0.0626175	0.1294	transport
GO:0060486	Clara cell differentiation	31.0711	0.0421875	0.11646	cell differentiation
GO:0070373	negative regulation of ERK1 and ERK2 cascade	1.78524	0.436203	0.451474	biological_process
GO:0008016	regulation of heart contraction	3.21084	0.276646	0.30845	biological_process
GO:0070374	positive regulation of ERK1 and ERK2 cascade	3.35931	0.0374049	0.11646	biological_process
GO:0010248	establishment or maintenance of transmembrane electrochemical gradient	23.3181	0.0524569	0.121253	transmembrane transport
GO:0043507	positive regulation of JUN kinase activity	3.32594	0.268779	0.301882	biological_process
GO:0016192	vesicle-mediated transport	5.02678	0.000404338	0.0130027	vesicle-mediated transport
GO:0075733	intracellular transport of virus	10.3658	0.102195	0.163459	symbiotic process
GO:0075733	intracellular transport of virus	10.3658	0.102195	0.163459	transport
GO:0060012	synaptic transmission, glycinergic	92.9133	0.0213181	0.09447	cell-cell signaling
GO:0021798	forebrain dorsal/ventral pattern formation	15.5489	0.0726705	0.139628	biological_process
GO:0098840	protein transport along microtubule	46.5431	0.0318083	0.106981	protein transport
GO:0098840	protein transport along microtubule	46.5431	0.0318083	0.106981	cytoskeleton-dependent intracellular transport
GO:0001825	blastocyst formation	5.48563	0.176468	0.22308	anatomical structure formation involved in morphogenesis
GO:0035873	lactate transmembrane transport	92.9133	0.0213181	0.09447	transmembrane transport
GO:0030516	regulation of axon extension	7.77386	0.130792	0.185559	biological_process
GO:0031532	actin cytoskeleton reorganization	9.91809	0.00109677	0.0218819	cytoskeleton organization
GO:0006281	DNA repair	1.21794	0.426359	0.442534	DNA metabolic process
GO:0006281	DNA repair	1.21794	0.426359	0.442534	response to stress
GO:0045776	negative regulation of blood pressure	4.05145	0.22816	0.26895	biological_process
GO:0009408	response to heat	8.4253	0.00707925	0.0632988	response to stress
GO:0016197	endosomal transport	1.85723	0.423834	0.440163	vesicle-mediated transport
GO:0032926	negative regulation of activin receptor signaling pathway	15.5489	0.0726705	0.139628	biological_process
GO:0007156	homophilic cell adhesion via plasma membrane adhesion molecules	4.83017	0.0710828	0.139628	cell adhesion
GO:0007276	gamete generation	6.21736	0.158489	0.20885	biological_process
GO:0051603	proteolysis involved in cellular protein catabolic process	2.51405	0.336646	0.361072	biological_process
GO:0048169	regulation of long-term neuronal synaptic plasticity	11.1044	0.0172281	0.09447	biological_process
GO:0008217	regulation of blood pressure	3.92011	0.0999376	0.163459	biological_process
GO:0042771	intrinsic apoptotic signaling pathway in response to DNA damage by p53 class mediator	4.05145	0.22816	0.26895	response to stress
GO:0042771	intrinsic apoptotic signaling pathway in response to DNA damage by p53 class mediator	4.05145	0.22816	0.26895	signal transduction
GO:0030317	flagellated sperm motility	2.16159	0.378395	0.397023	cell motility
GO:0048729	tissue morphogenesis	94.1193	0.00067079	0.0168433	biological_process
GO:0006378	mRNA polyadenylation	4.23605	0.219772	0.261247	mRNA processing
GO:0006895	Golgi to endosome transport	31.8708	0.000242941	0.0117187	vesicle-mediated transport
GO:0010288	response to lead ion	5.17973	0.185314	0.231548	biological_process
GO:0044344	cellular response to fibroblast growth factor stimulus	3.88221	0.236458	0.275192	biological_process
GO:0048705	skeletal system morphogenesis	5.54393	0.0564968	0.129287	biological_process
GO:0050766	positive regulation of phagocytosis	3.1034	0.284429	0.315021	biological_process
GO:0006629	lipid metabolic process	1.24338	0.411738	0.428816	lipid metabolic process
GO:0050885	neuromuscular process controlling balance	7.34065	0.0100674	0.0816528	nervous system process
GO:0015698	inorganic anion transport	10.3658	0.102195	0.163459	transport
GO:0006807	nitrogen compound metabolic process	5.82826	0.167526	0.216861	biological_process
GO:0042177	negative regulation of protein catabolic process	5.89179	0.0509984	0.121253	biological_process
GO:0001890	placenta development	2.65834	0.322123	0.34938	anatomical structure development
GO:0021522	spinal cord motor neuron differentiation	12.5894	0.0138923	0.09447	cell differentiation
GO:1902966	positive regulation of protein localization to early endosome	23.3181	0.0524569	0.121253	biological_process
GO:0046037	GMP metabolic process	13.327	0.0826171	0.148468	cellular nitrogen compound metabolic process
GO:0046037	GMP metabolic process	13.327	0.0826171	0.148468	small molecule metabolic process
GO:2001259	positive regulation of cation channel activity	15.5489	0.0726705	0.139628	biological_process
GO:0006396	RNA processing	1.25074	0.556109	0.563176	cellular nitrogen compound metabolic process
GO:0007173	epidermal growth factor receptor signaling pathway	7.53434	0.00941993	0.078009	signal transduction
GO:0021766	hippocampus development	3.18459	0.138711	0.192393	anatomical structure development
GO:0044091	membrane biogenesis	92.9133	0.0213181	0.09447	biological_process
GO:0090461	glutamate homeostasis	46.5431	0.0318083	0.106981	homeostatic process
GO:0097327	response to antineoplastic agent	18.6491	0.0626175	0.1294	biological_process
GO:0035329	hippo signaling	6.21736	0.158489	0.20885	signal transduction
GO:0021846	cell proliferation in forebrain	9.32939	0.111829	0.170677	cell population proliferation
GO:0035455	response to interferon-alpha	15.5489	0.0726705	0.139628	biological_process
GO:0021854	hypothalamus development	7.77386	0.130792	0.185559	anatomical structure development
GO:0007268	chemical synaptic transmission	8.7204	3.27862e-06	0.000858529	cell-cell signaling
GO:0061038	uterus morphogenesis	23.3181	0.0524569	0.121253	biological_process
GO:0071158	positive regulation of cell cycle arrest	13.6615	0.00203746	0.0327602	biological_process
GO:0035115	embryonic forelimb morphogenesis	3.88221	0.236458	0.275192	biological_process
GO:0000381	regulation of alternative mRNA splicing, via spliceosome	2.38439	0.350861	0.371965	biological_process
GO:0046068	cGMP metabolic process	187.643	0.000337745	0.0126332	cellular nitrogen compound metabolic process
GO:0046068	cGMP metabolic process	187.643	0.000337745	0.0126332	small molecule metabolic process
GO:0043113	receptor clustering	17.928	0.00101374	0.0218819	biological_process
GO:0006661	phosphatidylinositol biosynthetic process	5.54393	0.0564968	0.129287	biosynthetic process
GO:0006661	phosphatidylinositol biosynthetic process	5.54393	0.0564968	0.129287	lipid metabolic process
GO:0072177	mesonephric duct development	23.3181	0.0524569	0.121253	anatomical structure development
GO:0044849	estrous cycle	7.17653	0.140123	0.192393	biological_process
GO:0021670	lateral ventricle development	10.3658	0.102195	0.163459	anatomical structure development
GO:0007141	male meiosis I	4.43841	0.211295	0.255141	biological_process
GO:0050849	negative regulation of calcium-mediated signaling	31.0711	0.0421875	0.11646	biological_process
GO:1900027	regulation of ruffle assembly	11.6625	0.0924584	0.156922	biological_process
GO:0086045	membrane depolarization during AV node cell action potential	62.7814	0.00111021	0.0218819	biological_process
GO:0007338	single fertilization	5.49604	0.0208402	0.09447	biological_process
GO:0021510	spinal cord development	7.25748	0.0357996	0.11646	anatomical structure development
GO:0000904	cell morphogenesis involved in differentiation	15.5489	0.0726705	0.139628	cell morphogenesis
GO:0007492	endoderm development	13.034	0.00229755	0.0337151	anatomical structure development
GO:2001236	regulation of extrinsic apoptotic signaling pathway	46.5431	0.0318083	0.106981	biological_process
GO:0051403	stress-activated MAPK cascade	4.90638	0.194067	0.238902	response to stress
GO:0051403	stress-activated MAPK cascade	4.90638	0.194067	0.238902	signal transduction
GO:0051403	stress-activated MAPK cascade	4.90638	0.194067	0.238902	cellular protein modification process
GO:2001243	negative regulation of intrinsic apoptotic signaling pathway	10.4889	0.0190108	0.09447	biological_process
GO:0051209	release of sequestered calcium ion into cytosol	18.44	0.0001301	0.00953893	homeostatic process
GO:0051209	release of sequestered calcium ion into cytosol	18.44	0.0001301	0.00953893	transmembrane transport
GO:0006979	response to oxidative stress	2.89842	0.0937671	0.158849	response to stress
GO:0010970	transport along microtubule	92.9133	0.0213181	0.09447	cytoskeleton-dependent intracellular transport
GO:0048011	neurotrophin TRK receptor signaling pathway	6.21736	0.158489	0.20885	signal transduction
GO:0048535	lymph node development	6.66207	0.149355	0.200709	anatomical structure development
GO:0001921	positive regulation of receptor recycling	8.47866	0.121361	0.178535	biological_process
GO:0050730	regulation of peptidyl-tyrosine phosphorylation	5.82826	0.167526	0.216861	biological_process
GO:0001701	in utero embryonic development	3.78701	0.00737936	0.0656619	embryo development
GO:1903244	positive regulation of cardiac muscle hypertrophy in response to stress	92.9133	0.0213181	0.09447	biological_process
GO:0002724	regulation of T cell cytokine production	46.5431	0.0318083	0.106981	biological_process
GO:0048255	mRNA stabilization	5.48563	0.176468	0.22308	biological_process
GO:0042908	xenobiotic transport	18.6491	0.0626175	0.1294	transport
GO:0042761	very long-chain fatty acid biosynthetic process	46.5431	0.0318083	0.106981	biosynthetic process
GO:0042761	very long-chain fatty acid biosynthetic process	46.5431	0.0318083	0.106981	lipid metabolic process
GO:0042761	very long-chain fatty acid biosynthetic process	46.5431	0.0318083	0.106981	small molecule metabolic process
GO:0002092	positive regulation of receptor internalization	15.9359	0.00137012	0.0258911	biological_process
GO:0010996	response to auditory stimulus	10.3658	0.102195	0.163459	biological_process
GO:0097237	cellular response to toxic substance	18.6491	0.0626175	0.1294	biological_process
GO:0010742	macrophage derived foam cell differentiation	18.6491	0.0626175	0.1294	cell differentiation
GO:1902961	positive regulation of aspartic-type endopeptidase activity involved in amyloid precursor protein catabolic process	31.0711	0.0421875	0.11646	biological_process
GO:0060158	phospholipase C-activating dopamine receptor signaling pathway	46.5431	0.0318083	0.106981	signal transduction
GO:1902042	negative regulation of extrinsic apoptotic signaling pathway via death domain receptors	3.58232	0.252791	0.289242	biological_process
GO:0006342	chromatin silencing	6.21736	0.158489	0.20885	biological_process
GO:0016050	vesicle organization	8.47866	0.121361	0.178535	biological_process
GO:0022008	neurogenesis	4.48373	0.0803587	0.148468	cell differentiation
GO:0042552	myelination	2.16159	0.378395	0.397023	biological_process
GO:0048496	maintenance of animal organ identity	31.0711	0.0421875	0.11646	biological_process
GO:0050728	negative regulation of inflammatory response	1.40387	0.515744	0.525199	biological_process
GO:0009744	response to sucrose	18.6491	0.0626175	0.1294	biological_process
GO:0034656	nucleobase-containing small molecule catabolic process	11.6625	0.0924584	0.156922	nucleobase-containing compound catabolic process
GO:0034656	nucleobase-containing small molecule catabolic process	11.6625	0.0924584	0.156922	small molecule metabolic process
GO:0010749	regulation of nitric oxide mediated signal transduction	92.9133	0.0213181	0.09447	biological_process
GO:0043367	CD4-positive, alpha-beta T cell differentiation	23.3181	0.0524569	0.121253	immune system process
GO:0043367	CD4-positive, alpha-beta T cell differentiation	23.3181	0.0524569	0.121253	cell differentiation
GO:0060993	kidney morphogenesis	47.7481	9.49379e-05	0.00828672	biological_process
GO:0034982	mitochondrial protein processing	31.0711	0.0421875	0.11646	protein maturation
GO:0034333	adherens junction assembly	13.327	0.0826171	0.148468	cell junction organization
GO:0034333	adherens junction assembly	13.327	0.0826171	0.148468	cellular component assembly
GO:0050729	positive regulation of inflammatory response	1.65685	0.46016	0.473861	biological_process
GO:0043001	Golgi to plasma membrane protein transport	8.98828	0.0247971	0.105951	protein transport
GO:0043001	Golgi to plasma membrane protein transport	8.98828	0.0247971	0.105951	vesicle-mediated transport
GO:0070317	negative regulation of G0 to G1 transition	3.44956	0.260828	0.29494	biological_process
GO:0007179	transforming growth factor beta receptor signaling pathway	7.88015	0.000713832	0.0169777	signal transduction
GO:0032916	positive regulation of transforming growth factor beta3 production	92.9133	0.0213181	0.09447	biological_process
GO:0003221	right ventricular cardiac muscle tissue morphogenesis	92.9133	0.0213181	0.09447	biological_process
GO:0048646	anatomical structure formation involved in morphogenesis	14.5313	0.010875	0.0844655	anatomical structure formation involved in morphogenesis
GO:0006891	intra-Golgi vesicle-mediated transport	4.05145	0.22816	0.26895	vesicle-mediated transport
GO:0071318	cellular response to ATP	7.17653	0.140123	0.192393	biological_process
GO:0045745	positive regulation of G protein-coupled receptor signaling pathway	10.3658	0.102195	0.163459	biological_process
GO:0060037	pharyngeal system development	7.77386	0.130792	0.185559	anatomical structure development
GO:0035666	TRIF-dependent toll-like receptor signaling pathway	5.48563	0.176468	0.22308	immune system process
GO:0035666	TRIF-dependent toll-like receptor signaling pathway	5.48563	0.176468	0.22308	signal transduction
GO:0035904	aorta development	17.928	0.00101374	0.0218819	anatomical structure development
GO:0070723	response to cholesterol	11.6625	0.0924584	0.156922	biological_process
GO:0043312	neutrophil degranulation	2.21004	0.0391284	0.11646	immune system process
GO:0043312	neutrophil degranulation	2.21004	0.0391284	0.11646	vesicle-mediated transport
GO:0070588	calcium ion transmembrane transport	16.7761	7.39019e-07	0.000338656	transmembrane transport
GO:0048227	plasma membrane to endosome transport	15.5489	0.0726705	0.139628	vesicle-mediated transport
GO:0021983	pituitary gland development	3.7266	0.244668	0.281883	anatomical structure development
GO:0006470	protein dephosphorylation	1.96817	0.278883	0.310756	cellular protein modification process
GO:0051246	regulation of protein metabolic process	11.6625	0.0924584	0.156922	biological_process
GO:0070423	nucleotide-binding oligomerization domain containing signaling pathway	5.48563	0.176468	0.22308	immune system process
GO:0070423	nucleotide-binding oligomerization domain containing signaling pathway	5.48563	0.176468	0.22308	signal transduction
GO:0002031	G protein-coupled receptor internalization	13.327	0.0826171	0.148468	vesicle-mediated transport
GO:0051481	negative regulation of cytosolic calcium ion concentration	20.9775	0.00585653	0.056799	homeostatic process
GO:2000617	positive regulation of histone H3-K9 acetylation	15.5489	0.0726705	0.139628	biological_process
GO:0055117	regulation of cardiac muscle contraction	20.4877	0.000722457	0.0169777	biological_process
GO:1903955	positive regulation of protein targeting to mitochondrion	6.7365	0.0406382	0.11646	biological_process
GO:0008589	regulation of smoothened signaling pathway	8.98828	0.0247971	0.105951	biological_process
GO:0007417	central nervous system development	1.90714	0.29084	0.32122	anatomical structure development
GO:0070301	cellular response to hydrogen peroxide	3.35655	0.127824	0.185559	response to stress
GO:0031175	neuron projection development	3.58219	0.0308577	0.106981	biological_process
GO:0006511	ubiquitin-dependent protein catabolic process	1.77139	0.251073	0.288899	catabolic process
GO:0007420	brain development	4.81101	0.000253892	0.0119329	anatomical structure development
GO:0033602	negative regulation of dopamine secretion	46.5431	0.0318083	0.106981	biological_process
GO:0021953	central nervous system neuron differentiation	26.9625	0.00388699	0.0444344	cell differentiation
GO:0060315	negative regulation of ryanodine-sensitive calcium-release channel activity	11.6625	0.0924584	0.156922	biological_process
GO:0018107	peptidyl-threonine phosphorylation	6.65381	0.0129123	0.0935501	cellular protein modification process
GO:0055005	ventricular cardiac myofibril assembly	46.5431	0.0318083	0.106981	cellular component assembly
GO:0055005	ventricular cardiac myofibril assembly	46.5431	0.0318083	0.106981	cytoskeleton organization
GO:0055005	ventricular cardiac myofibril assembly	46.5431	0.0318083	0.106981	anatomical structure formation involved in morphogenesis
GO:0045786	negative regulation of cell cycle	2.51405	0.336646	0.361072	biological_process
GO:0010991	negative regulation of SMAD protein complex assembly	31.0711	0.0421875	0.11646	biological_process
GO:0071377	cellular response to glucagon stimulus	9.32939	0.111829	0.170677	biological_process
GO:0099703	induction of synaptic vesicle exocytosis by positive regulation of presynaptic cytosolic calcium ion concentration	31.0711	0.0421875	0.11646	homeostatic process
GO:0071363	cellular response to growth factor stimulus	5.71732	0.0188934	0.09447	biological_process
GO:0045429	positive regulation of nitric oxide biosynthetic process	5.89179	0.0509984	0.121253	biological_process
GO:0018393	internal peptidyl-lysine acetylation	23.3181	0.0524569	0.121253	cellular protein modification process
GO:0001947	heart looping	10.6409	0.000198401	0.0107625	biological_process
GO:1902895	positive regulation of pri-miRNA transcription by RNA polymerase II	3.88221	0.236458	0.275192	biological_process
GO:0007249	I-kappaB kinase/NF-kappaB signaling	4.95769	0.0680749	0.139576	signal transduction
GO:0044829	positive regulation by host of viral genome replication	23.3181	0.0524569	0.121253	biological_process
GO:0016579	protein deubiquitination	2.34825	0.102023	0.163459	cellular protein modification process
GO:0016567	protein ubiquitination	1.54848	0.237919	0.276716	cellular protein modification process
GO:0051897	positive regulation of protein kinase B signaling	4.58264	0.00657639	0.061818	biological_process
GO:0001932	regulation of protein phosphorylation	1.97653	0.404776	0.422045	biological_process
GO:0007162	negative regulation of cell adhesion	3.21084	0.276646	0.30845	biological_process
GO:1903672	positive regulation of sprouting angiogenesis	7.17653	0.140123	0.192393	biological_process
GO:1900026	positive regulation of substrate adhesion-dependent cell spreading	3.7266	0.244668	0.281883	biological_process
GO:0072015	glomerular visceral epithelial cell development	18.6491	0.0626175	0.1294	anatomical structure development
GO:0033630	positive regulation of cell adhesion mediated by integrin	7.77386	0.130792	0.185559	biological_process
GO:0061337	cardiac conduction	57.2809	6.3784e-05	0.00649534	biological_process
GO:0021914	negative regulation of smoothened signaling pathway involved in ventral spinal cord patterning	46.5431	0.0318083	0.106981	biological_process
GO:0021693	cerebellar Purkinje cell layer structural organization	92.9133	0.0213181	0.09447	biological_process
GO:0001503	ossification	1.17077	0.579632	0.586349	biological_process
GO:0071310	cellular response to organic substance	3.00291	0.29213	0.32122	biological_process
GO:0002407	dendritic cell chemotaxis	37.7394	0.00229918	0.0337151	immune system process
GO:0002407	dendritic cell chemotaxis	37.7394	0.00229918	0.0337151	cell motility
GO:1901522	positive regulation of transcription from RNA polymerase II promoter involved in cellular response to chemical stimulus	23.3181	0.0524569	0.121253	biological_process
GO:0045595	regulation of cell differentiation	5.89179	0.0509984	0.121253	biological_process
GO:0051103	DNA ligation involved in DNA repair	23.3181	0.0524569	0.121253	DNA metabolic process
GO:0015811	L-cystine transport	31.0711	0.0421875	0.11646	transport
GO:0010717	regulation of epithelial to mesenchymal transition	11.6625	0.0924584	0.156922	biological_process
GO:0050680	negative regulation of epithelial cell proliferation	3.76242	0.106735	0.170126	biological_process
GO:0048701	embryonic cranial skeleton morphogenesis	3.7266	0.244668	0.281883	biological_process
GO:1903779	regulation of cardiac conduction	13.6615	0.00203746	0.0327602	biological_process
GO:0030512	negative regulation of transforming growth factor beta receptor signaling pathway	10.6409	0.000198401	0.0107625	biological_process
GO:0003007	heart morphogenesis	4.27868	0.0867406	0.154815	biological_process
GO:0010033	response to organic substance	2.64205	0.183999	0.231548	biological_process
GO:0030307	positive regulation of cell growth	1.38273	0.520981	0.529356	biological_process
GO:0045600	positive regulation of fat cell differentiation	2.44759	0.343791	0.366591	biological_process
GO:0032414	positive regulation of ion transmembrane transporter activity	31.0711	0.0421875	0.11646	biological_process
GO:0043534	blood vessel endothelial cell migration	13.327	0.0826171	0.148468	cell motility
GO:0070498	interleukin-1-mediated signaling pathway	2.73683	0.314745	0.342593	signal transduction
GO:0033119	negative regulation of RNA splicing	31.0711	0.0421875	0.11646	biological_process
GO:0003333	amino acid transmembrane transport	28.6694	0.000313391	0.0126332	transmembrane transport
GO:0007416	synapse assembly	9.24234	0.00557866	0.056799	cellular component assembly
GO:0045893	positive regulation of transcription, DNA-templated	1.69861	0.138183	0.192393	biological_process
GO:2000320	negative regulation of T-helper 17 cell differentiation	18.6491	0.0626175	0.1294	biological_process
GO:0034391	regulation of smooth muscle cell apoptotic process	46.5431	0.0318083	0.106981	biological_process
GO:0032868	response to insulin	1.44813	0.505099	0.515217	biological_process
GO:0007000	nucleolus organization	18.6491	0.0626175	0.1294	biological_process
GO:0042596	fear response	31.0711	0.0421875	0.11646	response to stress
GO:0036010	protein localization to endosome	18.6491	0.0626175	0.1294	biological_process
GO:0071353	cellular response to interleukin-4	4.23605	0.219772	0.261247	biological_process
GO:0000086	G2/M transition of mitotic cell cycle	0.861043	0.690325	0.692971	biological_process
GO:0060291	long-term synaptic potentiation	2.5842	0.329423	0.355614	biological_process
GO:0072321	chaperone-mediated protein transport	13.327	0.0826171	0.148468	protein transport
GO:0051444	negative regulation of ubiquitin-protein transferase activity	11.6625	0.0924584	0.156922	biological_process
GO:0010595	positive regulation of endothelial cell migration	2.21319	0.371622	0.39126	biological_process
GO:0033135	regulation of peptidyl-serine phosphorylation	18.6491	0.0626175	0.1294	biological_process
GO:2001056	positive regulation of cysteine-type endopeptidase activity	11.6625	0.0924584	0.156922	biological_process
GO:0051098	regulation of binding	92.9133	0.0213181	0.09447	biological_process
GO:0060117	auditory receptor cell development	15.5489	0.0726705	0.139628	anatomical structure development
GO:0007009	plasma membrane organization	8.47866	0.121361	0.178535	plasma membrane organization
GO:0060271	cilium assembly	2.78646	0.0641486	0.132415	cellular component assembly
GO:0001578	microtubule bundle formation	9.93887	0.0208677	0.09447	cytoskeleton organization
GO:0007193	adenylate cyclase-inhibiting G protein-coupled receptor signaling pathway	3.44956	0.260828	0.29494	signal transduction
GO:0051045	negative regulation of membrane protein ectodomain proteolysis	23.3181	0.0524569	0.121253	biological_process
GO:0030241	skeletal muscle myosin thick filament assembly	23.3181	0.0524569	0.121253	protein-containing complex assembly
GO:0030241	skeletal muscle myosin thick filament assembly	23.3181	0.0524569	0.121253	cytoskeleton organization
GO:0030241	skeletal muscle myosin thick filament assembly	23.3181	0.0524569	0.121253	anatomical structure formation involved in morphogenesis
GO:0060079	excitatory postsynaptic potential	6.50353	0.0431451	0.118391	biological_process
GO:0018146	keratan sulfate biosynthetic process	13.327	0.0826171	0.148468	biosynthetic process
GO:0018146	keratan sulfate biosynthetic process	13.327	0.0826171	0.148468	sulfur compound metabolic process
GO:0018146	keratan sulfate biosynthetic process	13.327	0.0826171	0.148468	small molecule metabolic process
GO:0032922	circadian regulation of gene expression	5.09337	0.065111	0.134099	biological_process
GO:0060352	cell adhesion molecule production	92.9133	0.0213181	0.09447	biological_process
GO:0021554	optic nerve development	15.5489	0.0726705	0.139628	anatomical structure development
GO:0060287	epithelial cilium movement involved in determination of left/right asymmetry	15.5489	0.0726705	0.139628	transport
GO:0007205	protein kinase C-activating G protein-coupled receptor signaling pathway	6.21736	0.158489	0.20885	signal transduction
GO:0048468	cell development	3.1034	0.284429	0.315021	anatomical structure development
GO:0009101	glycoprotein biosynthetic process	31.4657	0.00304431	0.0398587	biosynthetic process
GO:0071586	CAAX-box protein processing	46.5431	0.0318083	0.106981	protein maturation
GO:0048678	response to axon injury	3.44956	0.260828	0.29494	response to stress
GO:0055091	phospholipid homeostasis	11.6625	0.0924584	0.156922	homeostatic process
GO:0045907	positive regulation of vasoconstriction	4.23605	0.219772	0.261247	circulatory system process
GO:0045666	positive regulation of neuron differentiation	6.65223	0.00425264	0.0478226	biological_process
GO:0006682	galactosylceramide biosynthetic process	23.3181	0.0524569	0.121253	biosynthetic process
GO:0006682	galactosylceramide biosynthetic process	23.3181	0.0524569	0.121253	cellular nitrogen compound metabolic process
GO:0006682	galactosylceramide biosynthetic process	23.3181	0.0524569	0.121253	lipid metabolic process
GO:1902430	negative regulation of amyloid-beta formation	11.6625	0.0924584	0.156922	biological_process
GO:0007411	axon guidance	5.96577	0.000340752	0.0126332	biological_process
GO:0030705	cytoskeleton-dependent intracellular transport	23.3181	0.0524569	0.121253	cytoskeleton-dependent intracellular transport
GO:0006294	nucleotide-excision repair, preincision complex assembly	3.44956	0.260828	0.29494	protein-containing complex assembly
GO:0019724	B cell mediated immunity	46.5431	0.0318083	0.106981	immune system process
GO:0070528	protein kinase C signaling	10.3658	0.102195	0.163459	signal transduction
GO:0017158	regulation of calcium ion-dependent exocytosis	23.3181	0.0524569	0.121253	biological_process
GO:0060282	positive regulation of oocyte development	92.9133	0.0213181	0.09447	biological_process
GO:0050966	detection of mechanical stimulus involved in sensory perception of pain	10.3658	0.102195	0.163459	biological_process
GO:0019344	cysteine biosynthetic process	31.0711	0.0421875	0.11646	biosynthetic process
GO:0019344	cysteine biosynthetic process	31.0711	0.0421875	0.11646	cellular amino acid metabolic process
GO:0019344	cysteine biosynthetic process	31.0711	0.0421875	0.11646	sulfur compound metabolic process
GO:0007628	adult walking behavior	20.4365	1.20552e-05	0.00231878	biological_process
GO:0019226	transmission of nerve impulse	15.7398	0.00949045	0.078009	nervous system process
GO:0007221	positive regulation of transcription of Notch receptor target	7.77386	0.130792	0.185559	biological_process
GO:0086009	membrane repolarization	31.4657	0.00304431	0.0398587	transmembrane transport
GO:0045824	negative regulation of innate immune response	9.32939	0.111829	0.170677	biological_process
GO:0030183	B cell differentiation	3.76242	0.106735	0.170126	immune system process
GO:0030183	B cell differentiation	3.76242	0.106735	0.170126	cell differentiation
GO:0060173	limb development	5.54393	0.0564968	0.129287	anatomical structure development
GO:0003220	left ventricular cardiac muscle tissue morphogenesis	92.9133	0.0213181	0.09447	biological_process
GO:1902176	negative regulation of oxidative stress-induced intrinsic apoptotic signaling pathway	8.47866	0.121361	0.178535	biological_process
GO:0018094	protein polyglycylation	92.9133	0.0213181	0.09447	cellular protein modification process
GO:0021860	pyramidal neuron development	15.5489	0.0726705	0.139628	anatomical structure development
GO:0032417	positive regulation of sodium:proton antiporter activity	46.5431	0.0318083	0.106981	biological_process
GO:0007605	sensory perception of sound	3.61719	0.0299827	0.106981	nervous system process
GO:1990822	basic amino acid transmembrane transport	31.0711	0.0421875	0.11646	transmembrane transport
GO:0050801	ion homeostasis	37.7394	0.00229918	0.0337151	homeostatic process
GO:0016055	Wnt signaling pathway	9.84337	1.0022e-07	0.000136601	signal transduction
GO:0032623	interleukin-2 production	31.0711	0.0421875	0.11646	biological_process
GO:0007183	SMAD protein complex assembly	46.5431	0.0318083	0.106981	protein-containing complex assembly
GO:0030166	proteoglycan biosynthetic process	10.3658	0.102195	0.163459	biosynthetic process
GO:0048714	positive regulation of oligodendrocyte differentiation	6.21736	0.158489	0.20885	biological_process
GO:0098703	calcium ion import across plasma membrane	18.6491	0.0626175	0.1294	homeostatic process
GO:0098703	calcium ion import across plasma membrane	18.6491	0.0626175	0.1294	transmembrane transport
GO:0032014	positive regulation of ARF protein signal transduction	92.9133	0.0213181	0.09447	biological_process
GO:0000422	autophagy of mitochondrion	3.88221	0.236458	0.275192	autophagy
GO:0000422	autophagy of mitochondrion	3.88221	0.236458	0.275192	mitochondrion organization
GO:0043586	tongue development	9.32939	0.111829	0.170677	anatomical structure development
GO:0010811	positive regulation of cell-substrate adhesion	3.00291	0.29213	0.32122	biological_process
GO:0046415	urate metabolic process	15.5489	0.0726705	0.139628	cellular nitrogen compound metabolic process
GO:0046415	urate metabolic process	15.5489	0.0726705	0.139628	small molecule metabolic process
GO:0048872	homeostasis of number of cells	5.17973	0.185314	0.231548	homeostatic process
GO:0008089	anterograde axonal transport	9.43912	0.0227971	0.0992566	cytoskeleton-dependent intracellular transport
GO:0007369	gastrulation	3.88221	0.236458	0.275192	biological_process
GO:0050790	regulation of catalytic activity	1.62755	0.46599	0.479326	biological_process
GO:0048854	brain morphogenesis	11.8026	0.0155213	0.09447	biological_process
GO:0010447	response to acidic pH	13.327	0.0826171	0.148468	biological_process
GO:0000132	establishment of mitotic spindle orientation	4.90638	0.194067	0.238902	cytoskeleton organization
GO:0045921	positive regulation of exocytosis	5.48563	0.176468	0.22308	biological_process
GO:0045747	positive regulation of Notch signaling pathway	3.00291	0.29213	0.32122	biological_process
GO:0010832	negative regulation of myotube differentiation	8.47866	0.121361	0.178535	biological_process
GO:0048010	vascular endothelial growth factor receptor signaling pathway	4.95769	0.0680749	0.139576	signal transduction
GO:0006897	endocytosis	5.41904	0.00138977	0.0259268	vesicle-mediated transport
GO:0030036	actin cytoskeleton organization	8.541	1.26502e-05	0.00231878	cytoskeleton organization
GO:0072520	seminiferous tubule development	9.32939	0.111829	0.170677	anatomical structure development
GO:0006625	protein targeting to peroxisome	1.6872	0.454266	0.468318	protein targeting
GO:0060391	positive regulation of SMAD protein signal transduction	10.3658	0.102195	0.163459	biological_process
GO:0042417	dopamine metabolic process	23.615	0.00482509	0.0514209	biological_process
GO:0016477	cell migration	2.7255	0.0682223	0.139628	cell motility
GO:0031053	primary miRNA processing	13.327	0.0826171	0.148468	cellular nitrogen compound metabolic process
GO:0035524	proline transmembrane transport	46.5431	0.0318083	0.106981	transmembrane transport
GO:0097553	calcium ion transmembrane import into cytosol	94.1193	0.00067079	0.0168433	homeostatic process
GO:0097553	calcium ion transmembrane import into cytosol	94.1193	0.00067079	0.0168433	transmembrane transport
GO:0048708	astrocyte differentiation	13.327	0.0826171	0.148468	cell differentiation
GO:1900210	positive regulation of cardiolipin metabolic process	92.9133	0.0213181	0.09447	biological_process
GO:0030431	sleep	9.32939	0.111829	0.170677	biological_process
GO:0045648	positive regulation of erythrocyte differentiation	4.23605	0.219772	0.261247	biological_process
GO:0030100	regulation of endocytosis	3.7266	0.244668	0.281883	biological_process
GO:0070050	neuron cellular homeostasis	7.77386	0.130792	0.185559	homeostatic process
GO:0071346	cellular response to interferon-gamma	3.48172	0.120686	0.178535	biological_process
GO:0006520	cellular amino acid metabolic process	8.95227	0.00605512	0.0578075	cellular amino acid metabolic process
GO:0032416	negative regulation of sodium:proton antiporter activity	92.9133	0.0213181	0.09447	biological_process
GO:0007044	cell-substrate junction assembly	31.0711	0.0421875	0.11646	cellular component assembly
GO:0007044	cell-substrate junction assembly	31.0711	0.0421875	0.11646	cell junction organization
GO:0051797	regulation of hair follicle development	46.5431	0.0318083	0.106981	biological_process
GO:0060562	epithelial tube morphogenesis	92.9133	0.0213181	0.09447	biological_process
GO:0034625	fatty acid elongation, monounsaturated fatty acid	92.9133	0.0213181	0.09447	biosynthetic process
GO:0034625	fatty acid elongation, monounsaturated fatty acid	92.9133	0.0213181	0.09447	lipid metabolic process
GO:0034625	fatty acid elongation, monounsaturated fatty acid	92.9133	0.0213181	0.09447	small molecule metabolic process
GO:0060038	cardiac muscle cell proliferation	18.8848	0.00697924	0.0630195	cell population proliferation
GO:1901018	positive regulation of potassium ion transmembrane transporter activity	31.0711	0.0421875	0.11646	biological_process
GO:0007517	muscle organ development	1.28584	0.546341	0.553895	anatomical structure development
GO:0042254	ribosome biogenesis	1.10032	0.601923	0.607223	ribosome biogenesis
GO:0010460	positive regulation of heart rate	5.82826	0.167526	0.216861	biological_process
GO:0072205	metanephric collecting duct development	15.5489	0.0726705	0.139628	anatomical structure development
GO:0072584	caveolin-mediated endocytosis	31.0711	0.0421875	0.11646	vesicle-mediated transport
GO:0032229	negative regulation of synaptic transmission, GABAergic	23.3181	0.0524569	0.121253	biological_process
GO:0048015	phosphatidylinositol-mediated signaling	3.1034	0.284429	0.315021	signal transduction
GO:0034614	cellular response to reactive oxygen species	6.7365	0.0406382	0.11646	response to stress
GO:0060928	atrioventricular node cell development	92.9133	0.0213181	0.09447	anatomical structure development
GO:1904668	positive regulation of ubiquitin protein ligase activity	9.32939	0.111829	0.170677	biological_process
GO:0007140	male meiotic nuclear division	8.57893	0.0268662	0.106981	biological_process
GO:0001957	intramembranous ossification	23.3181	0.0524569	0.121253	biological_process
GO:0000184	nuclear-transcribed mRNA catabolic process, nonsense-mediated decay	1.76124	0.322591	0.34968	nucleobase-containing compound catabolic process
GO:0019367	fatty acid elongation, saturated fatty acid	92.9133	0.0213181	0.09447	biosynthetic process
GO:0019367	fatty acid elongation, saturated fatty acid	92.9133	0.0213181	0.09447	lipid metabolic process
GO:0019367	fatty acid elongation, saturated fatty acid	92.9133	0.0213181	0.09447	small molecule metabolic process
GO:0045597	positive regulation of cell differentiation	2.38439	0.350861	0.371965	biological_process
GO:1904778	positive regulation of protein localization to cell cortex	46.5431	0.0318083	0.106981	biological_process
GO:0060390	regulation of SMAD protein signal transduction	18.6491	0.0626175	0.1294	biological_process
GO:1902003	regulation of amyloid-beta formation	92.9133	0.0213181	0.09447	biological_process
GO:0070571	negative regulation of neuron projection regeneration	92.9133	0.0213181	0.09447	biological_process
GO:0006334	nucleosome assembly	3.58232	0.252791	0.289242	protein-containing complex assembly
GO:0050687	negative regulation of defense response to virus	13.327	0.0826171	0.148468	biological_process
GO:0010631	epithelial cell migration	31.0711	0.0421875	0.11646	cell motility
GO:0051924	regulation of calcium ion transport	7.86289	0.0312047	0.106981	biological_process
GO:0000281	mitotic cytokinesis	6.65381	0.0129123	0.0935501	biological_process
GO:0010952	positive regulation of peptidase activity	7.77386	0.130792	0.185559	biological_process
GO:0015812	gamma-aminobutyric acid transport	92.9133	0.0213181	0.09447	transport
GO:1901844	regulation of cell communication by electrical coupling involved in cardiac conduction	18.6491	0.0626175	0.1294	biological_process
GO:0070208	protein heterotrimerization	15.5489	0.0726705	0.139628	protein-containing complex assembly
GO:0016485	protein processing	4.95769	0.0680749	0.139576	protein maturation
GO:0072659	protein localization to plasma membrane	7.87217	6.8557e-05	0.00661394	biological_process
GO:0140058	neuron projection arborization	31.0711	0.0421875	0.11646	biological_process
GO:0048589	developmental growth	4.23605	0.219772	0.261247	growth
GO:0003273	cell migration involved in endocardial cushion formation	31.0711	0.0421875	0.11646	cell motility
GO:0060024	rhythmic synaptic transmission	31.0711	0.0421875	0.11646	biological_process
GO:0043117	positive regulation of vascular permeability	13.327	0.0826171	0.148468	circulatory system process
GO:0008585	female gonad development	4.90638	0.194067	0.238902	anatomical structure development
GO:0045070	positive regulation of viral genome replication	8.98828	0.0247971	0.105951	biological_process
GO:0050718	positive regulation of interleukin-1 beta secretion	4.90638	0.194067	0.238902	biological_process
GO:0032781	positive regulation of ATPase activity	3.21084	0.276646	0.30845	biological_process
GO:0002028	regulation of sodium ion transport	14.5313	0.010875	0.0844655	biological_process
GO:0001780	neutrophil homeostasis	23.3181	0.0524569	0.121253	immune system process
GO:0001780	neutrophil homeostasis	23.3181	0.0524569	0.121253	homeostatic process
GO:0060290	transdifferentiation	15.5489	0.0726705	0.139628	cell differentiation
GO:0048565	digestive tract development	13.8318	0.000349388	0.0126332	anatomical structure development
GO:0002218	activation of innate immune response	5.48563	0.176468	0.22308	immune system process
GO:0060394	negative regulation of pathway-restricted SMAD protein phosphorylation	11.6625	0.0924584	0.156922	biological_process
GO:0030311	poly-N-acetyllactosamine biosynthetic process	92.9133	0.0213181	0.09447	biosynthetic process
GO:0030311	poly-N-acetyllactosamine biosynthetic process	92.9133	0.0213181	0.09447	carbohydrate metabolic process
GO:0031397	negative regulation of protein ubiquitination	4.83017	0.0710828	0.139628	biological_process
GO:0007601	visual perception	3.5835	0.0168482	0.09447	nervous system process
GO:0070306	lens fiber cell differentiation	35.8443	0.000183621	0.0107625	cell differentiation
GO:0006355	regulation of transcription, DNA-templated	1.26144	0.338171	0.362496	biological_process
GO:0060317	cardiac epithelial to mesenchymal transition	10.3658	0.102195	0.163459	cell differentiation
GO:0043547	positive regulation of GTPase activity	2.39353	0.0970211	0.163456	biological_process
GO:0045787	positive regulation of cell cycle	2.21319	0.371622	0.39126	biological_process
GO:0050927	positive regulation of positive chemotaxis	9.32939	0.111829	0.170677	biological_process
GO:0021759	globus pallidus development	187.643	0.000337745	0.0126332	anatomical structure development
GO:0006879	cellular iron ion homeostasis	1.97653	0.404776	0.422045	homeostatic process
GO:0006366	transcription by RNA polymerase II	1.35143	0.392032	0.410626	cellular nitrogen compound metabolic process
GO:0006366	transcription by RNA polymerase II	1.35143	0.392032	0.410626	biosynthetic process
GO:0032760	positive regulation of tumor necrosis factor production	2.16159	0.378395	0.397023	biological_process
GO:0014054	positive regulation of gamma-aminobutyric acid secretion	31.0711	0.0421875	0.11646	biological_process
GO:0034629	cellular protein-containing complex localization	11.6625	0.0924584	0.156922	biological_process
GO:0015718	monocarboxylic acid transport	46.5431	0.0318083	0.106981	transport
GO:0036503	ERAD pathway	8.47866	0.121361	0.178535	response to stress
GO:0036503	ERAD pathway	8.47866	0.121361	0.178535	catabolic process
GO:0001666	response to hypoxia	3.55674	0.0173247	0.09447	response to stress
GO:0048715	negative regulation of oligodendrocyte differentiation	10.3658	0.102195	0.163459	biological_process
GO:0003383	apical constriction	92.9133	0.0213181	0.09447	biological_process
GO:0010718	positive regulation of epithelial to mesenchymal transition	8.4253	0.00707925	0.0632988	biological_process
GO:0048513	animal organ development	10.3658	0.102195	0.163459	anatomical structure development
GO:0097320	plasma membrane tubulation	11.6625	0.0924584	0.156922	plasma membrane organization
GO:1901379	regulation of potassium ion transmembrane transport	31.8708	0.000242941	0.0117187	biological_process
GO:0045599	negative regulation of fat cell differentiation	5.54393	0.0564968	0.129287	biological_process
GO:0050771	negative regulation of axonogenesis	4.90638	0.194067	0.238902	biological_process
GO:1905552	positive regulation of protein localization to endoplasmic reticulum	92.9133	0.0213181	0.09447	biological_process
GO:0015872	dopamine transport	23.3181	0.0524569	0.121253	transport
GO:0001976	neurological system process involved in regulation of systemic arterial blood pressure	92.9133	0.0213181	0.09447	nervous system process
GO:0090305	nucleic acid phosphodiester bond hydrolysis	1.02612	0.627136	0.630922	cellular nitrogen compound metabolic process
GO:0001773	myeloid dendritic cell activation	92.9133	0.0213181	0.09447	immune system process
GO:0006884	cell volume homeostasis	8.47866	0.121361	0.178535	homeostatic process
GO:0016042	lipid catabolic process	1.75135	0.442289	0.456998	catabolic process
GO:0016042	lipid catabolic process	1.75135	0.442289	0.456998	lipid metabolic process
GO:0006351	transcription, DNA-templated	0.869288	0.68692	0.689931	cellular nitrogen compound metabolic process
GO:0006351	transcription, DNA-templated	0.869288	0.68692	0.689931	biosynthetic process
GO:0045214	sarcomere organization	3.32594	0.268779	0.301882	cytoskeleton organization
GO:0002725	negative regulation of T cell cytokine production	31.0711	0.0421875	0.11646	biological_process
GO:0001662	behavioral fear response	3.88221	0.236458	0.275192	response to stress
GO:0043923	positive regulation by host of viral transcription	6.21736	0.158489	0.20885	biological_process
GO:1904753	negative regulation of vascular associated smooth muscle cell migration	18.6491	0.0626175	0.1294	biological_process
GO:0021795	cerebral cortex cell migration	9.32939	0.111829	0.170677	cell motility
GO:0042321	negative regulation of circadian sleep/wake cycle, sleep	92.9133	0.0213181	0.09447	biological_process
GO:0019216	regulation of lipid metabolic process	2.56899	0.191754	0.238902	biological_process
GO:0007519	skeletal muscle tissue development	4.59405	0.077226	0.147761	anatomical structure development
GO:0034587	piRNA metabolic process	7.77386	0.130792	0.185559	cellular nitrogen compound metabolic process
GO:0030168	platelet activation	3.23993	0.135059	0.190727	biological_process
GO:0006851	mitochondrial calcium ion transmembrane transport	6.66207	0.149355	0.200709	transmembrane transport
GO:0002027	regulation of heart rate	11.9466	0.00287731	0.0398587	biological_process
GO:0071470	cellular response to osmotic stress	31.4657	0.00304431	0.0398587	response to stress
GO:0060292	long-term synaptic depression	7.17653	0.140123	0.192393	biological_process
GO:0035483	gastric emptying	92.9133	0.0213181	0.09447	biological_process
GO:0010468	regulation of gene expression	2.14474	0.128756	0.185559	biological_process
GO:0051493	regulation of cytoskeleton organization	5.48563	0.176468	0.22308	biological_process
GO:0045815	positive regulation of gene expression, epigenetic	3.32594	0.268779	0.301882	biological_process
GO:0030579	ubiquitin-dependent SMAD protein catabolic process	23.3181	0.0524569	0.121253	catabolic process
GO:0006911	phagocytosis, engulfment	4.66049	0.202727	0.246418	membrane organization
GO:0034769	basement membrane disassembly	46.5431	0.0318083	0.106981	extracellular matrix organization
GO:0043406	positive regulation of MAP kinase activity	2.21319	0.371622	0.39126	biological_process
GO:0048665	neuron fate specification	6.66207	0.149355	0.200709	biological_process
GO:0003091	renal water homeostasis	6.66207	0.149355	0.200709	homeostatic process
GO:0001938	positive regulation of endothelial cell proliferation	1.75135	0.442289	0.456998	biological_process
GO:0003009	skeletal muscle contraction	7.17653	0.140123	0.192393	biological_process
GO:0060087	relaxation of vascular smooth muscle	23.3181	0.0524569	0.121253	biological_process
GO:0006835	dicarboxylic acid transport	46.5431	0.0318083	0.106981	transport
GO:0021952	central nervous system projection neuron axonogenesis	23.3181	0.0524569	0.121253	biological_process
GO:0033601	positive regulation of mammary gland epithelial cell proliferation	26.9625	0.00388699	0.0444344	biological_process
GO:0045823	positive regulation of heart contraction	18.6491	0.0626175	0.1294	biological_process
GO:0042770	signal transduction in response to DNA damage	8.47866	0.121361	0.178535	response to stress
GO:0042770	signal transduction in response to DNA damage	8.47866	0.121361	0.178535	signal transduction
GO:0051447	negative regulation of meiotic cell cycle	31.0711	0.0421875	0.11646	biological_process
GO:0042310	vasoconstriction	20.9775	0.00585653	0.056799	circulatory system process
GO:0006412	translation	1.05941	0.544662	0.552499	translation
GO:0007005	mitochondrion organization	2.60501	0.18787	0.234582	mitochondrion organization
GO:0007160	cell-matrix adhesion	4.60426	0.0321695	0.107997	cell adhesion
GO:0045665	negative regulation of neuron differentiation	5.83472	0.0179598	0.09447	biological_process
GO:0010882	regulation of cardiac muscle contraction by calcium ion signaling	13.327	0.0826171	0.148468	signal transduction
GO:0048511	rhythmic process	6.17076	0.0019811	0.0327602	biological_process
GO:0098912	membrane depolarization during atrial cardiac muscle cell action potential	46.5431	0.0318083	0.106981	biological_process
GO:0006633	fatty acid biosynthetic process	2.26758	0.364775	0.384936	biosynthetic process
GO:0006633	fatty acid biosynthetic process	2.26758	0.364775	0.384936	lipid metabolic process
GO:0006633	fatty acid biosynthetic process	2.26758	0.364775	0.384936	small molecule metabolic process
GO:0030335	positive regulation of cell migration	4.7623	0.00119714	0.0230985	biological_process
GO:0071374	cellular response to parathyroid hormone stimulus	11.6625	0.0924584	0.156922	biological_process
GO:0043249	erythrocyte maturation	7.77386	0.130792	0.185559	developmental maturation
GO:0006887	exocytosis	2.75977	0.17246	0.222619	vesicle-mediated transport
GO:0003281	ventricular septum development	3.58232	0.252791	0.289242	anatomical structure development
GO:0006475	internal protein amino acid acetylation	15.5489	0.0726705	0.139628	cellular protein modification process
GO:0046548	retinal rod cell development	10.3658	0.102195	0.163459	anatomical structure development
GO:0051893	regulation of focal adhesion assembly	5.17973	0.185314	0.231548	biological_process
GO:0010801	negative regulation of peptidyl-threonine phosphorylation	18.8848	0.00697924	0.0630195	biological_process
GO:0000082	G1/S transition of mitotic cell cycle	1.15598	0.584186	0.590305	biological_process
GO:0030097	hemopoiesis	1.47132	0.49969	0.510268	anatomical structure development
GO:0039694	viral RNA genome replication	37.7394	0.00229918	0.0337151	symbiotic process
GO:2000095	regulation of Wnt signaling pathway, planar cell polarity pathway	31.0711	0.0421875	0.11646	biological_process
GO:0007032	endosome organization	3.44956	0.260828	0.29494	biological_process
GO:0010613	positive regulation of cardiac muscle hypertrophy	15.0977	0.00157429	0.028571	biological_process
GO:0046827	positive regulation of protein export from nucleus	5.17973	0.185314	0.231548	biological_process
GO:0086011	membrane repolarization during action potential	15.5489	0.0726705	0.139628	transmembrane transport
GO:0048488	synaptic vesicle endocytosis	11.8026	0.0155213	0.09447	vesicle-mediated transport
GO:0007212	dopamine receptor signaling pathway	20.9775	0.00585653	0.056799	signal transduction
GO:0008625	extrinsic apoptotic signaling pathway via death domain receptors	4.43841	0.211295	0.255141	signal transduction
GO:0002376	immune system process	1.3613	0.350323	0.371965	immune system process
GO:0030866	cortical actin cytoskeleton organization	13.4845	0.0123429	0.0912281	cytoskeleton organization
GO:0016242	negative regulation of macroautophagy	8.47866	0.121361	0.178535	biological_process
GO:0006687	glycosphingolipid metabolic process	3.88221	0.236458	0.275192	lipid metabolic process
GO:0072208	metanephric smooth muscle tissue development	92.9133	0.0213181	0.09447	anatomical structure development
GO:0007520	myoblast fusion	14.5313	0.010875	0.0844655	anatomical structure formation involved in morphogenesis
GO:0045604	regulation of epidermal cell differentiation	46.5431	0.0318083	0.106981	biological_process
GO:0016202	regulation of striated muscle tissue development	31.0711	0.0421875	0.11646	biological_process
GO:0042403	thyroid hormone metabolic process	15.5489	0.0726705	0.139628	biological_process
GO:0003278	apoptotic process involved in heart morphogenesis	46.5431	0.0318083	0.106981	cell death
GO:0030336	negative regulation of cell migration	4.22197	0.0186292	0.09447	biological_process
GO:0001574	ganglioside biosynthetic process	18.6491	0.0626175	0.1294	cellular nitrogen compound metabolic process
GO:0001574	ganglioside biosynthetic process	18.6491	0.0626175	0.1294	biosynthetic process
GO:0001574	ganglioside biosynthetic process	18.6491	0.0626175	0.1294	lipid metabolic process
GO:1901381	positive regulation of potassium ion transmembrane transport	17.1691	0.00819121	0.0711588	biological_process
GO:0006536	glutamate metabolic process	6.21736	0.158489	0.20885	cellular amino acid metabolic process
GO:0007187	G protein-coupled receptor signaling pathway, coupled to cyclic nucleotide second messenger	4.23605	0.219772	0.261247	signal transduction
GO:0035469	determination of pancreatic left/right asymmetry	31.0711	0.0421875	0.11646	biological_process
GO:0060402	calcium ion transport into cytosol	23.615	0.00482509	0.0514209	homeostatic process
GO:0060402	calcium ion transport into cytosol	23.615	0.00482509	0.0514209	transport
GO:0030574	collagen catabolic process	6.66207	0.149355	0.200709	catabolic process
GO:0006955	immune response	1.69502	0.271391	0.304256	immune system process
GO:0060510	type II pneumocyte differentiation	23.3181	0.0524569	0.121253	cell differentiation
GO:0010821	regulation of mitochondrion organization	7.17653	0.140123	0.192393	biological_process
GO:0006990	positive regulation of transcription from RNA polymerase II promoter involved in unfolded protein response	46.5431	0.0318083	0.106981	biological_process
GO:0016331	morphogenesis of embryonic epithelium	9.32939	0.111829	0.170677	biological_process
GO:0001919	regulation of receptor recycling	23.3181	0.0524569	0.121253	biological_process
GO:0055119	relaxation of cardiac muscle	20.9775	0.00585653	0.056799	biological_process
GO:0036289	peptidyl-serine autophosphorylation	13.327	0.0826171	0.148468	cellular protein modification process
GO:1903608	protein localization to cytoplasmic stress granule	18.6491	0.0626175	0.1294	biological_process
GO:0098664	G protein-coupled serotonin receptor signaling pathway	9.32939	0.111829	0.170677	signal transduction
GO:0043392	negative regulation of DNA binding	3.58232	0.252791	0.289242	biological_process
GO:0021680	cerebellar Purkinje cell layer development	35.8443	0.000183621	0.0107625	anatomical structure development
GO:0036498	IRE1-mediated unfolded protein response	3.92011	0.0999376	0.163459	response to stress
GO:0036498	IRE1-mediated unfolded protein response	3.92011	0.0999376	0.163459	signal transduction
GO:0003208	cardiac ventricle morphogenesis	13.327	0.0826171	0.148468	biological_process
GO:0032956	regulation of actin cytoskeleton organization	1.97653	0.404776	0.422045	biological_process
GO:1903265	positive regulation of tumor necrosis factor-mediated signaling pathway	31.0711	0.0421875	0.11646	biological_process
GO:0090207	regulation of triglyceride metabolic process	18.6491	0.0626175	0.1294	biological_process
GO:0007265	Ras protein signal transduction	4.0913	0.0932698	0.158153	signal transduction
GO:0046718	viral entry into host cell	1.57194	0.477465	0.489756	symbiotic process
GO:0051549	positive regulation of keratinocyte migration	9.32939	0.111829	0.170677	biological_process
GO:0071243	cellular response to arsenic-containing substance	13.327	0.0826171	0.148468	biological_process
GO:0060992	response to fungicide	18.6491	0.0626175	0.1294	biological_process
GO:0060134	prepulse inhibition	26.0719	0.00039579	0.0129551	biological_process
GO:0032525	somite rostral/caudal axis specification	13.327	0.0826171	0.148468	biological_process
GO:0010862	positive regulation of pathway-restricted SMAD protein phosphorylation	4.90638	0.194067	0.238902	biological_process
GO:0030501	positive regulation of bone mineralization	3.58232	0.252791	0.289242	biological_process
GO:0006890	retrograde vesicle-mediated transport, Golgi to ER	6.76933	0.00401044	0.0453774	vesicle-mediated transport
GO:0034199	activation of protein kinase A activity	23.3181	0.0524569	0.121253	biological_process
GO:0048813	dendrite morphogenesis	5.38558	0.0593207	0.1294	biological_process
GO:0050852	T cell receptor signaling pathway	4.25723	0.0388237	0.11646	immune system process
GO:0050852	T cell receptor signaling pathway	4.25723	0.0388237	0.11646	signal transduction
GO:0060307	regulation of ventricular cardiac muscle cell membrane repolarization	5.48563	0.176468	0.22308	biological_process
GO:0051480	regulation of cytosolic calcium ion concentration	13.6615	0.00203746	0.0327602	homeostatic process
GO:0071467	cellular response to pH	13.327	0.0826171	0.148468	biological_process
GO:0021801	cerebral cortex radial glia guided migration	92.9133	0.0213181	0.09447	cell motility
GO:0034599	cellular response to oxidative stress	2.71932	0.176293	0.22308	response to stress
GO:0006915	apoptotic process	2.29858	0.0149176	0.09447	cell death
GO:0060027	convergent extension involved in gastrulation	92.9133	0.0213181	0.09447	biological_process
GO:0003183	mitral valve morphogenesis	94.1193	0.00067079	0.0168433	biological_process
GO:0051298	centrosome duplication	14.5313	0.010875	0.0844655	biological_process
GO:0071850	mitotic cell cycle arrest	8.47866	0.121361	0.178535	biological_process
GO:0006473	protein acetylation	11.6625	0.0924584	0.156922	cellular protein modification process
GO:0003064	regulation of heart rate by hormone	92.9133	0.0213181	0.09447	biological_process
GO:0071559	response to transforming growth factor beta	20.9775	0.00585653	0.056799	biological_process
GO:0098712	L-glutamate import across plasma membrane	46.5431	0.0318083	0.106981	transmembrane transport
GO:0032481	positive regulation of type I interferon production	3.58232	0.252791	0.289242	biological_process
GO:0046847	filopodium assembly	9.32939	0.111829	0.170677	cellular component assembly
GO:0071902	positive regulation of protein serine/threonine kinase activity	2.44759	0.343791	0.366591	biological_process
GO:0046034	ATP metabolic process	3.88221	0.236458	0.275192	biological_process
GO:0032401	establishment of melanosome localization	92.9133	0.0213181	0.09447	biological_process
GO:0007015	actin filament organization	2.84416	0.164839	0.21675	biological_process
GO:0097350	neutrophil clearance	31.0711	0.0421875	0.11646	biological_process
GO:0043931	ossification involved in bone maturation	31.4657	0.00304431	0.0398587	biological_process
GO:0042474	middle ear morphogenesis	5.82826	0.167526	0.216861	biological_process
GO:0021904	dorsal/ventral neural tube patterning	7.17653	0.140123	0.192393	biological_process
GO:0060160	negative regulation of dopamine receptor signaling pathway	46.5431	0.0318083	0.106981	biological_process
GO:1902475	L-alpha-amino acid transmembrane transport	31.0711	0.0421875	0.11646	transmembrane transport
GO:0072218	metanephric ascending thin limb development	46.5431	0.0318083	0.106981	anatomical structure development
GO:0048663	neuron fate commitment	8.57893	0.0268662	0.106981	biological_process
GO:0032350	regulation of hormone metabolic process	31.0711	0.0421875	0.11646	biological_process
GO:0000729	DNA double-strand break processing	7.77386	0.130792	0.185559	DNA metabolic process
GO:0044267	cellular protein metabolic process	1.2988	0.462797	0.47631	biological_process
GO:0042756	drinking behavior	15.5489	0.0726705	0.139628	biological_process
GO:0030517	negative regulation of axon extension	5.48563	0.176468	0.22308	biological_process
GO:0036438	maintenance of lens transparency	31.0711	0.0421875	0.11646	homeostatic process
GO:0030224	monocyte differentiation	13.4845	0.0123429	0.0912281	cell differentiation
GO:0009583	detection of light stimulus	92.9133	0.0213181	0.09447	biological_process
GO:0003382	epithelial cell morphogenesis	6.21736	0.158489	0.20885	cell morphogenesis
GO:1903204	negative regulation of oxidative stress-induced neuron death	8.47866	0.121361	0.178535	biological_process
GO:0042256	mature ribosome assembly	23.3181	0.0524569	0.121253	cellular component assembly
GO:0048148	behavioral response to cocaine	7.17653	0.140123	0.192393	biological_process
GO:0006631	fatty acid metabolic process	2.01095	0.270906	0.303899	lipid metabolic process
GO:0006631	fatty acid metabolic process	2.01095	0.270906	0.303899	small molecule metabolic process
GO:0048702	embryonic neurocranium morphogenesis	18.6491	0.0626175	0.1294	biological_process
GO:0007159	leukocyte cell-cell adhesion	9.93887	0.0208677	0.09447	cell adhesion
GO:0071651	positive regulation of chemokine (C-C motif) ligand 5 production	23.3181	0.0524569	0.121253	biological_process
GO:0055075	potassium ion homeostasis	11.6625	0.0924584	0.156922	homeostatic process
GO:0043687	post-translational protein modification	1.97781	0.12323	0.181139	cellular protein modification process
GO:0001843	neural tube closure	2.64205	0.183999	0.231548	anatomical structure formation involved in morphogenesis
GO:0001934	positive regulation of protein phosphorylation	3.13555	0.0457981	0.121253	biological_process
GO:0051388	positive regulation of neurotrophin TRK receptor signaling pathway	31.0711	0.0421875	0.11646	biological_process
GO:0012501	programmed cell death	5.17973	0.185314	0.231548	cell death
GO:0042110	T cell activation	8.18244	0.00762749	0.0672172	immune system process
GO:0006836	neurotransmitter transport	6.66207	0.149355	0.200709	transport
GO:0007275	multicellular organism development	2.93655	0.000351495	0.0126332	anatomical structure development
GO:0005975	carbohydrate metabolic process	0.759926	0.734326	0.736335	carbohydrate metabolic process
GO:1903078	positive regulation of protein localization to plasma membrane	4.48373	0.0803587	0.148468	biological_process
GO:0031018	endocrine pancreas development	4.90638	0.194067	0.238902	anatomical structure development
GO:0030502	negative regulation of bone mineralization	8.47866	0.121361	0.178535	biological_process
GO:0061564	axon development	10.3658	0.102195	0.163459	biological_process
GO:0042981	regulation of apoptotic process	2.57543	0.0797267	0.148468	biological_process
GO:0008277	regulation of G protein-coupled receptor signaling pathway	4.43841	0.211295	0.255141	biological_process
GO:0061512	protein localization to cilium	5.17973	0.185314	0.231548	biological_process
GO:0016310	phosphorylation	2.97895	0.00575191	0.056799	biological_process
GO:0009409	response to cold	6.08255	0.0483267	0.121253	response to stress
GO:0060413	atrial septum morphogenesis	8.47866	0.121361	0.178535	biological_process
GO:0030048	actin filament-based movement	9.32939	0.111829	0.170677	biological_process
GO:0051592	response to calcium ion	3.54767	0.117156	0.177918	biological_process
GO:0050877	nervous system process	13.327	0.0826171	0.148468	nervous system process
GO:0010977	negative regulation of neuron projection development	1.71868	0.44831	0.462698	biological_process
GO:0031587	positive regulation of inositol 1,4,5-trisphosphate-sensitive calcium-release channel activity	31.0711	0.0421875	0.11646	homeostatic process
GO:0010634	positive regulation of epithelial cell migration	3.58232	0.252791	0.289242	biological_process
GO:0001841	neural tube formation	26.9625	0.00388699	0.0444344	anatomical structure formation involved in morphogenesis
GO:0060395	SMAD protein signal transduction	6.98574	0.0381892	0.11646	signal transduction
GO:0032924	activin receptor signaling pathway	23.3181	0.0524569	0.121253	signal transduction
GO:0032418	lysosome localization	5.82826	0.167526	0.216861	biological_process
GO:0042307	positive regulation of protein import into nucleus	3.21084	0.276646	0.30845	biological_process
GO:0097711	ciliary basal body-plasma membrane docking	1.12747	0.59315	0.599032	biological_process
GO:0030225	macrophage differentiation	6.21736	0.158489	0.20885	cell differentiation
GO:0007565	female pregnancy	1.25074	0.556109	0.563176	biological_process
GO:0051281	positive regulation of release of sequestered calcium ion into cytosol	4.66049	0.202727	0.246418	homeostatic process
GO:0018076	N-terminal peptidyl-lysine acetylation	92.9133	0.0213181	0.09447	cellular protein modification process
GO:0018076	N-terminal peptidyl-lysine acetylation	92.9133	0.0213181	0.09447	protein maturation
GO:1903076	regulation of protein localization to plasma membrane	7.17653	0.140123	0.192393	biological_process
GO:0043393	regulation of protein binding	4.66049	0.202727	0.246418	biological_process
GO:0033689	negative regulation of osteoblast proliferation	11.6625	0.0924584	0.156922	biological_process
GO:0006749	glutathione metabolic process	8.20542	0.0290026	0.106981	cellular nitrogen compound metabolic process
GO:0006749	glutathione metabolic process	8.20542	0.0290026	0.106981	cofactor metabolic process
GO:0006749	glutathione metabolic process	8.20542	0.0290026	0.106981	sulfur compound metabolic process
GO:0016241	regulation of macroautophagy	1.85723	0.423834	0.440163	biological_process
GO:2001241	positive regulation of extrinsic apoptotic signaling pathway in absence of ligand	11.6625	0.0924584	0.156922	biological_process
GO:1901750	leukotriene D4 biosynthetic process	92.9133	0.0213181	0.09447	biosynthetic process
GO:1901750	leukotriene D4 biosynthetic process	92.9133	0.0213181	0.09447	sulfur compound metabolic process
GO:1901750	leukotriene D4 biosynthetic process	92.9133	0.0213181	0.09447	cellular nitrogen compound metabolic process
GO:1901750	leukotriene D4 biosynthetic process	92.9133	0.0213181	0.09447	small molecule metabolic process
GO:0048524	positive regulation of viral process	46.5431	0.0318083	0.106981	biological_process
GO:0007204	positive regulation of cytosolic calcium ion concentration	8.86469	0.000119978	0.00953893	homeostatic process
GO:0021915	neural tube development	8.18244	0.00762749	0.0672172	anatomical structure development
GO:0075522	IRES-dependent viral translational initiation	10.3658	0.102195	0.163459	symbiotic process
GO:0097011	cellular response to granulocyte macrophage colony-stimulating factor stimulus	15.5489	0.0726705	0.139628	biological_process
GO:0043537	negative regulation of blood vessel endothelial cell migration	5.48563	0.176468	0.22308	biological_process
GO:0046474	glycerophospholipid biosynthetic process	18.6491	0.0626175	0.1294	biosynthetic process
GO:0046474	glycerophospholipid biosynthetic process	18.6491	0.0626175	0.1294	lipid metabolic process
GO:1902358	sulfate transmembrane transport	23.3181	0.0524569	0.121253	transmembrane transport
GO:0009952	anterior/posterior pattern specification	3.41804	0.124242	0.182189	biological_process
GO:0098656	anion transmembrane transport	11.6625	0.0924584	0.156922	transmembrane transport
GO:0021750	vestibular nucleus development	92.9133	0.0213181	0.09447	anatomical structure development
GO:0001952	regulation of cell-matrix adhesion	8.47866	0.121361	0.178535	biological_process
GO:0071260	cellular response to mechanical stimulus	1.54553	0.483111	0.494993	biological_process
GO:0045667	regulation of osteoblast differentiation	7.77386	0.130792	0.185559	biological_process
GO:1990048	anterograde neuronal dense core vesicle transport	46.5431	0.0318083	0.106981	cytoskeleton-dependent intracellular transport
GO:0002224	toll-like receptor signaling pathway	9.43912	0.0227971	0.0992566	immune system process
GO:0002224	toll-like receptor signaling pathway	9.43912	0.0227971	0.0992566	signal transduction
GO:1903923	positive regulation of protein processing in phagocytic vesicle	92.9133	0.0213181	0.09447	biological_process
GO:0010918	positive regulation of mitochondrial membrane potential	13.327	0.0826171	0.148468	biological_process
GO:0003148	outflow tract septum morphogenesis	11.1044	0.0172281	0.09447	biological_process
GO:0003161	cardiac conduction system development	31.0711	0.0421875	0.11646	anatomical structure development
GO:0010961	cellular magnesium ion homeostasis	23.3181	0.0524569	0.121253	homeostatic process
GO:0006812	cation transport	9.24234	0.00557866	0.056799	transport
GO:1990049	retrograde neuronal dense core vesicle transport	92.9133	0.0213181	0.09447	cytoskeleton-dependent intracellular transport
GO:0043010	camera-type eye development	1.71868	0.44831	0.462698	anatomical structure development
GO:0030325	adrenal gland development	4.66049	0.202727	0.246418	anatomical structure development
GO:0007172	signal complex assembly	18.6491	0.0626175	0.1294	protein-containing complex assembly
GO:0086091	regulation of heart rate by cardiac conduction	10.6152	0.00390286	0.0444344	biological_process
GO:0036303	lymph vessel morphogenesis	92.9133	0.0213181	0.09447	biological_process
GO:0048617	embryonic foregut morphogenesis	15.5489	0.0726705	0.139628	biological_process
GO:0050859	negative regulation of B cell receptor signaling pathway	15.5489	0.0726705	0.139628	biological_process
GO:0071502	cellular response to temperature stimulus	31.0711	0.0421875	0.11646	biological_process
GO:0009791	post-embryonic development	7.39934	0.000930838	0.0208076	biological_process
GO:0046676	negative regulation of insulin secretion	3.44956	0.260828	0.29494	biological_process
GO:2000177	regulation of neural precursor cell proliferation	13.327	0.0826171	0.148468	biological_process
GO:0035855	megakaryocyte development	7.77386	0.130792	0.185559	anatomical structure development
GO:0048268	clathrin coat assembly	9.32939	0.111829	0.170677	protein-containing complex assembly
GO:0032467	positive regulation of cytokinesis	6.286	0.0457084	0.121253	biological_process
GO:0007182	common-partner SMAD protein phosphorylation	47.1482	0.00165375	0.0291473	cellular protein modification process
GO:0048536	spleen development	3.1034	0.284429	0.315021	anatomical structure development
GO:2000346	negative regulation of hepatocyte proliferation	31.0711	0.0421875	0.11646	biological_process
GO:0008104	protein localization	2.84416	0.164839	0.21675	biological_process
GO:0006691	leukotriene metabolic process	23.615	0.00482509	0.0514209	small molecule metabolic process
GO:0007399	nervous system development	3.89584	0.000196	0.0107625	anatomical structure development
GO:0048739	cardiac muscle fiber development	9.32939	0.111829	0.170677	anatomical structure development
GO:0030148	sphingolipid biosynthetic process	9.93887	0.0208677	0.09447	biosynthetic process
GO:0030148	sphingolipid biosynthetic process	9.93887	0.0208677	0.09447	lipid metabolic process
GO:0006636	unsaturated fatty acid biosynthetic process	18.6491	0.0626175	0.1294	biosynthetic process
GO:0006636	unsaturated fatty acid biosynthetic process	18.6491	0.0626175	0.1294	lipid metabolic process
GO:0006636	unsaturated fatty acid biosynthetic process	18.6491	0.0626175	0.1294	small molecule metabolic process
GO:0001649	osteoblast differentiation	1.06191	0.614733	0.619464	cell differentiation
GO:0017055	negative regulation of RNA polymerase II transcriptional preinitiation complex assembly	92.9133	0.0213181	0.09447	biological_process
GO:0006265	DNA topological change	15.5489	0.0726705	0.139628	DNA metabolic process
GO:0006265	DNA topological change	15.5489	0.0726705	0.139628	chromosome organization
GO:0051262	protein tetramerization	16.1373	0.000205504	0.0107625	protein-containing complex assembly
GO:0032425	positive regulation of mismatch repair	46.5431	0.0318083	0.106981	biological_process
GO:0001706	endoderm formation	15.5489	0.0726705	0.139628	anatomical structure formation involved in morphogenesis
GO:0007229	integrin-mediated signaling pathway	3.92011	0.0999376	0.163459	signal transduction
GO:0001502	cartilage condensation	5.82826	0.167526	0.216861	biological_process
GO:1905832	positive regulation of spindle assembly	23.3181	0.0524569	0.121253	biological_process
GO:0051571	positive regulation of histone H3-K4 methylation	7.77386	0.130792	0.185559	biological_process
GO:0000724	double-strand break repair via homologous recombination	1.38273	0.520981	0.529356	DNA metabolic process
GO:0000724	double-strand break repair via homologous recombination	1.38273	0.520981	0.529356	response to stress
GO:0003166	bundle of His development	46.5431	0.0318083	0.106981	anatomical structure development
GO:0071711	basement membrane organization	9.32939	0.111829	0.170677	extracellular matrix organization
GO:0008152	metabolic process	1.66549	0.346191	0.368507	biological_process
GO:0021782	glial cell development	31.0711	0.0421875	0.11646	anatomical structure development
GO:0046621	negative regulation of organ growth	15.5489	0.0726705	0.139628	biological_process
GO:0051894	positive regulation of focal adhesion assembly	18.44	0.0001301	0.00953893	biological_process
GO:2001226	negative regulation of chloride transport	92.9133	0.0213181	0.09447	biological_process
GO:0015722	canalicular bile acid transport	46.5431	0.0318083	0.106981	transport
GO:0030073	insulin secretion	3.1034	0.284429	0.315021	protein transport
GO:2000311	regulation of AMPA receptor activity	10.3658	0.102195	0.163459	biological_process
GO:0007281	germ cell development	3.32594	0.268779	0.301882	anatomical structure development
GO:0050918	positive chemotaxis	4.05145	0.22816	0.26895	locomotion
GO:0000715	nucleotide-excision repair, DNA damage recognition	4.66049	0.202727	0.246418	chromosome organization
GO:0071880	adenylate cyclase-activating adrenergic receptor signaling pathway	18.6491	0.0626175	0.1294	signal transduction
GO:0032465	regulation of cytokinesis	6.286	0.0457084	0.121253	biological_process
GO:0097067	cellular response to thyroid hormone stimulus	8.47866	0.121361	0.178535	biological_process
GO:0060326	cell chemotaxis	5.89179	0.0509984	0.121253	cell motility
GO:1900006	positive regulation of dendrite development	9.32939	0.111829	0.170677	biological_process
GO:0001954	positive regulation of cell-matrix adhesion	4.66049	0.202727	0.246418	biological_process
GO:0050804	modulation of chemical synaptic transmission	30.6726	2.20888e-06	0.000674811	biological_process
GO:1904179	positive regulation of adipose tissue development	31.0711	0.0421875	0.11646	biological_process
GO:0061515	myeloid cell development	92.9133	0.0213181	0.09447	anatomical structure development
GO:0061028	establishment of endothelial barrier	20.9775	0.00585653	0.056799	anatomical structure development
GO:0090263	positive regulation of canonical Wnt signaling pathway	6.02401	0.00591573	0.0570713	biological_process
GO:0006805	xenobiotic metabolic process	2.21319	0.371622	0.39126	biological_process
GO:0001541	ovarian follicle development	2.65834	0.322123	0.34938	anatomical structure development
GO:0019233	sensory perception of pain	4.59405	0.077226	0.147761	nervous system process
GO:0019985	translesion synthesis	3.1034	0.284429	0.315021	DNA metabolic process
GO:0019985	translesion synthesis	3.1034	0.284429	0.315021	response to stress
GO:0019985	translesion synthesis	3.1034	0.284429	0.315021	biosynthetic process
GO:0006909	phagocytosis	4.37877	0.0835306	0.149377	vesicle-mediated transport
GO:0014074	response to purine-containing compound	62.7814	0.00111021	0.0218819	biological_process
GO:0071549	cellular response to dexamethasone stimulus	3.1034	0.284429	0.315021	biological_process
GO:0043410	positive regulation of MAPK cascade	3.74877	0.0524196	0.121253	biological_process
GO:0090331	negative regulation of platelet aggregation	9.32939	0.111829	0.170677	biological_process
GO:0048754	branching morphogenesis of an epithelial tube	4.23605	0.219772	0.261247	biological_process
GO:0051546	keratinocyte migration	23.3181	0.0524569	0.121253	cell motility
GO:0061577	calcium ion transmembrane transport via high voltage-gated calcium channel	46.5431	0.0318083	0.106981	transmembrane transport
GO:1990776	response to angiotensin	31.0711	0.0421875	0.11646	biological_process
GO:0007157	heterophilic cell-cell adhesion via plasma membrane cell adhesion molecules	3.32594	0.268779	0.301882	cell adhesion
GO:0072383	plus-end-directed vesicle transport along microtubule	18.6491	0.0626175	0.1294	cytoskeleton-dependent intracellular transport
GO:0043524	negative regulation of neuron apoptotic process	3.45154	0.0345083	0.115007	biological_process
GO:0043154	negative regulation of cysteine-type endopeptidase activity involved in apoptotic process	1.59927	0.471758	0.484716	biological_process
GO:0050807	regulation of synapse organization	7.17653	0.140123	0.192393	biological_process
GO:0010906	regulation of glucose metabolic process	7.17653	0.140123	0.192393	biological_process
GO:0030902	hindbrain development	5.82826	0.167526	0.216861	anatomical structure development
GO:0031529	ruffle organization	9.32939	0.111829	0.170677	biological_process
GO:0007214	gamma-aminobutyric acid signaling pathway	18.6491	0.0626175	0.1294	signal transduction
GO:0006468	protein phosphorylation	3.75971	0.000771516	0.0174591	cellular protein modification process
GO:0030239	myofibril assembly	18.6491	0.0626175	0.1294	cellular component assembly
GO:0030239	myofibril assembly	18.6491	0.0626175	0.1294	cytoskeleton organization
GO:0030239	myofibril assembly	18.6491	0.0626175	0.1294	anatomical structure formation involved in morphogenesis
GO:0070911	global genome nucleotide-excision repair	3.88221	0.236458	0.275192	DNA metabolic process
GO:0070911	global genome nucleotide-excision repair	3.88221	0.236458	0.275192	response to stress
GO:0071333	cellular response to glucose stimulus	3.54767	0.117156	0.177918	homeostatic process
GO:0007264	small GTPase mediated signal transduction	3.76242	0.106735	0.170126	signal transduction
GO:0097028	dendritic cell differentiation	11.6625	0.0924584	0.156922	cell differentiation
GO:0042147	retrograde transport, endosome to Golgi	1.82062	0.430051	0.446114	vesicle-mediated transport
GO:0007098	centrosome cycle	2.51405	0.336646	0.361072	biological_process
GO:0010608	posttranscriptional regulation of gene expression	5.48563	0.176468	0.22308	biological_process
GO:0045616	regulation of keratinocyte differentiation	18.8848	0.00697924	0.0630195	biological_process
GO:0017015	regulation of transforming growth factor beta receptor signaling pathway	6.21736	0.158489	0.20885	biological_process
GO:0015732	prostaglandin transport	92.9133	0.0213181	0.09447	transport
GO:0006977	DNA damage response, signal transduction by p53 class mediator resulting in cell cycle arrest	2.26758	0.364775	0.384936	response to stress
GO:0006977	DNA damage response, signal transduction by p53 class mediator resulting in cell cycle arrest	2.26758	0.364775	0.384936	signal transduction
GO:0007191	adenylate cyclase-activating dopamine receptor signaling pathway	31.4657	0.00304431	0.0398587	signal transduction
GO:0003329	pancreatic PP cell fate commitment	92.9133	0.0213181	0.09447	biological_process
GO:0035635	entry of bacterium into host cell	13.327	0.0826171	0.148468	symbiotic process
GO:2000172	regulation of branching morphogenesis of a nerve	46.5431	0.0318083	0.106981	biological_process
GO:0016573	histone acetylation	2.82021	0.307287	0.336072	cellular protein modification process
GO:0032729	positive regulation of interferon-gamma production	2.51405	0.336646	0.361072	biological_process
GO:0008584	male gonad development	7.60431	0.000260981	0.0119595	anatomical structure development
GO:0001558	regulation of cell growth	3.29722	0.13143	0.186031	biological_process
GO:0071560	cellular response to transforming growth factor beta stimulus	6.50178	0.013688	0.09447	biological_process
GO:0030334	regulation of cell migration	6.89063	0.00377778	0.0444344	biological_process
GO:0010754	negative regulation of cGMP-mediated signaling	31.0711	0.0421875	0.11646	biological_process
GO:0045165	cell fate commitment	5.89179	0.0509984	0.121253	biological_process
GO:2000643	positive regulation of early endosome to late endosome transport	23.3181	0.0524569	0.121253	biological_process
GO:1901386	negative regulation of voltage-gated calcium channel activity	37.7394	0.00229918	0.0337151	biological_process
GO:0071320	cellular response to cAMP	4.37877	0.0835306	0.149377	biological_process
GO:0035019	somatic stem cell population maintenance	2.26758	0.364775	0.384936	biological_process
GO:0035585	calcium-mediated signaling using extracellular calcium source	46.5431	0.0318083	0.106981	signal transduction
GO:0006296	nucleotide-excision repair, DNA incision, 5'-to lesion	2.65834	0.322123	0.34938	cellular nitrogen compound metabolic process
GO:0060976	coronary vasculature development	8.57893	0.0268662	0.106981	anatomical structure development
GO:0035710	CD4-positive, alpha-beta T cell activation	46.5431	0.0318083	0.106981	immune system process
GO:0008284	positive regulation of cell proliferation	1.6213	0.184374	0.231548	biological_process
GO:0030210	heparin biosynthetic process	23.3181	0.0524569	0.121253	biosynthetic process
GO:0030210	heparin biosynthetic process	23.3181	0.0524569	0.121253	sulfur compound metabolic process
GO:0030210	heparin biosynthetic process	23.3181	0.0524569	0.121253	small molecule metabolic process
GO:0006919	activation of cysteine-type endopeptidase activity involved in apoptotic process	1.65685	0.46016	0.473861	biological_process
GO:0015824	proline transport	31.0711	0.0421875	0.11646	transport
GO:1900153	positive regulation of nuclear-transcribed mRNA catabolic process, deadenylation-dependent decay	11.6625	0.0924584	0.156922	biological_process
GO:0042438	melanin biosynthetic process	9.32939	0.111829	0.170677	biosynthetic process
GO:0042438	melanin biosynthetic process	9.32939	0.111829	0.170677	secondary metabolic process
GO:0042493	response to drug	2.36556	0.0517092	0.121253	biological_process
GO:0050901	leukocyte tethering or rolling	14.5313	0.010875	0.0844655	cell adhesion
GO:0048149	behavioral response to ethanol	11.6625	0.0924584	0.156922	biological_process
GO:0032482	Rab protein signal transduction	8.20542	0.0290026	0.106981	signal transduction
GO:0072189	ureter development	31.0711	0.0421875	0.11646	anatomical structure development
GO:0043551	regulation of phosphatidylinositol 3-kinase activity	15.5489	0.0726705	0.139628	biological_process
GO:0045879	negative regulation of smoothened signaling pathway	4.90638	0.194067	0.238902	biological_process
GO:0035584	calcium-mediated signaling using intracellular calcium source	12.5894	0.0138923	0.09447	signal transduction
GO:0006974	cellular response to DNA damage stimulus	0.692945	0.805032	0.806352	response to stress
GO:0060047	heart contraction	9.32939	0.111829	0.170677	circulatory system process
GO:0051492	regulation of stress fiber assembly	7.17653	0.140123	0.192393	biological_process
GO:0071354	cellular response to interleukin-6	6.66207	0.149355	0.200709	biological_process
GO:0030900	forebrain development	9.22684	0.000365053	0.0128681	anatomical structure development
GO:0061441	renal artery morphogenesis	92.9133	0.0213181	0.09447	biological_process
GO:0071242	cellular response to ammonium ion	92.9133	0.0213181	0.09447	biological_process
GO:0050679	positive regulation of epithelial cell proliferation	1.89536	0.417549	0.434128	biological_process
GO:0061912	selective autophagy	92.9133	0.0213181	0.09447	autophagy
GO:0006855	drug transmembrane transport	6.66207	0.149355	0.200709	transmembrane transport
GO:0003192	mitral valve formation	46.5431	0.0318083	0.106981	anatomical structure formation involved in morphogenesis
GO:0071468	cellular response to acidic pH	15.5489	0.0726705	0.139628	biological_process
GO:0000187	activation of MAPK activity	4.47014	0.015561	0.09447	biological_process
GO:0050953	sensory perception of light stimulus	9.32939	0.111829	0.170677	nervous system process
GO:0006464	cellular protein modification process	2.34197	0.219208	0.261247	cellular protein modification process
GO:0021695	cerebellar cortex development	15.5489	0.0726705	0.139628	anatomical structure development
GO:1900407	regulation of cellular response to oxidative stress	23.3181	0.0524569	0.121253	biological_process
GO:0086013	membrane repolarization during cardiac muscle cell action potential	26.9625	0.00388699	0.0444344	transmembrane transport
GO:0006457	protein folding	0.912959	0.669333	0.673005	protein folding
GO:0050714	positive regulation of protein secretion	2.9087	0.299749	0.328612	biological_process
GO:0032801	receptor catabolic process	9.32939	0.111829	0.170677	catabolic process
GO:0010667	negative regulation of cardiac muscle cell apoptotic process	5.48563	0.176468	0.22308	biological_process
GO:0030007	cellular potassium ion homeostasis	23.3181	0.0524569	0.121253	homeostatic process
GO:1902951	negative regulation of dendritic spine maintenance	46.5431	0.0318083	0.106981	biological_process
GO:0009887	animal organ morphogenesis	2.03316	0.266917	0.30164	biological_process
GO:0007613	memory	3.07934	0.14608	0.199825	nervous system process
GO:0045637	regulation of myeloid cell differentiation	10.3658	0.102195	0.163459	biological_process
GO:0007274	neuromuscular synaptic transmission	13.4845	0.0123429	0.0912281	cell-cell signaling
GO:0032227	negative regulation of synaptic transmission, dopaminergic	92.9133	0.0213181	0.09447	biological_process
GO:0045598	regulation of fat cell differentiation	7.17653	0.140123	0.192393	biological_process
GO:0030279	negative regulation of ossification	5.17973	0.185314	0.231548	biological_process
GO:0007611	learning or memory	4.00403	0.0965869	0.162874	nervous system process
GO:0031291	Ran protein signal transduction	92.9133	0.0213181	0.09447	signal transduction
GO:0031648	protein destabilization	2.51405	0.336646	0.361072	biological_process
GO:0070294	renal sodium ion absorption	46.5431	0.0318083	0.106981	transport
GO:0097623	potassium ion export across plasma membrane	10.3658	0.102195	0.163459	transmembrane transport
GO:0060161	positive regulation of dopamine receptor signaling pathway	31.0711	0.0421875	0.11646	biological_process
GO:0010243	response to organonitrogen compound	6.286	0.0457084	0.121253	biological_process
GO:0016266	O-glycan processing	8.20542	0.0290026	0.106981	cellular protein modification process
GO:0071277	cellular response to calcium ion	9.20311	0.00141548	0.0259458	biological_process
GO:0045187	regulation of circadian sleep/wake cycle, sleep	23.3181	0.0524569	0.121253	biological_process
GO:0006873	cellular ion homeostasis	31.0711	0.0421875	0.11646	homeostatic process
GO:0042733	embryonic digit morphogenesis	6.97887	0.0114385	0.0880957	biological_process
GO:0050678	regulation of epithelial cell proliferation	9.32939	0.111829	0.170677	biological_process
GO:1903861	positive regulation of dendrite extension	20.9775	0.00585653	0.056799	biological_process
GO:0031016	pancreas development	8.20542	0.0290026	0.106981	anatomical structure development
GO:0035050	embryonic heart tube development	8.47866	0.121361	0.178535	anatomical structure development
GO:0070886	positive regulation of calcineurin-NFAT signaling cascade	6.66207	0.149355	0.200709	biological_process
GO:1900242	regulation of synaptic vesicle endocytosis	18.6491	0.0626175	0.1294	biological_process
GO:0032147	activation of protein kinase activity	6.53871	0.00450454	0.0503464	biological_process
GO:0007286	spermatid development	1.3423	0.531289	0.53953	anatomical structure development
GO:0032091	negative regulation of protein binding	3.18459	0.138711	0.192393	biological_process
GO:0035338	long-chain fatty-acyl-CoA biosynthetic process	13.327	0.0826171	0.148468	biosynthetic process
GO:0035338	long-chain fatty-acyl-CoA biosynthetic process	13.327	0.0826171	0.148468	cellular nitrogen compound metabolic process
GO:0035338	long-chain fatty-acyl-CoA biosynthetic process	13.327	0.0826171	0.148468	cofactor metabolic process
GO:0035338	long-chain fatty-acyl-CoA biosynthetic process	13.327	0.0826171	0.148468	sulfur compound metabolic process
GO:0035338	long-chain fatty-acyl-CoA biosynthetic process	13.327	0.0826171	0.148468	small molecule metabolic process
GO:0008286	insulin receptor signaling pathway	1.75135	0.442289	0.456998	signal transduction
GO:0016999	antibiotic metabolic process	92.9133	0.0213181	0.09447	biological_process
GO:0097296	activation of cysteine-type endopeptidase activity involved in apoptotic signaling pathway	31.0711	0.0421875	0.11646	biological_process
GO:0007368	determination of left/right symmetry	5.10167	0.0250531	0.106796	biological_process
GO:1990830	cellular response to leukemia inhibitory factor	4.3673	0.0167467	0.09447	biological_process
GO:0051291	protein heterooligomerization	8.40101	0.00193408	0.0325246	protein-containing complex assembly
GO:0002064	epithelial cell development	10.3658	0.102195	0.163459	anatomical structure development
GO:0097194	execution phase of apoptosis	18.8848	0.00697924	0.0630195	biological_process
GO:0008333	endosome to lysosome transport	2.5842	0.329423	0.355614	vesicle-mediated transport
GO:0008333	endosome to lysosome transport	2.5842	0.329423	0.355614	vacuolar transport
GO:1903825	organic acid transmembrane transport	46.5431	0.0318083	0.106981	transmembrane transport
GO:0048240	sperm capacitation	7.17653	0.140123	0.192393	developmental maturation
GO:0022029	telencephalon cell migration	23.3181	0.0524569	0.121253	cell motility
GO:0045022	early endosome to late endosome transport	11.1044	0.0172281	0.09447	vesicle-mediated transport
GO:0099505	regulation of presynaptic membrane potential	23.3181	0.0524569	0.121253	biological_process
GO:0034612	response to tumor necrosis factor	3.88221	0.236458	0.275192	biological_process
GO:0045859	regulation of protein kinase activity	4.23605	0.219772	0.261247	biological_process
GO:0051586	positive regulation of dopamine uptake involved in synaptic transmission	92.9133	0.0213181	0.09447	biological_process
GO:0042391	regulation of membrane potential	12.0945	0.000554048	0.0158683	biological_process
GO:0070987	error-free translesion synthesis	5.48563	0.176468	0.22308	DNA metabolic process
GO:0070987	error-free translesion synthesis	5.48563	0.176468	0.22308	response to stress
GO:0070987	error-free translesion synthesis	5.48563	0.176468	0.22308	biosynthetic process
GO:0051106	positive regulation of DNA ligation	94.1193	0.00067079	0.0168433	biological_process
GO:0001963	synaptic transmission, dopaminergic	9.32939	0.111829	0.170677	cell-cell signaling
GO:0033674	positive regulation of kinase activity	20.4877	0.000722457	0.0169777	biological_process
GO:0031116	positive regulation of microtubule polymerization	4.66049	0.202727	0.246418	biological_process
GO:2000178	negative regulation of neural precursor cell proliferation	9.32939	0.111829	0.170677	biological_process
GO:0090494	dopamine uptake	46.5431	0.0318083	0.106981	transport
GO:1900745	positive regulation of p38MAPK cascade	4.43841	0.211295	0.255141	biological_process
GO:0016070	RNA metabolic process	2.38439	0.350861	0.371965	cellular nitrogen compound metabolic process
GO:0055003	cardiac myofibril assembly	9.32939	0.111829	0.170677	cellular component assembly
GO:0055003	cardiac myofibril assembly	9.32939	0.111829	0.170677	cytoskeleton organization
GO:0055003	cardiac myofibril assembly	9.32939	0.111829	0.170677	anatomical structure formation involved in morphogenesis
GO:0060441	epithelial tube branching involved in lung morphogenesis	6.21736	0.158489	0.20885	biological_process
GO:0050892	intestinal absorption	8.47866	0.121361	0.178535	transport
GO:0043129	surfactant homeostasis	13.327	0.0826171	0.148468	homeostatic process
GO:0010529	negative regulation of transposition	15.5489	0.0726705	0.139628	biological_process
GO:0042220	response to cocaine	6.50353	0.0431451	0.118391	biological_process
GO:2000156	regulation of retrograde vesicle-mediated transport, Golgi to ER	92.9133	0.0213181	0.09447	biological_process
GO:0043525	positive regulation of neuron apoptotic process	2.44759	0.343791	0.366591	biological_process
GO:0003073	regulation of systemic arterial blood pressure	7.77386	0.130792	0.185559	biological_process
GO:0001764	neuron migration	3.19545	0.0755416	0.144841	cell motility
GO:0016071	mRNA metabolic process	31.0711	0.0421875	0.11646	cellular nitrogen compound metabolic process
GO:0008380	RNA splicing	1.73129	0.214103	0.258361	cellular nitrogen compound metabolic process
GO:0021879	forebrain neuron differentiation	11.6625	0.0924584	0.156922	cell differentiation
GO:0051899	membrane depolarization	7.77386	0.130792	0.185559	biological_process
GO:0097193	intrinsic apoptotic signaling pathway	8.20542	0.0290026	0.106981	signal transduction
GO:0009636	response to toxic substance	8.01916	0.000199588	0.0107625	biological_process
GO:0045948	positive regulation of translational initiation	7.77386	0.130792	0.185559	biological_process
GO:0016925	protein sumoylation	3.44956	0.260828	0.29494	cellular protein modification process
GO:0048709	oligodendrocyte differentiation	7.86289	0.0312047	0.106981	cell differentiation
GO:2000045	regulation of G1/S transition of mitotic cell cycle	18.8848	0.00697924	0.0630195	biological_process
GO:0010955	negative regulation of protein processing	8.47866	0.121361	0.178535	biological_process
GO:0010501	RNA secondary structure unwinding	31.0711	0.0421875	0.11646	cellular nitrogen compound metabolic process
GO:0001895	retina homeostasis	4.23605	0.219772	0.261247	homeostatic process
GO:1903393	positive regulation of adherens junction organization	18.6491	0.0626175	0.1294	biological_process
GO:0021853	cerebral cortex GABAergic interneuron migration	18.6491	0.0626175	0.1294	cell motility
GO:0006930	substrate-dependent cell migration, cell extension	11.6625	0.0924584	0.156922	cellular component assembly
GO:0072001	renal system development	4.66049	0.202727	0.246418	anatomical structure development
GO:0051620	norepinephrine uptake	92.9133	0.0213181	0.09447	transport
GO:0001935	endothelial cell proliferation	6.21736	0.158489	0.20885	cell population proliferation
GO:0014051	gamma-aminobutyric acid secretion	187.643	0.000337745	0.0126332	transport
GO:0032460	negative regulation of protein oligomerization	18.6491	0.0626175	0.1294	biological_process
GO:0050900	leukocyte migration	12.3408	1.02901e-06	0.000377236	immune system process
GO:0050900	leukocyte migration	12.3408	1.02901e-06	0.000377236	cell motility
GO:0042752	regulation of circadian rhythm	5.89179	0.0509984	0.121253	biological_process
GO:0030220	platelet formation	13.4845	0.0123429	0.0912281	cell differentiation
GO:0030220	platelet formation	13.4845	0.0123429	0.0912281	anatomical structure formation involved in morphogenesis
GO:0009880	embryonic pattern specification	7.17653	0.140123	0.192393	biological_process
GO:2001224	positive regulation of neuron migration	9.32939	0.111829	0.170677	biological_process
GO:0014032	neural crest cell development	5.48563	0.176468	0.22308	anatomical structure development
GO:0009966	regulation of signal transduction	3.88221	0.236458	0.275192	biological_process
GO:0098609	cell-cell adhesion	4.57806	0.0144299	0.09447	cell adhesion
GO:0050727	regulation of inflammatory response	1.57194	0.477465	0.489756	biological_process
GO:0051926	negative regulation of calcium ion transport	9.32939	0.111829	0.170677	biological_process
GO:0042592	homeostatic process	18.8848	0.00697924	0.0630195	homeostatic process
GO:0048645	animal organ formation	18.6491	0.0626175	0.1294	anatomical structure formation involved in morphogenesis
GO:0045453	bone resorption	4.90638	0.194067	0.238902	homeostatic process
GO:0032060	bleb assembly	18.6491	0.0626175	0.1294	cellular component assembly
GO:0007259	JAK-STAT cascade	7.17653	0.140123	0.192393	signal transduction
GO:0007059	chromosome segregation	2.80133	0.168642	0.218151	chromosome segregation
GO:0046475	glycerophospholipid catabolic process	11.6625	0.0924584	0.156922	catabolic process
GO:0046475	glycerophospholipid catabolic process	11.6625	0.0924584	0.156922	lipid metabolic process
GO:0010880	regulation of release of sequestered calcium ion into cytosol by sarcoplasmic reticulum	5.82826	0.167526	0.216861	biological_process
GO:0098976	excitatory chemical synaptic transmission	23.3181	0.0524569	0.121253	cell-cell signaling
GO:0038180	nerve growth factor signaling pathway	11.6625	0.0924584	0.156922	signal transduction
GO:0086012	membrane depolarization during cardiac muscle cell action potential	13.327	0.0826171	0.148468	biological_process
GO:0035526	retrograde transport, plasma membrane to Golgi	92.9133	0.0213181	0.09447	vesicle-mediated transport
GO:0060213	positive regulation of nuclear-transcribed mRNA poly(A) tail shortening	11.6625	0.0924584	0.156922	biological_process
GO:0099533	positive regulation of presynaptic cytosolic calcium concentration	31.0711	0.0421875	0.11646	homeostatic process
GO:0043433	negative regulation of DNA-binding transcription factor activity	5.1944	0.0239599	0.103582	biological_process
GO:0048208	COPII vesicle coating	5.95702	0.0170527	0.09447	protein-containing complex assembly
GO:1904837	beta-catenin-TCF complex assembly	5.17973	0.185314	0.231548	protein-containing complex assembly
GO:0043473	pigmentation	2.73683	0.314745	0.342593	pigmentation
GO:0035264	multicellular organism growth	3.79922	0.0508084	0.121253	growth
GO:1903281	positive regulation of calcium:sodium antiporter activity	92.9133	0.0213181	0.09447	biological_process
GO:0045723	positive regulation of fatty acid biosynthetic process	13.327	0.0826171	0.148468	biological_process
GO:0033628	regulation of cell adhesion mediated by integrin	10.3658	0.102195	0.163459	biological_process
GO:0050830	defense response to Gram-positive bacterium	1.89536	0.417549	0.434128	response to stress
GO:0070527	platelet aggregation	8.95227	0.00605512	0.0578075	cell adhesion
GO:0035725	sodium ion transmembrane transport	11.4689	0.00319793	0.0404262	transmembrane transport
GO:0030252	growth hormone secretion	23.3181	0.0524569	0.121253	transport
GO:0071498	cellular response to fluid shear stress	8.47866	0.121361	0.178535	response to stress
GO:0006513	protein monoubiquitination	3.44956	0.260828	0.29494	cellular protein modification process
GO:0045668	negative regulation of osteoblast differentiation	5.89179	0.0509984	0.121253	biological_process
GO:0016056	rhodopsin mediated signaling pathway	31.4657	0.00304431	0.0398587	signal transduction
GO:1990511	piRNA biosynthetic process	31.0711	0.0421875	0.11646	cellular nitrogen compound metabolic process
GO:0010694	positive regulation of alkaline phosphatase activity	18.6491	0.0626175	0.1294	biological_process
GO:0035502	metanephric part of ureteric bud development	31.0711	0.0421875	0.11646	anatomical structure development
GO:0055065	metal ion homeostasis	46.5431	0.0318083	0.106981	homeostatic process
GO:0031589	cell-substrate adhesion	26.0719	0.00039579	0.0129551	cell adhesion
GO:0003184	pulmonary valve morphogenesis	10.3658	0.102195	0.163459	biological_process
GO:1990089	response to nerve growth factor	92.9133	0.0213181	0.09447	biological_process
GO:0014066	regulation of phosphatidylinositol 3-kinase signaling	7.17653	0.140123	0.192393	biological_process
GO:0007080	mitotic metaphase plate congression	3.1034	0.284429	0.315021	biological_process
GO:0042059	negative regulation of epidermal growth factor receptor signaling pathway	8.57893	0.0268662	0.106981	biological_process
GO:0043616	keratinocyte proliferation	10.3658	0.102195	0.163459	cell population proliferation
GO:0048755	branching morphogenesis of a nerve	23.3181	0.0524569	0.121253	biological_process
GO:0090026	positive regulation of monocyte chemotaxis	7.17653	0.140123	0.192393	biological_process
GO:0032438	melanosome organization	5.17973	0.185314	0.231548	biological_process
GO:0055014	atrial cardiac muscle cell development	92.9133	0.0213181	0.09447	anatomical structure development
GO:1903818	positive regulation of voltage-gated potassium channel activity	23.3181	0.0524569	0.121253	biological_process
GO:0051036	regulation of endosome size	92.9133	0.0213181	0.09447	biological_process
GO:0060576	intestinal epithelial cell development	18.6491	0.0626175	0.1294	anatomical structure development
GO:0060078	regulation of postsynaptic membrane potential	7.17653	0.140123	0.192393	biological_process
GO:1900273	positive regulation of long-term synaptic potentiation	11.8026	0.0155213	0.09447	biological_process
GO:0015721	bile acid and bile salt transport	7.17653	0.140123	0.192393	transport
GO:0071773	cellular response to BMP stimulus	4.66049	0.202727	0.246418	biological_process
GO:0051891	positive regulation of cardioblast differentiation	23.3181	0.0524569	0.121253	biological_process
GO:0042462	eye photoreceptor cell development	6.66207	0.149355	0.200709	anatomical structure development
GO:0010524	positive regulation of calcium ion transport into cytosol	13.327	0.0826171	0.148468	homeostatic process
GO:0001657	ureteric bud development	3.00291	0.29213	0.32122	anatomical structure development
GO:0046717	acid secretion	92.9133	0.0213181	0.09447	transport
GO:0046940	nucleoside monophosphate phosphorylation	10.3658	0.102195	0.163459	biosynthetic process
GO:0046940	nucleoside monophosphate phosphorylation	10.3658	0.102195	0.163459	cellular nitrogen compound metabolic process
GO:0046940	nucleoside monophosphate phosphorylation	10.3658	0.102195	0.163459	small molecule metabolic process
GO:0035774	positive regulation of insulin secretion involved in cellular response to glucose stimulus	3.1034	0.284429	0.315021	biological_process
GO:0035864	response to potassium ion	23.3181	0.0524569	0.121253	biological_process
GO:0008272	sulfate transport	18.6491	0.0626175	0.1294	transport
GO:0007186	G protein-coupled receptor signaling pathway	3.73397	0.0014003	0.0259268	signal transduction
GO:1901016	regulation of potassium ion transmembrane transporter activity	23.3181	0.0524569	0.121253	biological_process
GO:0007018	microtubule-based movement	5.09337	0.065111	0.134099	biological_process
GO:0071347	cellular response to interleukin-1	2.32455	0.357855	0.378723	biological_process
GO:0006874	cellular calcium ion homeostasis	8.28383	0.000577813	0.0162943	homeostatic process
GO:0071321	cellular response to cGMP	62.7814	0.00111021	0.0218819	biological_process
GO:0019228	neuronal action potential	10.3658	0.102195	0.163459	biological_process
GO:0008637	apoptotic mitochondrial changes	5.48563	0.176468	0.22308	mitochondrion organization
GO:1901223	negative regulation of NIK/NF-kappaB signaling	6.21736	0.158489	0.20885	biological_process
GO:0035249	synaptic transmission, glutamatergic	5.82826	0.167526	0.216861	cell-cell signaling
GO:0008285	negative regulation of cell proliferation	2.48134	0.0224343	0.0988511	biological_process
GO:0014070	response to organic cyclic compound	4.67235	0.00609459	0.0578829	biological_process
GO:0047497	mitochondrion transport along microtubule	18.6491	0.0626175	0.1294	cytoskeleton-dependent intracellular transport
GO:0010508	positive regulation of autophagy	7.53434	0.00941993	0.078009	biological_process
GO:0051693	actin filament capping	18.6491	0.0626175	0.1294	biological_process
GO:0070936	protein K48-linked ubiquitination	2.65834	0.322123	0.34938	cellular protein modification process
GO:0051056	regulation of small GTPase mediated signal transduction	1.54553	0.483111	0.494993	biological_process
GO:0032094	response to food	5.48563	0.176468	0.22308	biological_process
GO:0000722	telomere maintenance via recombination	10.3658	0.102195	0.163459	DNA metabolic process
GO:0000722	telomere maintenance via recombination	10.3658	0.102195	0.163459	homeostatic process
GO:0000722	telomere maintenance via recombination	10.3658	0.102195	0.163459	chromosome organization
GO:0014029	neural crest formation	23.3181	0.0524569	0.121253	cell differentiation
GO:0014029	neural crest formation	23.3181	0.0524569	0.121253	anatomical structure formation involved in morphogenesis
GO:0070102	interleukin-6-mediated signaling pathway	8.47866	0.121361	0.178535	signal transduction
GO:1903725	regulation of phospholipid metabolic process	92.9133	0.0213181	0.09447	biological_process
GO:0010942	positive regulation of cell death	2.26758	0.364775	0.384936	biological_process
GO:0003222	ventricular trabecula myocardium morphogenesis	7.17653	0.140123	0.192393	biological_process
GO:0042428	serotonin metabolic process	37.7394	0.00229918	0.0337151	cellular nitrogen compound metabolic process
GO:0033198	response to ATP	9.32939	0.111829	0.170677	biological_process
GO:0050767	regulation of neurogenesis	3.7266	0.244668	0.281883	biological_process
GO:0019722	calcium-mediated signaling	4.18253	0.0899873	0.156922	signal transduction
GO:0000902	cell morphogenesis	1.42566	0.51045	0.520386	cell morphogenesis
GO:0050770	regulation of axonogenesis	10.4889	0.0190108	0.09447	biological_process
GO:0032456	endocytic recycling	8.57893	0.0268662	0.106981	vesicle-mediated transport
GO:0000209	protein polyubiquitination	1.45403	0.407693	0.424845	cellular protein modification process
GO:0043122	regulation of I-kappaB kinase/NF-kappaB signaling	6.66207	0.149355	0.200709	biological_process
GO:0045494	photoreceptor cell maintenance	6.286	0.0457084	0.121253	biological_process
GO:0003162	atrioventricular node development	46.5431	0.0318083	0.106981	anatomical structure development
GO:0003350	pulmonary myocardium development	92.9133	0.0213181	0.09447	anatomical structure development
GO:0097338	response to clozapine	92.9133	0.0213181	0.09447	biological_process
GO:0045089	positive regulation of innate immune response	5.17973	0.185314	0.231548	biological_process
GO:0045986	negative regulation of smooth muscle contraction	23.3181	0.0524569	0.121253	biological_process
GO:0008283	cell proliferation	1.56454	0.231946	0.273237	cell population proliferation
GO:0021762	substantia nigra development	2.73683	0.314745	0.342593	anatomical structure development
GO:0009312	oligosaccharide biosynthetic process	13.327	0.0826171	0.148468	biosynthetic process
GO:0009312	oligosaccharide biosynthetic process	13.327	0.0826171	0.148468	carbohydrate metabolic process
GO:0007155	cell adhesion	3.29656	0.00309509	0.0399533	cell adhesion
GO:0051205	protein insertion into membrane	31.0711	0.0421875	0.11646	biological_process
GO:0036376	sodium ion export across plasma membrane	23.3181	0.0524569	0.121253	transmembrane transport
GO:0045773	positive regulation of axon extension	3.00291	0.29213	0.32122	biological_process
GO:0046854	phosphatidylinositol phosphorylation	1.89536	0.417549	0.434128	lipid metabolic process
GO:0043371	negative regulation of CD4-positive, alpha-beta T cell differentiation	46.5431	0.0318083	0.106981	biological_process
GO:0035617	stress granule disassembly	23.3181	0.0524569	0.121253	biological_process
GO:0021987	cerebral cortex development	1.47132	0.49969	0.510268	anatomical structure development
GO:0016239	positive regulation of macroautophagy	7.86289	0.0312047	0.106981	biological_process
GO:0006644	phospholipid metabolic process	2.65834	0.322123	0.34938	lipid metabolic process
GO:0071380	cellular response to prostaglandin E stimulus	7.17653	0.140123	0.192393	biological_process
GO:0051823	regulation of synapse structural plasticity	23.3181	0.0524569	0.121253	biological_process
GO:2000778	positive regulation of interleukin-6 secretion	4.90638	0.194067	0.238902	biological_process
GO:0070327	thyroid hormone transport	47.1482	0.00165375	0.0291473	transport
GO:0001707	mesoderm formation	7.54796	0.0334709	0.111956	anatomical structure formation involved in morphogenesis
GO:0060314	regulation of ryanodine-sensitive calcium-release channel activity	23.615	0.00482509	0.0514209	biological_process
GO:0007596	blood coagulation	2.86875	0.0958958	0.162306	biological_process
GO:0007267	cell-cell signaling	1.46569	0.403924	0.422045	cell-cell signaling
GO:0051223	regulation of protein transport	18.6491	0.0626175	0.1294	biological_process
GO:0022027	interkinetic nuclear migration	23.3181	0.0524569	0.121253	transport
GO:1903146	regulation of autophagy of mitochondrion	14.5313	0.010875	0.0844655	biological_process
GO:0090266	regulation of mitotic cell cycle spindle assembly checkpoint	23.3181	0.0524569	0.121253	biological_process
GO:0032331	negative regulation of chondrocyte differentiation	6.66207	0.149355	0.200709	biological_process
GO:1903140	regulation of establishment of endothelial barrier	23.3181	0.0524569	0.121253	biological_process
GO:0035458	cellular response to interferon-beta	5.82826	0.167526	0.216861	biological_process
GO:0060763	mammary duct terminal end bud growth	31.0711	0.0421875	0.11646	growth
GO:0043951	negative regulation of cAMP-mediated signaling	20.9775	0.00585653	0.056799	biological_process
GO:0038083	peptidyl-tyrosine autophosphorylation	9.32939	0.111829	0.170677	cellular protein modification process
GO:0060831	smoothened signaling pathway involved in dorsal/ventral neural tube patterning	23.3181	0.0524569	0.121253	signal transduction
GO:0030521	androgen receptor signaling pathway	2.44759	0.343791	0.366591	signal transduction
GO:0010822	positive regulation of mitochondrion organization	46.5431	0.0318083	0.106981	biological_process
GO:0010389	regulation of G2/M transition of mitotic cell cycle	4.07368	0.0431274	0.118391	biological_process
GO:0010738	regulation of protein kinase A signaling	20.9775	0.00585653	0.056799	biological_process
GO:0051584	regulation of dopamine uptake involved in synaptic transmission	31.0711	0.0421875	0.11646	biological_process
GO:0071786	endoplasmic reticulum tubular network organization	23.3181	0.0524569	0.121253	biological_process
GO:0007413	axonal fasciculation	5.48563	0.176468	0.22308	biological_process
GO:0003198	epithelial to mesenchymal transition involved in endocardial cushion formation	11.6625	0.0924584	0.156922	cell differentiation
GO:0048266	behavioral response to pain	10.3658	0.102195	0.163459	biological_process
GO:0043967	histone H4 acetylation	3.32594	0.268779	0.301882	cellular protein modification process
GO:0032754	positive regulation of interleukin-5 production	23.3181	0.0524569	0.121253	biological_process
GO:0045161	neuronal ion channel clustering	92.9133	0.0213181	0.09447	membrane organization
GO:2000286	receptor internalization involved in canonical Wnt signaling pathway	46.5431	0.0318083	0.106981	vesicle-mediated transport
GO:0015746	citrate transport	92.9133	0.0213181	0.09447	transport
GO:0055114	oxidation-reduction process	0.43818	0.939487	0.939487	biological_process
GO:0010469	regulation of signaling receptor activity	1.46794	0.345006	0.367458	biological_process
GO:0034626	fatty acid elongation, polyunsaturated fatty acid	92.9133	0.0213181	0.09447	biosynthetic process
GO:0034626	fatty acid elongation, polyunsaturated fatty acid	92.9133	0.0213181	0.09447	lipid metabolic process
GO:0034626	fatty acid elongation, polyunsaturated fatty acid	92.9133	0.0213181	0.09447	small molecule metabolic process
GO:0030203	glycosaminoglycan metabolic process	10.3658	0.102195	0.163459	biological_process
GO:0046330	positive regulation of JNK cascade	3.41804	0.124242	0.182189	biological_process
GO:0050829	defense response to Gram-negative bacterium	2.44759	0.343791	0.366591	response to stress
GO:0048167	regulation of synaptic plasticity	2.51405	0.336646	0.361072	biological_process
GO:1900087	positive regulation of G1/S transition of mitotic cell cycle	4.05145	0.22816	0.26895	biological_process
[truncated: 6 more rows]

## Sheet: class 5 family
GO_accession	GO_term	oddsRatio	pvalue	FDR	GOSlim
GO:0001798	positive regulation of type IIa hypersensitivity	27.0464	0.0701673	0.132453	biological_process
GO:0071226	cellular response to molecule of fungal origin	27.0464	0.0701673	0.132453	biological_process
GO:0021516	dorsal spinal cord development	3.8665	0.252577	0.290092	anatomical structure development
GO:0098742	cell-cell adhesion via plasma-membrane adhesion molecules	6.78912	0.0473331	0.123534	cell adhesion
GO:0031032	actomyosin structure organization	5.43044	0.0662602	0.132453	cytoskeleton organization
GO:0033605	positive regulation of catecholamine secretion	13.5311	0.103389	0.161517	biological_process
GO:0032288	myelin assembly	10.8634	0.0237015	0.0742766	cellular component assembly
GO:0032288	myelin assembly	10.8634	0.0237015	0.0742766	anatomical structure formation involved in morphogenesis
GO:0001776	leukocyte homeostasis	18.1039	0.0118336	0.0443946	immune system process
GO:0001776	leukocyte homeostasis	18.1039	0.0118336	0.0443946	homeostatic process
GO:0032869	cellular response to insulin stimulus	4.2777	0.000303742	0.00342162	biological_process
GO:1901030	positive regulation of mitochondrial outer membrane permeabilization involved in apoptotic signaling pathway	5.41334	0.196126	0.242568	membrane organization
GO:1901030	positive regulation of mitochondrial outer membrane permeabilization involved in apoptotic signaling pathway	5.41334	0.196126	0.242568	mitochondrion organization
GO:0006000	fructose metabolic process	9.02215	0.135429	0.189737	carbohydrate metabolic process
GO:0006000	fructose metabolic process	9.02215	0.135429	0.189737	small molecule metabolic process
GO:0016477	cell migration	6.49423	4.74067e-12	1.41137e-09	cell motility
GO:0010042	response to manganese ion	4.51092	0.224863	0.265957	biological_process
GO:0002931	response to ischemia	2.39769	0.144533	0.202288	response to stress
GO:0030070	insulin processing	27.0464	0.0701673	0.132453	cellular nitrogen compound metabolic process
GO:0030070	insulin processing	27.0464	0.0701673	0.132453	protein maturation
GO:0051602	response to electrical stimulus	5.20499	0.0111323	0.0443946	biological_process
GO:1902564	negative regulation of neutrophil activation	27.0464	0.0701673	0.132453	biological_process
GO:0045071	negative regulation of viral genome replication	0.999863	0.639537	0.648878	biological_process
GO:0010951	negative regulation of endopeptidase activity	4.11992	0.00553014	0.0271812	biological_process
GO:0050880	regulation of blood vessel size	4.52446	0.0872239	0.159242	circulatory system process
GO:0035855	megakaryocyte development	12.1555	0.000881242	0.00718489	anatomical structure development
GO:0042110	T cell activation	6.23316	0.000333906	0.00371125	immune system process
GO:0051464	positive regulation of cortisol secretion	13.5311	0.103389	0.161517	biological_process
GO:0035814	negative regulation of renal sodium excretion	13.5311	0.103389	0.161517	biological_process
GO:0060326	cell chemotaxis	3.63874	0.0318095	0.0916887	cell motility
GO:0006012	galactose metabolic process	7.76098	0.0387637	0.105668	carbohydrate metabolic process
GO:0006012	galactose metabolic process	7.76098	0.0387637	0.105668	small molecule metabolic process
GO:0061205	paramesonephric duct development	27.1473	0.00727101	0.0312751	anatomical structure development
GO:0008645	hexose transmembrane transport	5.41334	0.196126	0.242568	transmembrane transport
GO:0045669	positive regulation of osteoblast differentiation	5.08078	0.00097012	0.00780591	biological_process
GO:0032922	circadian regulation of gene expression	1.4627	0.408567	0.43068	biological_process
GO:0032793	positive regulation of CREB transcription factor activity	9.08452	0.00779965	0.0326723	biological_process
GO:0003310	pancreatic A cell differentiation	13.5311	0.103389	0.161517	cell differentiation
GO:0097191	extrinsic apoptotic signaling pathway	3.41057	0.0382425	0.105668	signal transduction
GO:0010884	positive regulation of lipid storage	6.78912	0.0473331	0.123534	biological_process
GO:0006933	negative regulation of cell adhesion involved in substrate-bound cell migration	13.5311	0.103389	0.161517	biological_process
GO:0060840	artery development	4.51092	0.224863	0.265957	anatomical structure development
GO:0071875	adrenergic receptor signaling pathway	27.1473	0.00727101	0.0312751	signal transduction
GO:0033194	response to hydroperoxide	3.38264	0.279304	0.312605	response to stress
GO:0031284	positive regulation of guanylate cyclase activity	6.76677	0.166327	0.215363	biological_process
GO:0001824	blastocyst development	9.80199	0.000430974	0.00429737	anatomical structure development
GO:0006937	regulation of muscle contraction	38.7076	4.65411e-08	3.0791e-06	biological_process
GO:0001825	blastocyst formation	3.39188	0.133797	0.189737	anatomical structure formation involved in morphogenesis
GO:0060159	regulation of dopamine receptor signaling pathway	9.02215	0.135429	0.189737	biological_process
GO:0090190	positive regulation of branching involved in ureteric bud morphogenesis	7.43016	0.0122413	0.0450722	biological_process
GO:0000079	regulation of cyclin-dependent protein serine/threonine kinase activity	1.42401	0.421098	0.441766	biological_process
GO:0010750	positive regulation of nitric oxide mediated signal transduction	9.02215	0.135429	0.189737	biological_process
GO:0015844	monoamine transport	6.76677	0.166327	0.215363	transport
GO:0032715	negative regulation of interleukin-6 production	9.17992	0.000153334	0.00207499	biological_process
GO:0021798	forebrain dorsal/ventral pattern formation	4.51092	0.224863	0.265957	biological_process
GO:0006954	inflammatory response	4.06371	5.36795e-08	3.44209e-06	response to stress
GO:0034162	toll-like receptor 9 signaling pathway	5.43044	0.0662602	0.132453	immune system process
GO:0034162	toll-like receptor 9 signaling pathway	5.43044	0.0662602	0.132453	signal transduction
GO:0002052	positive regulation of neuroblast proliferation	4.80531	0.0327623	0.0939802	biological_process
GO:0045836	positive regulation of meiotic nuclear division	13.5311	0.103389	0.161517	biological_process
GO:0060666	dichotomous subdivision of terminal units involved in salivary gland branching	81.5229	0.000175492	0.00218024	biological_process
GO:0009299	mRNA transcription	5.41334	0.196126	0.242568	cellular nitrogen compound metabolic process
GO:0009299	mRNA transcription	5.41334	0.196126	0.242568	biosynthetic process
GO:2000727	positive regulation of cardiac muscle cell differentiation	9.05321	0.0308661	0.0892783	biological_process
GO:0045453	bone resorption	3.01427	0.158776	0.215363	homeostatic process
GO:0045715	negative regulation of low-density lipoprotein particle receptor biosynthetic process	13.5311	0.103389	0.161517	biological_process
GO:0048468	cell development	1.86833	0.304381	0.335683	anatomical structure development
GO:0060914	heart formation	27.0464	0.0701673	0.132453	anatomical structure formation involved in morphogenesis
GO:0002181	cytoplasmic translation	0.748951	0.74055	0.746821	translation
GO:0048843	negative regulation of axon extension involved in axon guidance	34.3137	6.26943e-06	0.000177762	biological_process
GO:0010608	posttranscriptional regulation of gene expression	3.39188	0.133797	0.189737	biological_process
GO:0060071	Wnt signaling pathway, planar cell polarity pathway	6.52996	0.0019867	0.0136643	signal transduction
GO:0008635	activation of cysteine-type endopeptidase activity involved in apoptotic process by cytochrome c	18.1039	0.0118336	0.0443946	biological_process
GO:0009950	dorsal/ventral axis specification	10.8634	0.0237015	0.0742766	biological_process
GO:0006590	thyroid hormone generation	7.76098	0.0387637	0.105668	biological_process
GO:0051279	regulation of release of sequestered calcium ion into cytosol	8.17631	0.00987518	0.0398449	biological_process
GO:0098910	regulation of atrial cardiac muscle cell action potential	13.5311	0.103389	0.161517	biological_process
GO:0071425	hematopoietic stem cell proliferation	6.78912	0.0473331	0.123534	cell population proliferation
GO:0045976	negative regulation of mitotic cell cycle, embryonic	27.0464	0.0701673	0.132453	biological_process
GO:0051224	negative regulation of protein transport	9.02215	0.135429	0.189737	biological_process
GO:0046622	positive regulation of organ growth	6.03543	0.0565168	0.132453	biological_process
GO:0032467	positive regulation of cytokinesis	0.87036	0.688532	0.696385	biological_process
GO:0009235	cobalamin metabolic process	1.80261	0.441542	0.461008	cofactor metabolic process
GO:0009235	cobalamin metabolic process	1.80261	0.441542	0.461008	small molecule metabolic process
GO:0001916	positive regulation of T cell mediated cytotoxicity	2.2542	0.377021	0.400874	biological_process
GO:0042756	drinking behavior	10.8634	0.0237015	0.0742766	biological_process
GO:0010952	positive regulation of peptidase activity	8.17631	0.00987518	0.0398449	biological_process
GO:0033688	regulation of osteoblast proliferation	13.5311	0.103389	0.161517	biological_process
GO:0045605	negative regulation of epidermal cell differentiation	13.5311	0.103389	0.161517	biological_process
GO:0030182	neuron differentiation	5.07614	8.46454e-06	0.000221888	cell differentiation
GO:0045741	positive regulation of epidermal growth factor-activated receptor activity	13.6277	0.00322463	0.019173	biological_process
GO:0010827	regulation of glucose transmembrane transport	5.41334	0.196126	0.242568	biological_process
GO:0001560	regulation of cell growth by extracellular stimulus	27.0464	0.0701673	0.132453	biological_process
GO:0007259	JAK-STAT cascade	4.52446	0.0872239	0.159242	signal transduction
GO:0097242	amyloid-beta clearance	34.3137	6.26943e-06	0.000177762	biological_process
GO:0032927	positive regulation of activin receptor signaling pathway	5.41334	0.196126	0.242568	biological_process
GO:0001823	mesonephros development	2.7054	0.329935	0.357372	anatomical structure development
GO:1900121	negative regulation of receptor binding	10.8634	0.0237015	0.0742766	biological_process
GO:0010700	negative regulation of norepinephrine secretion	5.41334	0.196126	0.242568	biological_process
GO:0051346	negative regulation of hydrolase activity	6.76677	0.166327	0.215363	biological_process
GO:0035116	embryonic hindlimb morphogenesis	10.3323	9.02763e-05	0.0013343	biological_process
GO:0010524	positive regulation of calcium ion transport into cytosol	3.8665	0.252577	0.290092	homeostatic process
GO:0042551	neuron maturation	2.7054	0.329935	0.357372	developmental maturation
GO:0097421	liver regeneration	3.90003	0.0260627	0.0802878	anatomical structure development
GO:0008277	regulation of G protein-coupled receptor signaling pathway	6.07457	0.00699965	0.0312751	biological_process
GO:0002029	desensitization of G protein-coupled receptor signaling pathway	27.0464	0.0701673	0.132453	biological_process
GO:0006898	receptor-mediated endocytosis	9.24884	1.68059e-12	6.36791e-10	vesicle-mediated transport
GO:0071963	establishment or maintenance of cell polarity regulating cell shape	27.0464	0.0701673	0.132453	biological_process
GO:0033292	T-tubule organization	6.76677	0.166327	0.215363	membrane organization
GO:0044242	cellular lipid catabolic process	9.02215	0.135429	0.189737	catabolic process
GO:0044242	cellular lipid catabolic process	9.02215	0.135429	0.189737	lipid metabolic process
GO:0001756	somitogenesis	7.82456	1.05871e-05	0.00025957	anatomical structure formation involved in morphogenesis
GO:0070935	3'-UTR-mediated mRNA stabilization	5.43044	0.0662602	0.132453	biological_process
GO:0010737	protein kinase A signaling	3.38264	0.279304	0.312605	signal transduction
GO:0010038	response to metal ion	6.81164	0.0149041	0.053506	biological_process
GO:0032608	interferon-beta production	13.5311	0.103389	0.161517	biological_process
GO:0000278	mitotic cell cycle	0.682706	0.812982	0.817887	mitotic cell cycle
GO:0032388	positive regulation of intracellular transport	6.76677	0.166327	0.215363	biological_process
GO:0006210	thymine catabolic process	13.5311	0.103389	0.161517	cellular nitrogen compound metabolic process
GO:0006210	thymine catabolic process	13.5311	0.103389	0.161517	catabolic process
GO:0006210	thymine catabolic process	13.5311	0.103389	0.161517	small molecule metabolic process
GO:0043588	skin development	12.513	5.54821e-09	5.50594e-07	anatomical structure development
GO:0090327	negative regulation of locomotion involved in locomotory behavior	27.0464	0.0701673	0.132453	biological_process
GO:0007595	lactation	8.07759	8.52614e-06	0.000222106	transport
GO:0002327	immature B cell differentiation	13.5311	0.103389	0.161517	immune system process
GO:0002327	immature B cell differentiation	13.5311	0.103389	0.161517	cell differentiation
GO:0046877	regulation of saliva secretion	27.0464	0.0701673	0.132453	biological_process
GO:0007173	epidermal growth factor receptor signaling pathway	10.279	1.19297e-07	6.49116e-06	signal transduction
GO:0030858	positive regulation of epithelial cell differentiation	9.02215	0.135429	0.189737	biological_process
GO:0040014	regulation of multicellular organism growth	5.20499	0.0111323	0.0443946	biological_process
GO:0035556	intracellular signal transduction	4.16345	1.09188e-08	9.34242e-07	signal transduction
GO:1903827	regulation of cellular protein localization	2.7054	0.329935	0.357372	biological_process
GO:0071773	cellular response to BMP stimulus	4.53805	0.0372411	0.105163	biological_process
GO:0060026	convergent extension	54.3303	0.00372325	0.0197688	biological_process
GO:0150020	basal dendrite arborization	54.3303	0.00372325	0.0197688	biological_process
GO:0015918	sterol transport	13.5311	0.103389	0.161517	transport
GO:0060351	cartilage development involved in endochondral bone morphogenesis	6.76677	0.166327	0.215363	anatomical structure development
GO:0021554	optic nerve development	10.8634	0.0237015	0.0742766	anatomical structure development
GO:0007250	activation of NF-kappaB-inducing kinase activity	4.52446	0.0872239	0.159242	biological_process
GO:0021517	ventral spinal cord development	4.51092	0.224863	0.265957	anatomical structure development
GO:0060335	positive regulation of interferon-gamma-mediated signaling pathway	9.02215	0.135429	0.189737	biological_process
GO:1901029	negative regulation of mitochondrial outer membrane permeabilization involved in apoptotic signaling pathway	10.8634	0.0237015	0.0742766	membrane organization
GO:1901029	negative regulation of mitochondrial outer membrane permeabilization involved in apoptotic signaling pathway	10.8634	0.0237015	0.0742766	mitochondrion organization
GO:0033594	response to hydroxyisoflavone	27.0464	0.0701673	0.132453	biological_process
GO:0019932	second-messenger-mediated signaling	9.02215	0.135429	0.189737	signal transduction
GO:0031016	pancreas development	2.35751	0.224095	0.265957	anatomical structure development
GO:0060463	lung lobe morphogenesis	10.8634	0.0237015	0.0742766	biological_process
GO:0050861	positive regulation of B cell receptor signaling pathway	4.51092	0.224863	0.265957	biological_process
GO:0010595	positive regulation of endothelial cell migration	7.35987	1.60062e-05	0.000362576	biological_process
GO:0071498	cellular response to fluid shear stress	9.08452	0.00779965	0.0326723	response to stress
GO:0042698	ovulation cycle	36.4481	5.11449e-05	0.000835227	biological_process
GO:0046328	regulation of JNK cascade	6.81164	0.0149041	0.053506	biological_process
GO:0060711	labyrinthine layer development	3.8665	0.252577	0.290092	anatomical structure development
GO:0006367	transcription initiation from RNA polymerase II promoter	1.85764	0.0980214	0.161517	cellular nitrogen compound metabolic process
GO:0006367	transcription initiation from RNA polymerase II promoter	1.85764	0.0980214	0.161517	biosynthetic process
GO:0086010	membrane depolarization during action potential	18.1039	0.0118336	0.0443946	biological_process
GO:1902617	response to fluoride	6.76677	0.166327	0.215363	biological_process
GO:0035332	positive regulation of hippo signaling	27.0464	0.0701673	0.132453	biological_process
GO:0045944	positive regulation of transcription by RNA polymerase II	3.16979	5.05411e-11	1.17031e-08	biological_process
GO:0046676	negative regulation of insulin secretion	7.50585	0.000380575	0.0041201	biological_process
GO:0045945	positive regulation of transcription by RNA polymerase III	3.8665	0.252577	0.290092	biological_process
GO:0060529	squamous basal epithelial stem cell differentiation involved in prostate gland acinus development	27.0464	0.0701673	0.132453	cell differentiation
GO:0097485	neuron projection guidance	18.1039	0.0118336	0.0443946	biological_process
GO:0006986	response to unfolded protein	1.25757	0.481585	0.498323	response to stress
GO:0032289	central nervous system myelin formation	13.5311	0.103389	0.161517	cellular component assembly
GO:0032289	central nervous system myelin formation	13.5311	0.103389	0.161517	anatomical structure formation involved in morphogenesis
GO:0045576	mast cell activation	4.51092	0.224863	0.265957	immune system process
GO:0007160	cell-matrix adhesion	6.35586	2.49322e-06	8.51782e-05	cell adhesion
GO:0008589	regulation of smoothened signaling pathway	1.22793	0.567366	0.579745	biological_process
GO:0035567	non-canonical Wnt signaling pathway	27.2489	0.0008317	0.00693305	signal transduction
GO:0009812	flavonoid metabolic process	13.5311	0.103389	0.161517	biological_process
GO:0007162	negative regulation of cell adhesion	13.9812	4.54852e-08	3.05778e-06	biological_process
GO:0072577	endothelial cell apoptotic process	9.05321	0.0308661	0.0892783	cell death
GO:0034351	negative regulation of glial cell apoptotic process	27.1473	0.00727101	0.0312751	biological_process
GO:0043330	response to exogenous dsRNA	12.4754	0.000176804	0.00218024	biological_process
GO:0000002	mitochondrial genome maintenance	3.00649	0.305079	0.335683	mitochondrion organization
GO:0042471	ear morphogenesis	5.41334	0.196126	0.242568	biological_process
GO:0051289	protein homotetramerization	3.43915	0.00686097	0.0312751	protein-containing complex assembly
GO:0031281	positive regulation of cyclase activity	27.0464	0.0701673	0.132453	biological_process
GO:0060948	cardiac vascular smooth muscle cell development	13.5311	0.103389	0.161517	anatomical structure development
GO:0001895	retina homeostasis	2.58279	0.197614	0.243902	homeostatic process
GO:0060667	branch elongation involved in salivary gland morphogenesis	27.0464	0.0701673	0.132453	growth
GO:0043652	engulfment of apoptotic cell	5.41334	0.196126	0.242568	membrane organization
GO:0070670	response to interleukin-4	18.1039	0.0118336	0.0443946	biological_process
GO:0044806	G-quadruplex DNA unwinding	4.51092	0.224863	0.265957	chromosome organization
GO:0046546	development of primary male sexual characteristics	13.5311	0.103389	0.161517	biological_process
GO:2000144	positive regulation of DNA-templated transcription, initiation	4.51092	0.224863	0.265957	biological_process
GO:0097118	neuroligin clustering involved in postsynaptic membrane assembly	13.5311	0.103389	0.161517	biological_process
GO:0002455	humoral immune response mediated by circulating immunoglobulin	6.76677	0.166327	0.215363	immune system process
GO:0030307	positive regulation of cell growth	7.33387	8.502e-08	5.1357e-06	biological_process
GO:0090461	glutamate homeostasis	13.5311	0.103389	0.161517	homeostatic process
GO:0014916	regulation of lung blood pressure	13.5311	0.103389	0.161517	biological_process
GO:0048663	neuron fate commitment	5.46504	0.00961549	0.0396022	biological_process
GO:0030910	olfactory placode formation	27.0464	0.0701673	0.132453	anatomical structure formation involved in morphogenesis
GO:0043149	stress fiber assembly	9.08452	0.00779965	0.0326723	cellular component assembly
GO:0043149	stress fiber assembly	9.08452	0.00779965	0.0326723	cytoskeleton organization
GO:0006469	negative regulation of protein kinase activity	3.63513	0.00524229	0.0258853	biological_process
GO:0046330	positive regulation of JNK cascade	5.92952	2.78631e-05	0.000547799	biological_process
GO:0050862	positive regulation of T cell receptor signaling pathway	2.7054	0.329935	0.357372	biological_process
GO:0045348	positive regulation of MHC class II biosynthetic process	6.76677	0.166327	0.215363	biological_process
GO:0060997	dendritic spine morphogenesis	4.52446	0.0872239	0.159242	biological_process
GO:0001955	blood vessel maturation	16.3531	0.00220774	0.0144004	developmental maturation
GO:0060316	positive regulation of ryanodine-sensitive calcium-release channel activity	5.41334	0.196126	0.242568	homeostatic process
GO:0007010	cytoskeleton organization	7.93607	1.62525e-10	3.22573e-08	cytoskeleton organization
GO:0021984	adenohypophysis development	3.8665	0.252577	0.290092	anatomical structure development
GO:0022027	interkinetic nuclear migration	6.76677	0.166327	0.215363	transport
GO:0002358	B cell homeostatic proliferation	27.0464	0.0701673	0.132453	immune system process
GO:0002358	B cell homeostatic proliferation	27.0464	0.0701673	0.132453	cell population proliferation
GO:0021785	branchiomotor neuron axon guidance	40.8486	0.000427127	0.00429737	biological_process
GO:0002291	T cell activation via T cell receptor contact with antigen bound to MHC molecule on antigen presenting cell	13.5311	0.103389	0.161517	immune system process
GO:0022898	regulation of transmembrane transporter activity	9.02215	0.135429	0.189737	biological_process
GO:0003407	neural retina development	13.677	0.0006276	0.00577447	anatomical structure development
GO:0035518	histone H2A monoubiquitination	6.03543	0.0565168	0.132453	cellular protein modification process
GO:0046533	negative regulation of photoreceptor cell differentiation	9.02215	0.135429	0.189737	biological_process
GO:0003177	pulmonary valve development	13.5311	0.103389	0.161517	anatomical structure development
GO:0033189	response to vitamin A	5.83697	0.0211353	0.0691459	biological_process
GO:0010887	negative regulation of cholesterol storage	40.8486	0.000427127	0.00429737	biological_process
GO:1903861	positive regulation of dendrite extension	6.03543	0.0565168	0.132453	biological_process
GO:0033628	regulation of cell adhesion mediated by integrin	3.00649	0.305079	0.335683	biological_process
GO:0051607	defense response to virus	4.53466	3.11591e-06	0.000101462	immune system process
GO:0051607	defense response to virus	4.53466	3.11591e-06	0.000101462	response to stress
GO:0043243	positive regulation of protein complex disassembly	9.02215	0.135429	0.189737	biological_process
GO:1902951	negative regulation of dendritic spine maintenance	13.5311	0.103389	0.161517	biological_process
GO:0002043	blood vessel endothelial cell proliferation involved in sprouting angiogenesis	5.41334	0.196126	0.242568	cell population proliferation
GO:0030183	B cell differentiation	6.64054	1.19498e-05	0.000289575	immune system process
GO:0030183	B cell differentiation	6.64054	1.19498e-05	0.000289575	cell differentiation
GO:0031063	regulation of histone deacetylation	6.76677	0.166327	0.215363	biological_process
GO:0030050	vesicle transport along actin filament	18.1039	0.0118336	0.0443946	cytoskeleton-dependent intracellular transport
GO:0007200	phospholipase C-activating G protein-coupled receptor signaling pathway	3.02211	0.0901649	0.161517	signal transduction
GO:0043377	negative regulation of CD8-positive, alpha-beta T cell differentiation	27.0464	0.0701673	0.132453	biological_process
GO:0055090	acylglycerol homeostasis	27.0464	0.0701673	0.132453	homeostatic process
GO:0051048	negative regulation of secretion	54.3303	0.00372325	0.0197688	biological_process
GO:0002790	peptide secretion	27.0464	0.0701673	0.132453	transport
GO:0038083	peptidyl-tyrosine autophosphorylation	48.3711	2e-08	1.54393e-06	cellular protein modification process
GO:0021510	spinal cord development	11.0952	3.97293e-06	0.000122661	anatomical structure development
GO:0021847	ventricular zone neuroblast division	27.0464	0.0701673	0.132453	cell division
GO:0035307	positive regulation of protein dephosphorylation	3.01427	0.158776	0.215363	biological_process
GO:0007032	endosome organization	2.08465	0.264226	0.302803	biological_process
GO:0007185	transmembrane receptor protein tyrosine phosphatase signaling pathway	27.1473	0.00727101	0.0312751	signal transduction
GO:0060373	regulation of ventricular cardiac muscle cell membrane depolarization	5.41334	0.196126	0.242568	homeostatic process
GO:0030903	notochord development	4.51092	0.224863	0.265957	anatomical structure development
GO:0006024	glycosaminoglycan biosynthetic process	13.7768	2.53413e-05	0.000502965	biosynthetic process
GO:0033209	tumor necrosis factor-mediated signaling pathway	2.94772	0.057346	0.132453	signal transduction
GO:0001869	negative regulation of complement activation, lectin pathway	27.0464	0.0701673	0.132453	biological_process
GO:0002003	angiotensin maturation	7.76098	0.0387637	0.105668	cellular nitrogen compound metabolic process
GO:0002003	angiotensin maturation	7.76098	0.0387637	0.105668	protein maturation
GO:0030901	midbrain development	7.50585	0.000380575	0.0041201	anatomical structure development
GO:0048667	cell morphogenesis involved in neuron differentiation	3.00649	0.305079	0.335683	cell morphogenesis
GO:0006366	transcription by RNA polymerase II	1.21623	0.33579	0.363337	cellular nitrogen compound metabolic process
GO:0006366	transcription by RNA polymerase II	1.21623	0.33579	0.363337	biosynthetic process
GO:0045806	negative regulation of endocytosis	3.00649	0.305079	0.335683	biological_process
GO:0017156	calcium ion regulated exocytosis	5.43044	0.0662602	0.132453	vesicle-mediated transport
GO:0061072	iris morphogenesis	13.5789	0.0173345	0.0588358	biological_process
GO:0001992	regulation of systemic arterial blood pressure by vasopressin	27.0464	0.0701673	0.132453	biological_process
GO:0048105	establishment of body hair planar orientation	9.02215	0.135429	0.189737	biological_process
GO:0030641	regulation of cellular pH	6.76677	0.166327	0.215363	homeostatic process
GO:2000121	regulation of removal of superoxide radicals	5.41334	0.196126	0.242568	biological_process
GO:0070588	calcium ion transmembrane transport	2.42106	0.0966119	0.161517	transmembrane transport
GO:0044346	fibroblast apoptotic process	13.5311	0.103389	0.161517	cell death
GO:0030157	pancreatic juice secretion	6.76677	0.166327	0.215363	transport
GO:0045588	positive regulation of gamma-delta T cell differentiation	27.1473	0.00727101	0.0312751	biological_process
GO:0010891	negative regulation of sequestering of triglyceride	9.02215	0.135429	0.189737	biological_process
GO:0072095	regulation of branch elongation involved in ureteric bud branching	27.0464	0.0701673	0.132453	biological_process
GO:0061314	Notch signaling involved in heart development	27.2489	0.0008317	0.00693305	signal transduction
GO:1905337	positive regulation of aggrephagy	13.5311	0.103389	0.161517	biological_process
GO:0071407	cellular response to organic cyclic compound	4.0168	0.00320344	0.019173	biological_process
GO:0048845	venous blood vessel morphogenesis	5.41334	0.196126	0.242568	biological_process
GO:0015909	long-chain fatty acid transport	3.00649	0.305079	0.335683	transport
GO:0048771	tissue remodeling	9.05321	0.0308661	0.0892783	biological_process
GO:0090370	negative regulation of cholesterol efflux	9.02215	0.135429	0.189737	biological_process
GO:0021766	hippocampus development	5.46221	5.12999e-05	0.000835227	anatomical structure development
GO:0042904	9-cis-retinoic acid biosynthetic process	27.1473	0.00727101	0.0312751	biosynthetic process
GO:0042904	9-cis-retinoic acid biosynthetic process	27.1473	0.00727101	0.0312751	small molecule metabolic process
GO:0042904	9-cis-retinoic acid biosynthetic process	27.1473	0.00727101	0.0312751	lipid metabolic process
GO:0072053	renal inner medulla development	27.0464	0.0701673	0.132453	anatomical structure development
GO:0001736	establishment of planar polarity	4.93647	0.0765121	0.142032	biological_process
GO:0045055	regulated exocytosis	2.08048	0.399313	0.421245	vesicle-mediated transport
GO:0048339	paraxial mesoderm development	21.8835	0.00017394	0.00218024	anatomical structure development
GO:0033077	T cell differentiation in thymus	6.52996	0.0019867	0.0136643	immune system process
GO:0033077	T cell differentiation in thymus	6.52996	0.0019867	0.0136643	cell differentiation
GO:0043583	ear development	9.94534	0.00158997	0.0113866	anatomical structure development
GO:0002740	negative regulation of cytokine secretion involved in immune response	6.76677	0.166327	0.215363	biological_process
GO:2001020	regulation of response to DNA damage stimulus	11.6804	0.00448585	0.0224185	biological_process
GO:1901800	positive regulation of proteasomal protein catabolic process	2.08048	0.399313	0.421245	biological_process
GO:0007269	neurotransmitter secretion	7.50585	0.000380575	0.0041201	transport
GO:0006991	response to sterol depletion	27.0464	0.0701673	0.132453	response to stress
GO:1990034	calcium ion export across plasma membrane	13.5311	0.103389	0.161517	transmembrane transport
GO:0098810	neurotransmitter reuptake	27.0464	0.0701673	0.132453	transport
GO:0043279	response to alkaloid	4.51092	0.224863	0.265957	biological_process
GO:0003157	endocardium development	13.5311	0.103389	0.161517	anatomical structure development
GO:0002062	chondrocyte differentiation	11.0952	3.97293e-06	0.000122661	cell differentiation
GO:0090103	cochlea morphogenesis	9.14787	0.000558028	0.00529809	biological_process
GO:0061014	positive regulation of mRNA catabolic process	2.2542	0.377021	0.400874	biological_process
GO:0071557	histone H3-K27 demethylation	27.0464	0.0701673	0.132453	cellular protein modification process
GO:0021960	anterior commissure morphogenesis	6.76677	0.166327	0.215363	biological_process
GO:0034504	protein localization to nucleus	4.89382	0.00584855	0.0285436	biological_process
GO:0050884	neuromuscular process controlling posture	19.6127	3.60663e-05	0.000659317	nervous system process
GO:0097284	hepatocyte apoptotic process	3.00649	0.305079	0.335683	cell death
GO:0070434	positive regulation of nucleotide-binding oligomerization domain containing 2 signaling pathway	27.0464	0.0701673	0.132453	biological_process
GO:0052695	cellular glucuronidation	27.0464	0.0701673	0.132453	carbohydrate metabolic process
GO:0052695	cellular glucuronidation	27.0464	0.0701673	0.132453	small molecule metabolic process
GO:0006661	phosphatidylinositol biosynthetic process	1.59242	0.370227	0.396584	biosynthetic process
GO:0006661	phosphatidylinositol biosynthetic process	1.59242	0.370227	0.396584	lipid metabolic process
GO:0050830	defense response to Gram-positive bacterium	4.48676	0.00183455	0.0127866	response to stress
GO:0060976	coronary vasculature development	16.7202	6.7387e-08	4.19208e-06	anatomical structure development
GO:0070970	interleukin-2 secretion	13.5311	0.103389	0.161517	protein transport
GO:1902396	protein localization to bicellular tight junction	27.0464	0.0701673	0.132453	biological_process
GO:0032940	secretion by cell	20.4407	0.00141712	0.0105286	transport
GO:0032364	oxygen homeostasis	5.41334	0.196126	0.242568	homeostatic process
GO:0021904	dorsal/ventral neural tube patterning	4.52446	0.0872239	0.159242	biological_process
GO:0050665	hydrogen peroxide biosynthetic process	5.41334	0.196126	0.242568	biosynthetic process
GO:0050665	hydrogen peroxide biosynthetic process	5.41334	0.196126	0.242568	cofactor metabolic process
GO:0051645	Golgi localization	6.76677	0.166327	0.215363	biological_process
GO:0014910	regulation of smooth muscle cell migration	6.76677	0.166327	0.215363	biological_process
GO:0034205	amyloid-beta formation	20.4407	0.00141712	0.0105286	cellular nitrogen compound metabolic process
GO:0042177	negative regulation of protein catabolic process	3.63874	0.0318095	0.0916887	biological_process
GO:0060315	negative regulation of ryanodine-sensitive calcium-release channel activity	3.38264	0.279304	0.312605	biological_process
GO:0070544	histone H3-K36 demethylation	13.5311	0.103389	0.161517	cellular protein modification process
GO:0009100	glycoprotein metabolic process	6.78912	0.0473331	0.123534	biological_process
GO:0010863	positive regulation of phospholipase C activity	11.6804	0.00448585	0.0224185	biological_process
GO:0050890	cognition	2.39769	0.144533	0.202288	nervous system process
GO:0050658	RNA transport	5.41334	0.196126	0.242568	transport
GO:0051938	L-glutamate import	27.0464	0.0701673	0.132453	transport
GO:0021670	lateral ventricle development	11.6804	0.00448585	0.0224185	anatomical structure development
GO:0007416	synapse assembly	13.4217	1.34971e-08	1.10306e-06	cellular component assembly
GO:0001553	luteinization	20.4407	0.00141712	0.0105286	biological_process
GO:0032692	negative regulation of interleukin-1 production	13.5311	0.103389	0.161517	biological_process
GO:0045843	negative regulation of striated muscle tissue development	13.5789	0.0173345	0.0588358	biological_process
GO:0060349	bone morphogenesis	6.52996	0.0019867	0.0136643	biological_process
GO:0070848	response to growth factor	6.81164	0.0149041	0.053506	biological_process
GO:0016339	calcium-dependent cell-cell adhesion via plasma membrane cell adhesion molecules	4.93647	0.0765121	0.142032	cell adhesion
GO:0042113	B cell activation	6.07457	0.00699965	0.0312751	immune system process
GO:0051895	negative regulation of focal adhesion assembly	8.41465	0.00262035	0.0165982	biological_process
GO:0060415	muscle tissue morphogenesis	6.76677	0.166327	0.215363	biological_process
GO:1902237	positive regulation of endoplasmic reticulum stress-induced intrinsic apoptotic signaling pathway	3.8665	0.252577	0.290092	biological_process
GO:0002690	positive regulation of leukocyte chemotaxis	3.00649	0.305079	0.335683	biological_process
GO:0006699	bile acid biosynthetic process	1.59013	0.480812	0.497771	biosynthetic process
GO:0006699	bile acid biosynthetic process	1.59013	0.480812	0.497771	lipid metabolic process
GO:0006699	bile acid biosynthetic process	1.59013	0.480812	0.497771	small molecule metabolic process
GO:0021954	central nervous system neuron development	4.52446	0.0872239	0.159242	anatomical structure development
GO:2000473	positive regulation of hematopoietic stem cell migration	27.0464	0.0701673	0.132453	biological_process
GO:0045667	regulation of osteoblast differentiation	2.2542	0.377021	0.400874	biological_process
GO:0007202	activation of phospholipase C activity	9.14787	0.000558028	0.00529809	biological_process
GO:0010628	positive regulation of gene expression	4.41692	8.12277e-12	2.25705e-09	biological_process
GO:0051353	positive regulation of oxidoreductase activity	6.76677	0.166327	0.215363	biological_process
GO:0001967	suckling behavior	4.93647	0.0765121	0.142032	biological_process
GO:0014050	negative regulation of glutamate secretion	9.02215	0.135429	0.189737	biological_process
GO:0071276	cellular response to cadmium ion	9.14787	0.000558028	0.00529809	biological_process
GO:0031954	positive regulation of protein autophosphorylation	7.43016	0.0122413	0.0450722	biological_process
GO:0072657	protein localization to membrane	1.93166	0.420811	0.441576	biological_process
GO:0032526	response to retinoic acid	5.85342	0.000464084	0.00454547	biological_process
GO:0034769	basement membrane disassembly	13.5311	0.103389	0.161517	extracellular matrix organization
GO:2000147	positive regulation of cell motility	8.17631	0.00987518	0.0398449	biological_process
GO:0000381	regulation of alternative mRNA splicing, via spliceosome	2.20242	0.170484	0.220539	biological_process
GO:0002819	regulation of adaptive immune response	36.4481	5.11449e-05	0.000835227	biological_process
GO:2000301	negative regulation of synaptic vesicle exocytosis	27.1473	0.00727101	0.0312751	biological_process
GO:0007586	digestion	1.93166	0.420811	0.441576	biological_process
GO:0030155	regulation of cell adhesion	4.89382	0.00584855	0.0285436	biological_process
GO:1901299	negative regulation of hydrogen peroxide-mediated programmed cell death	27.0464	0.0701673	0.132453	biological_process
GO:0006468	protein phosphorylation	3.22673	6.88515e-07	2.84132e-05	cellular protein modification process
GO:0060073	micturition	54.3303	0.00372325	0.0197688	biological_process
GO:2000276	negative regulation of oxidative phosphorylation uncoupler activity	27.0464	0.0701673	0.132453	biological_process
GO:0008595	anterior/posterior axis specification, embryo	27.2489	0.0008317	0.00693305	biological_process
GO:0051291	protein heterooligomerization	3.03797	0.0320377	0.0922828	protein-containing complex assembly
GO:0031397	negative regulation of protein ubiquitination	2.14412	0.179416	0.231519	biological_process
GO:0007603	phototransduction, visible light	6.76677	0.166327	0.215363	signal transduction
GO:0043950	positive regulation of cAMP-mediated signaling	6.03543	0.0565168	0.132453	biological_process
GO:0042592	homeostatic process	2.45929	0.353905	0.37949	homeostatic process
GO:1905232	cellular response to L-glutamate	13.5311	0.103389	0.161517	biological_process
GO:0050771	negative regulation of axonogenesis	4.80531	0.0327623	0.0939802	biological_process
GO:0035378	carbon dioxide transmembrane transport	27.0464	0.0701673	0.132453	transmembrane transport
GO:0030049	muscle filament sliding	4.17609	0.09835	0.161517	biological_process
GO:0023041	neuronal signal transduction	13.5789	0.0173345	0.0588358	signal transduction
GO:2001141	regulation of RNA biosynthetic process	9.02215	0.135429	0.189737	biological_process
GO:0071320	cellular response to cAMP	4.22609	0.0049536	0.0245209	biological_process
GO:2000347	positive regulation of hepatocyte proliferation	20.4407	0.00141712	0.0105286	biological_process
GO:0002281	macrophage activation involved in immune response	3.00649	0.305079	0.335683	immune system process
GO:1903896	positive regulation of IRE1-mediated unfolded protein response	5.41334	0.196126	0.242568	biological_process
GO:0001759	organ induction	7.76098	0.0387637	0.105668	biological_process
GO:0097116	gephyrin clustering involved in postsynaptic density assembly	27.0464	0.0701673	0.132453	biological_process
GO:0060915	mesenchymal cell differentiation involved in lung development	27.0464	0.0701673	0.132453	cell differentiation
GO:0060965	negative regulation of gene silencing by miRNA	18.1039	0.0118336	0.0443946	biological_process
GO:0045995	regulation of embryonic development	2.08048	0.399313	0.421245	biological_process
GO:0035947	regulation of gluconeogenesis by regulation of transcription from RNA polymerase II promoter	27.0464	0.0701673	0.132453	biological_process
GO:0097296	activation of cysteine-type endopeptidase activity involved in apoptotic signaling pathway	27.1473	0.00727101	0.0312751	biological_process
GO:0055117	regulation of cardiac muscle contraction	11.4373	0.000243218	0.00283958	biological_process
GO:0010868	negative regulation of triglyceride biosynthetic process	27.0464	0.0701673	0.132453	biological_process
GO:0060481	lobar bronchus epithelium development	27.0464	0.0701673	0.132453	anatomical structure development
GO:0015760	glucose-6-phosphate transport	13.5311	0.103389	0.161517	transport
GO:1902455	negative regulation of stem cell population maintenance	13.5311	0.103389	0.161517	biological_process
GO:0051443	positive regulation of ubiquitin-protein transferase activity	3.87759	0.109847	0.170013	biological_process
GO:0060414	aorta smooth muscle tissue morphogenesis	13.5311	0.103389	0.161517	biological_process
GO:0022037	metencephalon development	13.5311	0.103389	0.161517	anatomical structure development
GO:0070989	oxidative demethylation	3.38264	0.279304	0.312605	biological_process
GO:0003323	type B pancreatic cell development	9.08452	0.00779965	0.0326723	anatomical structure development
GO:0010519	negative regulation of phospholipase activity	27.0464	0.0701673	0.132453	biological_process
GO:0050900	leukocyte migration	5.42667	1.01994e-05	0.000256251	immune system process
GO:0050900	leukocyte migration	5.42667	1.01994e-05	0.000256251	cell motility
GO:0006809	nitric oxide biosynthetic process	10.2204	0.00600664	0.0286449	biosynthetic process
GO:0006809	nitric oxide biosynthetic process	10.2204	0.00600664	0.0286449	cellular nitrogen compound metabolic process
GO:0045777	positive regulation of blood pressure	3.61836	0.121676	0.186931	biological_process
GO:0048477	oogenesis	1.17439	0.582868	0.594711	anatomical structure development
GO:0051302	regulation of cell division	4.51092	0.224863	0.265957	biological_process
GO:0098703	calcium ion import across plasma membrane	13.5789	0.0173345	0.0588358	homeostatic process
GO:0098703	calcium ion import across plasma membrane	13.5789	0.0173345	0.0588358	transmembrane transport
GO:0002385	mucosal immune response	27.0464	0.0701673	0.132453	immune system process
GO:2000352	negative regulation of endothelial cell apoptotic process	6.85722	0.00165214	0.0116714	biological_process
GO:0007588	excretion	6.85722	0.00165214	0.0116714	biological_process
GO:0097746	regulation of blood vessel diameter	11.6804	0.00448585	0.0224185	circulatory system process
GO:0035162	embryonic hemopoiesis	9.08452	0.00779965	0.0326723	anatomical structure development
GO:0051152	positive regulation of smooth muscle cell differentiation	5.41334	0.196126	0.242568	biological_process
GO:0003085	negative regulation of systemic arterial blood pressure	5.43044	0.0662602	0.132453	biological_process
GO:0009792	embryo development ending in birth or egg hatching	6.43165	0.00588951	0.0285436	embryo development
GO:1900449	regulation of glutamate receptor signaling pathway	13.5311	0.103389	0.161517	biological_process
GO:0098664	G protein-coupled serotonin receptor signaling pathway	6.03543	0.0565168	0.132453	signal transduction
GO:0045647	negative regulation of erythrocyte differentiation	13.6277	0.00322463	0.019173	biological_process
GO:0072136	metanephric mesenchymal cell proliferation involved in metanephros development	13.5311	0.103389	0.161517	cell population proliferation
GO:0006956	complement activation	4.93647	0.0765121	0.142032	immune system process
GO:0003289	atrial septum primum morphogenesis	13.5311	0.103389	0.161517	biological_process
GO:0002191	cap-dependent translational initiation	27.0464	0.0701673	0.132453	biological_process
GO:0006672	ceramide metabolic process	1.93166	0.420811	0.441576	cellular nitrogen compound metabolic process
GO:0006672	ceramide metabolic process	1.93166	0.420811	0.441576	lipid metabolic process
GO:0032707	negative regulation of interleukin-23 production	27.0464	0.0701673	0.132453	biological_process
GO:0097368	establishment of Sertoli cell barrier	9.02215	0.135429	0.189737	anatomical structure development
GO:0099131	ATP hydrolysis coupled ion transmembrane transport	27.0464	0.0701673	0.132453	transmembrane transport
GO:0002063	chondrocyte development	9.11607	0.00206102	0.0139224	anatomical structure development
GO:0042098	T cell proliferation	3.01427	0.158776	0.215363	immune system process
GO:0042098	T cell proliferation	3.01427	0.158776	0.215363	cell population proliferation
GO:0035329	hippo signaling	3.87759	0.109847	0.170013	signal transduction
GO:0061001	regulation of dendritic spine morphogenesis	6.81164	0.0149041	0.053506	biological_process
GO:2001199	negative regulation of dendritic cell differentiation	9.02215	0.135429	0.189737	biological_process
GO:0032880	regulation of protein localization	4.01896	0.00615428	0.029282	biological_process
GO:0001709	cell fate determination	10.9399	0.00119936	0.00930899	biological_process
GO:1900223	positive regulation of amyloid-beta clearance	18.1039	0.0118336	0.0443946	biological_process
GO:0010880	regulation of release of sequestered calcium ion into cytosol by sarcoplasmic reticulum	3.61836	0.121676	0.186931	biological_process
GO:0071896	protein localization to adherens junction	27.1473	0.00727101	0.0312751	biological_process
GO:0014009	glial cell proliferation	5.41334	0.196126	0.242568	cell population proliferation
GO:2000391	positive regulation of neutrophil extravasation	13.5311	0.103389	0.161517	biological_process
GO:0071732	cellular response to nitric oxide	8.17631	0.00987518	0.0398449	response to stress
GO:0032873	negative regulation of stress-activated MAPK cascade	3.8665	0.252577	0.290092	biological_process
GO:1902170	cellular response to reactive nitrogen species	27.0464	0.0701673	0.132453	biological_process
GO:0090102	cochlea development	3.88876	0.0524349	0.132453	anatomical structure development
GO:0051894	positive regulation of focal adhesion assembly	5.20499	0.0111323	0.0443946	biological_process
GO:0045785	positive regulation of cell adhesion	5.36405	0.000732094	0.00650611	biological_process
GO:0019228	neuronal action potential	11.6804	0.00448585	0.0224185	biological_process
GO:0043278	response to morphine	1.17439	0.582868	0.594711	biological_process
GO:0044058	regulation of digestive system process	27.0464	0.0701673	0.132453	biological_process
GO:0061053	somite development	5.43044	0.0662602	0.132453	anatomical structure development
GO:1904628	cellular response to phorbol 13-acetate 12-myristate	13.5311	0.103389	0.161517	biological_process
GO:0002032	desensitization of G protein-coupled receptor signaling pathway by arrestin	27.0464	0.0701673	0.132453	biological_process
GO:0019915	lipid storage	5.10708	0.0285834	0.0875354	biological_process
GO:0035065	regulation of histone acetylation	4.51092	0.224863	0.265957	biological_process
GO:0006212	uracil catabolic process	27.0464	0.0701673	0.132453	cellular nitrogen compound metabolic process
GO:0006212	uracil catabolic process	27.0464	0.0701673	0.132453	catabolic process
GO:0006212	uracil catabolic process	27.0464	0.0701673	0.132453	small molecule metabolic process
GO:0009755	hormone-mediated signaling pathway	2.85528	0.171569	0.221531	signal transduction
GO:0060045	positive regulation of cardiac muscle cell proliferation	11.0172	6.76642e-05	0.00105792	biological_process
GO:1903566	positive regulation of protein localization to cilium	13.5311	0.103389	0.161517	biological_process
GO:2001243	negative regulation of intrinsic apoptotic signaling pathway	4.80531	0.0327623	0.0939802	biological_process
GO:0036035	osteoclast development	5.41334	0.196126	0.242568	anatomical structure development
GO:0060562	epithelial tube morphogenesis	27.0464	0.0701673	0.132453	biological_process
GO:0010875	positive regulation of cholesterol efflux	19.6127	3.60663e-05	0.000659317	biological_process
GO:0045744	negative regulation of G protein-coupled receptor signaling pathway	3.00649	0.305079	0.335683	biological_process
GO:0006707	cholesterol catabolic process	3.38264	0.279304	0.312605	catabolic process
GO:0006707	cholesterol catabolic process	3.38264	0.279304	0.312605	lipid metabolic process
GO:0006707	cholesterol catabolic process	3.38264	0.279304	0.312605	small molecule metabolic process
GO:0060271	cilium assembly	2.1029	0.0291461	0.089193	cellular component assembly
GO:0045197	establishment or maintenance of epithelial cell apical/basal polarity	19.6127	3.60663e-05	0.000659317	biological_process
GO:0038124	toll-like receptor TLR6:TLR2 signaling pathway	13.5311	0.103389	0.161517	immune system process
GO:0038124	toll-like receptor TLR6:TLR2 signaling pathway	13.5311	0.103389	0.161517	signal transduction
GO:0097194	execution phase of apoptosis	5.43044	0.0662602	0.132453	biological_process
GO:0061312	BMP signaling pathway involved in heart development	9.02215	0.135429	0.189737	signal transduction
GO:0032687	negative regulation of interferon-alpha production	13.5311	0.103389	0.161517	biological_process
GO:0015747	urate transport	13.5311	0.103389	0.161517	transport
GO:0031999	negative regulation of fatty acid beta-oxidation	9.02215	0.135429	0.189737	biological_process
GO:0015701	bicarbonate transport	5.43044	0.0662602	0.132453	transport
GO:0003084	positive regulation of systemic arterial blood pressure	20.4407	0.00141712	0.0105286	biological_process
GO:0051090	regulation of DNA-binding transcription factor activity	1.80261	0.441542	0.461008	biological_process
GO:0006919	activation of cysteine-type endopeptidase activity involved in apoptotic process	3.22648	0.0154823	0.0555338	biological_process
GO:0007623	circadian rhythm	3.00595	0.0129698	0.0473779	biological_process
GO:0007161	calcium-independent cell-matrix adhesion	27.1473	0.00727101	0.0312751	cell adhesion
GO:0006090	pyruvate metabolic process	4.93647	0.0765121	0.142032	small molecule metabolic process
GO:0048806	genitalia development	16.3531	0.00220774	0.0144004	anatomical structure development
GO:0030282	bone mineralization	3.11699	0.0491881	0.128135	anatomical structure development
GO:0007338	single fertilization	2.13446	0.132432	0.189737	biological_process
GO:0003211	cardiac ventricle formation	9.02215	0.135429	0.189737	anatomical structure formation involved in morphogenesis
GO:0042036	negative regulation of cytokine biosynthetic process	9.02215	0.135429	0.189737	biological_process
GO:0090331	negative regulation of platelet aggregation	10.2204	0.00600664	0.0286449	biological_process
GO:0042738	exogenous drug catabolic process	10.8634	0.0237015	0.0742766	catabolic process
GO:0006885	regulation of pH	2.2542	0.377021	0.400874	homeostatic process
GO:0040017	positive regulation of locomotion	27.0464	0.0701673	0.132453	biological_process
GO:0060563	neuroepithelial cell differentiation	10.8634	0.0237015	0.0742766	cell differentiation
GO:2000225	negative regulation of testosterone biosynthetic process	27.0464	0.0701673	0.132453	biological_process
GO:0097066	response to thyroid hormone	3.38264	0.279304	0.312605	biological_process
GO:0090280	positive regulation of calcium ion import	8.17631	0.00987518	0.0398449	biological_process
GO:0034349	glial cell apoptotic process	27.0464	0.0701673	0.132453	cell death
GO:1900194	negative regulation of oocyte maturation	13.5311	0.103389	0.161517	biological_process
GO:0060317	cardiac epithelial to mesenchymal transition	18.2377	0.000281784	0.00320021	cell differentiation
GO:0002724	regulation of T cell cytokine production	13.5311	0.103389	0.161517	biological_process
GO:0050690	regulation of defense response to virus by virus	1.35109	0.534619	0.54884	symbiotic process
GO:0032100	positive regulation of appetite	13.5311	0.103389	0.161517	biological_process
GO:0043409	negative regulation of MAPK cascade	3.39188	0.133797	0.189737	biological_process
GO:0045880	positive regulation of smoothened signaling pathway	3.13875	0.0832475	0.154143	biological_process
GO:0030890	positive regulation of B cell proliferation	7.43484	0.000131681	0.00184797	biological_process
GO:0043552	positive regulation of phosphatidylinositol 3-kinase activity	4.29891	0.0420161	0.113716	biological_process
GO:2000481	positive regulation of cAMP-dependent protein kinase activity	40.8486	0.000427127	0.00429737	biological_process
GO:0043654	recognition of apoptotic cell	18.1039	0.0118336	0.0443946	biological_process
GO:0048247	lymphocyte chemotaxis	6.76677	0.166327	0.215363	immune system process
GO:0048247	lymphocyte chemotaxis	6.76677	0.166327	0.215363	cell motility
GO:0072107	positive regulation of ureteric bud formation	13.5311	0.103389	0.161517	biological_process
[truncated: 3,990 more rows]
