# Supplementary material for: Amynthas corticis genome reveals molecular mechanisms behind global distribution
Source: Commun Biol. 2021 Jan 29;4:135. doi: 10.1038/s42003-021-01659-4 (PMC7846840; doi:10.1038/s42003-021-01659-4)
Supplement: Supplementary file 10 — Supplementary Data 7 [file 42003_2021_1659_MOESM10_ESM.xlsx]

## Sheet: Amynthas corticis
GO_accession	GO_term	oddsRatio	pvalue	FDR	GOSlim
GO:1902307	positive regulation of sodium ion transmembrane transport	11.3554	0.155441	0.232018	biological_process
GO:2000341	regulation of chemokine (C-X-C motif) ligand 2 production	11.3731	0.0351973	0.0855155	biological_process
GO:0090263	positive regulation of canonical Wnt signaling pathway	2.1289	0.00633402	0.0250408	biological_process
GO:0060454	positive regulation of gastric acid secretion	11.3554	0.155441	0.232018	biological_process
GO:0030104	water homeostasis	17.0848	0.00466975	0.0194278	homeostatic process
GO:0046037	GMP metabolic process	11.4085	0.00228952	0.011155	cellular nitrogen compound metabolic process
GO:0046037	GMP metabolic process	11.4085	0.00228952	0.011155	small molecule metabolic process
GO:0072734	cellular response to staurosporine	11.3554	0.155441	0.232018	biological_process
GO:0060849	regulation of transcription involved in lymphatic endothelial cell fate commitment	11.3554	0.155441	0.232018	biological_process
GO:2000630	positive regulation of miRNA metabolic process	11.3554	0.155441	0.232018	biological_process
GO:1905243	cellular response to 3,3',5-triiodo-L-thyronine	11.3554	0.155441	0.232018	biological_process
GO:0015807	L-amino acid transport	22.7544	0.0185924	0.0538621	transport
GO:0044380	protein localization to cytoskeleton	11.3554	0.155441	0.232018	biological_process
GO:0035338	long-chain fatty-acyl-CoA biosynthetic process	1.62182	0.49138	0.523739	biosynthetic process
GO:0035338	long-chain fatty-acyl-CoA biosynthetic process	1.62182	0.49138	0.523739	cellular nitrogen compound metabolic process
GO:0035338	long-chain fatty-acyl-CoA biosynthetic process	1.62182	0.49138	0.523739	cofactor metabolic process
GO:0035338	long-chain fatty-acyl-CoA biosynthetic process	1.62182	0.49138	0.523739	sulfur compound metabolic process
GO:0035338	long-chain fatty-acyl-CoA biosynthetic process	1.62182	0.49138	0.523739	small molecule metabolic process
GO:0007612	learning	6.48746	5.26502e-09	2.26595e-07	nervous system process
GO:0038183	bile acid signaling pathway	4.88053	0.0412518	0.0981782	signal transduction
GO:0002353	plasma kallikrein-kinin cascade	11.3554	0.155441	0.232018	response to stress
GO:0042129	regulation of T cell proliferation	6.51887	0.00886578	0.0323069	biological_process
GO:0033194	response to hydroperoxide	3.79024	0.13239	0.232018	response to stress
GO:0008361	regulation of cell size	6.68316	0.000468778	0.00341706	biological_process
GO:0032808	lacrimal gland development	7.58213	0.0555489	0.120909	anatomical structure development
GO:2001288	positive regulation of caveolin-mediated endocytosis	11.3731	0.0351973	0.0855155	biological_process
GO:0014074	response to purine-containing compound	11.3731	0.0351973	0.0855155	biological_process
GO:0010883	regulation of lipid storage	3.79024	0.13239	0.232018	biological_process
GO:0006661	phosphatidylinositol biosynthetic process	4.0827	0.000375596	0.00287569	biosynthetic process
GO:0006661	phosphatidylinositol biosynthetic process	4.0827	0.000375596	0.00287569	lipid metabolic process
GO:0045777	positive regulation of blood pressure	4.39134	0.0120786	0.0431833	biological_process
GO:0034612	response to tumor necrosis factor	6.76868	2.67412e-05	0.000337573	biological_process
GO:0010760	negative regulation of macrophage chemotaxis	7.58213	0.0555489	0.120909	biological_process
GO:0030277	maintenance of gastrointestinal epithelium	2.52596	0.222188	0.287473	homeostatic process
GO:0044406	adhesion of symbiont to host	11.3554	0.155441	0.232018	symbiotic process
GO:1900194	negative regulation of oocyte maturation	5.67886	0.223866	0.287473	biological_process
GO:0060252	positive regulation of glial cell proliferation	2.84522	0.115988	0.221191	biological_process
GO:0045200	establishment of neuroblast polarity	22.7544	0.0185924	0.0538621	biological_process
GO:0001806	type IV hypersensitivity	11.3554	0.155441	0.232018	immune system process
GO:0001806	type IV hypersensitivity	11.3554	0.155441	0.232018	response to stress
GO:0019367	fatty acid elongation, saturated fatty acid	11.3554	0.155441	0.232018	biosynthetic process
GO:0019367	fatty acid elongation, saturated fatty acid	11.3554	0.155441	0.232018	lipid metabolic process
GO:0019367	fatty acid elongation, saturated fatty acid	11.3554	0.155441	0.232018	small molecule metabolic process
GO:0051797	regulation of hair follicle development	5.67886	0.223866	0.287473	biological_process
GO:0099576	regulation of protein catabolic process at postsynapse, modulating synaptic transmission	11.3554	0.155441	0.232018	biological_process
GO:0060013	righting reflex	15.2112	0.00122284	0.00711049	biological_process
GO:0070375	ERK5 cascade	11.3554	0.155441	0.232018	signal transduction
GO:0070375	ERK5 cascade	11.3554	0.155441	0.232018	cellular protein modification process
GO:0055074	calcium ion homeostasis	0.471904	0.879397	0.887048	homeostatic process
GO:0010001	glial cell differentiation	4.39134	0.0120786	0.0431833	cell differentiation
GO:0042572	retinol metabolic process	7.9567	2.68585e-05	0.000337573	small molecule metabolic process
GO:0042572	retinol metabolic process	7.9567	2.68585e-05	0.000337573	lipid metabolic process
GO:0001654	eye development	7.51463	7.11579e-07	1.60416e-05	anatomical structure development
GO:2001259	positive regulation of cation channel activity	8.54276	0.0144471	0.0485071	biological_process
GO:0002064	epithelial cell development	2.52596	0.222188	0.287473	anatomical structure development
GO:1901203	positive regulation of extracellular matrix assembly	5.67886	0.223866	0.287473	biological_process
GO:0007018	microtubule-based movement	2.07363	0.0914371	0.183229	biological_process
GO:0060979	vasculogenesis involved in coronary vascular morphogenesis	22.7544	0.0185924	0.0538621	cell differentiation
GO:0046620	regulation of organ growth	1.89245	0.446506	0.482887	biological_process
GO:0046827	positive regulation of protein export from nucleus	4.07741	0.0153248	0.0511819	biological_process
GO:0043615	astrocyte cell migration	2.83895	0.344556	0.392663	cell motility
GO:0001678	cellular glucose homeostasis	6.86384	0.00108837	0.00666994	homeostatic process
GO:0050910	detection of mechanical stimulus involved in sensory perception of sound	11.4263	0.000612357	0.00413159	nervous system process
GO:0034113	heterotypic cell-cell adhesion	3.03881	0.0622011	0.134872	cell adhesion
GO:0015914	phospholipid transport	2.5312	0.0971256	0.193876	transport
GO:1905065	positive regulation of vascular smooth muscle cell differentiation	11.3554	0.155441	0.232018	biological_process
GO:0008088	axo-dendritic transport	7.58213	0.0555489	0.120909	cytoskeleton-dependent intracellular transport
GO:0000375	RNA splicing, via transesterification reactions	0.471904	0.879397	0.887048	cellular nitrogen compound metabolic process
GO:0009650	UV protection	2.06632	0.284331	0.342238	biological_process
GO:0021707	cerebellar granule cell differentiation	11.4085	0.00228952	0.011155	cell differentiation
GO:0051090	regulation of DNA-binding transcription factor activity	4.75771	0.0093326	0.033856	biological_process
GO:0060369	positive regulation of Fc receptor mediated stimulatory signaling pathway	11.3554	0.155441	0.232018	biological_process
GO:0098662	inorganic cation transmembrane transport	17.0848	0.00466975	0.0194278	transmembrane transport
GO:0006302	double-strand break repair	1.09173	0.495184	0.527695	DNA metabolic process
GO:0006302	double-strand break repair	1.09173	0.495184	0.527695	response to stress
GO:0045687	positive regulation of glial cell differentiation	5.67886	0.223866	0.287473	biological_process
GO:0033602	negative regulation of dopamine secretion	34.1611	0.00198757	0.0101541	biological_process
GO:0032815	negative regulation of natural killer cell activation	2.83895	0.344556	0.392663	biological_process
GO:0003198	epithelial to mesenchymal transition involved in endocardial cushion formation	3.2486	0.16145	0.238047	cell differentiation
GO:0051895	negative regulation of focal adhesion assembly	3.50721	0.0433871	0.102573	biological_process
GO:0007613	memory	4.70459	6.33199e-07	1.48033e-05	nervous system process
GO:0120009	intermembrane lipid transfer	1.89549	0.239274	0.306843	membrane organization
GO:0120009	intermembrane lipid transfer	1.89549	0.239274	0.306843	transport
GO:0008584	male gonad development	4.63989	5.53211e-08	1.8062e-06	anatomical structure development
GO:0006477	protein sulfation	11.3731	0.0351973	0.0855155	sulfur compound metabolic process
GO:0006477	protein sulfation	11.3731	0.0351973	0.0855155	cellular protein modification process
GO:0010455	positive regulation of cell fate commitment	11.3554	0.155441	0.232018	biological_process
GO:0086014	atrial cardiac muscle cell action potential	15.2112	0.00122284	0.00711049	biological_process
GO:0006338	chromatin remodeling	1.17	0.406105	0.447369	biological_process
GO:0051481	negative regulation of cytosolic calcium ion concentration	34.5034	2.49428e-08	8.96835e-07	homeostatic process
GO:2000272	negative regulation of signaling receptor activity	1.51448	0.405779	0.447097	biological_process
GO:1902261	positive regulation of delayed rectifier potassium channel activity	2.83895	0.344556	0.392663	biological_process
GO:0007168	receptor guanylyl cyclase signaling pathway	2.83895	0.344556	0.392663	signal transduction
GO:0021801	cerebral cortex radial glia guided migration	11.3554	0.155441	0.232018	cell motility
GO:0046854	phosphatidylinositol phosphorylation	1.89549	0.239274	0.306843	lipid metabolic process
GO:0010529	negative regulation of transposition	1.62182	0.49138	0.523739	biological_process
GO:0015701	bicarbonate transport	8.16031	0.00167806	0.00923747	transport
GO:0034453	microtubule anchoring	1.41892	0.532622	0.560338	cytoskeleton organization
GO:0070988	demethylation	2.83895	0.344556	0.392663	biological_process
GO:0060068	vagina development	28.545	6.27456e-05	0.000689474	anatomical structure development
GO:1901726	negative regulation of histone deacetylase activity	11.3554	0.155441	0.232018	biological_process
GO:2000463	positive regulation of excitatory postsynaptic potential	11.4982	3.52975e-06	6.46855e-05	biological_process
GO:0048384	retinoic acid receptor signaling pathway	11.4621	4.57419e-05	0.000527098	signal transduction
GO:1903363	negative regulation of cellular protein catabolic process	3.7855	0.286755	0.342238	biological_process
GO:0048701	embryonic cranial skeleton morphogenesis	9.9002	2.39466e-07	6.26916e-06	biological_process
GO:0019482	beta-alanine metabolic process	5.67886	0.223866	0.287473	cellular amino acid metabolic process
GO:0022409	positive regulation of cell-cell adhesion	13.3733	2.45825e-05	0.000313124	biological_process
GO:0061024	membrane organization	5.34785	9.52517e-12	8.32499e-10	membrane organization
GO:0043086	negative regulation of catalytic activity	3.70486	0.00125928	0.00729251	biological_process
GO:0043045	DNA methylation involved in embryo development	2.83895	0.344556	0.392663	DNA metabolic process
GO:0035459	vesicle cargo loading	45.6754	0.000199451	0.00171679	transport
GO:0033628	regulation of cell adhesion mediated by integrin	17.1674	4.35798e-05	0.000510467	biological_process
GO:0072592	oxygen metabolic process	5.67886	0.223866	0.287473	biological_process
GO:0032713	negative regulation of interleukin-4 production	5.68667	0.0789336	0.160437	biological_process
GO:1904781	positive regulation of protein localization to centrosome	4.54896	0.104728	0.201887	biological_process
GO:0060244	negative regulation of cell proliferation involved in contact inhibition	3.7855	0.286755	0.342238	biological_process
GO:1900182	positive regulation of protein localization to nucleus	3.60856	0.0128624	0.0451895	biological_process
GO:1903378	positive regulation of oxidative stress-induced neuron intrinsic apoptotic signaling pathway	11.3554	0.155441	0.232018	biological_process
GO:0007220	Notch receptor processing	4.54896	0.104728	0.201887	biological_process
GO:0035633	maintenance of permeability of blood-brain barrier	3.16938	0.0339333	0.0855155	biological_process
GO:0032438	melanosome organization	0.56664	0.830737	0.840202	biological_process
GO:0042278	purine nucleoside metabolic process	11.3554	0.155441	0.232018	cellular nitrogen compound metabolic process
GO:0042278	purine nucleoside metabolic process	11.3554	0.155441	0.232018	small molecule metabolic process
GO:0022038	corpus callosum development	11.4085	0.00228952	0.011155	anatomical structure development
GO:0015844	monoamine transport	45.6754	0.000199451	0.00171679	transport
GO:0060416	response to growth hormone	3.10441	0.098449	0.195624	biological_process
GO:0021637	trigeminal nerve structural organization	34.1611	0.00198757	0.0101541	biological_process
GO:0034128	negative regulation of MyD88-independent toll-like receptor signaling pathway	8.54276	0.0144471	0.0485071	biological_process
GO:0035356	cellular triglyceride homeostasis	5.68667	0.0789336	0.160437	homeostatic process
GO:0060164	regulation of timing of neuron differentiation	11.3554	0.155441	0.232018	biological_process
GO:0032606	type I interferon production	3.7855	0.286755	0.342238	biological_process
GO:0009617	response to bacterium	5.52854	4.55106e-11	3.44727e-09	biological_process
GO:0045063	T-helper 1 cell differentiation	11.3907	0.00877957	0.0323069	immune system process
GO:0045063	T-helper 1 cell differentiation	11.3907	0.00877957	0.0323069	cell differentiation
GO:0007097	nuclear migration	5.1908	0.00704893	0.0274468	transport
GO:1990535	neuron projection maintenance	3.2486	0.16145	0.238047	biological_process
GO:0030033	microvillus assembly	19.0434	0.00015616	0.00146152	cellular component assembly
GO:0034698	response to gonadotropin	2.83895	0.344556	0.392663	biological_process
GO:0040014	regulation of multicellular organism growth	3.00217	0.0401066	0.0965039	biological_process
GO:0010046	response to mycotoxin	5.67886	0.223866	0.287473	biological_process
GO:2000543	positive regulation of gastrulation	17.0848	0.00466975	0.0194278	biological_process
GO:0014009	glial cell proliferation	3.79024	0.13239	0.232018	cell population proliferation
GO:1903615	positive regulation of protein tyrosine phosphatase activity	22.7544	0.0185924	0.0538621	biological_process
GO:0048681	negative regulation of axon regeneration	4.88053	0.0412518	0.0981782	biological_process
GO:0043372	positive regulation of CD4-positive, alpha-beta T cell differentiation	2.27105	0.397681	0.439111	biological_process
GO:0035813	regulation of renal sodium excretion	3.7855	0.286755	0.342238	biological_process
GO:0030879	mammary gland development	4.58559	0.0012773	0.00734653	anatomical structure development
GO:0072665	protein localization to vacuole	11.3554	0.155441	0.232018	biological_process
GO:0002277	myeloid dendritic cell activation involved in immune response	5.67886	0.223866	0.287473	immune system process
GO:0043068	positive regulation of programmed cell death	2.84208	0.191499	0.277385	biological_process
GO:0090156	cellular sphingolipid homeostasis	11.3554	0.155441	0.232018	homeostatic process
GO:1904562	phosphatidylinositol 5-phosphate metabolic process	11.3554	0.155441	0.232018	lipid metabolic process
GO:0035470	positive regulation of vascular wound healing	3.7855	0.286755	0.342238	biological_process
GO:0003382	epithelial cell morphogenesis	8.91325	0.000132015	0.00129979	cell morphogenesis
GO:0010513	positive regulation of phosphatidylinositol biosynthetic process	11.3554	0.155441	0.232018	biological_process
GO:0032677	regulation of interleukin-8 production	34.1611	0.00198757	0.0101541	biological_process
GO:1904628	cellular response to phorbol 13-acetate 12-myristate	7.58213	0.0555489	0.120909	biological_process
GO:0010839	negative regulation of keratinocyte proliferation	13.7336	8.932e-05	0.000919252	biological_process
GO:0071593	lymphocyte aggregation	5.67886	0.223866	0.287473	cell adhesion
GO:0048484	enteric nervous system development	1.13484	0.605358	0.627218	anatomical structure development
GO:2000144	positive regulation of DNA-templated transcription, initiation	4.54896	0.104728	0.201887	biological_process
GO:0060591	chondroblast differentiation	5.67886	0.223866	0.287473	cell differentiation
GO:0030261	chromosome condensation	0.810139	0.718674	0.732864	chromosome organization
GO:0097119	postsynaptic density protein 95 clustering	11.3731	0.0351973	0.0855155	biological_process
GO:0007605	sensory perception of sound	5.11903	5.80812e-12	5.35412e-10	nervous system process
GO:0070977	bone maturation	5.67886	0.223866	0.287473	developmental maturation
GO:0038190	VEGF-activated neuropilin signaling pathway	11.3554	0.155441	0.232018	signal transduction
GO:0060155	platelet dense granule organization	1.62182	0.49138	0.523739	biological_process
GO:0042159	lipoprotein catabolic process	7.58213	0.0555489	0.120909	catabolic process
GO:0060748	tertiary branching involved in mammary gland duct morphogenesis	5.67886	0.223866	0.287473	biological_process
GO:0044338	canonical Wnt signaling pathway involved in mesenchymal stem cell differentiation	22.7544	0.0185924	0.0538621	signal transduction
GO:0001763	morphogenesis of a branching structure	1.2611	0.570524	0.595033	biological_process
GO:0006890	retrograde vesicle-mediated transport, Golgi to endoplasmic reticulum	1.47638	0.221809	0.287473	vesicle-mediated transport
GO:0021895	cerebral cortex neuron differentiation	1.62288	0.376174	0.426556	cell differentiation
GO:0006929	substrate-dependent cell migration	28.545	6.27456e-05	0.000689474	cell motility
GO:0030168	platelet activation	8.66289	6.88279e-13	8.14607e-11	biological_process
GO:0034137	positive regulation of toll-like receptor 2 signaling pathway	15.2112	0.00122284	0.00711049	biological_process
GO:0001970	positive regulation of activation of membrane attack complex	11.3554	0.155441	0.232018	biological_process
GO:0032886	regulation of microtubule-based process	3.79024	0.13239	0.232018	biological_process
GO:2000564	regulation of CD8-positive, alpha-beta T cell proliferation	5.67886	0.223866	0.287473	biological_process
GO:0048525	negative regulation of viral process	3.7855	0.286755	0.342238	biological_process
GO:0090660	cerebrospinal fluid circulation	11.3554	0.155441	0.232018	nervous system process
GO:0090660	cerebrospinal fluid circulation	11.3554	0.155441	0.232018	transport
GO:0032912	negative regulation of transforming growth factor beta2 production	11.3554	0.155441	0.232018	biological_process
GO:0006313	transposition, DNA-mediated	5.67886	0.223866	0.287473	DNA metabolic process
GO:0006313	transposition, DNA-mediated	5.67886	0.223866	0.287473	transposition
GO:0043525	positive regulation of neuron apoptotic process	2.54177	0.023163	0.0637852	biological_process
GO:0072218	metanephric ascending thin limb development	5.67886	0.223866	0.287473	anatomical structure development
GO:2001258	negative regulation of cation channel activity	5.67886	0.223866	0.287473	biological_process
GO:0023041	neuronal signal transduction	22.8296	0.000559929	0.00388818	signal transduction
GO:0070848	response to growth factor	10.0286	7.98014e-05	0.000852165	biological_process
GO:1990264	peptidyl-tyrosine dephosphorylation involved in inactivation of protein kinase activity	17.0848	0.00466975	0.0194278	cellular protein modification process
GO:0060037	pharyngeal system development	18.3788	1.57886e-06	3.26077e-05	anatomical structure development
GO:1900086	positive regulation of peptidyl-tyrosine autophosphorylation	3.7855	0.286755	0.342238	biological_process
GO:0010482	regulation of epidermal cell division	11.3554	0.155441	0.232018	biological_process
GO:1903432	regulation of TORC1 signaling	2.83895	0.344556	0.392663	biological_process
GO:0046686	response to cadmium ion	0.872371	0.674765	0.692688	biological_process
GO:0070493	thrombin-activated receptor signaling pathway	4.54896	0.104728	0.201887	signal transduction
GO:0071028	nuclear mRNA surveillance	1.62182	0.49138	0.523739	nucleobase-containing compound catabolic process
GO:0038061	NIK/NF-kappaB signaling	0.790544	0.731948	0.746132	signal transduction
GO:0048709	oligodendrocyte differentiation	9.05969	1.39752e-06	2.95141e-05	cell differentiation
GO:0008344	adult locomotory behavior	3.41745	0.00126905	0.00734162	biological_process
GO:0051660	establishment of centrosome localization	11.3907	0.00877957	0.0323069	biological_process
GO:1903588	negative regulation of blood vessel endothelial cell proliferation involved in sprouting angiogenesis	2.27105	0.397681	0.439111	biological_process
GO:0035166	post-embryonic hemopoiesis	22.7544	0.0185924	0.0538621	anatomical structure development
GO:0046459	short-chain fatty acid metabolic process	11.3554	0.155441	0.232018	lipid metabolic process
GO:0046459	short-chain fatty acid metabolic process	11.3554	0.155441	0.232018	small molecule metabolic process
GO:2000601	positive regulation of Arp2/3 complex-mediated actin nucleation	1.89245	0.446506	0.482887	biological_process
GO:0031145	anaphase-promoting complex-dependent catabolic process	0.163039	0.997373	0.9979	catabolic process
GO:0048278	vesicle docking	3.79499	0.0670421	0.143507	biological_process
GO:0071353	cellular response to interleukin-4	3.80933	0.0104749	0.0377109	biological_process
GO:0007356	thorax and anterior abdomen determination	5.67886	0.223866	0.287473	biological_process
GO:0033690	positive regulation of osteoblast proliferation	11.4263	0.000612357	0.00413159	biological_process
GO:0072006	nephron development	11.4263	0.000612357	0.00413159	anatomical structure development
GO:0048014	Tie signaling pathway	22.7544	0.0185924	0.0538621	signal transduction
GO:0097711	ciliary basal body-plasma membrane docking	0.894699	0.662282	0.682464	biological_process
GO:0030259	lipid glycosylation	1.89245	0.446506	0.482887	lipid metabolic process
GO:0010882	regulation of cardiac muscle contraction by calcium ion signaling	11.4085	0.00228952	0.011155	signal transduction
GO:1902728	positive regulation of growth factor dependent skeletal muscle satellite cell proliferation	11.3554	0.155441	0.232018	biological_process
GO:0048729	tissue morphogenesis	34.1611	0.00198757	0.0101541	biological_process
GO:1902742	apoptotic process involved in development	11.3731	0.0351973	0.0855155	cell death
GO:0006606	protein import into nucleus	1.90474	0.0657066	0.142364	protein transport
GO:0006606	protein import into nucleus	1.90474	0.0657066	0.142364	nucleocytoplasmic transport
GO:0070507	regulation of microtubule cytoskeleton organization	2.47871	0.0712156	0.151982	biological_process
GO:1990776	response to angiotensin	11.3731	0.0351973	0.0855155	biological_process
GO:0007250	activation of NF-kappaB-inducing kinase activity	4.56109	0.0221312	0.0610919	biological_process
GO:0090184	positive regulation of kidney development	11.3554	0.155441	0.232018	biological_process
GO:0048535	lymph node development	1.74796	0.345976	0.393492	anatomical structure development
GO:0097553	calcium ion transmembrane import into cytosol	34.1611	0.00198757	0.0101541	homeostatic process
GO:0097553	calcium ion transmembrane import into cytosol	34.1611	0.00198757	0.0101541	transmembrane transport
GO:1904996	positive regulation of leukocyte adhesion to vascular endothelial cell	4.27026	0.0533965	0.120909	biological_process
GO:0001822	kidney development	4.8357	3.85671e-11	3.04305e-09	anatomical structure development
GO:0009267	cellular response to starvation	2.74524	0.0053268	0.0216463	response to stress
GO:0038007	netrin-activated signaling pathway	45.6754	0.000199451	0.00171679	signal transduction
GO:0071346	cellular response to interferon-gamma	8.55454	2.37148e-12	2.54196e-10	biological_process
GO:0070318	positive regulation of G0 to G1 transition	5.67886	0.223866	0.287473	biological_process
GO:0046834	lipid phosphorylation	2.83895	0.344556	0.392663	lipid metabolic process
GO:0030050	vesicle transport along actin filament	6.83382	0.0217417	0.060487	cytoskeleton-dependent intracellular transport
GO:0006805	xenobiotic metabolic process	4.18978	0.00017004	0.00155555	biological_process
GO:0002675	positive regulation of acute inflammatory response	5.6945	0.0306831	0.0813777	biological_process
GO:1904693	midbrain morphogenesis	11.3554	0.155441	0.232018	biological_process
GO:0033089	positive regulation of T cell differentiation in thymus	1.41892	0.532622	0.560338	biological_process
GO:0032873	negative regulation of stress-activated MAPK cascade	1.89245	0.446506	0.482887	biological_process
GO:0097201	negative regulation of transcription from RNA polymerase II promoter in response to stress	3.7855	0.286755	0.342238	response to stress
GO:2001141	regulation of RNA biosynthetic process	17.0848	0.00466975	0.0194278	biological_process
GO:0035721	intraciliary retrograde transport	6.83382	0.0217417	0.060487	protein transport
GO:0035721	intraciliary retrograde transport	6.83382	0.0217417	0.060487	cytoskeleton-dependent intracellular transport
GO:0032237	activation of store-operated calcium channel activity	11.3554	0.155441	0.232018	biological_process
GO:0032757	positive regulation of interleukin-8 production	5.22294	7.05822e-06	0.000112319	biological_process
GO:1904948	midbrain dopaminergic neuron differentiation	22.8296	0.000559929	0.00388818	cell differentiation
GO:0033148	positive regulation of intracellular estrogen receptor signaling pathway	1.2611	0.570524	0.595033	biological_process
GO:0008203	cholesterol metabolic process	2.29749	0.00926831	0.0337521	small molecule metabolic process
GO:0008203	cholesterol metabolic process	2.29749	0.00926831	0.0337521	lipid metabolic process
GO:0007256	activation of JNKK activity	2.27105	0.397681	0.439111	biological_process
GO:0071383	cellular response to steroid hormone stimulus	2.84208	0.191499	0.277385	biological_process
GO:0090197	positive regulation of chemokine secretion	9.12628	0.00385876	0.0173293	biological_process
GO:1990910	response to hypobaric hypoxia	11.3731	0.0351973	0.0855155	response to stress
GO:0003211	cardiac ventricle formation	34.1611	0.00198757	0.0101541	anatomical structure formation involved in morphogenesis
GO:0006536	glutamate metabolic process	0.872588	0.693827	0.709309	cellular amino acid metabolic process
GO:0061028	establishment of endothelial barrier	11.4442	0.000166444	0.00152511	anatomical structure development
GO:0006776	vitamin A metabolic process	45.6754	0.000199451	0.00171679	small molecule metabolic process
GO:0006776	vitamin A metabolic process	45.6754	0.000199451	0.00171679	lipid metabolic process
GO:0045953	negative regulation of natural killer cell mediated cytotoxicity	2.27105	0.397681	0.439111	biological_process
GO:0090023	positive regulation of neutrophil chemotaxis	3.25628	0.0523324	0.120909	biological_process
GO:0031328	positive regulation of cellular biosynthetic process	11.3554	0.155441	0.232018	biological_process
GO:0097155	fasciculation of sensory neuron axon	11.3554	0.155441	0.232018	biological_process
GO:0051592	response to calcium ion	7.67983	2.27386e-10	1.45144e-08	biological_process
GO:0030728	ovulation	1.2611	0.570524	0.595033	biological_process
GO:0048703	embryonic viscerocranium morphogenesis	17.1674	4.35798e-05	0.000510467	biological_process
GO:1901652	response to peptide	5.68667	0.0789336	0.160437	biological_process
GO:0002224	toll-like receptor signaling pathway	6.46371	8.84029e-05	0.000919252	immune system process
GO:0002224	toll-like receptor signaling pathway	6.46371	8.84029e-05	0.000919252	signal transduction
GO:0072210	metanephric nephron development	22.7544	0.0185924	0.0538621	anatomical structure development
GO:0071472	cellular response to salt stress	22.7544	0.0185924	0.0538621	response to stress
GO:0001706	endoderm formation	11.4085	0.00228952	0.011155	anatomical structure formation involved in morphogenesis
GO:0016242	negative regulation of macroautophagy	3.41526	0.0820952	0.164916	biological_process
GO:0051770	positive regulation of nitric-oxide synthase biosynthetic process	8.58157	0.000469763	0.00341706	biological_process
GO:0097296	activation of cysteine-type endopeptidase activity involved in apoptotic signaling pathway	34.1611	0.00198757	0.0101541	biological_process
GO:0072332	intrinsic apoptotic signaling pathway by p53 class mediator	0.56664	0.830737	0.840202	signal transduction
GO:0060337	type I interferon signaling pathway	2.47871	0.0712156	0.151982	signal transduction
GO:0032956	regulation of actin cytoskeleton organization	4.16606	9.69562e-05	0.000983586	biological_process
GO:0006614	SRP-dependent cotranslational protein targeting to membrane	0.402217	0.976307	0.978719	protein targeting
GO:1904058	positive regulation of sensory perception of pain	2.27105	0.397681	0.439111	biological_process
GO:0051988	regulation of attachment of spindle microtubules to kinetochore	2.27105	0.397681	0.439111	biological_process
GO:0097278	complement-dependent cytotoxicity	11.3554	0.155441	0.232018	biological_process
GO:0031623	receptor internalization	10.1385	1.93261e-08	7.22314e-07	vesicle-mediated transport
GO:1904000	positive regulation of eating behavior	5.67886	0.223866	0.287473	biological_process
GO:2000286	receptor internalization involved in canonical Wnt signaling pathway	5.67886	0.223866	0.287473	vesicle-mediated transport
GO:0051084	'de novo' posttranslational protein folding	3.7855	0.286755	0.342238	protein folding
GO:0003177	pulmonary valve development	11.3731	0.0351973	0.0855155	anatomical structure development
GO:0032680	regulation of tumor necrosis factor production	2.84208	0.191499	0.277385	biological_process
GO:0051149	positive regulation of muscle cell differentiation	7.29105	0.000318083	0.00251675	biological_process
GO:0045446	endothelial cell differentiation	8.16031	0.00167806	0.00923747	cell differentiation
GO:0042327	positive regulation of phosphorylation	3.6405	0.00712704	0.0276941	biological_process
GO:0006110	regulation of glycolytic process	1.42106	0.332875	0.392663	biological_process
GO:0061312	BMP signaling pathway involved in heart development	3.7855	0.286755	0.342238	signal transduction
GO:2001013	epithelial cell proliferation involved in renal tubule morphogenesis	22.7544	0.0185924	0.0538621	cell population proliferation
GO:0017144	drug metabolic process	6.34482	0.00370075	0.0171288	biological_process
GO:0071260	cellular response to mechanical stimulus	6.44151	1.03106e-09	5.57855e-08	biological_process
GO:2001214	positive regulation of vasculogenesis	8.16031	0.00167806	0.00923747	biological_process
GO:0002326	B cell lineage commitment	7.58213	0.0555489	0.120909	biological_process
GO:0030001	metal ion transport	6.34482	0.00370075	0.0171288	transport
GO:0019835	cytolysis	1.89245	0.446506	0.482887	biological_process
GO:0051646	mitochondrion localization	1.89245	0.446506	0.482887	biological_process
GO:0014808	release of sequestered calcium ion into cytosol by sarcoplasmic reticulum	2.83895	0.344556	0.392663	homeostatic process
GO:0014808	release of sequestered calcium ion into cytosol by sarcoplasmic reticulum	2.83895	0.344556	0.392663	transmembrane transport
GO:0030836	positive regulation of actin filament depolymerization	4.54896	0.104728	0.201887	biological_process
GO:0006855	drug transmembrane transport	45.6754	0.000199451	0.00171679	transmembrane transport
GO:0036297	interstrand cross-link repair	0.289756	0.966226	0.969297	DNA metabolic process
GO:0036297	interstrand cross-link repair	0.289756	0.966226	0.969297	response to stress
GO:2000427	positive regulation of apoptotic cell clearance	3.7855	0.286755	0.342238	biological_process
GO:0035726	common myeloid progenitor cell proliferation	4.54896	0.104728	0.201887	cell population proliferation
GO:0001759	organ induction	5.6945	0.0306831	0.0813777	biological_process
GO:0042904	9-cis-retinoic acid biosynthetic process	11.3731	0.0351973	0.0855155	biosynthetic process
GO:0042904	9-cis-retinoic acid biosynthetic process	11.3731	0.0351973	0.0855155	small molecule metabolic process
GO:0042904	9-cis-retinoic acid biosynthetic process	11.3731	0.0351973	0.0855155	lipid metabolic process
GO:0034375	high-density lipoprotein particle remodeling	3.41526	0.0820952	0.164916	biological_process
GO:0010810	regulation of cell-substrate adhesion	11.3554	0.155441	0.232018	biological_process
GO:0007185	transmembrane receptor protein tyrosine phosphatase signaling pathway	34.1611	0.00198757	0.0101541	signal transduction
GO:0097192	extrinsic apoptotic signaling pathway in absence of ligand	3.80453	0.0191057	0.0549011	signal transduction
GO:0042416	dopamine biosynthetic process	2.84208	0.191499	0.277385	biosynthetic process
GO:0007159	leukocyte cell-cell adhesion	6.11751	0.000289578	0.0023203	cell adhesion
GO:0051383	kinetochore organization	2.27105	0.397681	0.439111	chromosome organization
GO:0032349	positive regulation of aldosterone biosynthetic process	11.3554	0.155441	0.232018	biological_process
GO:0003241	growth involved in heart morphogenesis	11.3554	0.155441	0.232018	growth
GO:0072011	glomerular endothelium development	11.3554	0.155441	0.232018	anatomical structure development
GO:0099151	regulation of postsynaptic density assembly	4.54896	0.104728	0.201887	biological_process
GO:0045603	positive regulation of endothelial cell differentiation	4.88053	0.0412518	0.0981782	biological_process
GO:0060027	convergent extension involved in gastrulation	11.3554	0.155441	0.232018	biological_process
GO:0000122	negative regulation of transcription by RNA polymerase II	2.73054	1.26274e-13	1.8394e-11	biological_process
GO:0072012	glomerulus vasculature development	22.7544	0.0185924	0.0538621	anatomical structure development
GO:0071051	polyadenylation-dependent snoRNA 3'-end processing	1.89245	0.446506	0.482887	cellular nitrogen compound metabolic process
GO:1903334	positive regulation of protein folding	11.3554	0.155441	0.232018	biological_process
GO:2000727	positive regulation of cardiac muscle cell differentiation	4.54896	0.104728	0.201887	biological_process
GO:0048570	notochord morphogenesis	11.3731	0.0351973	0.0855155	biological_process
GO:0038031	non-canonical Wnt signaling pathway via JNK cascade	11.3731	0.0351973	0.0855155	signal transduction
GO:0001829	trophectodermal cell differentiation	5.06834	0.0168653	0.0538621	cell differentiation
GO:0007585	respiratory gaseous exchange by respiratory system	2.74024	0.0354282	0.0855365	biological_process
GO:1904556	L-tryptophan transmembrane transport	11.3554	0.155441	0.232018	transmembrane transport
GO:0003017	lymph circulation	11.3554	0.155441	0.232018	circulatory system process
GO:0033306	phytol metabolic process	11.3554	0.155441	0.232018	small molecule metabolic process
GO:0033306	phytol metabolic process	11.3554	0.155441	0.232018	lipid metabolic process
GO:0048856	anatomical structure development	3.35625	0.0283868	0.076903	anatomical structure development
GO:0060263	regulation of respiratory burst	5.67886	0.223866	0.287473	biological_process
GO:0002829	negative regulation of type 2 immune response	5.68667	0.0789336	0.160437	biological_process
GO:0021514	ventral spinal cord interneuron differentiation	11.3554	0.155441	0.232018	cell differentiation
GO:0090207	regulation of triglyceride metabolic process	2.27105	0.397681	0.439111	biological_process
GO:0042908	xenobiotic transport	20.6978	1.95596e-07	5.36803e-06	transport
GO:0010976	positive regulation of neuron projection development	7.30062	9.9247e-18	3.52389e-15	biological_process
GO:0000463	maturation of LSU-rRNA from tricistronic rRNA transcript (SSU-rRNA, 5.8S rRNA, LSU-rRNA)	1.03154	0.63737	0.657389	cellular nitrogen compound metabolic process
GO:0060086	circadian temperature homeostasis	22.7544	0.0185924	0.0538621	homeostatic process
GO:0060413	atrial septum morphogenesis	13.7336	8.932e-05	0.000919252	biological_process
GO:0071711	basement membrane organization	7.1396	0.00254682	0.0121482	extracellular matrix organization
GO:0071599	otic vesicle development	22.8296	0.000559929	0.00388818	anatomical structure development
GO:2000344	positive regulation of acrosome reaction	2.84208	0.191499	0.277385	biological_process
GO:0016572	histone phosphorylation	4.27026	0.0533965	0.120909	cellular protein modification process
GO:0030239	myofibril assembly	15.2112	0.00122284	0.00711049	cellular component assembly
GO:0030239	myofibril assembly	15.2112	0.00122284	0.00711049	cytoskeleton organization
GO:0030239	myofibril assembly	15.2112	0.00122284	0.00711049	anatomical structure formation involved in morphogenesis
GO:0033600	negative regulation of mammary gland epithelial cell proliferation	11.3731	0.0351973	0.0855155	biological_process
GO:0034384	high-density lipoprotein particle clearance	6.83382	0.0217417	0.060487	biological_process
GO:0010887	negative regulation of cholesterol storage	17.0848	0.00466975	0.0194278	biological_process
GO:0001525	angiogenesis	6.35507	6.68599e-23	4.74789e-20	anatomical structure formation involved in morphogenesis
GO:0032100	positive regulation of appetite	5.67886	0.223866	0.287473	biological_process
GO:0070509	calcium ion import	6.34482	0.00370075	0.0171288	transport
GO:0050957	equilibrioception	2.27105	0.397681	0.439111	nervous system process
GO:0060304	regulation of phosphatidylinositol dephosphorylation	11.3554	0.155441	0.232018	biological_process
GO:0031497	chromatin assembly	2.27105	0.397681	0.439111	cellular component assembly
GO:0006884	cell volume homeostasis	7.1396	0.00254682	0.0121482	homeostatic process
GO:0007601	visual perception	4.19737	4.28277e-11	3.28789e-09	nervous system process
GO:0010269	response to selenium ion	1.62182	0.49138	0.523739	biological_process
GO:0042573	retinoic acid metabolic process	7.60463	0.00602303	0.0238279	small molecule metabolic process
GO:0042573	retinoic acid metabolic process	7.60463	0.00602303	0.0238279	lipid metabolic process
GO:0003190	atrioventricular valve formation	11.3731	0.0351973	0.0855155	anatomical structure formation involved in morphogenesis
GO:0045071	negative regulation of viral genome replication	0.419284	0.906481	0.912262	biological_process
GO:0001886	endothelial cell morphogenesis	4.27026	0.0533965	0.120909	cell morphogenesis
GO:0006520	cellular amino acid metabolic process	0.872371	0.674765	0.692688	cellular amino acid metabolic process
GO:0051222	positive regulation of protein transport	17.0848	0.00466975	0.0194278	biological_process
GO:1902003	regulation of amyloid-beta formation	11.3554	0.155441	0.232018	biological_process
GO:0035335	peptidyl-tyrosine dephosphorylation	2.69215	0.0177767	0.0538621	cellular protein modification process
GO:0032607	interferon-alpha production	5.67886	0.223866	0.287473	biological_process
GO:0060306	regulation of membrane repolarization	11.4263	0.000612357	0.00413159	biological_process
GO:0031644	regulation of nervous system process	22.7544	0.0185924	0.0538621	biological_process
GO:0099558	maintenance of synapse structure	5.67886	0.223866	0.287473	biological_process
GO:0075522	IRES-dependent viral translational initiation	2.84208	0.191499	0.277385	symbiotic process
GO:0060326	cell chemotaxis	6.01894	1.04743e-05	0.000157838	cell motility
GO:0060749	mammary gland alveolus development	8.02104	0.000208856	0.00176827	anatomical structure development
GO:0034144	negative regulation of toll-like receptor 4 signaling pathway	57.1473	1.92114e-05	0.000256197	biological_process
GO:0050714	positive regulation of protein secretion	4.36525	0.000235469	0.00197592	biological_process
GO:0061153	trachea gland development	11.3554	0.155441	0.232018	anatomical structure development
GO:0019363	pyridine nucleotide biosynthetic process	1.62182	0.49138	0.523739	biosynthetic process
GO:0019363	pyridine nucleotide biosynthetic process	1.62182	0.49138	0.523739	cofactor metabolic process
GO:0019363	pyridine nucleotide biosynthetic process	1.62182	0.49138	0.523739	cellular nitrogen compound metabolic process
GO:0019363	pyridine nucleotide biosynthetic process	1.62182	0.49138	0.523739	small molecule metabolic process
GO:0033673	negative regulation of kinase activity	3.10441	0.098449	0.195624	biological_process
GO:0006878	cellular copper ion homeostasis	1.13484	0.605358	0.627218	homeostatic process
GO:0070172	positive regulation of tooth mineralization	5.67886	0.223866	0.287473	biological_process
GO:0032489	regulation of Cdc42 protein signal transduction	7.58213	0.0555489	0.120909	biological_process
GO:0009826	unidimensional cell growth	11.3554	0.155441	0.232018	growth
GO:0009826	unidimensional cell growth	11.3554	0.155441	0.232018	cell morphogenesis
GO:0035148	tube formation	3.2486	0.16145	0.238047	anatomical structure formation involved in morphogenesis
GO:0032793	positive regulation of CREB transcription factor activity	13.3733	2.45825e-05	0.000313124	biological_process
GO:0060160	negative regulation of dopamine receptor signaling pathway	22.7544	0.0185924	0.0538621	biological_process
GO:0051170	import into nucleus	1.19498	0.516522	0.550124	nucleocytoplasmic transport
GO:0051546	keratinocyte migration	7.58213	0.0555489	0.120909	cell motility
GO:0061146	Peyer's patch morphogenesis	5.67886	0.223866	0.287473	biological_process
GO:0032507	maintenance of protein location in cell	3.7855	0.286755	0.342238	biological_process
GO:0002827	positive regulation of T-helper 1 type immune response	1.41892	0.532622	0.560338	biological_process
GO:0060947	cardiac vascular smooth muscle cell differentiation	5.67886	0.223866	0.287473	cell differentiation
GO:0019050	suppression by virus of host apoptotic process	11.3554	0.155441	0.232018	symbiotic process
GO:0009725	response to hormone	3.63569	0.000493366	0.00357501	biological_process
GO:0071230	cellular response to amino acid stimulus	4.68975	0.000142303	0.00137487	biological_process
GO:0060325	face morphogenesis	6.67173	1.1761e-05	0.000175366	biological_process
GO:0045471	response to ethanol	4.82778	1.49348e-10	9.6414e-09	biological_process
GO:0034316	negative regulation of Arp2/3 complex-mediated actin nucleation	5.68667	0.0789336	0.160437	biological_process
GO:0034197	triglyceride transport	11.3731	0.0351973	0.0855155	transport
GO:0007214	gamma-aminobutyric acid signaling pathway	11.4085	0.00228952	0.011155	signal transduction
GO:0086016	AV node cell action potential	5.67886	0.223866	0.287473	biological_process
GO:0040015	negative regulation of multicellular organism growth	2.84208	0.191499	0.277385	biological_process
GO:0046666	retinal cell programmed cell death	11.3554	0.155441	0.232018	cell death
GO:0090037	positive regulation of protein kinase C signaling	11.4085	0.00228952	0.011155	biological_process
GO:0050482	arachidonic acid secretion	2.27321	0.253218	0.322902	transport
GO:0070741	response to interleukin-6	11.3731	0.0351973	0.0855155	biological_process
GO:0035088	establishment or maintenance of apical/basal cell polarity	5.67886	0.223866	0.287473	biological_process
GO:0007435	salivary gland morphogenesis	3.2486	0.16145	0.238047	biological_process
GO:0086013	membrane repolarization during cardiac muscle cell action potential	40.1114	6.88901e-07	1.56546e-05	transmembrane transport
GO:0002407	dendritic cell chemotaxis	15.2112	0.00122284	0.00711049	immune system process
GO:0002407	dendritic cell chemotaxis	15.2112	0.00122284	0.00711049	cell motility
GO:0048368	lateral mesoderm development	11.3731	0.0351973	0.0855155	anatomical structure development
GO:0045132	meiotic chromosome segregation	2.83895	0.344556	0.392663	chromosome segregation
GO:0033077	T cell differentiation in thymus	2.74024	0.0354282	0.0855365	immune system process
GO:0033077	T cell differentiation in thymus	2.74024	0.0354282	0.0855365	cell differentiation
GO:0046710	GDP metabolic process	15.2112	0.00122284	0.00711049	cellular nitrogen compound metabolic process
GO:0046710	GDP metabolic process	15.2112	0.00122284	0.00711049	small molecule metabolic process
GO:1900426	positive regulation of defense response to bacterium	3.7855	0.286755	0.342238	biological_process
GO:0048008	platelet-derived growth factor receptor signaling pathway	7.45812	5.37273e-06	9.26408e-05	signal transduction
GO:0006613	cotranslational protein targeting to membrane	1.62182	0.49138	0.523739	protein targeting
GO:0060219	camera-type eye photoreceptor cell differentiation	3.7855	0.286755	0.342238	cell differentiation
GO:0051461	positive regulation of corticotropin secretion	11.3554	0.155441	0.232018	biological_process
GO:1903818	positive regulation of voltage-gated potassium channel activity	5.68667	0.0789336	0.160437	biological_process
GO:0042982	amyloid precursor protein metabolic process	4.88053	0.0412518	0.0981782	biological_process
GO:0050996	positive regulation of lipid catabolic process	3.79024	0.13239	0.232018	biological_process
GO:0009948	anterior/posterior axis specification	3.79975	0.0353743	0.0855155	biological_process
GO:0042220	response to cocaine	5.50795	4.56344e-05	0.000527098	biological_process
GO:0006400	tRNA modification	0.390253	0.921072	0.92629	tRNA metabolic process
GO:0046902	regulation of mitochondrial membrane permeability	4.54896	0.104728	0.201887	membrane organization
GO:0046902	regulation of mitochondrial membrane permeability	4.54896	0.104728	0.201887	mitochondrion organization
GO:0060913	cardiac cell fate determination	11.3554	0.155441	0.232018	biological_process
GO:0035865	cellular response to potassium ion	3.79024	0.13239	0.232018	biological_process
GO:1901214	regulation of neuron death	3.50721	0.0433871	0.102573	biological_process
GO:0050878	regulation of body fluid levels	3.7855	0.286755	0.342238	biological_process
GO:1903377	negative regulation of oxidative stress-induced neuron intrinsic apoptotic signaling pathway	5.67886	0.223866	0.287473	biological_process
GO:2000304	positive regulation of ceramide biosynthetic process	1.41892	0.532622	0.560338	biological_process
GO:0019369	arachidonic acid metabolic process	1.51448	0.405779	0.447097	lipid metabolic process
GO:0019369	arachidonic acid metabolic process	1.51448	0.405779	0.447097	small molecule metabolic process
GO:0032508	DNA duplex unwinding	0.718491	0.803046	0.814807	chromosome organization
GO:0019058	viral life cycle	2.84837	0.072975	0.15498	symbiotic process
GO:0015816	glycine transport	5.68667	0.0789336	0.160437	transport
GO:0035584	calcium-mediated signaling using intracellular calcium source	8.02104	0.000208856	0.00176827	signal transduction
GO:0010595	positive regulation of endothelial cell migration	6.98704	1.26875e-08	4.87011e-07	biological_process
GO:0015824	proline transport	3.7855	0.286755	0.342238	transport
GO:1904666	regulation of ubiquitin protein ligase activity	11.3554	0.155441	0.232018	biological_process
GO:0001561	fatty acid alpha-oxidation	1.41892	0.532622	0.560338	catabolic process
GO:0001561	fatty acid alpha-oxidation	1.41892	0.532622	0.560338	lipid metabolic process
GO:0001561	fatty acid alpha-oxidation	1.41892	0.532622	0.560338	small molecule metabolic process
GO:0016185	synaptic vesicle budding from presynaptic endocytic zone membrane	22.7544	0.0185924	0.0538621	membrane organization
GO:0035092	sperm chromatin condensation	3.7855	0.286755	0.342238	chromosome organization
GO:0051497	negative regulation of stress fiber assembly	3.00217	0.0401066	0.0965039	biological_process
GO:0060676	ureteric bud formation	3.7855	0.286755	0.342238	anatomical structure formation involved in morphogenesis
GO:1900016	negative regulation of cytokine production involved in inflammatory response	0.872588	0.693827	0.709309	biological_process
GO:0032675	regulation of interleukin-6 production	4.27026	0.0533965	0.120909	biological_process
GO:0007040	lysosome organization	1.7793	0.176373	0.259043	biological_process
GO:0021521	ventral spinal cord interneuron specification	11.3731	0.0351973	0.0855155	biological_process
GO:0023021	termination of signal transduction	5.67886	0.223866	0.287473	biological_process
GO:0038001	paracrine signaling	2.27105	0.397681	0.439111	cell-cell signaling
GO:0050829	defense response to Gram-negative bacterium	3.22432	0.00470211	0.0195126	response to stress
GO:0086011	membrane repolarization during action potential	8.54276	0.0144471	0.0485071	transmembrane transport
GO:0060988	lipid tube assembly	5.67886	0.223866	0.287473	protein-containing complex assembly
GO:0070672	response to interleukin-15	5.67886	0.223866	0.287473	biological_process
GO:0002291	T cell activation via T cell receptor contact with antigen bound to MHC molecule on antigen presenting cell	34.1611	0.00198757	0.0101541	immune system process
GO:1903351	cellular response to dopamine	5.70244	0.0124596	0.0439647	biological_process
GO:0032736	positive regulation of interleukin-13 production	9.52127	0.00104822	0.00652239	biological_process
GO:0010574	regulation of vascular endothelial growth factor production	5.67886	0.223866	0.287473	biological_process
GO:0006412	translation	0.418417	0.998767	0.998943	translation
GO:0035634	response to stilbenoid	3.7855	0.286755	0.342238	biological_process
GO:0007080	mitotic metaphase plate congression	0.364967	0.933389	0.937681	biological_process
GO:0021984	adenohypophysis development	19.0434	0.00015616	0.00146152	anatomical structure development
GO:1903348	positive regulation of bicellular tight junction assembly	7.58213	0.0555489	0.120909	biological_process
GO:2000078	positive regulation of type B pancreatic cell development	5.67886	0.223866	0.287473	biological_process
GO:0002573	myeloid leukocyte differentiation	5.67886	0.223866	0.287473	cell differentiation
GO:0060562	epithelial tube morphogenesis	11.3554	0.155441	0.232018	biological_process
GO:2000008	regulation of protein localization to cell surface	1.41892	0.532622	0.560338	biological_process
GO:0051168	nuclear export	1.03154	0.63737	0.657389	nucleocytoplasmic transport
GO:0006958	complement activation, classical pathway	3.50721	0.0433871	0.102573	immune system process
GO:0097324	melanocyte migration	11.3554	0.155441	0.232018	cell motility
GO:0002682	regulation of immune system process	5.67886	0.223866	0.287473	biological_process
GO:0050680	negative regulation of epithelial cell proliferation	3.94261	8.61318e-05	0.000914607	biological_process
GO:0015872	dopamine transport	7.58213	0.0555489	0.120909	transport
GO:0030218	erythrocyte differentiation	8.39012	1.55366e-09	7.88066e-08	cell differentiation
GO:0060348	bone development	2.94181	0.00512969	0.0211467	anatomical structure development
GO:0070613	regulation of protein processing	5.6945	0.0306831	0.0813777	biological_process
GO:0035360	positive regulation of peroxisome proliferator activated receptor signaling pathway	1.41892	0.532622	0.560338	biological_process
GO:0048341	paraxial mesoderm formation	17.0848	0.00466975	0.0194278	anatomical structure formation involved in morphogenesis
GO:0038145	macrophage colony-stimulating factor signaling pathway	34.1611	0.00198757	0.0101541	signal transduction
GO:0070857	regulation of bile acid biosynthetic process	17.0848	0.00466975	0.0194278	biological_process
GO:0061564	axon development	11.4442	0.000166444	0.00152511	biological_process
GO:0042403	thyroid hormone metabolic process	3.79024	0.13239	0.232018	biological_process
GO:0060999	positive regulation of dendritic spine development	7.65009	9.25691e-05	0.00094076	biological_process
GO:0072593	reactive oxygen species metabolic process	3.33622	0.0104277	0.0376366	biological_process
GO:0036302	atrioventricular canal development	4.54896	0.104728	0.201887	anatomical structure development
GO:0043620	regulation of DNA-templated transcription in response to stress	3.7855	0.286755	0.342238	response to stress
GO:0006817	phosphate ion transport	5.68667	0.0789336	0.160437	transport
GO:0006888	endoplasmic reticulum to Golgi vesicle-mediated transport	1.37394	0.17955	0.26364	vesicle-mediated transport
GO:0015804	neutral amino acid transport	3.79024	0.13239	0.232018	transport
GO:1902685	positive regulation of receptor localization to synapse	11.3731	0.0351973	0.0855155	biological_process
GO:0048752	semicircular canal morphogenesis	2.27105	0.397681	0.439111	biological_process
GO:0043406	positive regulation of MAP kinase activity	8.39012	1.55366e-09	7.88066e-08	biological_process
GO:0046836	glycolipid transport	3.7855	0.286755	0.342238	transport
GO:0009624	response to nematode	22.7544	0.0185924	0.0538621	biological_process
GO:0030322	stabilization of membrane potential	34.1611	0.00198757	0.0101541	biological_process
GO:0002063	chondrocyte development	3.79975	0.0353743	0.0855155	anatomical structure development
GO:0070050	neuron cellular homeostasis	5.06834	0.0168653	0.0538621	homeostatic process
GO:0016199	axon midline choice point recognition	22.7544	0.0185924	0.0538621	biological_process
GO:0045920	negative regulation of exocytosis	5.67886	0.223866	0.287473	biological_process
GO:0009953	dorsal/ventral pattern formation	4.13147	0.00117223	0.00711049	biological_process
GO:0098700	neurotransmitter loading into synaptic vesicle	5.67886	0.223866	0.287473	transport
GO:0014894	response to denervation involved in regulation of muscle adaptation	5.6945	0.0306831	0.0813777	biological_process
GO:1902463	protein localization to cell leading edge	5.67886	0.223866	0.287473	biological_process
GO:0001895	retina homeostasis	2.39779	0.110429	0.212157	homeostatic process
GO:0000722	telomere maintenance via recombination	3.2486	0.16145	0.238047	DNA metabolic process
GO:0000722	telomere maintenance via recombination	3.2486	0.16145	0.238047	homeostatic process
GO:0000722	telomere maintenance via recombination	3.2486	0.16145	0.238047	chromosome organization
GO:0032911	negative regulation of transforming growth factor beta1 production	7.58213	0.0555489	0.120909	biological_process
GO:1900454	positive regulation of long-term synaptic depression	11.3907	0.00877957	0.0323069	biological_process
GO:0050772	positive regulation of axonogenesis	2.71548	0.0543726	0.120909	biological_process
GO:0043067	regulation of programmed cell death	3.7855	0.286755	0.342238	biological_process
GO:1902523	positive regulation of protein K63-linked ubiquitination	3.7855	0.286755	0.342238	biological_process
GO:2000736	regulation of stem cell differentiation	2.27105	0.397681	0.439111	biological_process
GO:0042590	antigen processing and presentation of exogenous peptide antigen via MHC class I	2.83895	0.344556	0.392663	immune system process
GO:0001866	NK T cell proliferation	11.3554	0.155441	0.232018	immune system process
GO:0001866	NK T cell proliferation	11.3554	0.155441	0.232018	cell population proliferation
GO:1900168	positive regulation of glial cell-derived neurotrophic factor secretion	5.67886	0.223866	0.287473	biological_process
GO:0045600	positive regulation of fat cell differentiation	3.22432	0.00470211	0.0195126	biological_process
GO:0010765	positive regulation of sodium ion transport	7.62728	0.000729738	0.00472168	biological_process
GO:0008206	bile acid metabolic process	4.56109	0.0221312	0.0610919	lipid metabolic process
GO:0008206	bile acid metabolic process	4.56109	0.0221312	0.0610919	small molecule metabolic process
GO:0090128	regulation of synapse maturation	34.1611	0.00198757	0.0101541	biological_process
GO:0045744	negative regulation of G protein-coupled receptor signaling pathway	2.84208	0.191499	0.277385	biological_process
GO:0051712	positive regulation of killing of cells of other organism	5.68667	0.0789336	0.160437	biological_process
GO:0006091	generation of precursor metabolites and energy	3.44024	0.00328906	0.0154935	generation of precursor metabolites and energy
GO:2000225	negative regulation of testosterone biosynthetic process	11.3554	0.155441	0.232018	biological_process
GO:0006933	negative regulation of cell adhesion involved in substrate-bound cell migration	5.67886	0.223866	0.287473	biological_process
GO:1903614	negative regulation of protein tyrosine phosphatase activity	11.3554	0.155441	0.232018	biological_process
GO:0048514	blood vessel morphogenesis	10.7434	3.93191e-08	1.34561e-06	biological_process
GO:0045725	positive regulation of glycogen biosynthetic process	13.7336	8.932e-05	0.000919252	biological_process
GO:0016485	protein processing	4.21926	0.000298679	0.00238649	protein maturation
GO:0051490	negative regulation of filopodium assembly	11.3731	0.0351973	0.0855155	biological_process
GO:0045617	negative regulation of keratinocyte differentiation	7.58213	0.0555489	0.120909	biological_process
GO:0048488	synaptic vesicle endocytosis	9.23896	3.99584e-07	9.827e-06	vesicle-mediated transport
GO:0043280	positive regulation of cysteine-type endopeptidase activity involved in apoptotic process	3.95375	0.000468478	0.00341706	biological_process
GO:1900407	regulation of cellular response to oxidative stress	1.89245	0.446506	0.482887	biological_process
GO:0042474	middle ear morphogenesis	3.50721	0.0433871	0.102573	biological_process
GO:0060915	mesenchymal cell differentiation involved in lung development	11.3554	0.155441	0.232018	cell differentiation
GO:0048538	thymus development	4.32121	0.000134422	0.00132119	anatomical structure development
GO:0010718	positive regulation of epithelial to mesenchymal transition	5.32235	2.71033e-05	0.000338404	biological_process
GO:0010881	regulation of cardiac muscle contraction by regulation of the release of sequestered calcium ion	12.9365	1.90073e-06	3.78878e-05	signal transduction
GO:0051496	positive regulation of stress fiber assembly	6.40489	1.96649e-07	5.37098e-06	biological_process
GO:0042574	retinal metabolic process	19.0434	0.00015616	0.00146152	lipid metabolic process
GO:0035066	positive regulation of histone acetylation	2.27538	0.174495	0.256483	biological_process
GO:0036344	platelet morphogenesis	11.3554	0.155441	0.232018	cell morphogenesis
GO:0003143	embryonic heart tube morphogenesis	19.0434	0.00015616	0.00146152	biological_process
GO:0048814	regulation of dendrite morphogenesis	6.23856	0.00156811	0.00889064	biological_process
GO:0070474	positive regulation of uterine smooth muscle contraction	11.3731	0.0351973	0.0855155	biological_process
GO:0031424	keratinization	1.33594	0.462824	0.500153	biological_process
GO:0045714	regulation of low-density lipoprotein particle receptor biosynthetic process	11.3554	0.155441	0.232018	biological_process
GO:0030201	heparan sulfate proteoglycan metabolic process	11.3554	0.155441	0.232018	biological_process
GO:0010460	positive regulation of heart rate	6.23856	0.00156811	0.00889064	biological_process
GO:0060667	branch elongation involved in salivary gland morphogenesis	11.3554	0.155441	0.232018	growth
GO:0048010	vascular endothelial growth factor receptor signaling pathway	6.95576	2.11489e-07	5.6673e-06	signal transduction
GO:0060029	convergent extension involved in organogenesis	5.67886	0.223866	0.287473	biological_process
GO:0000082	G1/S transition of mitotic cell cycle	1.46241	0.172929	0.254774	biological_process
GO:0042832	defense response to protozoan	4.39134	0.0120786	0.0431833	response to stress
GO:0033762	response to glucagon	2.52596	0.222188	0.287473	biological_process
GO:0075044	positive regulation by symbiont of host autophagy	5.67886	0.223866	0.287473	symbiotic process
GO:0033631	cell-cell adhesion mediated by integrin	34.1611	0.00198757	0.0101541	cell adhesion
GO:0006297	nucleotide-excision repair, DNA gap filling	1.08083	0.566535	0.595033	DNA metabolic process
GO:0000226	microtubule cytoskeleton organization	2.6426	0.00245107	0.0119115	cytoskeleton organization
GO:0061041	regulation of wound healing	7.58213	0.0555489	0.120909	biological_process
GO:0071872	cellular response to epinephrine stimulus	11.4442	0.000166444	0.00152511	biological_process
GO:0009992	cellular water homeostasis	8.54276	0.0144471	0.0485071	homeostatic process
GO:0072193	ureter smooth muscle cell differentiation	11.3554	0.155441	0.232018	cell differentiation
GO:0035970	peptidyl-threonine dephosphorylation	1.41892	0.532622	0.560338	cellular protein modification process
GO:0045822	negative regulation of heart contraction	8.54276	0.0144471	0.0485071	biological_process
GO:0010825	positive regulation of centrosome duplication	5.67886	0.223866	0.287473	biological_process
GO:0035810	positive regulation of urine volume	9.80857	0.00028804	0.0023203	biological_process
GO:0038028	insulin receptor signaling pathway via phosphatidylinositol 3-kinase	5.67886	0.223866	0.287473	signal transduction
GO:0003404	optic vesicle morphogenesis	11.3554	0.155441	0.232018	biological_process
GO:0051602	response to electrical stimulus	2.47871	0.0712156	0.151982	biological_process
GO:0034101	erythrocyte homeostasis	4.27026	0.0533965	0.120909	immune system process
GO:0034101	erythrocyte homeostasis	4.27026	0.0533965	0.120909	homeostatic process
GO:0048680	positive regulation of axon regeneration	8.54276	0.0144471	0.0485071	biological_process
GO:0071048	nuclear retention of unspliced pre-mRNA at the site of transcription	11.3554	0.155441	0.232018	biological_process
GO:0001823	mesonephros development	9.52127	0.00104822	0.00652239	anatomical structure development
GO:0032287	peripheral nervous system myelin maintenance	15.2112	0.00122284	0.00711049	plasma membrane organization
GO:0061042	vascular wound healing	3.79024	0.13239	0.232018	anatomical structure formation involved in morphogenesis
GO:0006725	cellular aromatic compound metabolic process	3.7855	0.286755	0.342238	biological_process
GO:1903539	protein localization to postsynaptic membrane	5.67886	0.223866	0.287473	biological_process
GO:0010172	embryonic body morphogenesis	2.27105	0.397681	0.439111	biological_process
GO:0042311	vasodilation	3.56648	0.0234512	0.0642984	circulatory system process
GO:0048193	Golgi vesicle transport	0.872588	0.693827	0.709309	vesicle-mediated transport
GO:1903905	positive regulation of establishment of T cell polarity	11.3554	0.155441	0.232018	biological_process
GO:0085029	extracellular matrix assembly	1.41892	0.532622	0.560338	cellular component assembly
GO:0085029	extracellular matrix assembly	1.41892	0.532622	0.560338	extracellular matrix organization
GO:0045835	negative regulation of meiotic nuclear division	2.27105	0.397681	0.439111	biological_process
GO:0031346	positive regulation of cell projection organization	5.68667	0.0789336	0.160437	biological_process
GO:0008156	negative regulation of DNA replication	0.872588	0.693827	0.709309	biological_process
GO:0044344	cellular response to fibroblast growth factor stimulus	4.82751	0.000980826	0.00619808	biological_process
GO:0046881	positive regulation of follicle-stimulating hormone secretion	7.58213	0.0555489	0.120909	biological_process
GO:0014012	peripheral nervous system axon regeneration	2.83895	0.344556	0.392663	response to stress
GO:0014012	peripheral nervous system axon regeneration	2.83895	0.344556	0.392663	anatomical structure development
GO:0061903	positive regulation of 1-phosphatidylinositol-3-kinase activity	11.3554	0.155441	0.232018	biological_process
GO:0042632	cholesterol homeostasis	4.75465	1.09026e-06	2.36403e-05	homeostatic process
GO:0002089	lens morphogenesis in camera-type eye	2.84208	0.191499	0.277385	biological_process
GO:0060750	epithelial cell proliferation involved in mammary gland duct elongation	3.7855	0.286755	0.342238	cell population proliferation
GO:0070633	transepithelial transport	15.2112	0.00122284	0.00711049	transport
GO:0008593	regulation of Notch signaling pathway	8.02104	0.000208856	0.00176827	biological_process
GO:0002018	renin-angiotensin regulation of aldosterone production	5.67886	0.223866	0.287473	biological_process
GO:0009615	response to virus	2.84226	0.000652455	0.00439691	biological_process
GO:0016358	dendrite development	6.01894	1.04743e-05	0.000157838	anatomical structure development
GO:0001550	ovarian cumulus expansion	5.67886	0.223866	0.287473	growth
GO:0071787	endoplasmic reticulum tubular network formation	5.67886	0.223866	0.287473	cellular component assembly
GO:0042274	ribosomal small subunit biogenesis	0.59655	0.815774	0.826688	biological_process
GO:0005978	glycogen biosynthetic process	3.79975	0.0353743	0.0855155	biosynthetic process
GO:0005978	glycogen biosynthetic process	3.79975	0.0353743	0.0855155	carbohydrate metabolic process
GO:0005978	glycogen biosynthetic process	3.79975	0.0353743	0.0855155	generation of precursor metabolites and energy
GO:0006517	protein deglycosylation	2.27105	0.397681	0.439111	cellular protein modification process
GO:0070256	negative regulation of mucus secretion	11.3554	0.155441	0.232018	biological_process
GO:0055085	transmembrane transport	2.76557	9.95977e-08	2.99373e-06	transmembrane transport
GO:0001955	blood vessel maturation	11.4085	0.00228952	0.011155	developmental maturation
GO:0016079	synaptic vesicle exocytosis	2.84837	0.072975	0.15498	vesicle-mediated transport
GO:0048639	positive regulation of developmental growth	7.58213	0.0555489	0.120909	biological_process
GO:0003094	glomerular filtration	1.62182	0.49138	0.523739	biological_process
GO:0061136	regulation of proteasomal protein catabolic process	1.51448	0.405779	0.447097	biological_process
GO:0007512	adult heart development	11.4442	0.000166444	0.00152511	anatomical structure development
GO:0055070	copper ion homeostasis	3.7855	0.286755	0.342238	homeostatic process
GO:1904706	negative regulation of vascular smooth muscle cell proliferation	7.62728	0.000729738	0.00472168	biological_process
GO:0008652	cellular amino acid biosynthetic process	0.342746	0.943787	0.947624	biosynthetic process
GO:0008652	cellular amino acid biosynthetic process	0.342746	0.943787	0.947624	cellular amino acid metabolic process
GO:0035567	non-canonical Wnt signaling pathway	22.8296	0.000559929	0.00388818	signal transduction
GO:0072358	cardiovascular system development	6.34482	0.00370075	0.0171288	anatomical structure development
GO:0050873	brown fat cell differentiation	4.21728	0.0037146	0.0171288	cell differentiation
GO:0046676	negative regulation of insulin secretion	6.39074	3.86126e-05	0.000468714	biological_process
GO:0071479	cellular response to ionizing radiation	0.755598	0.744652	0.757985	biological_process
GO:0022604	regulation of cell morphogenesis	5.71856	0.00219312	0.0110453	biological_process
GO:0010961	cellular magnesium ion homeostasis	17.0848	0.00466975	0.0194278	homeostatic process
GO:0051246	regulation of protein metabolic process	7.60463	0.00602303	0.0238279	biological_process
GO:0006690	icosanoid metabolic process	5.68667	0.0789336	0.160437	small molecule metabolic process
GO:0051823	regulation of synapse structural plasticity	7.58213	0.0555489	0.120909	biological_process
GO:0008380	RNA splicing	0.902775	0.691081	0.709054	cellular nitrogen compound metabolic process
GO:0007028	cytoplasm organization	5.67886	0.223866	0.287473	biological_process
GO:0009912	auditory receptor cell fate commitment	22.7544	0.0185924	0.0538621	biological_process
GO:0046597	negative regulation of viral entry into host cell	5.06834	0.0168653	0.0538621	biological_process
GO:0021587	cerebellum morphogenesis	7.58213	0.0555489	0.120909	biological_process
GO:0032620	interleukin-17 production	2.83895	0.344556	0.392663	biological_process
GO:0043517	positive regulation of DNA damage response, signal transduction by p53 class mediator	3.2486	0.16145	0.238047	biological_process
GO:0015012	heparan sulfate proteoglycan biosynthetic process	4.27026	0.0533965	0.120909	biosynthetic process
GO:1905171	positive regulation of protein localization to phagocytic vesicle	11.3554	0.155441	0.232018	biological_process
GO:0032469	endoplasmic reticulum calcium ion homeostasis	2.06632	0.284331	0.342238	homeostatic process
GO:0098583	learned vocalization behavior	11.3554	0.155441	0.232018	nervous system process
GO:2000785	regulation of autophagosome assembly	4.27026	0.0533965	0.120909	biological_process
GO:0030200	heparan sulfate proteoglycan catabolic process	5.67886	0.223866	0.287473	catabolic process
GO:0001675	acrosome assembly	3.79499	0.0670421	0.143507	cellular component assembly
GO:0001675	acrosome assembly	3.79499	0.0670421	0.143507	anatomical structure formation involved in morphogenesis
GO:0030097	hemopoiesis	6.44151	1.03106e-09	5.57855e-08	anatomical structure development
GO:0031638	zymogen activation	6.51887	0.00886578	0.0323069	protein maturation
GO:0008065	establishment of blood-nerve barrier	3.7855	0.286755	0.342238	anatomical structure development
GO:0045053	protein retention in Golgi apparatus	5.67886	0.223866	0.287473	biological_process
GO:1904888	cranial skeletal system development	5.6945	0.0306831	0.0813777	anatomical structure development
GO:0010667	negative regulation of cardiac muscle cell apoptotic process	3.56648	0.0234512	0.0642984	biological_process
GO:0045606	positive regulation of epidermal cell differentiation	2.83895	0.344556	0.392663	biological_process
GO:0006954	inflammatory response	4.20138	1.87824e-15	4.63924e-13	response to stress
GO:0006284	base-excision repair	1.26199	0.442951	0.482887	DNA metabolic process
GO:0006284	base-excision repair	1.26199	0.442951	0.482887	response to stress
GO:0006882	cellular zinc ion homeostasis	2.84208	0.191499	0.277385	homeostatic process
GO:0061357	positive regulation of Wnt protein secretion	5.67886	0.223866	0.287473	biological_process
GO:0044782	cilium organization	2.84522	0.115988	0.221191	biological_process
GO:0060485	mesenchyme development	3.7855	0.286755	0.342238	anatomical structure development
GO:0061351	neural precursor cell proliferation	4.27026	0.0533965	0.120909	cell population proliferation
GO:0001963	synaptic transmission, dopaminergic	2.84208	0.191499	0.277385	cell-cell signaling
GO:0034622	cellular protein-containing complex assembly	1.26155	0.490118	0.523739	protein-containing complex assembly
GO:0046339	diacylglycerol metabolic process	2.83895	0.344556	0.392663	lipid metabolic process
GO:0071333	cellular response to glucose stimulus	5.19529	8.1546e-07	1.82387e-05	homeostatic process
GO:0010812	negative regulation of cell-substrate adhesion	31.7292	9.10251e-10	5.22337e-08	biological_process
GO:0006513	protein monoubiquitination	2.47871	0.0712156	0.151982	cellular protein modification process
GO:0003376	sphingosine-1-phosphate receptor signaling pathway	3.7855	0.286755	0.342238	signal transduction
GO:0009566	fertilization	6.01894	1.04743e-05	0.000157838	biological_process
GO:0035745	T-helper 2 cell cytokine production	5.67886	0.223866	0.287473	immune system process
GO:0060455	negative regulation of gastric acid secretion	2.27105	0.397681	0.439111	biological_process
GO:1905123	regulation of glucosylceramidase activity	11.3554	0.155441	0.232018	biological_process
GO:0043587	tongue morphogenesis	2.83895	0.344556	0.392663	biological_process
GO:0038093	Fc receptor signaling pathway	11.3731	0.0351973	0.0855155	signal transduction
GO:0042989	sequestering of actin monomers	5.67886	0.223866	0.287473	biological_process
GO:0060157	urinary bladder development	3.7855	0.286755	0.342238	anatomical structure development
GO:0060159	regulation of dopamine receptor signaling pathway	11.3731	0.0351973	0.0855155	biological_process
GO:0046548	retinal rod cell development	1.41892	0.532622	0.560338	anatomical structure development
GO:0045627	positive regulation of T-helper 1 cell differentiation	5.68667	0.0789336	0.160437	biological_process
GO:0003149	membranous septum morphogenesis	6.83382	0.0217417	0.060487	biological_process
GO:1904872	regulation of telomerase RNA localization to Cajal body	3.7855	0.286755	0.342238	biological_process
GO:1904717	regulation of AMPA glutamate receptor clustering	11.3554	0.155441	0.232018	biological_process
GO:0000915	actomyosin contractile ring assembly	2.83895	0.344556	0.392663	cellular component assembly
GO:0000915	actomyosin contractile ring assembly	2.83895	0.344556	0.392663	cytoskeleton organization
GO:0071222	cellular response to lipopolysaccharide	4.02104	9.13251e-09	3.70584e-07	biological_process
GO:0050663	cytokine secretion	3.2486	0.16145	0.238047	protein transport
GO:0043320	natural killer cell degranulation	2.83895	0.344556	0.392663	immune system process
GO:0043320	natural killer cell degranulation	2.83895	0.344556	0.392663	vesicle-mediated transport
GO:1902916	positive regulation of protein polyubiquitination	2.27105	0.397681	0.439111	biological_process
GO:1902023	L-arginine transport	11.3554	0.155441	0.232018	transport
GO:0048284	organelle fusion	11.3554	0.155441	0.232018	biological_process
GO:0045665	negative regulation of neuron differentiation	3.74692	0.000229728	0.00193346	biological_process
GO:0007603	phototransduction, visible light	3.7855	0.286755	0.342238	signal transduction
GO:1900006	positive regulation of dendrite development	5.71049	0.00518625	0.0211467	biological_process
GO:0030512	negative regulation of transforming growth factor beta receptor signaling pathway	4.63562	5.44782e-06	9.26408e-05	biological_process
GO:0045747	positive regulation of Notch signaling pathway	7.71947	2.10374e-07	5.6673e-06	biological_process
GO:0014910	regulation of smooth muscle cell migration	7.58213	0.0555489	0.120909	biological_process
GO:0046671	negative regulation of retinal cell programmed cell death	11.3554	0.155441	0.232018	biological_process
GO:0044346	fibroblast apoptotic process	5.67886	0.223866	0.287473	cell death
GO:0032722	positive regulation of chemokine production	6.86384	0.00108837	0.00666994	biological_process
GO:0006210	thymine catabolic process	5.67886	0.223866	0.287473	cellular nitrogen compound metabolic process
GO:0006210	thymine catabolic process	5.67886	0.223866	0.287473	catabolic process
GO:0006210	thymine catabolic process	5.67886	0.223866	0.287473	small molecule metabolic process
GO:0030032	lamellipodium assembly	9.05969	1.39752e-06	2.95141e-05	cellular component assembly
GO:0006259	DNA metabolic process	0.539578	0.844486	0.853349	DNA metabolic process
GO:0045214	sarcomere organization	10.0261	6.80111e-08	2.13465e-06	cytoskeleton organization
GO:2001260	regulation of semaphorin-plexin signaling pathway	11.3554	0.155441	0.232018	biological_process
GO:0007204	positive regulation of cytosolic calcium ion concentration	7.0431	1.22115e-12	1.36027e-10	homeostatic process
GO:0003221	right ventricular cardiac muscle tissue morphogenesis	11.3554	0.155441	0.232018	biological_process
GO:0043666	regulation of phosphoprotein phosphatase activity	1.82079	0.204414	0.287473	biological_process
GO:0002774	Fc receptor mediated inhibitory signaling pathway	11.3554	0.155441	0.232018	signal transduction
GO:1900744	regulation of p38MAPK cascade	5.68667	0.0789336	0.160437	biological_process
GO:0090280	positive regulation of calcium ion import	4.56109	0.0221312	0.0610919	biological_process
GO:0070757	interleukin-35-mediated signaling pathway	5.68667	0.0789336	0.160437	signal transduction
GO:1901509	regulation of endothelial tube morphogenesis	11.3731	0.0351973	0.0855155	biological_process
GO:0016553	base conversion or substitution editing	11.3554	0.155441	0.232018	cellular nitrogen compound metabolic process
GO:0050801	ion homeostasis	4.54896	0.104728	0.201887	homeostatic process
GO:1905146	lysosomal protein catabolic process	2.27105	0.397681	0.439111	catabolic process
GO:0051597	response to methylmercury	4.54896	0.104728	0.201887	biological_process
GO:0035333	Notch receptor processing, ligand-dependent	2.83895	0.344556	0.392663	biological_process
GO:0007431	salivary gland development	5.67886	0.223866	0.287473	anatomical structure development
GO:0072207	metanephric epithelium development	11.3731	0.0351973	0.0855155	anatomical structure development
GO:0042942	D-serine transport	5.67886	0.223866	0.287473	transport
GO:0019229	regulation of vasoconstriction	8.58157	0.000469763	0.00341706	circulatory system process
GO:0071726	cellular response to diacyl bacterial lipopeptide	22.7544	0.0185924	0.0538621	biological_process
GO:0060481	lobar bronchus epithelium development	11.3554	0.155441	0.232018	anatomical structure development
GO:0019886	antigen processing and presentation of exogenous peptide antigen via MHC class II	2.33571	0.0143619	0.0485071	immune system process
GO:0047484	regulation of response to osmotic stress	5.67886	0.223866	0.287473	biological_process
GO:0014070	response to organic cyclic compound	3.38211	1.28785e-06	2.78184e-05	biological_process
GO:0003105	negative regulation of glomerular filtration	22.7544	0.0185924	0.0538621	biological_process
GO:0097009	energy homeostasis	2.63451	0.040733	0.0979695	homeostatic process
GO:0050728	negative regulation of inflammatory response	4.94583	4.32162e-08	1.44418e-06	biological_process
GO:0097750	endosome membrane tubulation	11.3554	0.155441	0.232018	membrane organization
GO:0042438	melanin biosynthetic process	2.52596	0.222188	0.287473	biosynthetic process
GO:0042438	melanin biosynthetic process	2.52596	0.222188	0.287473	secondary metabolic process
GO:0060025	regulation of synaptic activity	22.7544	0.0185924	0.0538621	biological_process
GO:0060023	soft palate development	45.6754	0.000199451	0.00171679	anatomical structure development
GO:0060465	pharynx development	22.7544	0.0185924	0.0538621	anatomical structure development
GO:1900453	negative regulation of long-term synaptic depression	11.3554	0.155441	0.232018	biological_process
GO:0045668	negative regulation of osteoblast differentiation	3.39346	0.00584216	0.023656	biological_process
GO:0060005	vestibular reflex	5.67886	0.223866	0.287473	biological_process
GO:0015074	DNA integration	2.27105	0.397681	0.439111	DNA metabolic process
GO:0035305	negative regulation of dephosphorylation	11.3554	0.155441	0.232018	biological_process
GO:0046777	protein autophosphorylation	4.74222	2.88876e-09	1.35599e-07	cellular protein modification process
GO:0030335	positive regulation of cell migration	6.19043	2.07049e-20	1.30694e-17	biological_process
GO:0010917	negative regulation of mitochondrial membrane potential	1.41892	0.532622	0.560338	biological_process
GO:0051693	actin filament capping	11.3907	0.00877957	0.0323069	biological_process
GO:0006473	protein acetylation	1.13484	0.605358	0.627218	cellular protein modification process
GO:0014842	regulation of skeletal muscle satellite cell proliferation	17.0848	0.00466975	0.0194278	biological_process
GO:0006956	complement activation	6.34482	0.00370075	0.0171288	immune system process
GO:0009887	animal organ morphogenesis	6.72914	2.58014e-15	6.1074e-13	biological_process
GO:0045778	positive regulation of ossification	3.10441	0.098449	0.195624	biological_process
GO:0071875	adrenergic receptor signaling pathway	17.0848	0.00466975	0.0194278	signal transduction
GO:0008333	endosome to lysosome transport	1.72513	0.190561	0.277385	vesicle-mediated transport
GO:0008333	endosome to lysosome transport	1.72513	0.190561	0.277385	vacuolar transport
GO:0009312	oligosaccharide biosynthetic process	6.83382	0.0217417	0.060487	biosynthetic process
GO:0009312	oligosaccharide biosynthetic process	6.83382	0.0217417	0.060487	carbohydrate metabolic process
GO:0008585	female gonad development	6.55663	0.00020311	0.00173775	anatomical structure development
GO:0036289	peptidyl-serine autophosphorylation	5.6945	0.0306831	0.0813777	cellular protein modification process
GO:0050884	neuromuscular process controlling posture	9.80857	0.00028804	0.0023203	nervous system process
GO:0034219	carbohydrate transmembrane transport	11.3554	0.155441	0.232018	transmembrane transport
GO:0032782	bile acid secretion	2.27105	0.397681	0.439111	transport
GO:0034333	adherens junction assembly	1.2611	0.570524	0.595033	cell junction organization
GO:0034333	adherens junction assembly	1.2611	0.570524	0.595033	cellular component assembly
GO:0030901	midbrain development	6.39074	3.86126e-05	0.000468714	anatomical structure development
GO:0046835	carbohydrate phosphorylation	2.06632	0.284331	0.342238	carbohydrate metabolic process
GO:2001140	positive regulation of phospholipid transport	3.7855	0.286755	0.342238	biological_process
GO:0010907	positive regulation of glucose metabolic process	4.54896	0.104728	0.201887	biological_process
GO:0072307	regulation of metanephric nephron tubule epithelial cell differentiation	3.7855	0.286755	0.342238	biological_process
GO:0045987	positive regulation of smooth muscle contraction	3.50721	0.0433871	0.102573	biological_process
GO:0070593	dendrite self-avoidance	14.2832	0.000327968	0.00252123	biological_process
GO:0048592	eye morphogenesis	22.7544	0.0185924	0.0538621	biological_process
GO:0044255	cellular lipid metabolic process	0.872588	0.693827	0.709309	lipid metabolic process
GO:0071108	protein K48-linked deubiquitination	3.03881	0.0622011	0.134872	cellular protein modification process
GO:0030193	regulation of blood coagulation	8.16031	0.00167806	0.00923747	biological_process
GO:2000418	positive regulation of eosinophil migration	11.3554	0.155441	0.232018	biological_process
GO:1900273	positive regulation of long-term synaptic potentiation	4.90049	0.00398223	0.0177715	biological_process
GO:0000904	cell morphogenesis involved in differentiation	15.2112	0.00122284	0.00711049	cell morphogenesis
GO:0060716	labyrinthine layer blood vessel development	8.91325	0.000132015	0.00129979	anatomical structure development
GO:0099172	presynapse organization	11.3554	0.155441	0.232018	biological_process
GO:0008104	protein localization	3.03705	0.00052997	0.00382076	biological_process
GO:0001845	phagolysosome assembly	3.7855	0.286755	0.342238	cellular component assembly
GO:0046638	positive regulation of alpha-beta T cell differentiation	1.62182	0.49138	0.523739	biological_process
GO:0019227	neuronal action potential propagation	3.79024	0.13239	0.232018	nervous system process
GO:0002677	negative regulation of chronic inflammatory response	22.7544	0.0185924	0.0538621	biological_process
GO:1903281	positive regulation of calcium:sodium antiporter activity	11.3554	0.155441	0.232018	biological_process
GO:0007098	centrosome cycle	0.945256	0.622467	0.644358	biological_process
GO:0051881	regulation of mitochondrial membrane potential	2.00719	0.217182	0.287473	biological_process
GO:0042178	xenobiotic catabolic process	2.83895	0.344556	0.392663	catabolic process
GO:0032502	developmental process	4.07741	0.0153248	0.0511819	biological_process
GO:0071801	regulation of podosome assembly	22.7544	0.0185924	0.0538621	biological_process
GO:2000504	positive regulation of blood vessel remodeling	11.3554	0.155441	0.232018	biological_process
GO:0051321	meiotic cell cycle	0.397425	0.977802	0.980045	cell cycle
GO:0071803	positive regulation of podosome assembly	2.84208	0.191499	0.277385	biological_process
GO:0016331	morphogenesis of embryonic epithelium	22.9815	6.53561e-07	1.49713e-05	biological_process
GO:0014832	urinary bladder smooth muscle contraction	7.58213	0.0555489	0.120909	biological_process
GO:0086004	regulation of cardiac muscle cell contraction	20.0585	5.46289e-06	9.26408e-05	biological_process
GO:0006656	phosphatidylcholine biosynthetic process	2.5312	0.0971256	0.193876	biosynthetic process
GO:0006656	phosphatidylcholine biosynthetic process	2.5312	0.0971256	0.193876	lipid metabolic process
GO:0006182	cGMP biosynthetic process	11.3731	0.0351973	0.0855155	biosynthetic process
GO:0006182	cGMP biosynthetic process	11.3731	0.0351973	0.0855155	cellular nitrogen compound metabolic process
GO:0006182	cGMP biosynthetic process	11.3731	0.0351973	0.0855155	small molecule metabolic process
GO:0072498	embryonic skeletal joint development	7.58213	0.0555489	0.120909	anatomical structure development
GO:0007340	acrosome reaction	11.4621	4.57419e-05	0.000527098	biological_process
GO:0071670	smooth muscle cell chemotaxis	11.3554	0.155441	0.232018	cell motility
GO:0002933	lipid hydroxylation	34.1611	0.00198757	0.0101541	lipid metabolic process
GO:0071392	cellular response to estradiol stimulus	2.8547	0.0305894	0.0813777	biological_process
GO:0097368	establishment of Sertoli cell barrier	11.3731	0.0351973	0.0855155	anatomical structure development
GO:0032924	activin receptor signaling pathway	7.58213	0.0555489	0.120909	signal transduction
GO:1902306	negative regulation of sodium ion transmembrane transport	22.7544	0.0185924	0.0538621	biological_process
GO:0060740	prostate gland epithelium morphogenesis	15.2112	0.00122284	0.00711049	biological_process
GO:0002076	osteoblast development	5.71856	0.00219312	0.0110453	anatomical structure development
GO:0010841	positive regulation of circadian sleep/wake cycle, wakefulness	11.3554	0.155441	0.232018	biological_process
GO:0008277	regulation of G protein-coupled receptor signaling pathway	6.11751	0.000289578	0.0023203	biological_process
GO:2000331	regulation of terminal button organization	11.3554	0.155441	0.232018	biological_process
GO:1900745	positive regulation of p38MAPK cascade	2.5312	0.0971256	0.193876	biological_process
GO:0061337	cardiac conduction	15.047	3.04257e-09	1.39394e-07	biological_process
GO:0090009	primitive streak formation	14.2832	0.000327968	0.00252123	anatomical structure formation involved in morphogenesis
GO:0061049	cell growth involved in cardiac muscle cell development	9.12628	0.00385876	0.0173293	growth
GO:0045637	regulation of myeloid cell differentiation	9.52127	0.00104822	0.00652239	biological_process
GO:0007341	penetration of zona pellucida	2.27105	0.397681	0.439111	biological_process
GO:0070232	regulation of T cell apoptotic process	5.67886	0.223866	0.287473	biological_process
GO:0038111	interleukin-7-mediated signaling pathway	2.52596	0.222188	0.287473	signal transduction
GO:0046330	positive regulation of JNK cascade	7.94194	1.98527e-11	1.63454e-09	biological_process
GO:2001014	regulation of skeletal muscle cell differentiation	11.3731	0.0351973	0.0855155	biological_process
GO:0015825	L-serine transport	3.7855	0.286755	0.342238	transport
GO:1900275	negative regulation of phospholipase C activity	11.3554	0.155441	0.232018	biological_process
GO:0033499	galactose catabolic process via UDP-galactose	5.67886	0.223866	0.287473	carbohydrate metabolic process
GO:0033499	galactose catabolic process via UDP-galactose	5.67886	0.223866	0.287473	catabolic process
GO:0033499	galactose catabolic process via UDP-galactose	5.67886	0.223866	0.287473	small molecule metabolic process
GO:0071480	cellular response to gamma radiation	1.42035	0.375838	0.426556	biological_process
GO:1902074	response to salt	3.7855	0.286755	0.342238	biological_process
GO:0042976	activation of Janus kinase activity	3.7855	0.286755	0.342238	cellular protein modification process
GO:0090080	positive regulation of MAPKKK cascade by fibroblast growth factor receptor signaling pathway	5.67886	0.223866	0.287473	signal transduction
GO:0090201	negative regulation of release of cytochrome c from mitochondria	3.50721	0.0433871	0.102573	biological_process
GO:0098693	regulation of synaptic vesicle cycle	5.68667	0.0789336	0.160437	biological_process
GO:0070384	Harderian gland development	22.7544	0.0185924	0.0538621	anatomical structure development
GO:0055059	asymmetric neuroblast division	22.7544	0.0185924	0.0538621	cell division
GO:0001938	positive regulation of endothelial cell proliferation	3.28756	0.00103361	0.00651714	biological_process
GO:0070563	negative regulation of vitamin D receptor signaling pathway	11.3554	0.155441	0.232018	biological_process
GO:1990089	response to nerve growth factor	11.3554	0.155441	0.232018	biological_process
GO:0032515	negative regulation of phosphoprotein phosphatase activity	0.647224	0.813561	0.824887	biological_process
GO:0002270	plasmacytoid dendritic cell activation	11.3554	0.155441	0.232018	immune system process
GO:0010466	negative regulation of peptidase activity	2.86108	0.0133535	0.0468569	biological_process
GO:0001913	T cell mediated cytotoxicity	1.89245	0.446506	0.482887	immune system process
GO:0001916	positive regulation of T cell mediated cytotoxicity	0.945442	0.66679	0.684874	biological_process
GO:1904504	positive regulation of lipophagy	2.83895	0.344556	0.392663	biological_process
GO:2000729	positive regulation of mesenchymal cell proliferation involved in ureter development	11.3554	0.155441	0.232018	biological_process
GO:0051560	mitochondrial calcium ion homeostasis	2.84208	0.191499	0.277385	homeostatic process
GO:0045630	positive regulation of T-helper 2 cell differentiation	8.54276	0.0144471	0.0485071	biological_process
GO:0062009	secondary palate development	9.12628	0.00385876	0.0173293	anatomical structure development
GO:0003402	planar cell polarity pathway involved in axis elongation	22.7544	0.0185924	0.0538621	signal transduction
GO:0043117	positive regulation of vascular permeability	1.41892	0.532622	0.560338	circulatory system process
GO:0050968	detection of chemical stimulus involved in sensory perception of pain	11.3554	0.155441	0.232018	biological_process
GO:0031291	Ran protein signal transduction	5.67886	0.223866	0.287473	signal transduction
GO:0030225	macrophage differentiation	7.06081	0.000139019	0.00135003	cell differentiation
GO:0002318	myeloid progenitor cell differentiation	11.3731	0.0351973	0.0855155	cell differentiation
GO:2000329	negative regulation of T-helper 17 cell lineage commitment	11.3554	0.155441	0.232018	biological_process
GO:0016441	posttranscriptional gene silencing	11.3554	0.155441	0.232018	biological_process
GO:0043508	negative regulation of JUN kinase activity	2.06632	0.284331	0.342238	biological_process
GO:0002669	positive regulation of T cell anergy	22.7544	0.0185924	0.0538621	biological_process
GO:0035054	embryonic heart tube anterior/posterior pattern specification	5.67886	0.223866	0.287473	biological_process
GO:1901016	regulation of potassium ion transmembrane transporter activity	17.0848	0.00466975	0.0194278	biological_process
GO:1902358	sulfate transmembrane transport	5.68667	0.0789336	0.160437	transmembrane transport
GO:0031069	hair follicle morphogenesis	3.60856	0.0128624	0.0451895	biological_process
GO:0003073	regulation of systemic arterial blood pressure	7.1396	0.00254682	0.0121482	biological_process
GO:0003344	pericardium morphogenesis	28.545	6.27456e-05	0.000689474	biological_process
GO:0002088	lens development in camera-type eye	6.76868	2.67412e-05	0.000337573	anatomical structure development
GO:0043535	regulation of blood vessel endothelial cell migration	7.58213	0.0555489	0.120909	biological_process
GO:0010033	response to organic substance	4.94583	4.32162e-08	1.44418e-06	biological_process
GO:1904059	regulation of locomotor rhythm	5.67886	0.223866	0.287473	biological_process
GO:0043507	positive regulation of JUN kinase activity	5.44	0.00023965	0.0019992	biological_process
GO:0036499	PERK-mediated unfolded protein response	2.27321	0.253218	0.322902	response to stress
GO:0036499	PERK-mediated unfolded protein response	2.27321	0.253218	0.322902	signal transduction
GO:0007032	endosome organization	2.47871	0.0712156	0.151982	biological_process
GO:1900747	negative regulation of vascular endothelial growth factor signaling pathway	3.2486	0.16145	0.238047	biological_process
GO:1905907	negative regulation of amyloid fibril formation	3.7855	0.286755	0.342238	biological_process
GO:0008150	biological_process	1.52018	0.0096884	0.0351243	biological_process
GO:0048864	stem cell development	17.0848	0.00466975	0.0194278	anatomical structure development
GO:0040037	negative regulation of fibroblast growth factor receptor signaling pathway	2.84208	0.191499	0.277385	biological_process
GO:0030643	cellular phosphate ion homeostasis	2.27105	0.397681	0.439111	homeostatic process
GO:0002009	morphogenesis of an epithelium	6.86384	0.00108837	0.00666994	biological_process
GO:0014063	negative regulation of serotonin secretion	34.1611	0.00198757	0.0101541	biological_process
GO:0097638	L-arginine import across plasma membrane	22.7544	0.0185924	0.0538621	transmembrane transport
GO:0061419	positive regulation of transcription from RNA polymerase II promoter in response to hypoxia	5.68667	0.0789336	0.160437	response to stress
GO:0021853	cerebral cortex GABAergic interneuron migration	5.68667	0.0789336	0.160437	cell motility
GO:0019373	epoxygenase P450 pathway	11.3731	0.0351973	0.0855155	lipid metabolic process
GO:0019373	epoxygenase P450 pathway	11.3731	0.0351973	0.0855155	small molecule metabolic process
GO:0010951	negative regulation of endopeptidase activity	3.74692	0.000229728	0.00193346	biological_process
GO:0061074	regulation of neural retina development	34.1611	0.00198757	0.0101541	biological_process
GO:0045732	positive regulation of protein catabolic process	2.8675	0.00595991	0.0238279	biological_process
GO:1902043	positive regulation of extrinsic apoptotic signaling pathway via death domain receptors	2.84208	0.191499	0.277385	biological_process
GO:0001775	cell activation	5.6945	0.0306831	0.0813777	biological_process
GO:0003169	coronary vein morphogenesis	11.3554	0.155441	0.232018	biological_process
GO:0048793	pronephros development	7.58213	0.0555489	0.120909	anatomical structure development
GO:0030516	regulation of axon extension	8.58157	0.000469763	0.00341706	biological_process
GO:0071864	positive regulation of cell proliferation in bone marrow	5.68667	0.0789336	0.160437	biological_process
GO:0051593	response to folic acid	3.2486	0.16145	0.238047	biological_process
GO:0006807	nitrogen compound metabolic process	3.25628	0.0523324	0.120909	biological_process
GO:0051898	negative regulation of protein kinase B signaling	4.52169	0.000183944	0.00167466	biological_process
GO:0010629	negative regulation of gene expression	4.16328	1.31263e-14	2.5714e-12	biological_process
GO:0008064	regulation of actin polymerization or depolymerization	1.89245	0.446506	0.482887	biological_process
GO:0035904	aorta development	11.5345	2.77259e-07	6.9695e-06	anatomical structure development
GO:0099527	postsynapse to nucleus signaling pathway	7.58213	0.0555489	0.120909	signal transduction
GO:0000467	exonucleolytic trimming to generate mature 3'-end of 5.8S rRNA from tricistronic rRNA transcript (SSU-rRNA, 5.8S rRNA, LSU-rRNA)	1.89245	0.446506	0.482887	cellular nitrogen compound metabolic process
GO:0050905	neuromuscular process	2.84837	0.072975	0.15498	nervous system process
GO:0070372	regulation of ERK1 and ERK2 cascade	10.5723	4.92829e-07	1.18134e-05	biological_process
GO:0006337	nucleosome disassembly	2.06632	0.284331	0.342238	biological_process
GO:0051702	interaction with symbiont	7.58213	0.0555489	0.120909	biological_process
GO:0002327	immature B cell differentiation	3.7855	0.286755	0.342238	immune system process
GO:0002327	immature B cell differentiation	3.7855	0.286755	0.342238	cell differentiation
GO:0034982	mitochondrial protein processing	2.83895	0.344556	0.392663	protein maturation
GO:0017158	regulation of calcium ion-dependent exocytosis	11.3731	0.0351973	0.0855155	biological_process
GO:0060575	intestinal epithelial cell differentiation	5.68667	0.0789336	0.160437	cell differentiation
GO:0006220	pyrimidine nucleotide metabolic process	2.83895	0.344556	0.392663	cellular nitrogen compound metabolic process
GO:0006220	pyrimidine nucleotide metabolic process	2.83895	0.344556	0.392663	small molecule metabolic process
GO:0060363	cranial suture morphogenesis	2.83895	0.344556	0.392663	biological_process
GO:0043353	enucleate erythrocyte differentiation	2.83895	0.344556	0.392663	cell differentiation
GO:1904355	positive regulation of telomere capping	1.74796	0.345976	0.393492	biological_process
GO:0032959	inositol trisphosphate biosynthetic process	11.3554	0.155441	0.232018	biosynthetic process
GO:0032959	inositol trisphosphate biosynthetic process	11.3554	0.155441	0.232018	small molecule metabolic process
GO:1903027	regulation of opsonization	11.3554	0.155441	0.232018	biological_process
GO:0043154	negative regulation of cysteine-type endopeptidase activity involved in apoptotic process	5.26795	1.59885e-07	4.54153e-06	biological_process
GO:1902044	regulation of Fas signaling pathway	11.3554	0.155441	0.232018	biological_process
GO:1905684	regulation of plasma membrane repair	22.7544	0.0185924	0.0538621	biological_process
GO:0070286	axonemal dynein complex assembly	1.13484	0.605358	0.627218	protein-containing complex assembly
GO:0090362	positive regulation of platelet-derived growth factor production	11.3554	0.155441	0.232018	biological_process
GO:0060315	negative regulation of ryanodine-sensitive calcium-release channel activity	3.2486	0.16145	0.238047	biological_process
GO:0006796	phosphate-containing compound metabolic process	8.58157	0.000469763	0.00341706	biological_process
GO:0001708	cell fate specification	4.56109	0.0221312	0.0610919	biological_process
GO:0044242	cellular lipid catabolic process	3.7855	0.286755	0.342238	catabolic process
GO:0044242	cellular lipid catabolic process	3.7855	0.286755	0.342238	lipid metabolic process
GO:0045647	negative regulation of erythrocyte differentiation	4.54896	0.104728	0.201887	biological_process
GO:0038154	interleukin-11-mediated signaling pathway	11.3554	0.155441	0.232018	signal transduction
GO:0031398	positive regulation of protein ubiquitination	1.90319	0.0799888	0.162466	biological_process
GO:2000773	negative regulation of cellular senescence	3.03881	0.0622011	0.134872	biological_process
GO:0090045	positive regulation of deacetylase activity	11.3554	0.155441	0.232018	biological_process
GO:0018243	protein O-linked glycosylation via threonine	11.3554	0.155441	0.232018	cellular protein modification process
GO:0009642	response to light intensity	7.58213	0.0555489	0.120909	biological_process
GO:0006068	ethanol catabolic process	11.3731	0.0351973	0.0855155	catabolic process
GO:0006068	ethanol catabolic process	11.3731	0.0351973	0.0855155	small molecule metabolic process
GO:0001839	neural plate morphogenesis	5.67886	0.223866	0.287473	biological_process
GO:0032008	positive regulation of TOR signaling	0.809815	0.711475	0.726697	biological_process
GO:0002448	mast cell mediated immunity	11.3554	0.155441	0.232018	immune system process
GO:0002437	inflammatory response to antigenic stimulus	3.41526	0.0820952	0.164916	immune system process
GO:0002437	inflammatory response to antigenic stimulus	3.41526	0.0820952	0.164916	response to stress
GO:1904354	negative regulation of telomere capping	2.83895	0.344556	0.392663	biological_process
GO:0090150	establishment of protein localization to membrane	4.27026	0.0533965	0.120909	biological_process
GO:0061833	protein localization to tricellular tight junction	11.3554	0.155441	0.232018	biological_process
GO:2000860	positive regulation of aldosterone secretion	11.3554	0.155441	0.232018	biological_process
GO:0034112	positive regulation of homotypic cell-cell adhesion	2.83895	0.344556	0.392663	biological_process
GO:0035767	endothelial cell chemotaxis	19.0434	0.00015616	0.00146152	cell motility
GO:0019882	antigen processing and presentation	3.80933	0.0104749	0.0377109	immune system process
GO:0050775	positive regulation of dendrite morphogenesis	4.75771	0.0093326	0.033856	biological_process
GO:0021953	central nervous system neuron differentiation	5.6945	0.0306831	0.0813777	cell differentiation
GO:0097084	vascular smooth muscle cell development	1.89245	0.446506	0.482887	anatomical structure development
GO:0046135	pyrimidine nucleoside catabolic process	1.62182	0.49138	0.523739	nucleobase-containing compound catabolic process
GO:0046135	pyrimidine nucleoside catabolic process	1.62182	0.49138	0.523739	small molecule metabolic process
GO:0060489	planar dichotomous subdivision of terminal units involved in lung branching morphogenesis	11.3554	0.155441	0.232018	biological_process
GO:0060841	venous blood vessel development	5.67886	0.223866	0.287473	anatomical structure development
GO:0010628	positive regulation of gene expression	4.92556	7.09037e-27	6.7134e-24	biological_process
GO:0046849	bone remodeling	9.80857	0.00028804	0.0023203	biological_process
GO:0009306	protein secretion	2.37512	0.080593	0.163517	protein transport
GO:0010387	COP9 signalosome assembly	3.7855	0.286755	0.342238	protein-containing complex assembly
GO:0034720	histone H3-K4 demethylation	5.67886	0.223866	0.287473	cellular protein modification process
GO:0090344	negative regulation of cell aging	2.83895	0.344556	0.392663	biological_process
GO:2000635	negative regulation of primary miRNA processing	5.67886	0.223866	0.287473	biological_process
GO:0031622	positive regulation of fever generation	2.83895	0.344556	0.392663	biological_process
GO:0042074	cell migration involved in gastrulation	3.79024	0.13239	0.232018	cell motility
GO:0090385	phagosome-lysosome fusion	3.2486	0.16145	0.238047	membrane organization
GO:0061055	myotome development	11.3554	0.155441	0.232018	anatomical structure development
GO:0098885	modification of postsynaptic actin cytoskeleton	5.67886	0.223866	0.287473	biological_process
GO:0006826	iron ion transport	2.27321	0.253218	0.322902	transport
GO:0070315	G1 to G0 transition involved in cell differentiation	22.7544	0.0185924	0.0538621	biological_process
GO:0060017	parathyroid gland development	15.2112	0.00122284	0.00711049	anatomical structure development
GO:2000116	regulation of cysteine-type endopeptidase activity	11.3554	0.155441	0.232018	biological_process
GO:0048013	ephrin receptor signaling pathway	4.96164	5.50661e-06	9.28281e-05	signal transduction
GO:0010159	specification of animal organ position	5.67886	0.223866	0.287473	biological_process
GO:2000772	regulation of cellular senescence	3.41526	0.0820952	0.164916	biological_process
GO:1905395	response to flavonoid	11.3554	0.155441	0.232018	biological_process
GO:2000347	positive regulation of hepatocyte proliferation	6.83382	0.0217417	0.060487	biological_process
GO:0030177	positive regulation of Wnt signaling pathway	3.20234	0.0124406	0.0439647	biological_process
GO:0031283	negative regulation of guanylate cyclase activity	5.67886	0.223866	0.287473	biological_process
GO:0086098	angiotensin-activated signaling pathway involved in heart process	11.3554	0.155441	0.232018	signal transduction
GO:0030030	cell projection organization	1.57653	0.0556386	0.121058	biological_process
GO:0031444	slow-twitch skeletal muscle fiber contraction	11.3554	0.155441	0.232018	biological_process
GO:0036343	psychomotor behavior	11.3731	0.0351973	0.0855155	biological_process
GO:0006511	ubiquitin-dependent protein catabolic process	1.45138	0.0776072	0.160437	catabolic process
GO:0010764	negative regulation of fibroblast migration	1.89245	0.446506	0.482887	biological_process
GO:0072576	liver morphogenesis	11.3554	0.155441	0.232018	biological_process
GO:0043276	anoikis	6.51887	0.00886578	0.0323069	cell death
GO:0031340	positive regulation of vesicle fusion	17.0848	0.00466975	0.0194278	biological_process
GO:1990418	response to insulin-like growth factor stimulus	22.7544	0.0185924	0.0538621	biological_process
GO:0001783	B cell apoptotic process	4.54896	0.104728	0.201887	cell death
GO:0007163	establishment or maintenance of cell polarity	6.11751	0.000289578	0.0023203	biological_process
GO:0048103	somatic stem cell division	9.12628	0.00385876	0.0173293	cell division
GO:0072540	T-helper 17 cell lineage commitment	11.3907	0.00877957	0.0323069	biological_process
GO:0006955	immune response	5.46062	6.28553e-18	2.55058e-15	immune system process
GO:0033133	positive regulation of glucokinase activity	2.83895	0.344556	0.392663	biological_process
GO:0016032	viral process	3.13512	4.26683e-16	1.15428e-13	symbiotic process
GO:0110090	positive regulation of hippocampal neuron apoptotic process	11.3554	0.155441	0.232018	biological_process
GO:0002922	positive regulation of humoral immune response	3.7855	0.286755	0.342238	biological_process
GO:0061371	determination of heart left/right asymmetry	7.58213	0.0555489	0.120909	biological_process
GO:0046323	glucose import	4.54896	0.104728	0.201887	transmembrane transport
GO:0001779	natural killer cell differentiation	11.4263	0.000612357	0.00413159	immune system process
GO:0001779	natural killer cell differentiation	11.4263	0.000612357	0.00413159	cell differentiation
GO:0038165	oncostatin-M-mediated signaling pathway	2.83895	0.344556	0.392663	signal transduction
GO:0016525	negative regulation of angiogenesis	4.75696	2.83399e-07	7.09246e-06	biological_process
GO:0032147	activation of protein kinase activity	5.30126	1.37669e-06	2.95132e-05	biological_process
GO:0071391	cellular response to estrogen stimulus	1.51448	0.405779	0.447097	biological_process
GO:2000641	regulation of early endosome to late endosome transport	2.83895	0.344556	0.392663	biological_process
GO:0097400	interleukin-17-mediated signaling pathway	2.83895	0.344556	0.392663	signal transduction
GO:0051276	chromosome organization	0.435475	0.898206	0.904735	chromosome organization
GO:0090161	Golgi ribbon formation	0.872588	0.693827	0.709309	biological_process
GO:0045576	mast cell activation	1.89245	0.446506	0.482887	immune system process
GO:0060487	lung epithelial cell differentiation	5.68667	0.0789336	0.160437	cell differentiation
GO:0006401	RNA catabolic process	0.539578	0.844486	0.853349	nucleobase-containing compound catabolic process
GO:0120197	mucociliary clearance	11.3554	0.155441	0.232018	transport
GO:0032534	regulation of microvillus assembly	7.58213	0.0555489	0.120909	biological_process
GO:0038158	granulocyte colony-stimulating factor signaling pathway	11.3554	0.155441	0.232018	signal transduction
GO:0009952	anterior/posterior pattern specification	4.48282	4.045e-06	7.29512e-05	biological_process
GO:0006979	response to oxidative stress	2.14167	0.00752743	0.0292099	response to stress
GO:0002322	B cell proliferation involved in immune response	17.0848	0.00466975	0.0194278	immune system process
GO:0002322	B cell proliferation involved in immune response	17.0848	0.00466975	0.0194278	cell population proliferation
GO:0033563	dorsal/ventral axon guidance	5.67886	0.223866	0.287473	biological_process
GO:0034644	cellular response to UV	2.28634	0.0371815	0.0897316	biological_process
GO:0001667	ameboidal-type cell migration	4.54896	0.104728	0.201887	cell motility
GO:0009314	response to radiation	3.20234	0.0124406	0.0439647	biological_process
GO:0016567	protein ubiquitination	1.17459	0.233434	0.299692	cellular protein modification process
GO:1904358	positive regulation of telomere maintenance via telomere lengthening	2.83895	0.344556	0.392663	biological_process
GO:0005980	glycogen catabolic process	4.27026	0.0533965	0.120909	catabolic process
GO:0005980	glycogen catabolic process	4.27026	0.0533965	0.120909	generation of precursor metabolites and energy
GO:0005980	glycogen catabolic process	4.27026	0.0533965	0.120909	carbohydrate metabolic process
GO:0042475	odontogenesis of dentin-containing tooth	5.98592	1.72859e-07	4.83751e-06	biological_process
GO:0021554	optic nerve development	14.2832	0.000327968	0.00252123	anatomical structure development
GO:0042053	regulation of dopamine metabolic process	15.2112	0.00122284	0.00711049	biological_process
GO:0032689	negative regulation of interferon-gamma production	6.08124	0.000125601	0.00125845	biological_process
GO:0060536	cartilage morphogenesis	17.0848	0.00466975	0.0194278	biological_process
GO:0000086	G2/M transition of mitotic cell cycle	2.01767	0.00989403	0.0358013	biological_process
GO:2000020	positive regulation of male gonad development	1.89245	0.446506	0.482887	biological_process
GO:0007422	peripheral nervous system development	10.2037	2.22425e-05	0.000288492	anatomical structure development
GO:2000491	positive regulation of hepatic stellate cell activation	11.3731	0.0351973	0.0855155	biological_process
GO:0071549	cellular response to dexamethasone stimulus	2.37512	0.080593	0.163517	biological_process
GO:0048598	embryonic morphogenesis	7.29105	0.000318083	0.00251675	biological_process
GO:2000647	negative regulation of stem cell proliferation	11.3731	0.0351973	0.0855155	biological_process
GO:0120041	positive regulation of macrophage proliferation	11.3731	0.0351973	0.0855155	biological_process
GO:0050767	regulation of neurogenesis	4.21728	0.0037146	0.0171288	biological_process
GO:0002548	monocyte chemotaxis	7.62728	0.000729738	0.00472168	immune system process
GO:0002548	monocyte chemotaxis	7.62728	0.000729738	0.00472168	cell motility
GO:1903285	positive regulation of hydrogen peroxide catabolic process	11.3554	0.155441	0.232018	biological_process
GO:0070358	actin polymerization-dependent cell motility	1.89245	0.446506	0.482887	cell motility
GO:0032465	regulation of cytokinesis	4.49168	0.000725659	0.00472168	biological_process
GO:0098781	ncRNA transcription	11.3554	0.155441	0.232018	cellular nitrogen compound metabolic process
GO:0098781	ncRNA transcription	11.3554	0.155441	0.232018	biosynthetic process
GO:1904383	response to sodium phosphate	22.7544	0.0185924	0.0538621	biological_process
GO:0014066	regulation of phosphatidylinositol 3-kinase signaling	6.34482	0.00370075	0.0171288	biological_process
GO:0035735	intraciliary transport involved in cilium assembly	1.62501	0.258011	0.328793	protein transport
GO:0035735	intraciliary transport involved in cilium assembly	1.62501	0.258011	0.328793	cytoskeleton-dependent intracellular transport
GO:0007229	integrin-mediated signaling pathway	7.30142	1.15107e-09	6.16906e-08	signal transduction
GO:2001237	negative regulation of extrinsic apoptotic signaling pathway	4.30405	0.000927342	0.00594608	biological_process
GO:0008643	carbohydrate transport	2.13291	0.195551	0.282749	transport
GO:0051725	protein de-ADP-ribosylation	11.3554	0.155441	0.232018	cellular protein modification process
GO:0050900	leukocyte migration	7.0431	1.22115e-12	1.36027e-10	immune system process
GO:0050900	leukocyte migration	7.0431	1.22115e-12	1.36027e-10	cell motility
GO:0034140	negative regulation of toll-like receptor 3 signaling pathway	22.7544	0.0185924	0.0538621	biological_process
GO:1990410	adrenomedullin receptor signaling pathway	5.67886	0.223866	0.287473	signal transduction
GO:0097435	supramolecular fiber organization	9.52127	0.00104822	0.00652239	biological_process
GO:0006518	peptide metabolic process	4.54896	0.104728	0.201887	cellular nitrogen compound metabolic process
GO:0051901	positive regulation of mitochondrial depolarization	1.41892	0.532622	0.560338	homeostatic process
GO:0014034	neural crest cell fate commitment	11.3554	0.155441	0.232018	biological_process
GO:1900186	negative regulation of clathrin-dependent endocytosis	11.3731	0.0351973	0.0855155	biological_process
GO:0010288	response to lead ion	0.629785	0.799492	0.811635	biological_process
GO:0070986	left/right axis specification	5.06834	0.0168653	0.0538621	biological_process
GO:2000334	positive regulation of blood microparticle formation	11.3554	0.155441	0.232018	biological_process
GO:1902595	regulation of DNA replication origin binding	11.3554	0.155441	0.232018	biological_process
GO:0051443	positive regulation of ubiquitin-protein transferase activity	1.62288	0.376174	0.426556	biological_process
GO:0048842	positive regulation of axon extension involved in axon guidance	8.54276	0.0144471	0.0485071	biological_process
GO:0097647	amylin receptor signaling pathway	2.83895	0.344556	0.392663	signal transduction
GO:0071499	cellular response to laminar fluid shear stress	2.27105	0.397681	0.439111	response to stress
GO:0003203	endocardial cushion morphogenesis	8.16031	0.00167806	0.00923747	biological_process
GO:0071221	cellular response to bacterial lipopeptide	22.7544	0.0185924	0.0538621	biological_process
GO:0015014	heparan sulfate proteoglycan biosynthetic process, polysaccharide chain biosynthetic process	3.7855	0.286755	0.342238	biosynthetic process
GO:0015014	heparan sulfate proteoglycan biosynthetic process, polysaccharide chain biosynthetic process	3.7855	0.286755	0.342238	carbohydrate metabolic process
GO:0060019	radial glial cell differentiation	2.83895	0.344556	0.392663	cell differentiation
GO:0001921	positive regulation of receptor recycling	5.70244	0.0124596	0.0439647	biological_process
GO:0060768	regulation of epithelial cell proliferation involved in prostate gland development	11.3554	0.155441	0.232018	biological_process
GO:0051573	negative regulation of histone H3-K9 methylation	2.27105	0.397681	0.439111	biological_process
GO:0051491	positive regulation of filopodium assembly	9.75785	8.43814e-07	1.87254e-05	biological_process
GO:1990079	cartilage homeostasis	11.3554	0.155441	0.232018	homeostatic process
GO:0019276	UDP-N-acetylgalactosamine metabolic process	5.67886	0.223866	0.287473	cellular nitrogen compound metabolic process
GO:0019276	UDP-N-acetylgalactosamine metabolic process	5.67886	0.223866	0.287473	small molecule metabolic process
GO:0070345	negative regulation of fat cell proliferation	3.7855	0.286755	0.342238	biological_process
GO:0045454	cell redox homeostasis	0.640472	0.843077	0.852532	homeostatic process
GO:0071467	cellular response to pH	4.54896	0.104728	0.201887	biological_process
GO:0046533	negative regulation of photoreceptor cell differentiation	3.7855	0.286755	0.342238	biological_process
GO:0061037	negative regulation of cartilage development	17.0848	0.00466975	0.0194278	biological_process
GO:0048715	negative regulation of oligodendrocyte differentiation	6.51887	0.00886578	0.0323069	biological_process
GO:0003274	endocardial cushion fusion	22.7544	0.0185924	0.0538621	cell adhesion
GO:0070886	positive regulation of calcineurin-NFAT signaling cascade	3.10441	0.098449	0.195624	biological_process
GO:0055092	sterol homeostasis	2.83895	0.344556	0.392663	homeostatic process
GO:0042953	lipoprotein transport	8.16031	0.00167806	0.00923747	protein transport
GO:0006635	fatty acid beta-oxidation	0.972407	0.604566	0.627218	catabolic process
GO:0006635	fatty acid beta-oxidation	0.972407	0.604566	0.627218	lipid metabolic process
GO:0006635	fatty acid beta-oxidation	0.972407	0.604566	0.627218	small molecule metabolic process
GO:0005975	carbohydrate metabolic process	2.85348	3.42986e-05	0.000425437	carbohydrate metabolic process
GO:0033627	cell adhesion mediated by integrin	6.83382	0.0217417	0.060487	cell adhesion
GO:0033189	response to vitamin A	7.29105	0.000318083	0.00251675	biological_process
GO:0048295	positive regulation of isotype switching to IgE isotypes	11.3554	0.155441	0.232018	biological_process
GO:0035094	response to nicotine	5.39681	0.000552389	0.00388818	biological_process
GO:0043547	positive regulation of GTPase activity	4.27052	2.86553e-12	2.95983e-10	biological_process
GO:0046651	lymphocyte proliferation	2.83895	0.344556	0.392663	immune system process
GO:0046651	lymphocyte proliferation	2.83895	0.344556	0.392663	cell population proliferation
GO:1904861	excitatory synapse assembly	11.3907	0.00877957	0.0323069	cellular component assembly
GO:0018393	internal peptidyl-lysine acetylation	2.27105	0.397681	0.439111	cellular protein modification process
GO:0043009	chordate embryonic development	11.3731	0.0351973	0.0855155	embryo development
GO:0072061	inner medullary collecting duct development	22.7544	0.0185924	0.0538621	anatomical structure development
GO:0042421	norepinephrine biosynthetic process	3.7855	0.286755	0.342238	biosynthetic process
GO:0043087	regulation of GTPase activity	4.14676	5.53535e-05	0.000627671	biological_process
GO:0007623	circadian rhythm	2.68703	0.00214908	0.0109203	biological_process
GO:0035426	extracellular matrix-cell signaling	22.7544	0.0185924	0.0538621	biological_process
GO:0070723	response to cholesterol	3.2486	0.16145	0.238047	biological_process
GO:0018242	protein O-linked glycosylation via serine	3.7855	0.286755	0.342238	cellular protein modification process
GO:0017157	regulation of exocytosis	9.18223	3.72127e-05	0.000455615	biological_process
GO:0003357	noradrenergic neuron differentiation	22.7544	0.0185924	0.0538621	cell differentiation
GO:0070173	regulation of enamel mineralization	11.3554	0.155441	0.232018	biological_process
GO:0010669	epithelial structure maintenance	5.68667	0.0789336	0.160437	homeostatic process
GO:0007339	binding of sperm to zona pellucida	3.48175	0.00866258	0.0323069	biological_process
GO:0001880	Mullerian duct regression	22.7544	0.0185924	0.0538621	biological_process
GO:0042493	response to drug	3.90167	7.30058e-16	1.88521e-13	biological_process
GO:0030224	monocyte differentiation	8.91325	0.000132015	0.00129979	cell differentiation
GO:0060406	positive regulation of penile erection	7.58213	0.0555489	0.120909	biological_process
GO:0060287	epithelial cilium movement involved in determination of left/right asymmetry	3.79024	0.13239	0.232018	transport
GO:0038109	Kit signaling pathway	11.3554	0.155441	0.232018	signal transduction
GO:0007000	nucleolus organization	7.58213	0.0555489	0.120909	biological_process
GO:0012501	programmed cell death	6.16747	0.000671353	0.00446599	cell death
GO:0042045	epithelial fluid transport	5.68667	0.0789336	0.160437	transport
GO:0036035	osteoclast development	11.3907	0.00877957	0.0323069	anatomical structure development
GO:0045931	positive regulation of mitotic cell cycle	4.16785	0.00208172	0.0105875	biological_process
GO:0010592	positive regulation of lamellipodium assembly	3.35625	0.0283868	0.076903	biological_process
GO:0003192	mitral valve formation	22.7544	0.0185924	0.0538621	anatomical structure formation involved in morphogenesis
GO:0034766	negative regulation of ion transmembrane transport	5.67886	0.223866	0.287473	biological_process
GO:0060900	embryonic camera-type eye formation	11.3554	0.155441	0.232018	anatomical structure formation involved in morphogenesis
GO:0010829	negative regulation of glucose transmembrane transport	3.7855	0.286755	0.342238	biological_process
GO:0071603	endothelial cell-cell adhesion	5.67886	0.223866	0.287473	cell adhesion
GO:0061469	regulation of type B pancreatic cell proliferation	2.27105	0.397681	0.439111	biological_process
GO:0003014	renal system process	4.88053	0.0412518	0.0981782	biological_process
GO:1900004	negative regulation of serine-type endopeptidase activity	5.67886	0.223866	0.287473	biological_process
GO:0071363	cellular response to growth factor stimulus	5.36797	2.68979e-07	6.91435e-06	biological_process
GO:0048286	lung alveolus development	4.59797	0.00032122	0.00252123	anatomical structure development
GO:0030199	collagen fibril organization	10.24	5.49352e-09	2.34652e-07	extracellular matrix organization
GO:0060534	trachea cartilage development	11.3554	0.155441	0.232018	anatomical structure development
GO:0002674	negative regulation of acute inflammatory response	4.54896	0.104728	0.201887	biological_process
GO:0043491	protein kinase B signaling	5.16736	0.000322874	0.00252123	signal transduction
GO:2000392	regulation of lamellipodium morphogenesis	5.67886	0.223866	0.287473	biological_process
GO:0051000	positive regulation of nitric-oxide synthase activity	10.4684	1.7496e-06	3.54981e-05	biological_process
GO:0097065	anterior head development	3.7855	0.286755	0.342238	anatomical structure development
GO:0003219	cardiac right ventricle formation	22.7544	0.0185924	0.0538621	anatomical structure formation involved in morphogenesis
GO:0090521	glomerular visceral epithelial cell migration	5.67886	0.223866	0.287473	cell motility
GO:0019285	glycine betaine biosynthetic process from choline	11.3554	0.155441	0.232018	cellular nitrogen compound metabolic process
GO:0019285	glycine betaine biosynthetic process from choline	11.3554	0.155441	0.232018	biosynthetic process
GO:1990809	endoplasmic reticulum tubular network membrane organization	5.67886	0.223866	0.287473	membrane organization
GO:0035239	tube morphogenesis	8.54276	0.0144471	0.0485071	biological_process
GO:0010753	positive regulation of cGMP-mediated signaling	11.3907	0.00877957	0.0323069	biological_process
GO:0031668	cellular response to extracellular stimulus	6.23856	0.00156811	0.00889064	biological_process
GO:0038166	angiotensin-activated signaling pathway	5.68667	0.0789336	0.160437	signal transduction
GO:0070830	bicellular tight junction assembly	6.05435	5.47089e-05	0.000621603	cellular component assembly
GO:0070830	bicellular tight junction assembly	6.05435	5.47089e-05	0.000621603	cell junction organization
GO:0033280	response to vitamin D	1.62288	0.376174	0.426556	biological_process
GO:0048762	mesenchymal cell differentiation	9.12628	0.00385876	0.0173293	cell differentiation
GO:0051451	myoblast migration	6.83382	0.0217417	0.060487	cell motility
GO:0007175	negative regulation of epidermal growth factor-activated receptor activity	1.13484	0.605358	0.627218	biological_process
GO:0002385	mucosal immune response	11.3554	0.155441	0.232018	immune system process
GO:0030854	positive regulation of granulocyte differentiation	5.68667	0.0789336	0.160437	biological_process
GO:0032570	response to progesterone	3.27182	0.0069919	0.0274468	biological_process
GO:0033128	negative regulation of histone phosphorylation	11.3554	0.155441	0.232018	biological_process
GO:0061298	retina vasculature development in camera-type eye	22.8296	0.000559929	0.00388818	anatomical structure development
GO:0006972	hyperosmotic response	11.4085	0.00228952	0.011155	response to stress
GO:2000271	positive regulation of fibroblast apoptotic process	1.89245	0.446506	0.482887	biological_process
GO:0032732	positive regulation of interleukin-1 production	11.3731	0.0351973	0.0855155	biological_process
GO:0099149	regulation of postsynaptic neurotransmitter receptor internalization	17.0848	0.00466975	0.0194278	biological_process
GO:0060627	regulation of vesicle-mediated transport	1.62182	0.49138	0.523739	biological_process
GO:0007492	endoderm development	9.05969	1.39752e-06	2.95141e-05	anatomical structure development
GO:0050768	negative regulation of neurogenesis	5.39681	0.000552389	0.00388818	biological_process
GO:0060297	regulation of sarcomere organization	11.3554	0.155441	0.232018	biological_process
GO:0055089	fatty acid homeostasis	1.89397	0.315311	0.374902	homeostatic process
GO:0060129	thyroid-stimulating hormone-secreting cell differentiation	5.67886	0.223866	0.287473	cell differentiation
GO:0061154	endothelial tube morphogenesis	1.89245	0.446506	0.482887	biological_process
GO:0051023	regulation of immunoglobulin secretion	11.3554	0.155441	0.232018	biological_process
GO:0035809	regulation of urine volume	3.7855	0.286755	0.342238	biological_process
GO:0006171	cAMP biosynthetic process	11.3554	0.155441	0.232018	biosynthetic process
GO:0006171	cAMP biosynthetic process	11.3554	0.155441	0.232018	cellular nitrogen compound metabolic process
GO:0006171	cAMP biosynthetic process	11.3554	0.155441	0.232018	small molecule metabolic process
GO:0045836	positive regulation of meiotic nuclear division	5.67886	0.223866	0.287473	biological_process
GO:0036071	N-glycan fucosylation	11.3554	0.155441	0.232018	biological_process
GO:0006101	citrate metabolic process	3.7855	0.286755	0.342238	small molecule metabolic process
GO:0098910	regulation of atrial cardiac muscle cell action potential	22.7544	0.0185924	0.0538621	biological_process
GO:0002725	negative regulation of T cell cytokine production	11.3731	0.0351973	0.0855155	biological_process
GO:0032968	positive regulation of transcription elongation from RNA polymerase II promoter	1.03154	0.63737	0.657389	biological_process
GO:0003281	ventricular septum development	6.67173	1.1761e-05	0.000175366	anatomical structure development
GO:1990573	potassium ion import across plasma membrane	30.6089	2.34482e-07	6.19578e-06	transmembrane transport
GO:0032651	regulation of interleukin-1 beta production	8.54276	0.0144471	0.0485071	biological_process
GO:2000379	positive regulation of reactive oxygen species metabolic process	3.42768	0.0156068	0.0520012	biological_process
GO:0048566	embryonic digestive tract development	3.10441	0.098449	0.195624	anatomical structure development
GO:0003279	cardiac septum development	9.80857	0.00028804	0.0023203	anatomical structure development
GO:0007501	mesodermal cell fate specification	11.3731	0.0351973	0.0855155	biological_process
GO:0051409	response to nitrosative stress	3.7855	0.286755	0.342238	response to stress
GO:0010719	negative regulation of epithelial to mesenchymal transition	6.11751	0.000289578	0.0023203	biological_process
GO:0098719	sodium ion import across plasma membrane	17.1674	4.35798e-05	0.000510467	transmembrane transport
GO:0014809	regulation of skeletal muscle contraction by regulation of release of sequestered calcium ion	5.67886	0.223866	0.287473	signal transduction
GO:0001781	neutrophil apoptotic process	11.3554	0.155441	0.232018	cell death
GO:0046321	positive regulation of fatty acid oxidation	7.58213	0.0555489	0.120909	biological_process
GO:2000145	regulation of cell motility	4.28707	0.00667007	0.0262233	biological_process
GO:0042761	very long-chain fatty acid biosynthetic process	5.67886	0.223866	0.287473	biosynthetic process
GO:0042761	very long-chain fatty acid biosynthetic process	5.67886	0.223866	0.287473	lipid metabolic process
GO:0042761	very long-chain fatty acid biosynthetic process	5.67886	0.223866	0.287473	small molecule metabolic process
GO:0072107	positive regulation of ureteric bud formation	22.7544	0.0185924	0.0538621	biological_process
GO:2000210	positive regulation of anoikis	2.27105	0.397681	0.439111	biological_process
GO:0034391	regulation of smooth muscle cell apoptotic process	5.67886	0.223866	0.287473	biological_process
GO:0019885	antigen processing and presentation of endogenous peptide antigen via MHC class I	2.27105	0.397681	0.439111	immune system process
GO:0010224	response to UV-B	1.41892	0.532622	0.560338	biological_process
GO:0001836	release of cytochrome c from mitochondria	5.1908	0.00704893	0.0274468	mitochondrion organization
GO:0010730	negative regulation of hydrogen peroxide biosynthetic process	11.3731	0.0351973	0.0855155	biological_process
GO:0019216	regulation of lipid metabolic process	3.39384	7.64573e-05	0.00082892	biological_process
GO:0048205	COPI coating of Golgi vesicle	2.83895	0.344556	0.392663	biological_process
GO:0050766	positive regulation of phagocytosis	3.44024	0.00328906	0.0154935	biological_process
GO:0051150	regulation of smooth muscle cell differentiation	2.83895	0.344556	0.392663	biological_process
GO:0060527	prostate epithelial cord arborization involved in prostate glandular acinus morphogenesis	7.58213	0.0555489	0.120909	biological_process
GO:0030048	actin filament-based movement	11.4263	0.000612357	0.00413159	biological_process
GO:0016574	histone ubiquitination	1.2611	0.570524	0.595033	cellular protein modification process
GO:0021861	forebrain radial glial cell differentiation	5.68667	0.0789336	0.160437	cell differentiation
GO:0060713	labyrinthine layer morphogenesis	11.3554	0.155441	0.232018	biological_process
GO:0007030	Golgi organization	2.13635	0.0241046	0.0660262	biological_process
GO:0035469	determination of pancreatic left/right asymmetry	2.83895	0.344556	0.392663	biological_process
GO:0071453	cellular response to oxygen levels	3.7855	0.286755	0.342238	biological_process
GO:0002605	negative regulation of dendritic cell antigen processing and presentation	11.3731	0.0351973	0.0855155	biological_process
GO:0043567	regulation of insulin-like growth factor receptor signaling pathway	3.7855	0.286755	0.342238	biological_process
GO:0030278	regulation of ossification	6.34482	0.00370075	0.0171288	biological_process
GO:0044241	lipid digestion	7.58213	0.0555489	0.120909	biological_process
GO:0002553	histamine secretion by mast cell	11.3554	0.155441	0.232018	transport
GO:0045794	negative regulation of cell volume	11.3731	0.0351973	0.0855155	homeostatic process
GO:0008542	visual learning	7.60507	1.26766e-08	4.87011e-07	nervous system process
GO:0007219	Notch signaling pathway	4.63989	5.53211e-08	1.8062e-06	signal transduction
GO:0042304	regulation of fatty acid biosynthetic process	3.2486	0.16145	0.238047	biological_process
GO:2000536	negative regulation of entry of bacterium into host cell	11.3554	0.155441	0.232018	biological_process
GO:0097186	amelogenesis	4.54896	0.104728	0.201887	anatomical structure formation involved in morphogenesis
GO:0090271	positive regulation of fibroblast growth factor production	3.7855	0.286755	0.342238	biological_process
GO:0060836	lymphatic endothelial cell differentiation	5.67886	0.223866	0.287473	cell differentiation
GO:0051798	positive regulation of hair follicle development	1.89245	0.446506	0.482887	biological_process
GO:1904151	positive regulation of microglial cell mediated cytotoxicity	5.67886	0.223866	0.287473	biological_process
GO:0018345	protein palmitoylation	2.06632	0.284331	0.342238	cellular protein modification process
GO:0040011	locomotion	5.68667	0.0789336	0.160437	locomotion
GO:0015889	cobalamin transport	5.68667	0.0789336	0.160437	transport
GO:0048011	neurotrophin TRK receptor signaling pathway	5.1908	0.00704893	0.0274468	signal transduction
GO:0010499	proteasomal ubiquitin-independent protein catabolic process	0.708656	0.76249	0.775319	catabolic process
GO:1900020	positive regulation of protein kinase C activity	34.1611	0.00198757	0.0101541	biological_process
GO:0032230	positive regulation of synaptic transmission, GABAergic	17.1674	4.35798e-05	0.000510467	biological_process
GO:0050795	regulation of behavior	2.27105	0.397681	0.439111	biological_process
GO:0002467	germinal center formation	3.79024	0.13239	0.232018	immune system process
GO:0002467	germinal center formation	3.79024	0.13239	0.232018	anatomical structure formation involved in morphogenesis
GO:0002377	immunoglobulin production	1.89397	0.315311	0.374902	immune system process
GO:0060548	negative regulation of cell death	4.33855	1.98764e-05	0.000263212	biological_process
GO:0034141	positive regulation of toll-like receptor 3 signaling pathway	1.89245	0.446506	0.482887	biological_process
GO:1902747	negative regulation of lens fiber cell differentiation	22.7544	0.0185924	0.0538621	biological_process
GO:0015791	polyol transport	11.3554	0.155441	0.232018	transport
GO:0035280	miRNA loading onto RISC involved in gene silencing by miRNA	5.67886	0.223866	0.287473	ribonucleoprotein complex assembly
GO:0016045	detection of bacterium	1.89245	0.446506	0.482887	biological_process
GO:2000172	regulation of branching morphogenesis of a nerve	5.67886	0.223866	0.287473	biological_process
GO:1900026	positive regulation of substrate adhesion-dependent cell spreading	4.36675	0.00164089	0.00923747	biological_process
GO:0048627	myoblast development	22.7544	0.0185924	0.0538621	anatomical structure development
GO:0098904	regulation of AV node cell action potential	22.7544	0.0185924	0.0538621	biological_process
GO:0030518	intracellular steroid hormone receptor signaling pathway	2.83895	0.344556	0.392663	signal transduction
GO:0006310	DNA recombination	0.427996	0.967285	0.970188	DNA metabolic process
GO:0072161	mesenchymal cell differentiation involved in kidney development	11.3554	0.155441	0.232018	cell differentiation
GO:0006812	cation transport	2.96444	0.0172795	0.0538621	transport
GO:0009743	response to carbohydrate	2.27321	0.253218	0.322902	biological_process
GO:0045925	positive regulation of female receptivity	22.7544	0.0185924	0.0538621	biological_process
GO:0140285	endosome fission	11.3554	0.155441	0.232018	biological_process
GO:0016126	sterol biosynthetic process	0.56664	0.830737	0.840202	biosynthetic process
GO:0016126	sterol biosynthetic process	0.56664	0.830737	0.840202	lipid metabolic process
GO:0070234	positive regulation of T cell apoptotic process	2.83895	0.344556	0.392663	biological_process
GO:0006700	C21-steroid hormone biosynthetic process	2.27105	0.397681	0.439111	biosynthetic process
GO:0006700	C21-steroid hormone biosynthetic process	2.27105	0.397681	0.439111	lipid metabolic process
GO:0032229	negative regulation of synaptic transmission, GABAergic	22.8296	0.000559929	0.00388818	biological_process
GO:0010447	response to acidic pH	3.2486	0.16145	0.238047	biological_process
GO:0071557	histone H3-K27 demethylation	11.3554	0.155441	0.232018	cellular protein modification process
GO:2000676	positive regulation of type B pancreatic cell apoptotic process	3.7855	0.286755	0.342238	biological_process
GO:0051024	positive regulation of immunoglobulin secretion	1.41892	0.532622	0.560338	biological_process
GO:2000124	regulation of endocannabinoid signaling pathway	5.67886	0.223866	0.287473	biological_process
GO:0002115	store-operated calcium entry	5.67886	0.223866	0.287473	transport
GO:0046883	regulation of hormone secretion	11.3731	0.0351973	0.0855155	biological_process
GO:0051571	positive regulation of histone H3-K4 methylation	0.872588	0.693827	0.709309	biological_process
GO:0060732	positive regulation of inositol phosphate biosynthetic process	6.83382	0.0217417	0.060487	biological_process
GO:1990668	vesicle fusion with endoplasmic reticulum-Golgi intermediate compartment (ERGIC) membrane	3.7855	0.286755	0.342238	membrane organization
GO:1902262	apoptotic process involved in blood vessel morphogenesis	34.1611	0.00198757	0.0101541	cell death
GO:1990440	positive regulation of transcription from RNA polymerase II promoter in response to endoplasmic reticulum stress	1.62182	0.49138	0.523739	response to stress
GO:0030252	growth hormone secretion	11.3731	0.0351973	0.0855155	transport
GO:0060371	regulation of atrial cardiac muscle cell membrane depolarization	2.83895	0.344556	0.392663	homeostatic process
GO:0043542	endothelial cell migration	9.9002	2.39466e-07	6.26916e-06	cell motility
GO:0008152	metabolic process	1.87616	0.0208082	0.0597026	biological_process
GO:0097105	presynaptic membrane assembly	28.545	6.27456e-05	0.000689474	membrane organization
GO:0097105	presynaptic membrane assembly	28.545	6.27456e-05	0.000689474	cellular component assembly
GO:0008360	regulation of cell shape	5.2125	5.64646e-10	3.34141e-08	biological_process
GO:0030321	transepithelial chloride transport	45.6754	0.000199451	0.00171679	transport
GO:0038094	Fc-gamma receptor signaling pathway	5.67886	0.223866	0.287473	signal transduction
GO:0021794	thalamus development	2.06632	0.284331	0.342238	anatomical structure development
GO:1902514	regulation of calcium ion transmembrane transport via high voltage-gated calcium channel	8.54276	0.0144471	0.0485071	biological_process
GO:0001947	heart looping	5.15353	1.84177e-06	3.71032e-05	biological_process
GO:0045070	positive regulation of viral genome replication	1.0316	0.590106	0.614667	biological_process
GO:0031293	membrane protein intracellular domain proteolysis	1.13484	0.605358	0.627218	biological_process
GO:0048839	inner ear development	3.83358	0.000579831	0.0040122	anatomical structure development
GO:0051174	regulation of phosphorus metabolic process	11.3554	0.155441	0.232018	biological_process
GO:1905386	positive regulation of protein localization to presynapse	11.3554	0.155441	0.232018	biological_process
GO:0043518	negative regulation of DNA damage response, signal transduction by p53 class mediator	2.52596	0.222188	0.287473	biological_process
GO:0072594	establishment of protein localization to organelle	2.83895	0.344556	0.392663	biological_process
GO:0042448	progesterone metabolic process	8.54276	0.0144471	0.0485071	small molecule metabolic process
GO:0042448	progesterone metabolic process	8.54276	0.0144471	0.0485071	lipid metabolic process
GO:0045664	regulation of neuron differentiation	7.06081	0.000139019	0.00135003	biological_process
GO:0098708	glucose import across plasma membrane	22.7544	0.0185924	0.0538621	transmembrane transport
GO:0097327	response to antineoplastic agent	45.6754	0.000199451	0.00171679	biological_process
GO:0030318	melanocyte differentiation	4.90049	0.00398223	0.0177715	cell differentiation
GO:0046825	regulation of protein export from nucleus	1.89245	0.446506	0.482887	biological_process
GO:0036462	TRAIL-activated apoptotic signaling pathway	11.3731	0.0351973	0.0855155	signal transduction
GO:0003331	positive regulation of extracellular matrix constituent secretion	5.67886	0.223866	0.287473	biological_process
GO:0006208	pyrimidine nucleobase catabolic process	11.3554	0.155441	0.232018	cellular nitrogen compound metabolic process
GO:0006208	pyrimidine nucleobase catabolic process	11.3554	0.155441	0.232018	catabolic process
GO:0006208	pyrimidine nucleobase catabolic process	11.3554	0.155441	0.232018	small molecule metabolic process
GO:0003100	regulation of systemic arterial blood pressure by endothelin	3.7855	0.286755	0.342238	biological_process
GO:0089718	amino acid import across plasma membrane	19.0434	0.00015616	0.00146152	transmembrane transport
GO:0055025	positive regulation of cardiac muscle tissue development	11.3554	0.155441	0.232018	biological_process
GO:0060973	cell migration involved in heart development	11.3554	0.155441	0.232018	cell motility
GO:0009798	axis specification	11.3554	0.155441	0.232018	biological_process
GO:1901985	positive regulation of protein acetylation	3.79024	0.13239	0.232018	biological_process
GO:0019254	carnitine metabolic process, CoA-linked	5.67886	0.223866	0.287473	cellular nitrogen compound metabolic process
GO:0002175	protein localization to paranode region of axon	17.0848	0.00466975	0.0194278	biological_process
GO:0048505	regulation of timing of cell differentiation	2.27105	0.397681	0.439111	biological_process
GO:0050982	detection of mechanical stimulus	7.58213	0.0555489	0.120909	biological_process
GO:0002904	positive regulation of B cell apoptotic process	5.67886	0.223866	0.287473	biological_process
GO:0002215	defense response to nematode	11.3554	0.155441	0.232018	response to stress
GO:1905337	positive regulation of aggrephagy	5.67886	0.223866	0.287473	biological_process
GO:0009414	response to water deprivation	8.54276	0.0144471	0.0485071	response to stress
GO:0036018	cellular response to erythropoietin	11.3554	0.155441	0.232018	biological_process
GO:0060965	negative regulation of gene silencing by miRNA	11.3731	0.0351973	0.0855155	biological_process
GO:0043553	negative regulation of phosphatidylinositol 3-kinase activity	11.3554	0.155441	0.232018	biological_process
GO:1903573	negative regulation of response to endoplasmic reticulum stress	2.83895	0.344556	0.392663	biological_process
GO:0035025	positive regulation of Rho protein signal transduction	5.27735	0.00298897	0.014115	biological_process
GO:0071243	cellular response to arsenic-containing substance	1.62182	0.49138	0.523739	biological_process
GO:0021542	dentate gyrus development	2.62615	0.134591	0.232018	anatomical structure development
GO:0008202	steroid metabolic process	2.13635	0.0241046	0.0660262	lipid metabolic process
GO:0034645	cellular macromolecule biosynthetic process	11.3554	0.155441	0.232018	biosynthetic process
GO:0032310	prostaglandin secretion	5.67886	0.223866	0.287473	transport
GO:0030210	heparin biosynthetic process	8.54276	0.0144471	0.0485071	biosynthetic process
GO:0030210	heparin biosynthetic process	8.54276	0.0144471	0.0485071	sulfur compound metabolic process
GO:0030210	heparin biosynthetic process	8.54276	0.0144471	0.0485071	small molecule metabolic process
GO:0071663	positive regulation of granzyme B production	5.67886	0.223866	0.287473	biological_process
GO:2000342	negative regulation of chemokine (C-X-C motif) ligand 2 production	11.3554	0.155441	0.232018	biological_process
GO:0007405	neuroblast proliferation	8.91325	0.000132015	0.00129979	cell population proliferation
GO:0070373	negative regulation of ERK1 and ERK2 cascade	7.0792	1.71087e-09	8.60129e-08	biological_process
GO:0140289	protein mono-ADP-ribosylation	22.8296	0.000559929	0.00388818	cellular protein modification process
GO:0009954	proximal/distal pattern formation	3.79975	0.0353743	0.0855155	biological_process
GO:1901799	negative regulation of proteasomal protein catabolic process	1.2611	0.570524	0.595033	biological_process
GO:0051055	negative regulation of lipid biosynthetic process	3.7855	0.286755	0.342238	biological_process
GO:0090129	positive regulation of synapse maturation	15.2112	0.00122284	0.00711049	biological_process
GO:0008292	acetylcholine biosynthetic process	5.67886	0.223866	0.287473	biosynthetic process
GO:0009966	regulation of signal transduction	4.58559	0.0012773	0.00734653	biological_process
GO:0060816	random inactivation of X chromosome	11.3554	0.155441	0.232018	biological_process
GO:0006768	biotin metabolic process	1.41892	0.532622	0.560338	cellular nitrogen compound metabolic process
GO:0006768	biotin metabolic process	1.41892	0.532622	0.560338	cofactor metabolic process
GO:0006768	biotin metabolic process	1.41892	0.532622	0.560338	sulfur compound metabolic process
GO:0006768	biotin metabolic process	1.41892	0.532622	0.560338	small molecule metabolic process
GO:0006836	neurotransmitter transport	8.02104	0.000208856	0.00176827	transport
GO:0042753	positive regulation of circadian rhythm	2.27105	0.397681	0.439111	biological_process
GO:0043462	regulation of ATPase activity	11.4085	0.00228952	0.011155	biological_process
GO:0033574	response to testosterone	1.62501	0.258011	0.328793	biological_process
GO:0001773	myeloid dendritic cell activation	5.67886	0.223866	0.287473	immune system process
GO:0007406	negative regulation of neuroblast proliferation	1.62182	0.49138	0.523739	biological_process
GO:0070734	histone H3-K27 methylation	3.7855	0.286755	0.342238	cellular protein modification process
GO:1990926	short-term synaptic potentiation	11.3554	0.155441	0.232018	biological_process
GO:0050776	regulation of immune response	4.18076	4.73197e-06	8.48023e-05	biological_process
GO:0023014	signal transduction by protein phosphorylation	5.6945	0.0306831	0.0813777	signal transduction
GO:0023014	signal transduction by protein phosphorylation	5.6945	0.0306831	0.0813777	cellular protein modification process
GO:0002528	regulation of vascular permeability involved in acute inflammatory response	11.3554	0.155441	0.232018	circulatory system process
GO:0060931	sinoatrial node cell development	11.3554	0.155441	0.232018	anatomical structure development
GO:0090141	positive regulation of mitochondrial fission	2.27321	0.253218	0.322902	biological_process
GO:0003335	corneocyte development	11.3554	0.155441	0.232018	anatomical structure development
GO:0070634	transepithelial ammonium transport	11.3554	0.155441	0.232018	transport
GO:0006612	protein targeting to membrane	2.85789	0.0201388	0.0578114	protein targeting
GO:0048667	cell morphogenesis involved in neuron differentiation	4.88053	0.0412518	0.0981782	cell morphogenesis
GO:0021533	cell differentiation in hindbrain	5.67886	0.223866	0.287473	cell differentiation
GO:0043401	steroid hormone mediated signaling pathway	4.14622	0.0282929	0.076903	signal transduction
GO:0010085	polarity specification of proximal/distal axis	11.3554	0.155441	0.232018	biological_process
GO:0007338	single fertilization	3.21065	0.00122695	0.00712712	biological_process
GO:0036465	synaptic vesicle recycling	11.3907	0.00877957	0.0323069	transport
GO:0002860	positive regulation of natural killer cell mediated cytotoxicity directed against tumor cell target	2.83895	0.344556	0.392663	biological_process
GO:0002250	adaptive immune response	4.01202	2.60336e-07	6.78426e-06	immune system process
GO:0038124	toll-like receptor TLR6:TLR2 signaling pathway	22.7544	0.0185924	0.0538621	immune system process
GO:0038124	toll-like receptor TLR6:TLR2 signaling pathway	22.7544	0.0185924	0.0538621	signal transduction
GO:0042391	regulation of membrane potential	15.3935	3.1878e-14	5.17426e-12	biological_process
GO:0006032	chitin catabolic process	11.3554	0.155441	0.232018	catabolic process
GO:0042310	vasoconstriction	13.7336	8.932e-05	0.000919252	circulatory system process
GO:1900017	positive regulation of cytokine production involved in inflammatory response	5.1908	0.00704893	0.0274468	biological_process
GO:0019853	L-ascorbic acid biosynthetic process	11.3554	0.155441	0.232018	biosynthetic process
GO:0019853	L-ascorbic acid biosynthetic process	11.3554	0.155441	0.232018	cofactor metabolic process
GO:0019853	L-ascorbic acid biosynthetic process	11.3554	0.155441	0.232018	carbohydrate metabolic process
GO:0019853	L-ascorbic acid biosynthetic process	11.3554	0.155441	0.232018	small molecule metabolic process
GO:0036481	intrinsic apoptotic signaling pathway in response to hydrogen peroxide	11.3554	0.155441	0.232018	signal transduction
GO:0045069	regulation of viral genome replication	11.3554	0.155441	0.232018	biological_process
GO:1901888	regulation of cell junction assembly	17.0848	0.00466975	0.0194278	biological_process
GO:2000036	regulation of stem cell population maintenance	0.872588	0.693827	0.709309	biological_process
GO:0045742	positive regulation of epidermal growth factor receptor signaling pathway	5.27735	0.00298897	0.014115	biological_process
GO:0001503	ossification	3.61751	1.44187e-05	0.0002079	biological_process
GO:1903526	negative regulation of membrane tubulation	11.3554	0.155441	0.232018	biological_process
GO:0050765	negative regulation of phagocytosis	9.80857	0.00028804	0.0023203	biological_process
GO:0071310	cellular response to organic substance	3.6405	0.00712704	0.0276941	biological_process
GO:0010641	positive regulation of platelet-derived growth factor receptor signaling pathway	5.67886	0.223866	0.287473	biological_process
GO:0006699	bile acid biosynthetic process	2.27538	0.174495	0.256483	biosynthetic process
GO:0006699	bile acid biosynthetic process	2.27538	0.174495	0.256483	small molecule metabolic process
GO:0006699	bile acid biosynthetic process	2.27538	0.174495	0.256483	lipid metabolic process
GO:0051294	establishment of spindle orientation	3.7855	0.286755	0.342238	cytoskeleton organization
GO:0006924	activation-induced cell death of T cells	3.7855	0.286755	0.342238	cell death
GO:0098664	G protein-coupled serotonin receptor signaling pathway	4.27026	0.0533965	0.120909	signal transduction
GO:0033198	response to ATP	3.41526	0.0820952	0.164916	biological_process
GO:0016051	carbohydrate biosynthetic process	5.67886	0.223866	0.287473	biosynthetic process
GO:0016051	carbohydrate biosynthetic process	5.67886	0.223866	0.287473	carbohydrate metabolic process
GO:0051145	smooth muscle cell differentiation	7.1396	0.00254682	0.0121482	cell differentiation
GO:0003416	endochondral bone growth	5.6945	0.0306831	0.0813777	growth
GO:0060384	innervation	2.43826	0.154135	0.232018	biological_process
GO:0008631	intrinsic apoptotic signaling pathway in response to oxidative stress	4.14622	0.0282929	0.076903	signal transduction
GO:0035330	regulation of hippo signaling	3.7855	0.286755	0.342238	biological_process
GO:1904385	cellular response to angiotensin	1.13484	0.605358	0.627218	biological_process
GO:0060083	smooth muscle contraction involved in micturition	11.3554	0.155441	0.232018	biological_process
GO:0045773	positive regulation of axon extension	3.52446	0.00484208	0.0200641	biological_process
GO:0009636	response to toxic substance	3.80602	7.95727e-06	0.000124876	biological_process
GO:0033674	positive regulation of kinase activity	6.9248	3.55507e-06	6.47318e-05	biological_process
GO:0098883	synapse pruning	5.67886	0.223866	0.287473	biological_process
GO:0021536	diencephalon development	22.7544	0.0185924	0.0538621	anatomical structure development
GO:0035585	calcium-mediated signaling using extracellular calcium source	5.67886	0.223866	0.287473	signal transduction
GO:0007252	I-kappaB phosphorylation	8.54276	0.0144471	0.0485071	cellular protein modification process
GO:0006778	porphyrin-containing compound metabolic process	5.67886	0.223866	0.287473	cofactor metabolic process
GO:0046907	intracellular transport	1.26155	0.490118	0.523739	transport
GO:0010609	mRNA localization resulting in posttranscriptional regulation of gene expression	5.67886	0.223866	0.287473	biological_process
GO:0048702	embryonic neurocranium morphogenesis	1.89245	0.446506	0.482887	biological_process
GO:0072156	distal tubule morphogenesis	11.3554	0.155441	0.232018	biological_process
GO:0032608	interferon-beta production	11.3554	0.155441	0.232018	biological_process
GO:0070306	lens fiber cell differentiation	7.60463	0.00602303	0.0238279	cell differentiation
GO:0048105	establishment of body hair planar orientation	11.3731	0.0351973	0.0855155	biological_process
GO:0021941	negative regulation of cerebellar granule cell precursor proliferation	11.3554	0.155441	0.232018	biological_process
GO:0051549	positive regulation of keratinocyte migration	9.52127	0.00104822	0.00652239	biological_process
GO:0060011	Sertoli cell proliferation	3.7855	0.286755	0.342238	cell population proliferation
GO:0050731	positive regulation of peptidyl-tyrosine phosphorylation	5.1801	1.09911e-08	4.39723e-07	biological_process
GO:0022617	extracellular matrix disassembly	6.67173	1.1761e-05	0.000175366	extracellular matrix organization
GO:0021575	hindbrain morphogenesis	5.67886	0.223866	0.287473	biological_process
GO:0042491	inner ear auditory receptor cell differentiation	3.79024	0.13239	0.232018	cell differentiation
GO:0045926	negative regulation of growth	6.83382	0.0217417	0.060487	biological_process
GO:1905956	positive regulation of endothelial tube morphogenesis	11.3554	0.155441	0.232018	biological_process
GO:0002931	response to ischemia	4.0661	0.000213417	0.00180152	response to stress
GO:0003266	regulation of secondary heart field cardioblast proliferation	34.1611	0.00198757	0.0101541	biological_process
GO:0006396	RNA processing	1.13623	0.43333	0.477083	cellular nitrogen compound metabolic process
GO:2001056	positive regulation of cysteine-type endopeptidase activity	9.12628	0.00385876	0.0173293	biological_process
GO:0048633	positive regulation of skeletal muscle tissue growth	22.7544	0.0185924	0.0538621	biological_process
GO:0046426	negative regulation of receptor signaling pathway via JAK-STAT	2.52596	0.222188	0.287473	biological_process
GO:0097118	neuroligin clustering involved in postsynaptic membrane assembly	22.7544	0.0185924	0.0538621	biological_process
GO:0042742	defense response to bacterium	3.79746	1.39107e-05	0.000201085	response to stress
GO:1902236	negative regulation of endoplasmic reticulum stress-induced intrinsic apoptotic signaling pathway	1.74796	0.345976	0.393492	biological_process
GO:0006559	L-phenylalanine catabolic process	1.2611	0.570524	0.595033	cellular amino acid metabolic process
GO:0006559	L-phenylalanine catabolic process	1.2611	0.570524	0.595033	catabolic process
GO:0048730	epidermis morphogenesis	22.8296	0.000559929	0.00388818	biological_process
GO:0019933	cAMP-mediated signaling	8.62078	1.70886e-05	0.000242095	signal transduction
GO:0061364	apoptotic process involved in luteolysis	11.3554	0.155441	0.232018	cell death
GO:1902017	regulation of cilium assembly	2.13291	0.195551	0.282749	biological_process
GO:0045010	actin nucleation	5.68667	0.0789336	0.160437	biological_process
GO:0033555	multicellular organismal response to stress	3.2486	0.16145	0.238047	response to stress
GO:0045727	positive regulation of translation	1.35027	0.284911	0.342238	biological_process
GO:0006306	DNA methylation	1.41963	0.43469	0.477839	DNA metabolic process
GO:0003197	endocardial cushion development	9.52127	0.00104822	0.00652239	anatomical structure development
GO:0045124	regulation of bone resorption	7.60463	0.00602303	0.0238279	biological_process
GO:0007217	tachykinin receptor signaling pathway	5.67886	0.223866	0.287473	signal transduction
GO:1900227	positive regulation of NLRP3 inflammasome complex assembly	15.2112	0.00122284	0.00711049	biological_process
GO:0051292	nuclear pore complex assembly	1.62182	0.49138	0.523739	protein-containing complex assembly
GO:0045776	negative regulation of blood pressure	3.80933	0.0104749	0.0377109	biological_process
GO:0001516	prostaglandin biosynthetic process	0.810139	0.718674	0.732864	biosynthetic process
GO:0001516	prostaglandin biosynthetic process	0.810139	0.718674	0.732864	small molecule metabolic process
GO:0001516	prostaglandin biosynthetic process	0.810139	0.718674	0.732864	lipid metabolic process
GO:0030858	positive regulation of epithelial cell differentiation	3.7855	0.286755	0.342238	biological_process
GO:0034142	toll-like receptor 4 signaling pathway	8.91325	0.000132015	0.00129979	immune system process
GO:0034142	toll-like receptor 4 signaling pathway	8.91325	0.000132015	0.00129979	signal transduction
GO:0006998	nuclear envelope organization	0.945442	0.66679	0.684874	membrane organization
GO:0032497	detection of lipopolysaccharide	22.7544	0.0185924	0.0538621	biological_process
GO:0034551	mitochondrial respiratory chain complex III assembly	1.89245	0.446506	0.482887	protein-containing complex assembly
GO:0030510	regulation of BMP signaling pathway	7.60463	0.00602303	0.0238279	biological_process
GO:0030878	thyroid gland development	10.3475	6.22754e-06	0.000102845	anatomical structure development
GO:1905232	cellular response to L-glutamate	2.83895	0.344556	0.392663	biological_process
GO:0006590	thyroid hormone generation	7.1396	0.00254682	0.0121482	biological_process
GO:0002093	auditory receptor cell morphogenesis	3.7855	0.286755	0.342238	cell morphogenesis
GO:0000083	regulation of transcription involved in G1/S transition of mitotic cell cycle	0.539578	0.844486	0.853349	biological_process
GO:0060253	negative regulation of glial cell proliferation	6.83382	0.0217417	0.060487	biological_process
GO:0033088	negative regulation of immature T cell proliferation in thymus	3.7855	0.286755	0.342238	biological_process
GO:0010891	negative regulation of sequestering of triglyceride	3.7855	0.286755	0.342238	biological_process
GO:0071774	response to fibroblast growth factor	4.54896	0.104728	0.201887	biological_process
GO:0043279	response to alkaloid	4.54896	0.104728	0.201887	biological_process
GO:0070571	negative regulation of neuron projection regeneration	11.3554	0.155441	0.232018	biological_process
GO:0060488	orthogonal dichotomous subdivision of terminal units involved in lung branching morphogenesis	11.3554	0.155441	0.232018	biological_process
GO:0032092	positive regulation of protein binding	3.6885	9.11949e-05	0.00093516	biological_process
GO:0008283	cell population proliferation	4.33346	1.1674e-10	7.80234e-09	cell population proliferation
GO:0031427	response to methotrexate	11.3731	0.0351973	0.0855155	biological_process
GO:0051155	positive regulation of striated muscle cell differentiation	2.83895	0.344556	0.392663	biological_process
GO:0044321	response to leptin	4.27026	0.0533965	0.120909	biological_process
GO:0031223	auditory behavior	7.58213	0.0555489	0.120909	biological_process
GO:0070495	negative regulation of thrombin-activated receptor signaling pathway	5.67886	0.223866	0.287473	biological_process
GO:0043697	cell dedifferentiation	3.7855	0.286755	0.342238	biological_process
GO:0090179	planar cell polarity pathway involved in neural tube closure	11.4085	0.00228952	0.011155	signal transduction
GO:0006760	folic acid-containing compound metabolic process	3.7855	0.286755	0.342238	cellular nitrogen compound metabolic process
GO:0006760	folic acid-containing compound metabolic process	3.7855	0.286755	0.342238	cofactor metabolic process
GO:0006760	folic acid-containing compound metabolic process	3.7855	0.286755	0.342238	small molecule metabolic process
GO:0034769	basement membrane disassembly	22.7544	0.0185924	0.0538621	extracellular matrix organization
GO:1900153	positive regulation of nuclear-transcribed mRNA catabolic process, deadenylation-dependent decay	1.41892	0.532622	0.560338	biological_process
GO:0014031	mesenchymal cell development	17.0848	0.00466975	0.0194278	anatomical structure development
GO:0061624	fructose catabolic process to hydroxyacetone phosphate and glyceraldehyde-3-phosphate	3.7855	0.286755	0.342238	carbohydrate metabolic process
GO:0061624	fructose catabolic process to hydroxyacetone phosphate and glyceraldehyde-3-phosphate	3.7855	0.286755	0.342238	catabolic process
GO:0061624	fructose catabolic process to hydroxyacetone phosphate and glyceraldehyde-3-phosphate	3.7855	0.286755	0.342238	small molecule metabolic process
GO:0006895	Golgi to endosome transport	11.4442	0.000166444	0.00152511	vesicle-mediated transport
GO:0001973	G protein-coupled adenosine receptor signaling pathway	7.58213	0.0555489	0.120909	signal transduction
GO:0032964	collagen biosynthetic process	68.6579	1.79772e-06	3.63447e-05	biosynthetic process
GO:0086064	cell communication by electrical coupling involved in cardiac conduction	22.9053	1.87133e-05	0.000254941	biological_process
GO:0060352	cell adhesion molecule production	11.3554	0.155441	0.232018	biological_process
GO:0045605	negative regulation of epidermal cell differentiation	5.67886	0.223866	0.287473	biological_process
GO:0030574	collagen catabolic process	10.0286	7.98014e-05	0.000852165	catabolic process
GO:0045954	positive regulation of natural killer cell mediated cytotoxicity	3.25628	0.0523324	0.120909	biological_process
GO:2001171	positive regulation of ATP biosynthetic process	1.2611	0.570524	0.595033	biological_process
GO:0007224	smoothened signaling pathway	1.94393	0.0734984	0.156033	signal transduction
GO:0050665	hydrogen peroxide biosynthetic process	4.54896	0.104728	0.201887	biosynthetic process
GO:0050665	hydrogen peroxide biosynthetic process	4.54896	0.104728	0.201887	cofactor metabolic process
GO:0009791	post-embryonic development	4.96077	1.65821e-07	4.68672e-06	biological_process
GO:0051223	regulation of protein transport	4.54896	0.104728	0.201887	biological_process
GO:2000650	negative regulation of sodium ion transmembrane transporter activity	4.54896	0.104728	0.201887	biological_process
GO:0060907	positive regulation of macrophage cytokine production	6.83382	0.0217417	0.060487	biological_process
GO:1905564	positive regulation of vascular endothelial cell proliferation	15.309	3.42321e-06	6.35531e-05	biological_process
GO:2001238	positive regulation of extrinsic apoptotic signaling pathway	1.0316	0.590106	0.614667	biological_process
GO:0006824	cobalt ion transport	2.83895	0.344556	0.392663	transport
GO:0006974	cellular response to DNA damage stimulus	0.827907	0.850492	0.859265	response to stress
GO:0010041	response to iron(III) ion	5.67886	0.223866	0.287473	biological_process
GO:0051684	maintenance of Golgi location	5.67886	0.223866	0.287473	biological_process
GO:0045994	positive regulation of translational initiation by iron	11.3554	0.155441	0.232018	biological_process
GO:0030166	proteoglycan biosynthetic process	7.60463	0.00602303	0.0238279	biosynthetic process
GO:0070537	histone H2A K63-linked deubiquitination	5.67886	0.223866	0.287473	cellular protein modification process
GO:2000978	negative regulation of forebrain neuron differentiation	11.3554	0.155441	0.232018	biological_process
GO:0051480	regulation of cytosolic calcium ion concentration	12.6042	4.20904e-08	1.42331e-06	homeostatic process
GO:0002023	reduction of food intake in response to dietary excess	2.83895	0.344556	0.392663	biological_process
GO:0044794	positive regulation by host of viral process	1.62182	0.49138	0.523739	biological_process
GO:0014059	regulation of dopamine secretion	11.4085	0.00228952	0.011155	biological_process
GO:0032328	alanine transport	3.7855	0.286755	0.342238	transport
GO:0033594	response to hydroxyisoflavone	11.3554	0.155441	0.232018	biological_process
GO:2001247	positive regulation of phosphatidylcholine biosynthetic process	5.67886	0.223866	0.287473	biological_process
GO:0030155	regulation of cell adhesion	9.29648	4.43963e-09	1.95516e-07	biological_process
GO:0043931	ossification involved in bone maturation	19.0434	0.00015616	0.00146152	biological_process
GO:0050869	negative regulation of B cell activation	4.54896	0.104728	0.201887	biological_process
GO:0001798	positive regulation of type IIa hypersensitivity	11.3554	0.155441	0.232018	biological_process
GO:0045598	regulation of fat cell differentiation	6.86384	0.00108837	0.00666994	biological_process
GO:0032922	circadian regulation of gene expression	2.10294	0.0679422	0.145378	biological_process
GO:0099612	protein localization to axon	3.7855	0.286755	0.342238	biological_process
GO:0080154	regulation of fertilization	11.3554	0.155441	0.232018	biological_process
GO:0048733	sebaceous gland development	8.54276	0.0144471	0.0485071	anatomical structure development
GO:0090403	oxidative stress-induced premature senescence	11.3731	0.0351973	0.0855155	response to stress
GO:0090403	oxidative stress-induced premature senescence	11.3731	0.0351973	0.0855155	aging
GO:0007186	G protein-coupled receptor signaling pathway	2.90127	2.88763e-09	1.35599e-07	signal transduction
GO:0061743	motor learning	2.83895	0.344556	0.392663	nervous system process
GO:0071679	commissural neuron axon guidance	11.4442	0.000166444	0.00152511	biological_process
GO:0048562	embryonic organ morphogenesis	17.0848	0.00466975	0.0194278	biological_process
GO:1903204	negative regulation of oxidative stress-induced neuron death	5.06834	0.0168653	0.0538621	biological_process
GO:0072678	T cell migration	11.4085	0.00228952	0.011155	immune system process
GO:0072678	T cell migration	11.4085	0.00228952	0.011155	cell motility
GO:0055075	potassium ion homeostasis	17.1674	4.35798e-05	0.000510467	homeostatic process
GO:0030101	natural killer cell activation	3.50721	0.0433871	0.102573	immune system process
GO:0031998	regulation of fatty acid beta-oxidation	2.27105	0.397681	0.439111	biological_process
GO:0043254	regulation of protein-containing complex assembly	2.27538	0.174495	0.256483	biological_process
GO:0014033	neural crest cell differentiation	57.1473	1.92114e-05	0.000256197	cell differentiation
GO:0003374	dynamin family protein polymerization involved in mitochondrial fission	11.3731	0.0351973	0.0855155	protein-containing complex assembly
GO:0030968	endoplasmic reticulum unfolded protein response	0.66636	0.801266	0.813147	response to stress
GO:0030968	endoplasmic reticulum unfolded protein response	0.66636	0.801266	0.813147	signal transduction
GO:2000726	negative regulation of cardiac muscle cell differentiation	22.8296	0.000559929	0.00388818	biological_process
GO:0070245	positive regulation of thymocyte apoptotic process	7.58213	0.0555489	0.120909	biological_process
GO:2000651	positive regulation of sodium ion transmembrane transporter activity	7.58213	0.0555489	0.120909	biological_process
GO:0060492	lung induction	11.3554	0.155441	0.232018	biological_process
GO:0060341	regulation of cellular localization	7.58213	0.0555489	0.120909	biological_process
GO:0003431	growth plate cartilage chondrocyte development	11.3554	0.155441	0.232018	anatomical structure development
GO:0051967	negative regulation of synaptic transmission, glutamatergic	11.3907	0.00877957	0.0323069	biological_process
GO:0050804	modulation of chemical synaptic transmission	8.65946	1.31396e-10	8.58003e-09	biological_process
GO:0051091	positive regulation of DNA-binding transcription factor activity	4.53701	2.73449e-07	6.93511e-06	biological_process
GO:0009409	response to cold	4.99906	0.000187835	0.00169919	response to stress
GO:0043967	histone H4 acetylation	2.8547	0.0305894	0.0813777	cellular protein modification process
GO:0045198	establishment of epithelial cell apical/basal polarity	4.56109	0.0221312	0.0610919	cell differentiation
GO:0014042	positive regulation of neuron maturation	2.83895	0.344556	0.392663	biological_process
GO:0035264	multicellular organism growth	3.3116	6.25136e-05	0.000689474	growth
GO:0006865	amino acid transport	5.71856	0.00219312	0.0110453	transport
GO:0051058	negative regulation of small GTPase mediated signal transduction	2.27105	0.397681	0.439111	biological_process
GO:0035902	response to immobilization stress	5.00963	0.00171366	0.00939701	response to stress
GO:1904016	response to Thyroglobulin triiodothyronine	11.3554	0.155441	0.232018	biological_process
GO:0086091	regulation of heart rate by cardiac conduction	7.69618	1.58418e-06	3.26077e-05	biological_process
GO:0010631	epithelial cell migration	5.67886	0.223866	0.287473	cell motility
GO:0090461	glutamate homeostasis	11.3731	0.0351973	0.0855155	homeostatic process
GO:1901485	positive regulation of transcription factor catabolic process	5.67886	0.223866	0.287473	biological_process
GO:0033624	negative regulation of integrin activation	5.67886	0.223866	0.287473	biological_process
GO:0097374	sensory neuron axon guidance	11.3554	0.155441	0.232018	biological_process
GO:0045650	negative regulation of macrophage differentiation	5.68667	0.0789336	0.160437	biological_process
GO:0048665	neuron fate specification	10.0286	7.98014e-05	0.000852165	biological_process
GO:0035771	interleukin-4-mediated signaling pathway	3.7855	0.286755	0.342238	signal transduction
GO:0051412	response to corticosterone	5.06834	0.0168653	0.0538621	biological_process
GO:0150093	amyloid-beta clearance by transcytosis	11.3907	0.00877957	0.0323069	vesicle-mediated transport
GO:0006298	mismatch repair	0.452961	0.889199	0.896299	DNA metabolic process
GO:0006298	mismatch repair	0.452961	0.889199	0.896299	response to stress
GO:0032781	positive regulation of ATPase activity	3.81415	0.0058028	0.0235133	biological_process
GO:0051639	actin filament network formation	2.83895	0.344556	0.392663	biological_process
GO:0018149	peptide cross-linking	4.27026	0.0533965	0.120909	cellular protein modification process
GO:0071475	cellular hyperosmotic salinity response	5.67886	0.223866	0.287473	response to stress
GO:0036258	multivesicular body assembly	0.56664	0.830737	0.840202	cellular component assembly
GO:0002281	macrophage activation involved in immune response	3.79499	0.0670421	0.143507	immune system process
GO:0046683	response to organophosphorus	7.58213	0.0555489	0.120909	biological_process
GO:1901223	negative regulation of NIK/NF-kappaB signaling	3.50721	0.0433871	0.102573	biological_process
GO:0006853	carnitine shuttle	3.79024	0.13239	0.232018	transmembrane transport
GO:0061484	hematopoietic stem cell homeostasis	3.7855	0.286755	0.342238	homeostatic process
GO:0055007	cardiac muscle cell differentiation	5.72666	0.00093752	0.00596422	cell differentiation
GO:0045717	negative regulation of fatty acid biosynthetic process	1.13484	0.605358	0.627218	biological_process
GO:0048512	circadian behavior	6.83382	0.0217417	0.060487	biological_process
GO:0051604	protein maturation	1.74796	0.345976	0.393492	protein maturation
GO:0060020	Bergmann glial cell differentiation	1.89245	0.446506	0.482887	cell differentiation
GO:1902430	negative regulation of amyloid-beta formation	1.13484	0.605358	0.627218	biological_process
GO:0061044	negative regulation of vascular wound healing	3.7855	0.286755	0.342238	biological_process
GO:0051974	negative regulation of telomerase activity	4.27026	0.0533965	0.120909	biological_process
GO:0007172	signal complex assembly	11.3907	0.00877957	0.0323069	protein-containing complex assembly
GO:0009651	response to salt stress	2.84208	0.191499	0.277385	response to stress
GO:0021785	branchiomotor neuron axon guidance	17.0848	0.00466975	0.0194278	biological_process
GO:0051444	negative regulation of ubiquitin-protein transferase activity	3.2486	0.16145	0.238047	biological_process
GO:0042481	regulation of odontogenesis	3.7855	0.286755	0.342238	biological_process
GO:0097067	cellular response to thyroid hormone stimulus	4.56109	0.0221312	0.0610919	biological_process
GO:0051156	glucose 6-phosphate metabolic process	2.83895	0.344556	0.392663	biological_process
GO:0009247	glycolipid biosynthetic process	2.27105	0.397681	0.439111	biosynthetic process
GO:0009247	glycolipid biosynthetic process	2.27105	0.397681	0.439111	lipid metabolic process
GO:1903978	regulation of microglial cell activation	3.7855	0.286755	0.342238	biological_process
GO:0014037	Schwann cell differentiation	8.54276	0.0144471	0.0485071	cell differentiation
GO:0072378	blood coagulation, fibrin clot formation	17.0848	0.00466975	0.0194278	biological_process
GO:0051972	regulation of telomerase activity	3.7855	0.286755	0.342238	biological_process
GO:1903896	positive regulation of IRE1-mediated unfolded protein response	5.68667	0.0789336	0.160437	biological_process
GO:0006398	mRNA 3'-end processing by stem-loop binding and cleavage	2.83895	0.344556	0.392663	mRNA processing
GO:0070527	platelet aggregation	9.15958	1.54579e-08	5.89373e-07	cell adhesion
GO:0060956	endocardial cell differentiation	22.7544	0.0185924	0.0538621	cell differentiation
GO:0061014	positive regulation of mRNA catabolic process	0.945442	0.66679	0.684874	biological_process
GO:0035669	TRAM-dependent toll-like receptor 4 signaling pathway	5.67886	0.223866	0.287473	immune system process
GO:0035669	TRAM-dependent toll-like receptor 4 signaling pathway	5.67886	0.223866	0.287473	signal transduction
GO:0051006	positive regulation of lipoprotein lipase activity	5.68667	0.0789336	0.160437	biological_process
GO:0051586	positive regulation of dopamine uptake involved in synaptic transmission	11.3554	0.155441	0.232018	biological_process
GO:0006357	regulation of transcription by RNA polymerase II	1.92961	2.24216e-05	0.000290152	biological_process
GO:0034220	ion transmembrane transport	5.34785	9.52517e-12	8.32499e-10	transmembrane transport
GO:1902287	semaphorin-plexin signaling pathway involved in axon guidance	34.1611	0.00198757	0.0101541	signal transduction
GO:0071897	DNA biosynthetic process	0.809815	0.711475	0.726697	DNA metabolic process
GO:0071897	DNA biosynthetic process	0.809815	0.711475	0.726697	biosynthetic process
GO:0097242	amyloid-beta clearance	26.756	2.13572e-06	4.1838e-05	biological_process
GO:0002248	connective tissue replacement involved in inflammatory response wound healing	11.3731	0.0351973	0.0855155	biological_process
GO:0021798	forebrain dorsal/ventral pattern formation	4.54896	0.104728	0.201887	biological_process
GO:1903401	L-lysine transmembrane transport	11.3554	0.155441	0.232018	transmembrane transport
GO:0006990	positive regulation of transcription from RNA polymerase II promoter involved in unfolded protein response	5.67886	0.223866	0.287473	biological_process
GO:0051138	positive regulation of NK T cell differentiation	3.7855	0.286755	0.342238	biological_process
GO:0055078	sodium ion homeostasis	5.6945	0.0306831	0.0813777	homeostatic process
GO:0048821	erythrocyte development	2.13291	0.195551	0.282749	anatomical structure development
GO:0007423	sensory organ development	2.83895	0.344556	0.392663	anatomical structure development
GO:0030431	sleep	8.16031	0.00167806	0.00923747	biological_process
GO:0046929	negative regulation of neurotransmitter secretion	3.7855	0.286755	0.342238	biological_process
GO:0048813	dendrite morphogenesis	7.36762	3.18935e-07	7.91209e-06	biological_process
GO:0018401	peptidyl-proline hydroxylation to 4-hydroxy-L-proline	2.83895	0.344556	0.392663	cellular protein modification process
GO:0048791	calcium ion-regulated exocytosis of neurotransmitter	17.0848	0.00466975	0.0194278	vesicle-mediated transport
GO:0010633	negative regulation of epithelial cell migration	7.62728	0.000729738	0.00472168	biological_process
GO:0030204	chondroitin sulfate metabolic process	5.67886	0.223866	0.287473	sulfur compound metabolic process
GO:0030204	chondroitin sulfate metabolic process	5.67886	0.223866	0.287473	small molecule metabolic process
GO:0072537	fibroblast activation	11.3731	0.0351973	0.0855155	biological_process
GO:0034381	plasma lipoprotein particle clearance	22.7544	0.0185924	0.0538621	biological_process
GO:0030198	extracellular matrix organization	4.16468	4.74191e-09	2.07221e-07	extracellular matrix organization
GO:0031064	negative regulation of histone deacetylation	5.68667	0.0789336	0.160437	biological_process
GO:0051939	gamma-aminobutyric acid import	11.3554	0.155441	0.232018	transport
GO:0060324	face development	8.58157	0.000469763	0.00341706	anatomical structure development
GO:0033138	positive regulation of peptidyl-serine phosphorylation	4.39553	7.73251e-07	1.7363e-05	biological_process
GO:0071806	protein transmembrane transport	1.89245	0.446506	0.482887	protein transport
GO:0071806	protein transmembrane transport	1.89245	0.446506	0.482887	transmembrane transport
GO:0010642	negative regulation of platelet-derived growth factor receptor signaling pathway	6.83382	0.0217417	0.060487	biological_process
GO:0048806	genitalia development	6.83382	0.0217417	0.060487	anatomical structure development
GO:0045964	positive regulation of dopamine metabolic process	11.3731	0.0351973	0.0855155	biological_process
GO:0071805	potassium ion transmembrane transport	9.64574	1.04551e-10	7.07087e-09	transmembrane transport
GO:0051567	histone H3-K9 methylation	1.89245	0.446506	0.482887	cellular protein modification process
GO:0072182	regulation of nephron tubule epithelial cell differentiation	11.3554	0.155441	0.232018	biological_process
GO:0033605	positive regulation of catecholamine secretion	22.7544	0.0185924	0.0538621	biological_process
GO:0055117	regulation of cardiac muscle contraction	18.1322	1.69157e-08	6.40652e-07	biological_process
GO:0070242	thymocyte apoptotic process	3.7855	0.286755	0.342238	cell death
GO:0060136	embryonic process involved in female pregnancy	5.68667	0.0789336	0.160437	biological_process
GO:0099505	regulation of presynaptic membrane potential	34.1611	0.00198757	0.0101541	biological_process
GO:0061180	mammary gland epithelium development	2.83895	0.344556	0.392663	anatomical structure development
GO:0072584	caveolin-mediated endocytosis	3.7855	0.286755	0.342238	vesicle-mediated transport
GO:0048873	homeostasis of number of cells within a tissue	5.74295	0.000175031	0.00159607	homeostatic process
GO:1903507	negative regulation of nucleic acid-templated transcription	1.83692	0.162608	0.239693	biological_process
GO:0048312	intracellular distribution of mitochondria	4.54896	0.104728	0.201887	mitochondrion organization
GO:0006751	glutathione catabolic process	3.7855	0.286755	0.342238	sulfur compound metabolic process
GO:0006751	glutathione catabolic process	3.7855	0.286755	0.342238	cellular nitrogen compound metabolic process
GO:0006751	glutathione catabolic process	3.7855	0.286755	0.342238	cofactor metabolic process
GO:0006751	glutathione catabolic process	3.7855	0.286755	0.342238	catabolic process
GO:0072574	hepatocyte proliferation	8.54276	0.0144471	0.0485071	cell population proliferation
GO:0045723	positive regulation of fatty acid biosynthetic process	3.79024	0.13239	0.232018	biological_process
GO:0033344	cholesterol efflux	0.810139	0.718674	0.732864	transport
GO:0032228	regulation of synaptic transmission, GABAergic	5.06834	0.0168653	0.0538621	biological_process
GO:0036353	histone H2A-K119 monoubiquitination	5.67886	0.223866	0.287473	cellular protein modification process
GO:0031334	positive regulation of protein-containing complex assembly	4.21926	0.000298679	0.00238649	biological_process
GO:0045589	regulation of regulatory T cell differentiation	0.872588	0.693827	0.709309	biological_process
GO:0002218	activation of innate immune response	1.41963	0.43469	0.477839	immune system process
GO:0015747	urate transport	34.1611	0.00198757	0.0101541	transport
GO:1902692	regulation of neuroblast proliferation	11.3554	0.155441	0.232018	biological_process
GO:0006641	triglyceride metabolic process	3.42768	0.0156068	0.0520012	lipid metabolic process
GO:0050808	synapse organization	9.78712	2.6638e-09	1.27168e-07	biological_process
GO:0048524	positive regulation of viral process	5.67886	0.223866	0.287473	biological_process
GO:0042994	cytoplasmic sequestering of transcription factor	4.54896	0.104728	0.201887	biological_process
GO:0061045	negative regulation of wound healing	4.14622	0.0282929	0.076903	biological_process
GO:0036037	CD8-positive, alpha-beta T cell activation	11.3554	0.155441	0.232018	immune system process
GO:0016081	synaptic vesicle docking	2.27105	0.397681	0.439111	biological_process
GO:0030238	male sex determination	2.84208	0.191499	0.277385	biological_process
GO:0040008	regulation of growth	2.38697	0.0169087	0.0538621	biological_process
GO:0051610	serotonin uptake	34.1611	0.00198757	0.0101541	transport
GO:1900246	positive regulation of RIG-I signaling pathway	6.83382	0.0217417	0.060487	biological_process
GO:0051054	positive regulation of DNA metabolic process	5.67886	0.223866	0.287473	biological_process
GO:1902237	positive regulation of endoplasmic reticulum stress-induced intrinsic apoptotic signaling pathway	1.62182	0.49138	0.523739	biological_process
GO:0009888	tissue development	4.90049	0.00398223	0.0177715	anatomical structure development
GO:0043484	regulation of RNA splicing	4.00608	0.00467142	0.0194278	biological_process
GO:0045599	negative regulation of fat cell differentiation	4.4206	0.000413033	0.00313695	biological_process
GO:0060079	excitatory postsynaptic potential	7.29019	2.39642e-06	4.61493e-05	biological_process
GO:1902953	positive regulation of ER to Golgi vesicle-mediated transport	3.7855	0.286755	0.342238	biological_process
GO:0034138	toll-like receptor 3 signaling pathway	2.52596	0.222188	0.287473	immune system process
GO:0034138	toll-like receptor 3 signaling pathway	2.52596	0.222188	0.287473	signal transduction
GO:0021678	third ventricle development	17.0848	0.00466975	0.0194278	anatomical structure development
GO:0043161	proteasome-mediated ubiquitin-dependent protein catabolic process	1.11841	0.402146	0.443868	catabolic process
GO:0051661	maintenance of centrosome location	2.83895	0.344556	0.392663	biological_process
GO:0097720	calcineurin-mediated signaling	5.67886	0.223866	0.287473	signal transduction
GO:0018108	peptidyl-tyrosine phosphorylation	7.14868	3.8309e-09	1.72725e-07	cellular protein modification process
GO:0019370	leukotriene biosynthetic process	4.54896	0.104728	0.201887	biosynthetic process
GO:0019370	leukotriene biosynthetic process	4.54896	0.104728	0.201887	small molecule metabolic process
GO:1903551	regulation of extracellular exosome assembly	5.67886	0.223866	0.287473	biological_process
GO:0032435	negative regulation of proteasomal ubiquitin-dependent protein catabolic process	0.419284	0.906481	0.912262	biological_process
GO:0034629	cellular protein-containing complex localization	2.84208	0.191499	0.277385	biological_process
GO:0043987	histone H3-S10 phosphorylation	5.67886	0.223866	0.287473	cellular protein modification process
GO:0019722	calcium-mediated signaling	5.05844	9.40258e-06	0.000145279	signal transduction
GO:1990086	lens fiber cell apoptotic process	22.7544	0.0185924	0.0538621	cell death
GO:0015760	glucose-6-phosphate transport	5.67886	0.223866	0.287473	transport
GO:0034382	chylomicron remnant clearance	4.54896	0.104728	0.201887	biological_process
GO:0006397	mRNA processing	0.928199	0.659333	0.679672	mRNA processing
GO:0008016	regulation of heart contraction	8.84416	1.86803e-07	5.15158e-06	biological_process
GO:0015918	sterol transport	8.54276	0.0144471	0.0485071	transport
GO:1904951	positive regulation of establishment of protein localization	2.83895	0.344556	0.392663	biological_process
GO:0003166	bundle of His development	22.7544	0.0185924	0.0538621	anatomical structure development
GO:0010751	negative regulation of nitric oxide mediated signal transduction	11.3554	0.155441	0.232018	biological_process
GO:0010717	regulation of epithelial to mesenchymal transition	5.6945	0.0306831	0.0813777	biological_process
GO:0006754	ATP biosynthetic process	1.62182	0.49138	0.523739	biosynthetic process
GO:0006754	ATP biosynthetic process	1.62182	0.49138	0.523739	cellular nitrogen compound metabolic process
GO:0006754	ATP biosynthetic process	1.62182	0.49138	0.523739	small molecule metabolic process
GO:0010243	response to organonitrogen compound	3.98628	0.00261059	0.0124315	biological_process
GO:0016192	vesicle-mediated transport	2.25011	0.000287761	0.0023203	vesicle-mediated transport
GO:0048515	spermatid differentiation	4.54896	0.104728	0.201887	cell differentiation
GO:0022037	metencephalon development	5.67886	0.223866	0.287473	anatomical structure development
GO:0006914	autophagy	2.64816	6.79301e-05	0.000743566	autophagy
GO:0043066	negative regulation of apoptotic process	3.11857	4.5065e-15	9.48201e-13	biological_process
GO:0060231	mesenchymal to epithelial transition	19.0434	0.00015616	0.00146152	cell differentiation
GO:0036092	phosphatidylinositol-3-phosphate biosynthetic process	1.89245	0.446506	0.482887	biosynthetic process
GO:0036092	phosphatidylinositol-3-phosphate biosynthetic process	1.89245	0.446506	0.482887	lipid metabolic process
GO:0016559	peroxisome fission	1.62182	0.49138	0.523739	biological_process
GO:0032695	negative regulation of interleukin-12 production	1.62288	0.376174	0.426556	biological_process
GO:0001661	conditioned taste aversion	11.3731	0.0351973	0.0855155	nervous system process
GO:2000360	negative regulation of binding of sperm to zona pellucida	11.3731	0.0351973	0.0855155	biological_process
GO:0032692	negative regulation of interleukin-1 production	5.68667	0.0789336	0.160437	biological_process
GO:0010867	positive regulation of triglyceride biosynthetic process	3.79499	0.0670421	0.143507	biological_process
GO:0050730	regulation of peptidyl-tyrosine phosphorylation	6.68316	0.000468778	0.00341706	biological_process
GO:1901987	regulation of cell cycle phase transition	11.3554	0.155441	0.232018	biological_process
GO:0060372	regulation of atrial cardiac muscle cell membrane repolarization	45.6754	0.000199451	0.00171679	biological_process
GO:1903929	primary palate development	11.3554	0.155441	0.232018	anatomical structure development
GO:0021759	globus pallidus development	22.7544	0.0185924	0.0538621	anatomical structure development
GO:0045851	pH reduction	3.7855	0.286755	0.342238	homeostatic process
GO:0002052	positive regulation of neuroblast proliferation	3.80453	0.0191057	0.0549011	biological_process
GO:0050870	positive regulation of T cell activation	3.80453	0.0191057	0.0549011	biological_process
GO:0015722	canalicular bile acid transport	22.7544	0.0185924	0.0538621	transport
GO:0061009	common bile duct development	11.3554	0.155441	0.232018	anatomical structure development
GO:0051047	positive regulation of secretion	5.67886	0.223866	0.287473	biological_process
GO:1904886	beta-catenin destruction complex disassembly	4.88053	0.0412518	0.0981782	biological_process
GO:0016246	RNA interference	11.3554	0.155441	0.232018	biological_process
GO:2000370	positive regulation of clathrin-dependent endocytosis	7.58213	0.0555489	0.120909	biological_process
GO:0048208	COPII vesicle coating	1.81459	0.115091	0.220963	protein-containing complex assembly
GO:2000060	positive regulation of ubiquitin-dependent protein catabolic process	2.43826	0.154135	0.232018	biological_process
GO:0035313	wound healing, spreading of epidermal cells	22.9053	1.87133e-05	0.000254941	cell motility
GO:0002237	response to molecule of bacterial origin	8.54276	0.0144471	0.0485071	biological_process
GO:0030865	cortical cytoskeleton organization	2.52596	0.222188	0.287473	cytoskeleton organization
GO:0002138	retinoic acid biosynthetic process	34.1611	0.00198757	0.0101541	biosynthetic process
GO:0002138	retinoic acid biosynthetic process	34.1611	0.00198757	0.0101541	small molecule metabolic process
GO:0002138	retinoic acid biosynthetic process	34.1611	0.00198757	0.0101541	lipid metabolic process
GO:1904586	cellular response to putrescine	11.3554	0.155441	0.232018	biological_process
GO:0050877	nervous system process	9.12628	0.00385876	0.0173293	nervous system process
GO:0015798	myo-inositol transport	5.67886	0.223866	0.287473	transport
GO:0016340	calcium-dependent cell-matrix adhesion	11.3554	0.155441	0.232018	cell adhesion
GO:0007271	synaptic transmission, cholinergic	5.6945	0.0306831	0.0813777	cell-cell signaling
GO:0007274	neuromuscular synaptic transmission	11.4801	1.26699e-05	0.000183617	cell-cell signaling
GO:2000049	positive regulation of cell-cell adhesion mediated by cadherin	11.4085	0.00228952	0.011155	biological_process
GO:0048935	peripheral nervous system neuron development	6.83382	0.0217417	0.060487	anatomical structure development
GO:0050994	regulation of lipid catabolic process	5.67886	0.223866	0.287473	biological_process
GO:0071985	multivesicular body sorting pathway	1.41892	0.532622	0.560338	vesicle-mediated transport
GO:0016042	lipid catabolic process	2.23852	0.0311464	0.0825678	catabolic process
GO:0016042	lipid catabolic process	2.23852	0.0311464	0.0825678	lipid metabolic process
GO:0046226	coumarin catabolic process	11.3554	0.155441	0.232018	secondary metabolic process
GO:0046226	coumarin catabolic process	11.3554	0.155441	0.232018	catabolic process
GO:0043207	response to external biotic stimulus	11.3554	0.155441	0.232018	biological_process
GO:0010044	response to aluminum ion	3.7855	0.286755	0.342238	biological_process
GO:1905799	regulation of intraciliary retrograde transport	11.3554	0.155441	0.232018	biological_process
GO:0045185	maintenance of protein location	11.3554	0.155441	0.232018	biological_process
GO:0006139	nucleobase-containing compound metabolic process	0.850221	0.688421	0.706452	cellular nitrogen compound metabolic process
GO:0009190	cyclic nucleotide biosynthetic process	34.1611	0.00198757	0.0101541	biosynthetic process
GO:0009190	cyclic nucleotide biosynthetic process	34.1611	0.00198757	0.0101541	cellular nitrogen compound metabolic process
GO:0009190	cyclic nucleotide biosynthetic process	34.1611	0.00198757	0.0101541	small molecule metabolic process
GO:0046598	positive regulation of viral entry into host cell	3.79024	0.13239	0.232018	biological_process
GO:0046641	positive regulation of alpha-beta T cell proliferation	3.79024	0.13239	0.232018	biological_process
GO:0010941	regulation of cell death	5.68667	0.0789336	0.160437	biological_process
GO:1905555	positive regulation blood vessel branching	5.67886	0.223866	0.287473	biological_process
GO:0097151	positive regulation of inhibitory postsynaptic potential	5.68667	0.0789336	0.160437	biological_process
GO:0060535	trachea cartilage morphogenesis	34.1611	0.00198757	0.0101541	biological_process
GO:0021680	cerebellar Purkinje cell layer development	11.4263	0.000612357	0.00413159	anatomical structure development
GO:0060327	cytoplasmic actin-based contraction involved in cell motility	11.3554	0.155441	0.232018	biological_process
GO:0030851	granulocyte differentiation	2.52596	0.222188	0.287473	cell differentiation
GO:1903141	negative regulation of establishment of endothelial barrier	11.3554	0.155441	0.232018	biological_process
GO:0060236	regulation of mitotic spindle organization	2.84522	0.115988	0.221191	biological_process
GO:0010694	positive regulation of alkaline phosphatase activity	11.3907	0.00877957	0.0323069	biological_process
GO:0072676	lymphocyte migration	11.3731	0.0351973	0.0855155	immune system process
GO:0072676	lymphocyte migration	11.3731	0.0351973	0.0855155	cell motility
GO:0061771	response to caloric restriction	5.67886	0.223866	0.287473	response to stress
GO:0021873	forebrain neuroblast division	11.3554	0.155441	0.232018	cell division
GO:0002634	regulation of germinal center formation	7.58213	0.0555489	0.120909	biological_process
GO:0045880	positive regulation of smoothened signaling pathway	2.53646	0.0465139	0.109828	biological_process
GO:0002507	tolerance induction	11.3554	0.155441	0.232018	immune system process
GO:0010821	regulation of mitochondrion organization	2.43826	0.154135	0.232018	biological_process
GO:0007296	vitellogenesis	11.3731	0.0351973	0.0855155	biological_process
GO:0008228	opsonization	15.2112	0.00122284	0.00711049	immune system process
GO:0050862	positive regulation of T cell receptor signaling pathway	3.41526	0.0820952	0.164916	biological_process
GO:0035864	response to potassium ion	17.0848	0.00466975	0.0194278	biological_process
GO:0071157	negative regulation of cell cycle arrest	1.51448	0.405779	0.447097	biological_process
GO:1901687	glutathione derivative biosynthetic process	1.2611	0.570524	0.595033	biosynthetic process
GO:1901687	glutathione derivative biosynthetic process	1.2611	0.570524	0.595033	sulfur compound metabolic process
GO:0048015	phosphatidylinositol-mediated signaling	7.51463	7.11579e-07	1.60416e-05	signal transduction
GO:0016064	immunoglobulin mediated immune response	5.06834	0.0168653	0.0538621	immune system process
GO:0006910	phagocytosis, recognition	5.68667	0.0789336	0.160437	biological_process
GO:0006623	protein targeting to vacuole	1.2611	0.570524	0.595033	vacuolar transport
GO:0006623	protein targeting to vacuole	1.2611	0.570524	0.595033	protein targeting
GO:0017121	plasma membrane phospholipid scrambling	11.3731	0.0351973	0.0855155	plasma membrane organization
GO:0017121	plasma membrane phospholipid scrambling	11.3731	0.0351973	0.0855155	transport
GO:0048732	gland development	11.3731	0.0351973	0.0855155	anatomical structure development
GO:0021943	formation of radial glial scaffolds	34.1611	0.00198757	0.0101541	cell morphogenesis
GO:1904179	positive regulation of adipose tissue development	7.58213	0.0555489	0.120909	biological_process
GO:0014053	negative regulation of gamma-aminobutyric acid secretion	11.3554	0.155441	0.232018	biological_process
GO:1900087	positive regulation of G1/S transition of mitotic cell cycle	4.58559	0.0012773	0.00734653	biological_process
GO:0014891	striated muscle atrophy	11.3554	0.155441	0.232018	biological_process
GO:1903707	negative regulation of hemopoiesis	11.3554	0.155441	0.232018	biological_process
GO:0002523	leukocyte migration involved in inflammatory response	4.88053	0.0412518	0.0981782	immune system process
GO:0002523	leukocyte migration involved in inflammatory response	4.88053	0.0412518	0.0981782	cell motility
GO:0042180	cellular ketone metabolic process	5.67886	0.223866	0.287473	small molecule metabolic process
GO:0051057	positive regulation of small GTPase mediated signal transduction	4.54896	0.104728	0.201887	biological_process
GO:0046627	negative regulation of insulin receptor signaling pathway	6.11751	0.000289578	0.0023203	biological_process
GO:0032416	negative regulation of sodium:proton antiporter activity	11.3554	0.155441	0.232018	biological_process
GO:1905135	biotin import across plasma membrane	11.3554	0.155441	0.232018	transmembrane transport
GO:1903038	negative regulation of leukocyte cell-cell adhesion	11.3907	0.00877957	0.0323069	biological_process
GO:0021892	cerebral cortex GABAergic interneuron differentiation	3.7855	0.286755	0.342238	cell differentiation
GO:0001508	action potential	6.51887	0.00886578	0.0323069	biological_process
GO:0035617	stress granule disassembly	7.58213	0.0555489	0.120909	biological_process
GO:0008635	activation of cysteine-type endopeptidase activity involved in apoptotic process by cytochrome c	11.3731	0.0351973	0.0855155	biological_process
GO:0038128	ERBB2 signaling pathway	6.55663	0.00020311	0.00173775	signal transduction
GO:0050918	positive chemotaxis	10.663	1.39098e-07	4.01126e-06	locomotion
GO:0043568	positive regulation of insulin-like growth factor receptor signaling pathway	3.2486	0.16145	0.238047	biological_process
GO:0046010	positive regulation of circadian sleep/wake cycle, non-REM sleep	11.3554	0.155441	0.232018	biological_process
GO:0098887	neurotransmitter receptor transport, endosome to postsynaptic membrane	2.27105	0.397681	0.439111	protein transport
GO:0098887	neurotransmitter receptor transport, endosome to postsynaptic membrane	2.27105	0.397681	0.439111	vesicle-mediated transport
GO:0009056	catabolic process	5.67886	0.223866	0.287473	catabolic process
GO:0035773	insulin secretion involved in cellular response to glucose stimulus	3.7855	0.286755	0.342238	protein transport
GO:0038033	positive regulation of endothelial cell chemotaxis by VEGF-activated vascular endothelial growth factor receptor signaling pathway	11.3731	0.0351973	0.0855155	signal transduction
GO:0051645	Golgi localization	11.3907	0.00877957	0.0323069	biological_process
GO:0032532	regulation of microvillus length	1.89245	0.446506	0.482887	biological_process
GO:0009435	NAD biosynthetic process	1.2611	0.570524	0.595033	biosynthetic process
GO:0009435	NAD biosynthetic process	1.2611	0.570524	0.595033	cofactor metabolic process
GO:0009435	NAD biosynthetic process	1.2611	0.570524	0.595033	cellular nitrogen compound metabolic process
GO:0009435	NAD biosynthetic process	1.2611	0.570524	0.595033	small molecule metabolic process
GO:1901979	regulation of inward rectifier potassium channel activity	11.3554	0.155441	0.232018	biological_process
GO:0043266	regulation of potassium ion transport	45.6754	0.000199451	0.00171679	biological_process
GO:0060056	mammary gland involution	5.68667	0.0789336	0.160437	biological_process
GO:0060760	positive regulation of response to cytokine stimulus	5.68667	0.0789336	0.160437	biological_process
GO:2001244	positive regulation of intrinsic apoptotic signaling pathway	1.48231	0.35305	0.401296	biological_process
GO:1901385	regulation of voltage-gated calcium channel activity	17.0848	0.00466975	0.0194278	biological_process
GO:0071312	cellular response to alkaloid	3.2486	0.16145	0.238047	biological_process
GO:0045648	positive regulation of erythrocyte differentiation	7.19261	1.81395e-05	0.000253819	biological_process
GO:0072180	mesonephric duct morphogenesis	11.3554	0.155441	0.232018	biological_process
GO:0001867	complement activation, lectin pathway	11.3907	0.00877957	0.0323069	immune system process
GO:0001867	complement activation, lectin pathway	11.3907	0.00877957	0.0323069	response to stress
GO:0097113	AMPA glutamate receptor clustering	22.7544	0.0185924	0.0538621	biological_process
GO:0003186	tricuspid valve morphogenesis	11.3554	0.155441	0.232018	biological_process
GO:0007223	Wnt signaling pathway, calcium modulating pathway	10.3475	6.22754e-06	0.000102845	signal transduction
GO:2001242	regulation of intrinsic apoptotic signaling pathway	2.27105	0.397681	0.439111	biological_process
GO:0005513	detection of calcium ion	11.4085	0.00228952	0.011155	biological_process
GO:0060166	olfactory pit development	5.67886	0.223866	0.287473	anatomical structure development
GO:1900069	regulation of cellular hyperosmotic salinity response	3.7855	0.286755	0.342238	biological_process
GO:0035562	negative regulation of chromatin binding	1.89245	0.446506	0.482887	biological_process
GO:0014003	oligodendrocyte development	5.09634	0.000742072	0.00478514	anatomical structure development
GO:0045165	cell fate commitment	9.29648	4.43963e-09	1.95516e-07	biological_process
GO:0051216	cartilage development	4.45037	1.56013e-05	0.000223816	anatomical structure development
GO:0060430	lung saccule development	8.54276	0.0144471	0.0485071	anatomical structure development
GO:0050774	negative regulation of dendrite morphogenesis	15.2112	0.00122284	0.00711049	biological_process
GO:0010761	fibroblast migration	5.70244	0.0124596	0.0439647	cell motility
GO:1903413	cellular response to bile acid	17.0848	0.00466975	0.0194278	biological_process
GO:0006874	cellular calcium ion homeostasis	4.42051	1.3429e-06	2.88978e-05	homeostatic process
GO:0071294	cellular response to zinc ion	2.52596	0.222188	0.287473	biological_process
GO:1902951	negative regulation of dendritic spine maintenance	22.7544	0.0185924	0.0538621	biological_process
GO:0019068	virion assembly	3.2486	0.16145	0.238047	symbiotic process
GO:0045161	neuronal ion channel clustering	11.3554	0.155441	0.232018	membrane organization
GO:0007188	adenylate cyclase-modulating G protein-coupled receptor signaling pathway	15.047	3.04257e-09	1.39394e-07	signal transduction
GO:0002862	negative regulation of inflammatory response to antigenic stimulus	2.27105	0.397681	0.439111	biological_process
GO:0072017	distal tubule development	22.7544	0.0185924	0.0538621	anatomical structure development
GO:0061912	selective autophagy	11.3554	0.155441	0.232018	autophagy
GO:0016556	mRNA modification	11.3554	0.155441	0.232018	cellular nitrogen compound metabolic process
GO:0000212	meiotic spindle organization	1.89245	0.446506	0.482887	cytoskeleton organization
GO:0000028	ribosomal small subunit assembly	0.945442	0.66679	0.684874	ribonucleoprotein complex assembly
GO:0022027	interkinetic nuclear migration	17.0848	0.00466975	0.0194278	transport
GO:0045819	positive regulation of glycogen catabolic process	11.3554	0.155441	0.232018	biological_process
GO:0043149	stress fiber assembly	8.58157	0.000469763	0.00341706	cellular component assembly
GO:0043149	stress fiber assembly	8.58157	0.000469763	0.00341706	cytoskeleton organization
GO:0060738	epithelial-mesenchymal signaling involved in prostate gland development	11.3554	0.155441	0.232018	cell-cell signaling
GO:0150094	amyloid-beta clearance by cellular catabolic process	45.6754	0.000199451	0.00171679	catabolic process
GO:0006971	hypotonic response	22.7544	0.0185924	0.0538621	response to stress
GO:0007178	transmembrane receptor protein serine/threonine kinase signaling pathway	8.54276	0.0144471	0.0485071	signal transduction
GO:0021846	cell proliferation in forebrain	8.16031	0.00167806	0.00923747	cell population proliferation
GO:0051388	positive regulation of neurotrophin TRK receptor signaling pathway	5.68667	0.0789336	0.160437	biological_process
GO:0010225	response to UV-C	1.2611	0.570524	0.595033	biological_process
GO:0120183	positive regulation of focal adhesion disassembly	7.58213	0.0555489	0.120909	biological_process
GO:0098967	exocytic insertion of neurotransmitter receptor to postsynaptic membrane	5.67886	0.223866	0.287473	vesicle-mediated transport
GO:0035377	transepithelial water transport	22.7544	0.0185924	0.0538621	transport
GO:0006366	transcription by RNA polymerase II	1.31454	0.187512	0.275188	cellular nitrogen compound metabolic process
GO:0006366	transcription by RNA polymerase II	1.31454	0.187512	0.275188	biosynthetic process
GO:0032849	positive regulation of cellular pH reduction	22.7544	0.0185924	0.0538621	homeostatic process
GO:0010042	response to manganese ion	1.62182	0.49138	0.523739	biological_process
GO:0071421	manganese ion transmembrane transport	4.54896	0.104728	0.201887	transmembrane transport
GO:0036151	phosphatidylcholine acyl-chain remodeling	2.06632	0.284331	0.342238	lipid metabolic process
GO:0060612	adipose tissue development	2.85153	0.0469177	0.110597	anatomical structure development
GO:0060528	secretory columnal luminar epithelial cell differentiation involved in prostate glandular acinus development	34.1611	0.00198757	0.0101541	cell differentiation
GO:0008045	motor neuron axon guidance	7.06081	0.000139019	0.00135003	biological_process
GO:0010828	positive regulation of glucose transmembrane transport	11.3907	0.00877957	0.0323069	biological_process
GO:0038162	erythropoietin-mediated signaling pathway	5.67886	0.223866	0.287473	signal transduction
GO:0010954	positive regulation of protein processing	4.27026	0.0533965	0.120909	biological_process
GO:0007017	microtubule-based process	2.27538	0.174495	0.256483	biological_process
GO:0007596	blood coagulation	4.23163	2.01551e-08	7.48374e-07	biological_process
GO:2000563	positive regulation of CD4-positive, alpha-beta T cell proliferation	17.0848	0.00466975	0.0194278	biological_process
GO:0045719	negative regulation of glycogen biosynthetic process	3.7855	0.286755	0.342238	biological_process
GO:0090063	positive regulation of microtubule nucleation	3.7855	0.286755	0.342238	biological_process
GO:0003223	ventricular compact myocardium morphogenesis	5.68667	0.0789336	0.160437	biological_process
GO:0044314	protein K27-linked ubiquitination	3.7855	0.286755	0.342238	cellular protein modification process
GO:0000077	DNA damage checkpoint	0.390253	0.921072	0.92629	response to stress
GO:0051607	defense response to virus	2.67452	0.000113009	0.0011383	immune system process
GO:0051607	defense response to virus	2.67452	0.000113009	0.0011383	response to stress
GO:1904117	cellular response to vasopressin	5.67886	0.223866	0.287473	biological_process
GO:0032355	response to estradiol	5.16006	3.32453e-10	2.07546e-08	biological_process
GO:0000079	regulation of cyclin-dependent protein serine/threonine kinase activity	0.629152	0.825172	0.835615	biological_process
GO:0061178	regulation of insulin secretion involved in cellular response to glucose stimulus	7.62728	0.000729738	0.00472168	biological_process
GO:0031620	regulation of fever generation	11.3554	0.155441	0.232018	biological_process
GO:0003283	atrial septum development	15.2112	0.00122284	0.00711049	anatomical structure development
GO:0048489	synaptic vesicle transport	2.84522	0.115988	0.221191	transport
GO:0050999	regulation of nitric-oxide synthase activity	5.27735	0.00298897	0.014115	biological_process
GO:0032687	negative regulation of interferon-alpha production	2.83895	0.344556	0.392663	biological_process
GO:0055069	zinc ion homeostasis	5.67886	0.223866	0.287473	homeostatic process
GO:1903599	positive regulation of autophagy of mitochondrion	2.27105	0.397681	0.439111	biological_process
GO:0009749	response to glucose	4.44935	2.33119e-06	4.51997e-05	biological_process
GO:0035115	embryonic forelimb morphogenesis	4.45199	0.0029143	0.0138429	biological_process
GO:0050806	positive regulation of synaptic transmission	4.14622	0.0282929	0.076903	biological_process
GO:0008645	hexose transmembrane transport	5.68667	0.0789336	0.160437	transmembrane transport
GO:0055014	atrial cardiac muscle cell development	11.3554	0.155441	0.232018	anatomical structure development
[truncated: 4,247 more rows]

## Sheet: Eisenia fetida
GO_accession	GO_term	oddsRatio	pvalue	FDR	GOSlim
GO:0021535	cell migration in hindbrain	26.5941	0.0712941	0.151307	cell motility
GO:0030201	heparan sulfate proteoglycan metabolic process	26.5941	0.0712941	0.151307	biological_process
GO:0045840	positive regulation of mitotic nuclear division	4.22641	0.0437573	0.134013	biological_process
GO:0006309	apoptotic DNA fragmentation	5.33891	0.0681853	0.151307	DNA metabolic process
GO:0006309	apoptotic DNA fragmentation	5.33891	0.0681853	0.151307	nucleobase-containing compound catabolic process
GO:0032430	positive regulation of phospholipase A2 activity	13.3079	0.105019	0.181084	biological_process
GO:0006631	fatty acid metabolic process	2.69178	0.00686365	0.0372388	lipid metabolic process
GO:0006631	fatty acid metabolic process	2.69178	0.00686365	0.0372388	small molecule metabolic process
GO:0009649	entrainment of circadian clock	13.3543	0.0178792	0.0686568	biological_process
GO:0019953	sexual reproduction	3.32599	0.283228	0.335439	reproduction
GO:0000045	autophagosome assembly	0.803684	0.716403	0.727841	cellular component assembly
GO:1905747	negative regulation of saliva secretion	26.5941	0.0712941	0.151307	biological_process
GO:0021782	glial cell development	8.87125	0.137523	0.209951	anatomical structure development
GO:1990049	retrograde neuronal dense core vesicle transport	26.5941	0.0712941	0.151307	cytoskeleton-dependent intracellular transport
GO:0071409	cellular response to cycloheximide	13.3079	0.105019	0.181084	biological_process
GO:0035356	cellular triglyceride homeostasis	13.3543	0.0178792	0.0686568	homeostatic process
GO:0050819	negative regulation of coagulation	8.87125	0.137523	0.209951	biological_process
GO:0051726	regulation of cell cycle	2.38918	0.0191899	0.0728527	biological_process
GO:0060081	membrane hyperpolarization	13.401	0.00337707	0.0233023	biological_process
GO:0003176	aortic valve development	6.65349	0.168852	0.23578	anatomical structure development
GO:0006766	vitamin metabolic process	8.87125	0.137523	0.209951	small molecule metabolic process
GO:0002244	hematopoietic progenitor cell differentiation	2.35378	0.0736033	0.155877	cell differentiation
GO:0001662	behavioral fear response	8.54815	0.000213908	0.00318873	response to stress
GO:2000060	positive regulation of ubiquitin-dependent protein catabolic process	3.55762	0.12498	0.209951	biological_process
GO:0006997	nucleus organization	1.47643	0.505144	0.531947	biological_process
GO:0001960	negative regulation of cytokine-mediated signaling pathway	8.90126	0.0318112	0.104448	biological_process
GO:0044242	cellular lipid catabolic process	26.6917	0.00750536	0.0372388	catabolic process
GO:0044242	cellular lipid catabolic process	26.6917	0.00750536	0.0372388	lipid metabolic process
GO:0045618	positive regulation of keratinocyte differentiation	10.7555	0.00127418	0.0115832	biological_process
GO:0061002	negative regulation of dendritic spine morphogenesis	17.7996	0.0122102	0.0524097	biological_process
GO:0034219	carbohydrate transmembrane transport	26.5941	0.0712941	0.151307	transmembrane transport
GO:0051932	synaptic transmission, GABAergic	13.3079	0.105019	0.181084	cell-cell signaling
GO:0043085	positive regulation of catalytic activity	2.16237	0.0952848	0.181084	biological_process
GO:0034140	negative regulation of toll-like receptor 3 signaling pathway	13.3079	0.105019	0.181084	biological_process
GO:0071230	cellular response to amino acid stimulus	1.47825	0.403828	0.442352	biological_process
GO:0021879	forebrain neuron differentiation	21.5138	0.000185228	0.00285608	cell differentiation
GO:0007076	mitotic chromosome condensation	4.44814	0.0896912	0.181084	chromosome organization
GO:0035873	lactate transmembrane transport	26.5941	0.0712941	0.151307	transmembrane transport
GO:0021530	spinal cord oligodendrocyte cell fate specification	13.3079	0.105019	0.181084	biological_process
GO:1902600	proton transmembrane transport	2.0186	0.15162	0.229809	transmembrane transport
GO:0042789	mRNA transcription by RNA polymerase II	10.0481	0.00628506	0.0348986	cellular nitrogen compound metabolic process
GO:0042789	mRNA transcription by RNA polymerase II	10.0481	0.00628506	0.0348986	biosynthetic process
GO:0050861	positive regulation of B cell receptor signaling pathway	4.43481	0.228148	0.288077	biological_process
GO:1904861	excitatory synapse assembly	13.3543	0.0178792	0.0686568	cellular component assembly
GO:0031104	dendrite regeneration	26.5941	0.0712941	0.151307	response to stress
GO:0031104	dendrite regeneration	26.5941	0.0712941	0.151307	anatomical structure development
GO:0070911	global genome nucleotide-excision repair	1.10645	0.603878	0.623152	DNA metabolic process
GO:0070911	global genome nucleotide-excision repair	1.10645	0.603878	0.623152	response to stress
GO:0050709	negative regulation of protein secretion	3.55762	0.12498	0.209951	biological_process
GO:0046037	GMP metabolic process	3.80186	0.256196	0.311993	cellular nitrogen compound metabolic process
GO:0046037	GMP metabolic process	3.80186	0.256196	0.311993	small molecule metabolic process
GO:0010880	regulation of release of sequestered calcium ion into cytosol by sarcoplasmic reticulum	5.73877	0.0220577	0.0824131	biological_process
GO:0010387	COP9 signalosome assembly	8.87125	0.137523	0.209951	protein-containing complex assembly
GO:0045843	negative regulation of striated muscle tissue development	13.3543	0.0178792	0.0686568	biological_process
GO:0099175	regulation of postsynapse organization	13.401	0.00337707	0.0233023	biological_process
GO:0001523	retinoid metabolic process	7.60409	0.000118438	0.00219823	lipid metabolic process
GO:0010832	negative regulation of myotube differentiation	5.33891	0.0681853	0.151307	biological_process
GO:0002035	brain renin-angiotensin system	26.5941	0.0712941	0.151307	nervous system process
GO:0046628	positive regulation of insulin receptor signaling pathway	1.56349	0.486454	0.515379	biological_process
GO:0008361	regulation of cell size	3.13832	0.150037	0.227678	biological_process
GO:0045925	positive regulation of female receptivity	13.3079	0.105019	0.181084	biological_process
GO:0001525	angiogenesis	4.33211	6.17811e-08	5.6291e-06	anatomical structure formation involved in morphogenesis
GO:0033605	positive regulation of catecholamine secretion	13.3079	0.105019	0.181084	biological_process
GO:0014047	glutamate secretion	6.32283	0.00623658	0.0348986	transport
GO:0007584	response to nutrient	2.60488	0.0362119	0.116793	biological_process
GO:0071397	cellular response to cholesterol	4.10594	0.101095	0.181084	biological_process
GO:0043462	regulation of ATPase activity	8.90126	0.0318112	0.104448	biological_process
GO:0042462	eye photoreceptor cell development	4.10594	0.101095	0.181084	anatomical structure development
GO:0072197	ureter morphogenesis	8.87125	0.137523	0.209951	biological_process
GO:0032481	positive regulation of type I interferon production	2.00204	0.20413	0.26902	biological_process
GO:0070934	CRD-mediated mRNA stabilization	6.65349	0.168852	0.23578	biological_process
GO:0007224	smoothened signaling pathway	3.30182	0.0141234	0.0589615	signal transduction
GO:0010897	negative regulation of triglyceride catabolic process	6.65349	0.168852	0.23578	biological_process
GO:1902176	negative regulation of oxidative stress-induced intrinsic apoptotic signaling pathway	5.33891	0.0681853	0.151307	biological_process
GO:0009086	methionine biosynthetic process	2.95614	0.309282	0.357426	biosynthetic process
GO:0009086	methionine biosynthetic process	2.95614	0.309282	0.357426	cellular amino acid metabolic process
GO:0009086	methionine biosynthetic process	2.95614	0.309282	0.357426	sulfur compound metabolic process
GO:0006885	regulation of pH	8.03868	0.0103239	0.0478041	homeostatic process
GO:0006813	potassium ion transport	15.6218	3.28303e-11	1.19652e-08	transport
GO:0009611	response to wounding	6.57622	4.90183e-06	0.000169409	response to stress
GO:0030097	hemopoiesis	4.02291	0.00167466	0.0139848	anatomical structure development
GO:2000178	negative regulation of neural precursor cell proliferation	2.41813	0.358593	0.401564	biological_process
GO:0031000	response to caffeine	8.90126	0.0318112	0.104448	biological_process
GO:0035845	photoreceptor cell outer segment organization	2.66026	0.334392	0.378267	biological_process
GO:0035771	interleukin-4-mediated signaling pathway	8.87125	0.137523	0.209951	signal transduction
GO:0035879	plasma membrane lactate transport	26.5941	0.0712941	0.151307	transmembrane transport
GO:0009992	cellular water homeostasis	4.43481	0.228148	0.288077	homeostatic process
GO:0003105	negative regulation of glomerular filtration	13.3079	0.105019	0.181084	biological_process
GO:0036066	protein O-linked fucosylation	6.65349	0.168852	0.23578	cellular protein modification process
GO:0042771	intrinsic apoptotic signaling pathway in response to DNA damage by p53 class mediator	2.3178	0.229536	0.28901	response to stress
GO:0042771	intrinsic apoptotic signaling pathway in response to DNA damage by p53 class mediator	2.3178	0.229536	0.28901	signal transduction
GO:1904117	cellular response to vasopressin	13.3079	0.105019	0.181084	biological_process
GO:0060913	cardiac cell fate determination	26.5941	0.0712941	0.151307	biological_process
GO:0010804	negative regulation of tumor necrosis factor-mediated signaling pathway	3.81252	0.112872	0.192473	biological_process
GO:0033278	cell proliferation in midbrain	53.4105	0.00384478	0.0239343	cell population proliferation
GO:0002523	leukocyte migration involved in inflammatory response	2.95614	0.309282	0.357426	immune system process
GO:0002523	leukocyte migration involved in inflammatory response	2.95614	0.309282	0.357426	cell motility
GO:0045198	establishment of epithelial cell apical/basal polarity	4.44814	0.0896912	0.181084	cell differentiation
GO:0021527	spinal cord association neuron differentiation	21.5138	0.000185228	0.00285608	cell differentiation
GO:0014063	negative regulation of serotonin secretion	26.6917	0.00750536	0.0372388	biological_process
GO:1990911	response to psychosocial stress	8.87125	0.137523	0.209951	response to stress
GO:0019229	regulation of vasoconstriction	20.3183	5.08305e-06	0.000169816	circulatory system process
GO:0036065	fucosylation	6.65349	0.168852	0.23578	biological_process
GO:0048850	hypophysis morphogenesis	26.5941	0.0712941	0.151307	biological_process
GO:0002474	antigen processing and presentation of peptide antigen via MHC class I	1.66144	0.467061	0.498257	immune system process
GO:0050769	positive regulation of neurogenesis	8.12035	0.000269709	0.00384791	biological_process
GO:0070213	protein auto-ADP-ribosylation	13.3543	0.0178792	0.0686568	cellular protein modification process
GO:0030010	establishment of cell polarity	5.6146	0.0035248	0.0239343	biological_process
GO:0050891	multicellular organismal water homeostasis	6.65349	0.168852	0.23578	homeostatic process
GO:0051222	positive regulation of protein transport	6.65349	0.168852	0.23578	biological_process
GO:0035148	tube formation	3.32599	0.283228	0.335439	anatomical structure formation involved in morphogenesis
GO:0007043	cell-cell junction assembly	5.73877	0.0220577	0.0824131	cellular component assembly
GO:0007043	cell-cell junction assembly	5.73877	0.0220577	0.0824131	cell junction organization
GO:0072513	positive regulation of secondary heart field cardioblast proliferation	26.6917	0.00750536	0.0372388	biological_process
GO:0014065	phosphatidylinositol 3-kinase signaling	8.43027	0.000765757	0.00818646	signal transduction
GO:0060707	trophoblast giant cell differentiation	11.9506	0.000936657	0.00913639	cell differentiation
GO:0021785	branchiomotor neuron axon guidance	6.65349	0.168852	0.23578	biological_process
GO:0006407	rRNA export from nucleus	26.5941	0.0712941	0.151307	nucleocytoplasmic transport
GO:2000225	negative regulation of testosterone biosynthetic process	26.5941	0.0712941	0.151307	biological_process
GO:0042711	maternal behavior	11.4843	0.00469584	0.0277255	biological_process
GO:0010918	positive regulation of mitochondrial membrane potential	2.95614	0.309282	0.357426	biological_process
GO:0033210	leptin-mediated signaling pathway	2.95614	0.309282	0.357426	signal transduction
GO:0070192	chromosome organization involved in meiotic cell cycle	5.3223	0.199046	0.263185	chromosome organization
GO:0045732	positive regulation of protein catabolic process	3.67925	0.0089941	0.0430279	biological_process
GO:0007205	protein kinase C-activating G protein-coupled receptor signaling pathway	8.27248	0.00277991	0.0201531	signal transduction
GO:0007585	respiratory gaseous exchange by respiratory system	1.83676	0.311152	0.359173	biological_process
GO:0030335	positive regulation of cell migration	3.11865	0.000184799	0.00285608	biological_process
GO:0032024	positive regulation of insulin secretion	2.10798	0.185443	0.257782	biological_process
GO:0000715	nucleotide-excision repair, DNA damage recognition	1.32846	0.540515	0.563423	chromosome organization
GO:0010745	negative regulation of macrophage derived foam cell differentiation	7.63083	0.0399353	0.123249	biological_process
GO:0016192	vesicle-mediated transport	1.83725	0.0498094	0.146076	vesicle-mediated transport
GO:0045662	negative regulation of myoblast differentiation	3.13832	0.150037	0.227678	biological_process
GO:0045737	positive regulation of cyclin-dependent protein serine/threonine kinase activity	2.80729	0.175978	0.244794	biological_process
GO:0016601	Rac protein signal transduction	3.55762	0.12498	0.209951	signal transduction
GO:0060674	placenta blood vessel development	10.0481	0.00628506	0.0348986	anatomical structure development
GO:0048642	negative regulation of skeletal muscle tissue development	26.5941	0.0712941	0.151307	biological_process
GO:0035456	response to interferon-beta	4.43481	0.228148	0.288077	biological_process
GO:0051782	negative regulation of cell division	3.32599	0.283228	0.335439	biological_process
GO:0006509	membrane protein ectodomain proteolysis	2.04564	0.404395	0.442352	biological_process
GO:0097202	activation of cysteine-type endopeptidase activity	1.89932	0.42606	0.461891	protein maturation
GO:0060078	regulation of postsynaptic membrane potential	20.3183	5.08305e-06	0.000169816	biological_process
GO:0001974	blood vessel remodeling	2.04963	0.270369	0.327762	biological_process
GO:0048841	regulation of axon extension involved in axon guidance	13.3079	0.105019	0.181084	biological_process
GO:0002866	positive regulation of acute inflammatory response to antigenic stimulus	26.5941	0.0712941	0.151307	biological_process
GO:0019482	beta-alanine metabolic process	13.3079	0.105019	0.181084	cellular amino acid metabolic process
GO:0032637	interleukin-8 production	3.80186	0.256196	0.311993	biological_process
GO:0072538	T-helper 17 type immune response	26.5941	0.0712941	0.151307	immune system process
GO:1900245	positive regulation of MDA-5 signaling pathway	8.87125	0.137523	0.209951	biological_process
GO:0010942	positive regulation of cell death	3.63581	0.017235	0.0686568	biological_process
GO:0098735	positive regulation of the force of heart contraction	17.7996	0.0122102	0.0524097	biological_process
GO:0032962	positive regulation of inositol trisphosphate biosynthetic process	6.65349	0.168852	0.23578	biological_process
GO:1900451	positive regulation of glutamate receptor signaling pathway	26.5941	0.0712941	0.151307	biological_process
GO:0090327	negative regulation of locomotion involved in locomotory behavior	26.5941	0.0712941	0.151307	biological_process
GO:0045995	regulation of embryonic development	4.85278	0.0787056	0.162561	biological_process
GO:0046887	positive regulation of hormone secretion	3.80186	0.256196	0.311993	biological_process
GO:0048769	sarcomerogenesis	53.4105	0.00384478	0.0239343	cytoskeleton organization
GO:0043653	mitochondrial fragmentation involved in apoptotic process	3.80186	0.256196	0.311993	mitochondrion organization
GO:0099560	synaptic membrane adhesion	26.989	1.31775e-05	0.000369431	cell adhesion
GO:0043415	positive regulation of skeletal muscle tissue regeneration	13.3079	0.105019	0.181084	biological_process
GO:0060397	growth hormone receptor signaling pathway via JAK-STAT	5.3223	0.199046	0.263185	signal transduction
GO:1901385	regulation of voltage-gated calcium channel activity	17.7996	0.0122102	0.0524097	biological_process
GO:0097112	gamma-aminobutyric acid receptor clustering	6.65349	0.168852	0.23578	biological_process
GO:0070886	positive regulation of calcineurin-NFAT signaling cascade	4.44814	0.0896912	0.181084	biological_process
GO:0048515	spermatid differentiation	4.43481	0.228148	0.288077	cell differentiation
GO:1901386	negative regulation of voltage-gated calcium channel activity	20.0965	0.00148542	0.0127791	biological_process
GO:0040037	negative regulation of fibroblast growth factor receptor signaling pathway	6.67506	0.0487451	0.143846	biological_process
GO:0007188	adenylate cyclase-modulating G protein-coupled receptor signaling pathway	17.6079	5.00272e-08	5.16729e-06	signal transduction
GO:0140058	neuron projection arborization	40.2022	0.000448114	0.0054439	biological_process
GO:0048709	oligodendrocyte differentiation	8.54815	0.000213908	0.00318873	cell differentiation
GO:2000058	regulation of ubiquitin-dependent protein catabolic process	26.6917	0.00750536	0.0372388	biological_process
GO:0021955	central nervous system neuron axonogenesis	5.3223	0.199046	0.263185	biological_process
GO:0048536	spleen development	0.884424	0.682972	0.695462	anatomical structure development
GO:2001222	regulation of neuron migration	2.04564	0.404395	0.442352	biological_process
GO:0000083	regulation of transcription involved in G1/S transition of mitotic cell cycle	1.26503	0.557244	0.578755	biological_process
GO:0072061	inner medullary collecting duct development	13.3079	0.105019	0.181084	anatomical structure development
GO:0097104	postsynaptic membrane assembly	80.1593	0.000184197	0.00285608	membrane organization
GO:0097104	postsynaptic membrane assembly	80.1593	0.000184197	0.00285608	cellular component assembly
GO:0061304	retinal blood vessel morphogenesis	17.7996	0.0122102	0.0524097	biological_process
GO:1903671	negative regulation of sprouting angiogenesis	3.32599	0.283228	0.335439	biological_process
GO:0006710	androgen catabolic process	6.65349	0.168852	0.23578	catabolic process
GO:0006710	androgen catabolic process	6.65349	0.168852	0.23578	lipid metabolic process
GO:0070741	response to interleukin-6	8.87125	0.137523	0.209951	biological_process
GO:0006940	regulation of smooth muscle contraction	13.4481	0.000667379	0.00741142	biological_process
GO:0008654	phospholipid biosynthetic process	0.855775	0.69453	0.706156	biosynthetic process
GO:0008654	phospholipid biosynthetic process	0.855775	0.69453	0.706156	lipid metabolic process
GO:0010255	glucose mediated signaling pathway	26.5941	0.0712941	0.151307	signal transduction
GO:0061885	positive regulation of mini excitatory postsynaptic potential	26.5941	0.0712941	0.151307	biological_process
GO:0031643	positive regulation of myelination	6.18155	0.0186557	0.070959	biological_process
GO:1905870	positive regulation of 3'-UTR-mediated mRNA stabilization	26.5941	0.0712941	0.151307	biological_process
GO:0015793	glycerol transport	13.3079	0.105019	0.181084	transport
GO:0048538	thymus development	2.67942	0.074265	0.15703	anatomical structure development
GO:0010614	negative regulation of cardiac muscle hypertrophy	4.85278	0.0787056	0.162561	biological_process
GO:0006112	energy reserve metabolic process	2.95614	0.309282	0.357426	generation of precursor metabolites and energy
GO:0033634	positive regulation of cell-cell adhesion mediated by integrin	5.3223	0.199046	0.263185	biological_process
GO:0070555	response to interleukin-1	1.83676	0.311152	0.359173	biological_process
GO:0045591	positive regulation of regulatory T cell differentiation	10.0481	0.00628506	0.0348986	biological_process
GO:0010499	proteasomal ubiquitin-independent protein catabolic process	1.66144	0.467061	0.498257	catabolic process
GO:0060489	planar dichotomous subdivision of terminal units involved in lung branching morphogenesis	26.5941	0.0712941	0.151307	biological_process
GO:2000780	negative regulation of double-strand break repair	17.7996	0.0122102	0.0524097	biological_process
GO:0097756	negative regulation of blood vessel diameter	3.80186	0.256196	0.311993	circulatory system process
GO:0035641	locomotory exploration behavior	13.4481	0.000667379	0.00741142	biological_process
GO:0050715	positive regulation of cytokine secretion	2.3178	0.229536	0.28901	biological_process
GO:0048485	sympathetic nervous system development	7.30515	0.012792	0.0539823	anatomical structure development
GO:2000382	positive regulation of mesoderm development	26.5941	0.0712941	0.151307	biological_process
GO:0048557	embryonic digestive tract morphogenesis	1.66144	0.467061	0.498257	biological_process
GO:0070649	formin-nucleated actin cable assembly	26.5941	0.0712941	0.151307	cellular component assembly
GO:0010513	positive regulation of phosphatidylinositol biosynthetic process	26.5941	0.0712941	0.151307	biological_process
GO:0010739	positive regulation of protein kinase A signaling	13.401	0.00337707	0.0233023	biological_process
GO:0051865	protein autoubiquitination	0.563172	0.831507	0.836515	cellular protein modification process
GO:0021915	neural tube development	6.12732	0.000368563	0.0049417	anatomical structure development
GO:0098700	neurotransmitter loading into synaptic vesicle	13.3079	0.105019	0.181084	transport
GO:0051930	regulation of sensory perception of pain	7.48984	0.00119312	0.011098	biological_process
GO:0044324	regulation of transcription involved in anterior/posterior axis specification	26.5941	0.0712941	0.151307	biological_process
GO:0048820	hair follicle maturation	4.43481	0.228148	0.288077	developmental maturation
GO:0043537	negative regulation of blood vessel endothelial cell migration	4.72457	0.0341486	0.110405	biological_process
GO:0060061	Spemann organizer formation	53.4105	0.00384478	0.0239343	anatomical structure formation involved in morphogenesis
GO:0015918	sterol transport	4.43481	0.228148	0.288077	transport
GO:0042472	inner ear morphogenesis	10.0214	1.15649e-08	1.44886e-06	biological_process
GO:0021769	orbitofrontal cortex development	13.3079	0.105019	0.181084	anatomical structure development
GO:0015827	tryptophan transport	8.87125	0.137523	0.209951	transport
GO:0033120	positive regulation of RNA splicing	2.66026	0.334392	0.378267	biological_process
GO:0030324	lung development	4.7863	3.09003e-05	0.000733013	anatomical structure development
GO:0048384	retinoic acid receptor signaling pathway	20.3183	5.08305e-06	0.000169816	signal transduction
GO:0050908	detection of light stimulus involved in visual perception	5.73877	0.0220577	0.0824131	biological_process
GO:0010159	specification of animal organ position	13.3079	0.105019	0.181084	biological_process
GO:0003193	pulmonary valve formation	26.5941	0.0712941	0.151307	anatomical structure formation involved in morphogenesis
GO:0010750	positive regulation of nitric oxide mediated signal transduction	26.6917	0.00750536	0.0372388	biological_process
GO:0010510	regulation of acetyl-CoA biosynthetic process from pyruvate	8.87125	0.137523	0.209951	biological_process
GO:0045780	positive regulation of bone resorption	1.47643	0.505144	0.531947	biological_process
GO:0016446	somatic hypermutation of immunoglobulin genes	2.2164	0.381916	0.423307	immune system process
GO:0006096	glycolytic process	3.33486	0.137381	0.209951	catabolic process
GO:0006096	glycolytic process	3.33486	0.137381	0.209951	cellular nitrogen compound metabolic process
GO:0006096	glycolytic process	3.33486	0.137381	0.209951	carbohydrate metabolic process
GO:0006096	glycolytic process	3.33486	0.137381	0.209951	small molecule metabolic process
GO:0006096	glycolytic process	3.33486	0.137381	0.209951	generation of precursor metabolites and energy
GO:0032714	negative regulation of interleukin-5 production	6.65349	0.168852	0.23578	biological_process
GO:0032735	positive regulation of interleukin-12 production	0.915049	0.670978	0.684117	biological_process
GO:0007369	gastrulation	3.20964	0.0795471	0.163625	biological_process
GO:0007097	nuclear migration	6.18155	0.0186557	0.070959	transport
GO:0097011	cellular response to granulocyte macrophage colony-stimulating factor stimulus	3.80186	0.256196	0.311993	biological_process
GO:0010765	positive regulation of sodium ion transport	23.7923	3.85062e-07	2.61646e-05	biological_process
GO:1904393	regulation of skeletal muscle acetylcholine-gated channel clustering	26.5941	0.0712941	0.151307	biological_process
GO:0031444	slow-twitch skeletal muscle fiber contraction	26.5941	0.0712941	0.151307	biological_process
GO:1900153	positive regulation of nuclear-transcribed mRNA catabolic process, deadenylation-dependent decay	3.32599	0.283228	0.335439	biological_process
GO:0014718	positive regulation of satellite cell activation involved in skeletal muscle regeneration	26.5941	0.0712941	0.151307	biological_process
GO:0001937	negative regulation of endothelial cell proliferation	5.11656	0.0117668	0.0524097	biological_process
GO:0035092	sperm chromatin condensation	8.87125	0.137523	0.209951	chromosome organization
GO:0071549	cellular response to dexamethasone stimulus	1.97346	0.283992	0.335848	biological_process
GO:0034356	NAD biosynthesis via nicotinamide riboside salvage pathway	2.95614	0.309282	0.357426	biosynthetic process
GO:0034356	NAD biosynthesis via nicotinamide riboside salvage pathway	2.95614	0.309282	0.357426	cofactor metabolic process
GO:0034356	NAD biosynthesis via nicotinamide riboside salvage pathway	2.95614	0.309282	0.357426	cellular nitrogen compound metabolic process
GO:0034356	NAD biosynthesis via nicotinamide riboside salvage pathway	2.95614	0.309282	0.357426	small molecule metabolic process
GO:0048665	neuron fate specification	13.4954	0.00013517	0.00236635	biological_process
GO:0032374	regulation of cholesterol transport	17.7996	0.0122102	0.0524097	biological_process
GO:0008065	establishment of blood-nerve barrier	8.87125	0.137523	0.209951	anatomical structure development
GO:0033132	negative regulation of glucokinase activity	8.87125	0.137523	0.209951	biological_process
GO:0014904	myotube cell development	6.65349	0.168852	0.23578	anatomical structure development
GO:0042255	ribosome assembly	5.3223	0.199046	0.263185	cellular component assembly
GO:0050707	regulation of cytokine secretion	6.65349	0.168852	0.23578	biological_process
GO:1901896	positive regulation of ATPase-coupled calcium transmembrane transporter activity	6.65349	0.168852	0.23578	biological_process
GO:0006892	post-Golgi vesicle-mediated transport	1.89932	0.42606	0.461891	vesicle-mediated transport
GO:0032516	positive regulation of phosphoprotein phosphatase activity	2.41813	0.358593	0.401564	biological_process
GO:0016540	protein autoprocessing	4.44814	0.0896912	0.181084	protein maturation
GO:0032376	positive regulation of cholesterol transport	13.3079	0.105019	0.181084	biological_process
GO:0051693	actin filament capping	13.3543	0.0178792	0.0686568	biological_process
GO:0009642	response to light intensity	6.65349	0.168852	0.23578	biological_process
GO:0006661	phosphatidylinositol biosynthetic process	1.32971	0.454121	0.487696	biosynthetic process
GO:0006661	phosphatidylinositol biosynthetic process	1.32971	0.454121	0.487696	lipid metabolic process
GO:0046321	positive regulation of fatty acid oxidation	17.7996	0.0122102	0.0524097	biological_process
GO:0060561	apoptotic process involved in morphogenesis	6.65349	0.168852	0.23578	cell death
GO:1903929	primary palate development	26.5941	0.0712941	0.151307	anatomical structure development
GO:0016925	protein sumoylation	0.563172	0.831507	0.836515	cellular protein modification process
GO:0060261	positive regulation of transcription initiation from RNA polymerase II promoter	2.6666	0.1892	0.261463	biological_process
GO:0048936	peripheral nervous system neuron axonogenesis	13.3079	0.105019	0.181084	biological_process
GO:0045762	positive regulation of adenylate cyclase activity	3.80186	0.256196	0.311993	biological_process
GO:0033031	positive regulation of neutrophil apoptotic process	13.3079	0.105019	0.181084	biological_process
GO:0007159	leukocyte cell-cell adhesion	2.53912	0.202551	0.267114	cell adhesion
GO:0045745	positive regulation of G protein-coupled receptor signaling pathway	6.67506	0.0487451	0.143846	biological_process
GO:0032753	positive regulation of interleukin-4 production	2.6666	0.1892	0.261463	biological_process
GO:0016479	negative regulation of transcription by RNA polymerase I	26.5941	0.0712941	0.151307	biological_process
GO:0150079	negative regulation of neuroinflammatory response	6.65349	0.168852	0.23578	biological_process
GO:0003279	cardiac septum development	2.2164	0.381916	0.423307	anatomical structure development
GO:0001890	placenta development	9.80556	6.45358e-07	3.80476e-05	anatomical structure development
GO:0002930	trabecular meshwork development	26.5941	0.0712941	0.151307	anatomical structure development
GO:0032811	negative regulation of epinephrine secretion	26.5941	0.0712941	0.151307	biological_process
GO:0044319	wound healing, spreading of cells	5.93232	0.0581807	0.151307	cell motility
GO:0003143	embryonic heart tube morphogenesis	8.90126	0.0318112	0.104448	biological_process
GO:0043536	positive regulation of blood vessel endothelial cell migration	4.29551	0.0197332	0.0747028	biological_process
GO:0055008	cardiac muscle tissue morphogenesis	17.9289	0.000299929	0.00417505	biological_process
GO:0030947	regulation of vascular endothelial growth factor receptor signaling pathway	26.6917	0.00750536	0.0372388	biological_process
GO:0042921	glucocorticoid receptor signaling pathway	5.3223	0.199046	0.263185	signal transduction
GO:0048565	digestive tract development	8.26625	7.6237e-05	0.00157543	anatomical structure development
GO:0061098	positive regulation of protein tyrosine kinase activity	3.83411	0.0274614	0.0952359	biological_process
GO:0006508	proteolysis	1.05987	0.477155	0.508889	biological_process
GO:0060964	regulation of gene silencing by miRNA	0.646138	0.789358	0.79611	biological_process
GO:0048255	mRNA stabilization	2.96361	0.162913	0.23578	biological_process
GO:0003223	ventricular compact myocardium morphogenesis	13.3543	0.0178792	0.0686568	biological_process
GO:0021943	formation of radial glial scaffolds	8.87125	0.137523	0.209951	cell morphogenesis
GO:1901223	negative regulation of NIK/NF-kappaB signaling	8.27248	0.00277991	0.0201531	biological_process
GO:0006006	glucose metabolic process	5.58106	0.000249166	0.00365899	carbohydrate metabolic process
GO:0006006	glucose metabolic process	5.58106	0.000249166	0.00365899	small molecule metabolic process
GO:0051973	positive regulation of telomerase activity	1.77539	0.324657	0.373258	biological_process
GO:0071493	cellular response to UV-B	6.65349	0.168852	0.23578	biological_process
GO:0043535	regulation of blood vessel endothelial cell migration	6.65349	0.168852	0.23578	biological_process
GO:0042574	retinal metabolic process	8.90126	0.0318112	0.104448	lipid metabolic process
GO:0005977	glycogen metabolic process	2.6666	0.1892	0.261463	generation of precursor metabolites and energy
GO:0005977	glycogen metabolic process	2.6666	0.1892	0.261463	carbohydrate metabolic process
GO:0009635	response to herbicide	4.43481	0.228148	0.288077	response to stress
GO:0071320	cellular response to cAMP	4.99354	0.00106701	0.0101849	biological_process
GO:0061032	visceral serous pericardium development	26.5941	0.0712941	0.151307	anatomical structure development
GO:0002003	angiotensin maturation	7.63083	0.0399353	0.123249	cellular nitrogen compound metabolic process
GO:0002003	angiotensin maturation	7.63083	0.0399353	0.123249	protein maturation
GO:0060322	head development	5.35565	0.0257745	0.0896962	anatomical structure development
GO:0060371	regulation of atrial cardiac muscle cell membrane depolarization	6.65349	0.168852	0.23578	homeostatic process
GO:0002934	desmosome organization	6.65349	0.168852	0.23578	cell junction organization
GO:0001921	positive regulation of receptor recycling	2.41813	0.358593	0.401564	biological_process
GO:0042981	regulation of apoptotic process	1.2203	0.36197	0.405233	biological_process
GO:0032364	oxygen homeostasis	10.6805	0.0244367	0.0862383	homeostatic process
GO:0042428	serotonin metabolic process	10.6805	0.0244367	0.0862383	cellular nitrogen compound metabolic process
GO:0097490	sympathetic neuron projection extension	13.3079	0.105019	0.181084	growth
GO:0036092	phosphatidylinositol-3-phosphate biosynthetic process	4.43481	0.228148	0.288077	biosynthetic process
GO:0036092	phosphatidylinositol-3-phosphate biosynthetic process	4.43481	0.228148	0.288077	lipid metabolic process
GO:0051584	regulation of dopamine uptake involved in synaptic transmission	8.87125	0.137523	0.209951	biological_process
GO:0090660	cerebrospinal fluid circulation	26.5941	0.0712941	0.151307	nervous system process
GO:0090660	cerebrospinal fluid circulation	26.5941	0.0712941	0.151307	transport
GO:0007270	neuron-neuron synaptic transmission	8.90126	0.0318112	0.104448	cell-cell signaling
GO:0008015	blood circulation	7.60409	0.000118438	0.00219823	circulatory system process
GO:1902036	regulation of hematopoietic stem cell differentiation	0.48968	0.870176	0.873663	biological_process
GO:0001933	negative regulation of protein phosphorylation	2.60488	0.0362119	0.116793	biological_process
GO:0051295	establishment of meiotic spindle localization	13.3079	0.105019	0.181084	cytoskeleton organization
GO:0050951	sensory perception of temperature stimulus	26.6917	0.00750536	0.0372388	nervous system process
GO:0051924	regulation of calcium ion transport	5.85907	0.00300462	0.0214333	biological_process
GO:0042594	response to starvation	3.5773	0.0334869	0.109412	response to stress
GO:0000079	regulation of cyclin-dependent protein serine/threonine kinase activity	2.28973	0.158355	0.23578	biological_process
GO:0090023	positive regulation of neutrophil chemotaxis	3.33486	0.137381	0.209951	biological_process
GO:0042102	positive regulation of T cell proliferation	1.06231	0.568354	0.589988	biological_process
GO:0045986	negative regulation of smooth muscle contraction	6.65349	0.168852	0.23578	biological_process
GO:0070166	enamel mineralization	6.67506	0.0487451	0.143846	anatomical structure development
GO:0072321	chaperone-mediated protein transport	3.80186	0.256196	0.311993	protein transport
GO:0035774	positive regulation of insulin secretion involved in cellular response to glucose stimulus	6.49175	0.000740509	0.00817824	biological_process
GO:2001241	positive regulation of extrinsic apoptotic signaling pathway in absence of ligand	7.63083	0.0399353	0.123249	biological_process
GO:0001955	blood vessel maturation	8.90126	0.0318112	0.104448	developmental maturation
GO:0043457	regulation of cellular respiration	3.80186	0.256196	0.311993	biological_process
GO:0060314	regulation of ryanodine-sensitive calcium-release channel activity	6.67506	0.0487451	0.143846	biological_process
GO:0036109	alpha-linolenic acid metabolic process	2.95614	0.309282	0.357426	lipid metabolic process
GO:0036109	alpha-linolenic acid metabolic process	2.95614	0.309282	0.357426	small molecule metabolic process
GO:0042391	regulation of membrane potential	24.0068	1.64565e-15	2.19914e-12	biological_process
GO:0010841	positive regulation of circadian sleep/wake cycle, wakefulness	26.5941	0.0712941	0.151307	biological_process
GO:0034332	adherens junction organization	5.73877	0.0220577	0.0824131	cell junction organization
GO:0060850	regulation of transcription involved in cell fate commitment	6.65349	0.168852	0.23578	biological_process
GO:0019695	choline metabolic process	8.87125	0.137523	0.209951	biological_process
GO:0035166	post-embryonic hemopoiesis	13.3079	0.105019	0.181084	anatomical structure development
GO:0001973	G protein-coupled adenosine receptor signaling pathway	6.65349	0.168852	0.23578	signal transduction
GO:0051897	positive regulation of protein kinase B signaling	2.36565	0.0202286	0.0764341	biological_process
GO:0051388	positive regulation of neurotrophin TRK receptor signaling pathway	5.3223	0.199046	0.263185	biological_process
GO:0022612	gland morphogenesis	8.90126	0.0318112	0.104448	biological_process
GO:0035378	carbon dioxide transmembrane transport	26.5941	0.0712941	0.151307	transmembrane transport
GO:0042157	lipoprotein metabolic process	4.10594	0.101095	0.181084	biological_process
GO:0051145	smooth muscle cell differentiation	4.85278	0.0787056	0.162561	cell differentiation
GO:0030199	collagen fibril organization	2.76551	0.108579	0.186742	extracellular matrix organization
GO:0046473	phosphatidic acid metabolic process	8.87125	0.137523	0.209951	lipid metabolic process
GO:0006968	cellular defense response	2.35725	0.149617	0.227678	response to stress
GO:0051660	establishment of centrosome localization	5.3223	0.199046	0.263185	biological_process
GO:0051491	positive regulation of filopodium assembly	7.09635	0.00146299	0.0127791	biological_process
GO:0006868	glutamine transport	26.5941	0.0712941	0.151307	transport
GO:0002076	osteoblast development	1.56349	0.486454	0.515379	anatomical structure development
GO:0042445	hormone metabolic process	4.85278	0.0787056	0.162561	biological_process
GO:0071280	cellular response to copper ion	2.66026	0.334392	0.378267	biological_process
GO:0035249	synaptic transmission, glutamatergic	13.5431	2.77865e-05	0.000665884	cell-cell signaling
GO:0098942	retrograde trans-synaptic signaling by trans-synaptic protein complex	26.5941	0.0712941	0.151307	cell-cell signaling
GO:0009637	response to blue light	13.3079	0.105019	0.181084	biological_process
GO:0086015	SA node cell action potential	26.7901	0.000872176	0.00871959	biological_process
GO:0120163	negative regulation of cold-induced thermogenesis	7.45303	1.48789e-05	0.000405778	biological_process
GO:1905171	positive regulation of protein localization to phagocytic vesicle	26.5941	0.0712941	0.151307	biological_process
GO:0044331	cell-cell adhesion mediated by cadherin	4.43481	0.228148	0.288077	cell adhesion
GO:0015908	fatty acid transport	2.95614	0.309282	0.357426	transport
GO:0008543	fibroblast growth factor receptor signaling pathway	1.73945	0.262355	0.318625	signal transduction
GO:0010991	negative regulation of SMAD protein complex assembly	8.87125	0.137523	0.209951	biological_process
GO:0022008	neurogenesis	12.586	2.98569e-10	7.04096e-08	cell differentiation
GO:0042119	neutrophil activation	3.32599	0.283228	0.335439	immune system process
GO:0050766	positive regulation of phagocytosis	1.4381	0.416616	0.455471	biological_process
GO:0035904	aorta development	10.1533	9.87864e-05	0.00194135	anatomical structure development
GO:0048263	determination of dorsal identity	26.5941	0.0712941	0.151307	biological_process
GO:0015696	ammonium transport	13.3079	0.105019	0.181084	transport
GO:0030033	microvillus assembly	3.80186	0.256196	0.311993	cellular component assembly
GO:0006824	cobalt ion transport	6.65349	0.168852	0.23578	transport
GO:0030166	proteoglycan biosynthetic process	2.95614	0.309282	0.357426	biosynthetic process
GO:0072203	cell proliferation involved in metanephros development	26.5941	0.0712941	0.151307	cell population proliferation
GO:0033212	iron import into cell	26.5941	0.0712941	0.151307	homeostatic process
GO:0033212	iron import into cell	26.5941	0.0712941	0.151307	transport
GO:0046835	carbohydrate phosphorylation	2.2164	0.381916	0.423307	carbohydrate metabolic process
GO:0043116	negative regulation of vascular permeability	2.04564	0.404395	0.442352	circulatory system process
GO:0051412	response to corticosterone	4.85278	0.0787056	0.162561	biological_process
GO:0051493	regulation of cytoskeleton organization	2.6666	0.1892	0.261463	biological_process
GO:0044387	negative regulation of protein kinase activity by regulation of protein phosphorylation	26.7901	0.000872176	0.00871959	biological_process
GO:0070423	nucleotide-binding oligomerization domain containing signaling pathway	1.56349	0.486454	0.515379	immune system process
GO:0070423	nucleotide-binding oligomerization domain containing signaling pathway	1.56349	0.486454	0.515379	signal transduction
GO:1904954	canonical Wnt signaling pathway involved in midbrain dopaminergic neuron differentiation	26.5941	0.0712941	0.151307	signal transduction
GO:0000027	ribosomal large subunit assembly	1.26503	0.557244	0.578755	ribonucleoprotein complex assembly
GO:0035196	production of miRNAs involved in gene silencing by miRNA	26.7901	0.000872176	0.00871959	cellular nitrogen compound metabolic process
GO:2000573	positive regulation of DNA biosynthetic process	1.89932	0.42606	0.461891	biological_process
GO:0090162	establishment of epithelial cell polarity	2.95614	0.309282	0.357426	biological_process
GO:0090179	planar cell polarity pathway involved in neural tube closure	16.0775	0.00231312	0.017141	signal transduction
GO:0048752	semicircular canal morphogenesis	13.3543	0.0178792	0.0686568	biological_process
GO:0043010	camera-type eye development	3.23534	0.0153519	0.0638158	anatomical structure development
GO:0032020	ISG15-protein conjugation	6.65349	0.168852	0.23578	cellular protein modification process
GO:0003192	mitral valve formation	13.3079	0.105019	0.181084	anatomical structure formation involved in morphogenesis
GO:0060687	regulation of branching involved in prostate gland morphogenesis	13.3543	0.0178792	0.0686568	biological_process
GO:0015760	glucose-6-phosphate transport	13.3079	0.105019	0.181084	transport
GO:0061549	sympathetic ganglion development	8.90126	0.0318112	0.104448	anatomical structure development
GO:0001952	regulation of cell-matrix adhesion	5.33891	0.0681853	0.151307	biological_process
GO:0098974	postsynaptic actin cytoskeleton organization	5.3223	0.199046	0.263185	cytoskeleton organization
GO:0030514	negative regulation of BMP signaling pathway	4.12981	0.0221372	0.0824797	biological_process
GO:0006294	nucleotide-excision repair, preincision complex assembly	0.983103	0.645616	0.660612	protein-containing complex assembly
GO:0016572	histone phosphorylation	2.66026	0.334392	0.378267	cellular protein modification process
GO:0007162	negative regulation of cell adhesion	2.86465	0.100975	0.181084	biological_process
GO:0045945	positive regulation of transcription by RNA polymerase III	3.32599	0.283228	0.335439	biological_process
GO:0006706	steroid catabolic process	6.65349	0.168852	0.23578	catabolic process
GO:0006706	steroid catabolic process	6.65349	0.168852	0.23578	lipid metabolic process
GO:0006990	positive regulation of transcription from RNA polymerase II promoter involved in unfolded protein response	13.3079	0.105019	0.181084	biological_process
GO:0035812	renal sodium excretion	26.5941	0.0712941	0.151307	biological_process
GO:1904263	positive regulation of TORC1 signaling	2.41813	0.358593	0.401564	biological_process
GO:0043330	response to exogenous dsRNA	6.18155	0.0186557	0.070959	biological_process
GO:1903285	positive regulation of hydrogen peroxide catabolic process	26.5941	0.0712941	0.151307	biological_process
GO:0050974	detection of mechanical stimulus involved in sensory perception	13.3079	0.105019	0.181084	biological_process
GO:0021554	optic nerve development	21.5138	0.000185228	0.00285608	anatomical structure development
GO:0070100	negative regulation of chemokine-mediated signaling pathway	5.3223	0.199046	0.263185	biological_process
GO:0032098	regulation of appetite	6.65349	0.168852	0.23578	biological_process
GO:0003205	cardiac chamber development	26.5941	0.0712941	0.151307	anatomical structure development
GO:0071425	hematopoietic stem cell proliferation	2.66026	0.334392	0.378267	cell population proliferation
GO:0001759	organ induction	3.32599	0.283228	0.335439	biological_process
GO:0007219	Notch signaling pathway	3.84552	0.0006474	0.00737337	signal transduction
GO:0072054	renal outer medulla development	26.5941	0.0712941	0.151307	anatomical structure development
GO:0060488	orthogonal dichotomous subdivision of terminal units involved in lung branching morphogenesis	26.5941	0.0712941	0.151307	biological_process
GO:0045838	positive regulation of membrane potential	6.65349	0.168852	0.23578	biological_process
GO:0007338	single fertilization	2.09846	0.138176	0.210787	biological_process
GO:0010976	positive regulation of neuron projection development	6.16627	5.98459e-09	8.27318e-07	biological_process
GO:0035459	vesicle cargo loading	6.65349	0.168852	0.23578	transport
GO:1990511	piRNA biosynthetic process	8.87125	0.137523	0.209951	cellular nitrogen compound metabolic process
GO:0032482	Rab protein signal transduction	4.43481	0.228148	0.288077	signal transduction
GO:0003376	sphingosine-1-phosphate receptor signaling pathway	8.87125	0.137523	0.209951	signal transduction
GO:0003138	primary heart field specification	26.5941	0.0712941	0.151307	biological_process
GO:0006703	estrogen biosynthetic process	5.33891	0.0681853	0.151307	biosynthetic process
GO:0006703	estrogen biosynthetic process	5.33891	0.0681853	0.151307	lipid metabolic process
GO:0006518	peptide metabolic process	4.43481	0.228148	0.288077	cellular nitrogen compound metabolic process
GO:0003417	growth plate cartilage development	6.65349	0.168852	0.23578	anatomical structure development
GO:0048208	COPII vesicle coating	2.27829	0.112858	0.192473	protein-containing complex assembly
GO:0007281	germ cell development	1.90275	0.297592	0.350821	anatomical structure development
GO:0033194	response to hydroperoxide	3.80186	0.256196	0.311993	response to stress
GO:0001878	response to yeast	13.3079	0.105019	0.181084	biological_process
GO:0060021	roof of mouth development	5.01012	0.000213682	0.00318873	anatomical structure development
GO:0007422	peripheral nervous system development	14.7743	1.91022e-05	0.000510537	anatomical structure development
GO:0048741	skeletal muscle fiber development	5.35565	0.0257745	0.0896962	anatomical structure development
GO:0015798	myo-inositol transport	13.3079	0.105019	0.181084	transport
GO:1902475	L-alpha-amino acid transmembrane transport	8.90126	0.0318112	0.104448	transmembrane transport
GO:0031929	TOR signaling	1.77244	0.446939	0.480498	signal transduction
GO:0060315	negative regulation of ryanodine-sensitive calcium-release channel activity	7.63083	0.0399353	0.123249	biological_process
GO:0032755	positive regulation of interleukin-6 production	3.80984	0.00227656	0.017141	biological_process
GO:2000276	negative regulation of oxidative phosphorylation uncoupler activity	26.5941	0.0712941	0.151307	biological_process
GO:0045446	endothelial cell differentiation	2.41813	0.358593	0.401564	cell differentiation
GO:0019221	cytokine-mediated signaling pathway	2.23778	0.012152	0.0524097	signal transduction
GO:0097049	motor neuron apoptotic process	13.3079	0.105019	0.181084	cell death
GO:0039536	negative regulation of RIG-I signaling pathway	4.43481	0.228148	0.288077	biological_process
GO:0060173	limb development	5.23225	0.00194833	0.0157477	anatomical structure development
GO:0009744	response to sucrose	4.43481	0.228148	0.288077	biological_process
GO:0007442	hindgut morphogenesis	13.3079	0.105019	0.181084	biological_process
GO:0007166	cell surface receptor signaling pathway	2.33652	0.0120486	0.0524097	signal transduction
GO:0035567	non-canonical Wnt signaling pathway	13.3543	0.0178792	0.0686568	signal transduction
GO:1902287	semaphorin-plexin signaling pathway involved in axon guidance	8.87125	0.137523	0.209951	signal transduction
GO:0042698	ovulation cycle	3.80186	0.256196	0.311993	biological_process
GO:0030950	establishment or maintenance of actin cytoskeleton polarity	6.65349	0.168852	0.23578	cytoskeleton organization
GO:1990748	cellular detoxification	26.5941	0.0712941	0.151307	biological_process
GO:0045332	phospholipid translocation	17.9289	0.000299929	0.00417505	membrane organization
GO:0045332	phospholipid translocation	17.9289	0.000299929	0.00417505	transport
GO:0003151	outflow tract morphogenesis	6.12732	0.000368563	0.0049417	biological_process
GO:0042045	epithelial fluid transport	5.3223	0.199046	0.263185	transport
GO:0071626	mastication	26.5941	0.0712941	0.151307	biological_process
GO:0030520	intracellular estrogen receptor signaling pathway	1.77244	0.446939	0.480498	signal transduction
GO:0050767	regulation of neurogenesis	3.48965	0.0665132	0.151307	biological_process
GO:0060218	hematopoietic stem cell differentiation	4.10594	0.101095	0.181084	cell differentiation
GO:1902842	negative regulation of netrin-activated signaling pathway	13.3079	0.105019	0.181084	biological_process
GO:0007093	mitotic cell cycle checkpoint	0.947861	0.658532	0.672968	biological_process
GO:1902806	regulation of cell cycle G1/S phase transition	6.65349	0.168852	0.23578	biological_process
GO:1904798	positive regulation of core promoter binding	20.0965	0.00148542	0.0127791	biological_process
GO:0009062	fatty acid catabolic process	2.41813	0.358593	0.401564	catabolic process
GO:0009062	fatty acid catabolic process	2.41813	0.358593	0.401564	lipid metabolic process
GO:0009062	fatty acid catabolic process	2.41813	0.358593	0.401564	small molecule metabolic process
GO:0014808	release of sequestered calcium ion into cytosol by sarcoplasmic reticulum	6.65349	0.168852	0.23578	homeostatic process
GO:0014808	release of sequestered calcium ion into cytosol by sarcoplasmic reticulum	6.65349	0.168852	0.23578	transmembrane transport
GO:0045778	positive regulation of ossification	4.44814	0.0896912	0.181084	biological_process
GO:1903244	positive regulation of cardiac muscle hypertrophy in response to stress	26.5941	0.0712941	0.151307	biological_process
GO:0032233	positive regulation of actin filament bundle assembly	3.80186	0.256196	0.311993	biological_process
GO:0002223	stimulatory C-type lectin receptor signaling pathway	0.745857	0.749384	0.7577	immune system process
GO:0002223	stimulatory C-type lectin receptor signaling pathway	0.745857	0.749384	0.7577	signal transduction
GO:2000144	positive regulation of DNA-templated transcription, initiation	4.43481	0.228148	0.288077	biological_process
GO:0072011	glomerular endothelium development	26.5941	0.0712941	0.151307	anatomical structure development
GO:0009312	oligosaccharide biosynthetic process	8.90126	0.0318112	0.104448	biosynthetic process
GO:0009312	oligosaccharide biosynthetic process	8.90126	0.0318112	0.104448	carbohydrate metabolic process
GO:0034063	stress granule assembly	3.33486	0.137381	0.209951	cellular component assembly
GO:0090027	negative regulation of monocyte chemotaxis	8.87125	0.137523	0.209951	biological_process
GO:0001657	ureteric bud development	4.80984	0.00626032	0.0348986	anatomical structure development
GO:0019228	neuronal action potential	26.989	1.31775e-05	0.000369431	biological_process
GO:0072050	S-shaped body morphogenesis	13.3079	0.105019	0.181084	biological_process
GO:0010468	regulation of gene expression	2.09367	0.00627086	0.0348986	biological_process
GO:2000768	positive regulation of nephron tubule epithelial cell differentiation	26.5941	0.0712941	0.151307	biological_process
GO:0150093	amyloid-beta clearance by transcytosis	5.3223	0.199046	0.263185	vesicle-mediated transport
GO:0043408	regulation of MAPK cascade	1.26503	0.557244	0.578755	biological_process
GO:0006402	mRNA catabolic process	1.32846	0.540515	0.563423	nucleobase-containing compound catabolic process
GO:0006939	smooth muscle contraction	23.2204	2.99542e-06	0.000118897	biological_process
GO:0060324	face development	14.9939	9.28514e-05	0.00188001	anatomical structure development
GO:0031102	neuron projection regeneration	6.65349	0.168852	0.23578	response to stress
GO:0031102	neuron projection regeneration	6.65349	0.168852	0.23578	anatomical structure development
GO:0045955	negative regulation of calcium ion-dependent exocytosis	10.6805	0.0244367	0.0862383	biological_process
GO:0033135	regulation of peptidyl-serine phosphorylation	5.3223	0.199046	0.263185	biological_process
GO:0043473	pigmentation	3.35283	0.0402236	0.123758	pigmentation
GO:0021799	cerebral cortex radially oriented cell migration	13.401	0.00337707	0.0233023	cell motility
GO:0001503	ossification	3.00963	0.0082035	0.0395762	biological_process
GO:0006014	D-ribose metabolic process	26.5941	0.0712941	0.151307	carbohydrate metabolic process
GO:0006014	D-ribose metabolic process	26.5941	0.0712941	0.151307	small molecule metabolic process
GO:2000679	positive regulation of transcription regulatory region DNA binding	16.0775	0.00231312	0.017141	biological_process
GO:0097192	extrinsic apoptotic signaling pathway in absence of ligand	1.39854	0.523156	0.547464	signal transduction
GO:0032782	bile acid secretion	5.3223	0.199046	0.263185	transport
GO:0090331	negative regulation of platelet aggregation	2.41813	0.358593	0.401564	biological_process
GO:0071257	cellular response to electrical stimulus	7.63083	0.0399353	0.123249	biological_process
GO:0060336	negative regulation of interferon-gamma-mediated signaling pathway	13.3543	0.0178792	0.0686568	biological_process
GO:0021591	ventricular system development	1.56349	0.486454	0.515379	anatomical structure development
GO:1904707	positive regulation of vascular smooth muscle cell proliferation	0.915049	0.670978	0.684117	biological_process
GO:0048662	negative regulation of smooth muscle cell proliferation	4.88367	0.0135182	0.0565706	biological_process
GO:0010701	positive regulation of norepinephrine secretion	26.6917	0.00750536	0.0372388	biological_process
GO:0060670	branching involved in labyrinthine layer morphogenesis	7.63083	0.0399353	0.123249	biological_process
GO:0001947	heart looping	4.2129	0.0025347	0.0186662	biological_process
GO:0120162	positive regulation of cold-induced thermogenesis	3.35194	0.00275557	0.0201531	biological_process
GO:0098915	membrane repolarization during ventricular cardiac muscle cell action potential	16.0775	0.00231312	0.017141	transmembrane transport
GO:0001736	establishment of planar polarity	8.93149	0.00815762	0.0394023	biological_process
GO:0003220	left ventricular cardiac muscle tissue morphogenesis	26.5941	0.0712941	0.151307	biological_process
GO:0060325	face morphogenesis	5.38947	0.00410662	0.0253284	biological_process
GO:0097187	dentinogenesis	5.3223	0.199046	0.263185	anatomical structure formation involved in morphogenesis
GO:0071243	cellular response to arsenic-containing substance	3.80186	0.256196	0.311993	biological_process
GO:0006623	protein targeting to vacuole	2.95614	0.309282	0.357426	vacuolar transport
GO:0006623	protein targeting to vacuole	2.95614	0.309282	0.357426	protein targeting
GO:0007140	male meiotic nuclear division	2.53912	0.202551	0.267114	biological_process
GO:0060527	prostate epithelial cord arborization involved in prostate glandular acinus morphogenesis	6.65349	0.168852	0.23578	biological_process
GO:0002072	optic cup morphogenesis involved in camera-type eye development	26.5941	0.0712941	0.151307	biological_process
GO:0048570	notochord morphogenesis	26.6917	0.00750536	0.0372388	biological_process
GO:0045597	positive regulation of cell differentiation	7.93868	9.72481e-06	0.000282513	biological_process
GO:0030879	mammary gland development	3.20964	0.0795471	0.163625	anatomical structure development
GO:2000675	negative regulation of type B pancreatic cell apoptotic process	5.3223	0.199046	0.263185	biological_process
GO:0022408	negative regulation of cell-cell adhesion	4.85278	0.0787056	0.162561	biological_process
GO:0001704	formation of primary germ layer	13.3079	0.105019	0.181084	anatomical structure formation involved in morphogenesis
GO:0048793	pronephros development	6.65349	0.168852	0.23578	anatomical structure development
GO:0045664	regulation of neuron differentiation	13.591	5.76641e-06	0.000189362	biological_process
GO:0010586	miRNA metabolic process	3.32599	0.283228	0.335439	cellular nitrogen compound metabolic process
GO:0042059	negative regulation of epidermal growth factor receptor signaling pathway	3.0858	0.0864487	0.177275	biological_process
GO:0050806	positive regulation of synaptic transmission	9.77714	0.00168836	0.0139848	biological_process
GO:0042448	progesterone metabolic process	10.6805	0.0244367	0.0862383	small molecule metabolic process
GO:0042448	progesterone metabolic process	10.6805	0.0244367	0.0862383	lipid metabolic process
GO:0050896	response to stimulus	2.62874	0.00557491	0.0322508	biological_process
GO:0035767	endothelial cell chemotaxis	3.80186	0.256196	0.311993	cell motility
GO:0086012	membrane depolarization during cardiac muscle cell action potential	26.8891	0.000105922	0.00199363	biological_process
GO:0042110	T cell activation	2.28973	0.158355	0.23578	immune system process
GO:0044849	estrous cycle	7.30515	0.012792	0.0539823	biological_process
GO:0043276	anoikis	5.93232	0.0581807	0.151307	cell death
GO:0070633	transepithelial transport	10.6805	0.0244367	0.0862383	transport
GO:0070830	bicellular tight junction assembly	1.97346	0.283992	0.335848	cellular component assembly
GO:0070830	bicellular tight junction assembly	1.97346	0.283992	0.335848	cell junction organization
GO:0009615	response to virus	2.96799	0.00882508	0.042371	biological_process
GO:0006936	muscle contraction	8.91497	3.39648e-09	5.38662e-07	biological_process
GO:0003161	cardiac conduction system development	6.65349	0.168852	0.23578	anatomical structure development
GO:0045600	positive regulation of fat cell differentiation	4.63117	0.00333827	0.0233023	biological_process
GO:0045740	positive regulation of DNA replication	5.11656	0.0117668	0.0524097	biological_process
GO:0019216	regulation of lipid metabolic process	3.71067	0.00147222	0.0127791	biological_process
GO:0006776	vitamin A metabolic process	17.7996	0.0122102	0.0524097	small molecule metabolic process
GO:0006776	vitamin A metabolic process	17.7996	0.0122102	0.0524097	lipid metabolic process
GO:0030208	dermatan sulfate biosynthetic process	4.43481	0.228148	0.288077	biosynthetic process
GO:0030208	dermatan sulfate biosynthetic process	4.43481	0.228148	0.288077	sulfur compound metabolic process
GO:0030208	dermatan sulfate biosynthetic process	4.43481	0.228148	0.288077	small molecule metabolic process
GO:0060478	acrosomal vesicle exocytosis	17.7996	0.0122102	0.0524097	vesicle-mediated transport
GO:0072111	cell proliferation involved in kidney development	26.5941	0.0712941	0.151307	cell population proliferation
GO:2000773	negative regulation of cellular senescence	1.47643	0.505144	0.531947	biological_process
GO:0002543	activation of blood coagulation via clotting cascade	26.5941	0.0712941	0.151307	biological_process
GO:0007215	glutamate receptor signaling pathway	33.7284	6.78981e-06	0.00021101	signal transduction
GO:0051496	positive regulation of stress fiber assembly	3.36191	0.0226817	0.0840397	biological_process
GO:1990830	cellular response to leukemia inhibitory factor	3.32435	0.00175181	0.0144805	biological_process
GO:0032515	negative regulation of phosphoprotein phosphatase activity	1.52069	0.390908	0.432675	biological_process
GO:0046326	positive regulation of glucose import	7.92136	9.54542e-05	0.00190386	biological_process
GO:0006579	amino-acid betaine catabolic process	26.5941	0.0712941	0.151307	cellular nitrogen compound metabolic process
GO:0006579	amino-acid betaine catabolic process	26.5941	0.0712941	0.151307	catabolic process
GO:0006930	substrate-dependent cell migration, cell extension	7.63083	0.0399353	0.123249	cellular component assembly
GO:0003350	pulmonary myocardium development	26.5941	0.0712941	0.151307	anatomical structure development
GO:0090043	regulation of tubulin deacetylation	8.87125	0.137523	0.209951	biological_process
GO:0048661	positive regulation of smooth muscle cell proliferation	1.53744	0.32234	0.371446	biological_process
GO:0030263	apoptotic chromosome condensation	8.87125	0.137523	0.209951	chromosome organization
GO:1905799	regulation of intraciliary retrograde transport	26.5941	0.0712941	0.151307	biological_process
GO:0006090	pyruvate metabolic process	1.89932	0.42606	0.461891	small molecule metabolic process
GO:0010818	T cell chemotaxis	4.43481	0.228148	0.288077	immune system process
GO:0010818	T cell chemotaxis	4.43481	0.228148	0.288077	cell motility
GO:0043124	negative regulation of I-kappaB kinase/NF-kappaB signaling	4.20686	0.0102227	0.0478041	biological_process
GO:0010882	regulation of cardiac muscle contraction by calcium ion signaling	8.90126	0.0318112	0.104448	signal transduction
GO:0060441	epithelial tube branching involved in lung morphogenesis	3.81252	0.112872	0.192473	biological_process
GO:0098792	xenophagy	8.87125	0.137523	0.209951	autophagy
GO:0007143	female meiotic nuclear division	2.95614	0.309282	0.357426	biological_process
GO:0032927	positive regulation of activin receptor signaling pathway	5.3223	0.199046	0.263185	biological_process
GO:2000821	regulation of grooming behavior	6.65349	0.168852	0.23578	biological_process
GO:0071897	DNA biosynthetic process	0.915049	0.670978	0.684117	DNA metabolic process
GO:0071897	DNA biosynthetic process	0.915049	0.670978	0.684117	biosynthetic process
GO:0019254	carnitine metabolic process, CoA-linked	13.3079	0.105019	0.181084	cellular nitrogen compound metabolic process
GO:0003254	regulation of membrane depolarization	3.80186	0.256196	0.311993	homeostatic process
GO:0006637	acyl-CoA metabolic process	1.56349	0.486454	0.515379	cellular nitrogen compound metabolic process
GO:0006637	acyl-CoA metabolic process	1.56349	0.486454	0.515379	cofactor metabolic process
GO:0006637	acyl-CoA metabolic process	1.56349	0.486454	0.515379	sulfur compound metabolic process
GO:0006637	acyl-CoA metabolic process	1.56349	0.486454	0.515379	small molecule metabolic process
GO:0032348	negative regulation of aldosterone biosynthetic process	8.87125	0.137523	0.209951	biological_process
GO:0031536	positive regulation of exit from mitosis	6.65349	0.168852	0.23578	biological_process
GO:0051017	actin filament bundle assembly	2.53912	0.202551	0.267114	cellular component assembly
GO:0000082	G1/S transition of mitotic cell cycle	0.936181	0.625116	0.642258	biological_process
GO:0045124	regulation of bone resorption	2.95614	0.309282	0.357426	biological_process
GO:0042701	progesterone secretion	26.5941	0.0712941	0.151307	transport
GO:0016079	synaptic vesicle exocytosis	4.72457	0.0341486	0.110405	vesicle-mediated transport
GO:0150012	positive regulation of neuron projection arborization	13.3543	0.0178792	0.0686568	biological_process
GO:0003215	cardiac right ventricle morphogenesis	6.67506	0.0487451	0.143846	biological_process
GO:0006821	chloride transport	4.0147	0.0490133	0.143846	transport
GO:0021644	vagus nerve morphogenesis	26.5941	0.0712941	0.151307	biological_process
GO:0035385	Roundabout signaling pathway	8.87125	0.137523	0.209951	signal transduction
GO:0086016	AV node cell action potential	13.3079	0.105019	0.181084	biological_process
GO:0090244	Wnt signaling pathway involved in somitogenesis	13.3079	0.105019	0.181084	signal transduction
GO:0034644	cellular response to UV	3.12609	0.029136	0.100869	biological_process
GO:0006790	sulfur compound metabolic process	5.3223	0.199046	0.263185	sulfur compound metabolic process
GO:0005975	carbohydrate metabolic process	2.98538	0.00151359	0.0129936	carbohydrate metabolic process
GO:0007259	receptor signaling pathway via JAK-STAT	6.6968	0.0155679	0.0638158	signal transduction
GO:0046877	regulation of saliva secretion	26.5941	0.0712941	0.151307	biological_process
GO:0048667	cell morphogenesis involved in neuron differentiation	6.67506	0.0487451	0.143846	cell morphogenesis
GO:0043587	tongue morphogenesis	6.65349	0.168852	0.23578	biological_process
GO:0097623	potassium ion export across plasma membrane	15.367	0.00045792	0.0054637	transmembrane transport
GO:0006295	nucleotide-excision repair, DNA incision, 3'-to lesion	1.39854	0.523156	0.547464	cellular nitrogen compound metabolic process
GO:0010996	response to auditory stimulus	8.03868	0.0103239	0.0478041	biological_process
GO:2000096	positive regulation of Wnt signaling pathway, planar cell polarity pathway	3.32599	0.283228	0.335439	biological_process
GO:0003222	ventricular trabecula myocardium morphogenesis	4.44814	0.0896912	0.181084	biological_process
GO:0080135	regulation of cellular response to stress	20.0965	0.00148542	0.0127791	biological_process
GO:2000329	negative regulation of T-helper 17 cell lineage commitment	26.5941	0.0712941	0.151307	biological_process
GO:0051216	cartilage development	2.14057	0.131644	0.209951	anatomical structure development
GO:0014824	artery smooth muscle contraction	10.6805	0.0244367	0.0862383	circulatory system process
GO:0007020	microtubule nucleation	1.89932	0.42606	0.461891	cytoskeleton organization
GO:0014829	vascular smooth muscle contraction	8.87125	0.137523	0.209951	circulatory system process
GO:0035094	response to nicotine	5.11656	0.0117668	0.0524097	biological_process
GO:0035137	hindlimb morphogenesis	11.4843	0.00469584	0.0277255	biological_process
GO:0023041	neuronal signal transduction	26.7901	0.000872176	0.00871959	signal transduction
GO:0048747	muscle fiber development	10.7555	0.00127418	0.0115832	anatomical structure development
GO:0060395	SMAD protein signal transduction	3.97645	0.0247125	0.0867156	signal transduction
GO:0032088	negative regulation of NF-kappaB transcription factor activity	4.347	0.00107581	0.0102445	biological_process
GO:0002720	positive regulation of cytokine production involved in immune response	3.32599	0.283228	0.335439	biological_process
GO:0034122	negative regulation of toll-like receptor signaling pathway	2.2164	0.381916	0.423307	biological_process
GO:0071157	negative regulation of cell cycle arrest	3.55762	0.12498	0.209951	biological_process
GO:0006606	protein import into nucleus	2.31276	0.0777007	0.162561	protein transport
GO:0006606	protein import into nucleus	2.31276	0.0777007	0.162561	nucleocytoplasmic transport
GO:0010820	positive regulation of T cell chemotaxis	2.66026	0.334392	0.378267	biological_process
GO:0060976	coronary vasculature development	5.37254	0.0101681	0.0478041	anatomical structure development
GO:1901750	leukotriene D4 biosynthetic process	26.5941	0.0712941	0.151307	biosynthetic process
GO:1901750	leukotriene D4 biosynthetic process	26.5941	0.0712941	0.151307	sulfur compound metabolic process
GO:1901750	leukotriene D4 biosynthetic process	26.5941	0.0712941	0.151307	cellular nitrogen compound metabolic process
GO:1901750	leukotriene D4 biosynthetic process	26.5941	0.0712941	0.151307	small molecule metabolic process
GO:0007254	JNK cascade	3.06422	0.0516685	0.150866	response to stress
GO:0007254	JNK cascade	3.06422	0.0516685	0.150866	signal transduction
GO:0007254	JNK cascade	3.06422	0.0516685	0.150866	cellular protein modification process
GO:0048634	regulation of muscle organ development	26.5941	0.0712941	0.151307	biological_process
GO:0048598	embryonic morphogenesis	5.35565	0.0257745	0.0896962	biological_process
GO:0042738	exogenous drug catabolic process	4.43481	0.228148	0.288077	catabolic process
GO:0031398	positive regulation of protein ubiquitination	2.63288	0.051593	0.150866	biological_process
GO:0061025	membrane fusion	1.83676	0.311152	0.359173	membrane organization
GO:0099641	anterograde axonal protein transport	13.3543	0.0178792	0.0686568	protein transport
GO:0099641	anterograde axonal protein transport	13.3543	0.0178792	0.0686568	cytoskeleton-dependent intracellular transport
GO:0043271	negative regulation of ion transport	13.3079	0.105019	0.181084	biological_process
GO:0043312	neutrophil degranulation	1.43049	0.101712	0.181084	immune system process
GO:0043312	neutrophil degranulation	1.43049	0.101712	0.181084	vesicle-mediated transport
GO:1903375	facioacoustic ganglion development	26.5941	0.0712941	0.151307	anatomical structure development
GO:0042542	response to hydrogen peroxide	3.67925	0.0089941	0.0430279	response to stress
GO:0046677	response to antibiotic	1.15471	0.588904	0.609112	biological_process
GO:0050982	detection of mechanical stimulus	40.2022	0.000448114	0.0054439	biological_process
GO:0008286	insulin receptor signaling pathway	1.98094	0.158522	0.23578	signal transduction
GO:0043280	positive regulation of cysteine-type endopeptidase activity involved in apoptotic process	4.37973	0.00426069	0.026091	biological_process
GO:0002237	response to molecule of bacterial origin	4.43481	0.228148	0.288077	biological_process
GO:0021631	optic nerve morphogenesis	13.3079	0.105019	0.181084	biological_process
GO:0034136	negative regulation of toll-like receptor 2 signaling pathway	8.87125	0.137523	0.209951	biological_process
GO:0090343	positive regulation of cell aging	26.5941	0.0712941	0.151307	biological_process
GO:0048513	animal organ development	2.66026	0.334392	0.378267	anatomical structure development
GO:0042473	outer ear morphogenesis	13.3543	0.0178792	0.0686568	biological_process
GO:0033685	negative regulation of luteinizing hormone secretion	26.5941	0.0712941	0.151307	biological_process
GO:0072134	nephrogenic mesenchyme morphogenesis	26.5941	0.0712941	0.151307	biological_process
GO:1904996	positive regulation of leukocyte adhesion to vascular endothelial cell	5.93232	0.0581807	0.151307	biological_process
GO:0000902	cell morphogenesis	4.30231	0.000576501	0.00671858	cell morphogenesis
GO:0001570	vasculogenesis	4.52919	0.000848746	0.00871959	cell differentiation
GO:0048714	positive regulation of oligodendrocyte differentiation	4.46153	0.0388007	0.123249	biological_process
GO:0060018	astrocyte fate commitment	26.5941	0.0712941	0.151307	biological_process
GO:0045727	positive regulation of translation	2.69243	0.0318952	0.104553	biological_process
GO:0021846	cell proliferation in forebrain	8.93149	0.00815762	0.0394023	cell population proliferation
GO:0045216	cell-cell junction organization	3.81252	0.112872	0.192473	cell junction organization
GO:0042744	hydrogen peroxide catabolic process	2.95614	0.309282	0.357426	cofactor metabolic process
GO:0042744	hydrogen peroxide catabolic process	2.95614	0.309282	0.357426	catabolic process
GO:0072498	embryonic skeletal joint development	6.65349	0.168852	0.23578	anatomical structure development
GO:0030240	skeletal muscle thin filament assembly	8.87125	0.137523	0.209951	biological_process
GO:0006359	regulation of transcription by RNA polymerase III	3.32599	0.283228	0.335439	biological_process
GO:0050691	regulation of defense response to virus by host	5.3223	0.199046	0.263185	biological_process
GO:0051984	positive regulation of chromosome segregation	6.65349	0.168852	0.23578	biological_process
GO:0060363	cranial suture morphogenesis	6.65349	0.168852	0.23578	biological_process
GO:0043249	erythrocyte maturation	6.6968	0.0155679	0.0638158	developmental maturation
GO:0090260	negative regulation of retinal ganglion cell axon guidance	26.5941	0.0712941	0.151307	biological_process
GO:0002251	organ or tissue specific immune response	26.5941	0.0712941	0.151307	immune system process
GO:0003333	amino acid transmembrane transport	8.03868	0.0103239	0.0478041	transmembrane transport
GO:0007256	activation of JNKK activity	5.3223	0.199046	0.263185	biological_process
GO:0048382	mesendoderm development	53.4105	0.00384478	0.0239343	anatomical structure development
GO:0022604	regulation of cell morphogenesis	1.56349	0.486454	0.515379	biological_process
GO:0030856	regulation of epithelial cell differentiation	8.90126	0.0318112	0.104448	biological_process
GO:0032275	luteinizing hormone secretion	26.6917	0.00750536	0.0372388	transport
GO:2000143	negative regulation of DNA-templated transcription, initiation	26.5941	0.0712941	0.151307	biological_process
GO:0071805	potassium ion transmembrane transport	15.5557	6.92428e-12	2.77594e-09	transmembrane transport
GO:0030997	regulation of centriole-centriole cohesion	26.5941	0.0712941	0.151307	biological_process
GO:1990401	embryonic lung development	26.5941	0.0712941	0.151307	anatomical structure development
GO:1990535	neuron projection maintenance	7.63083	0.0399353	0.123249	biological_process
GO:0003266	regulation of secondary heart field cardioblast proliferation	26.6917	0.00750536	0.0372388	biological_process
GO:0035987	endodermal cell differentiation	4.46153	0.0388007	0.123249	cell differentiation
GO:0010988	regulation of low-density lipoprotein particle clearance	8.87125	0.137523	0.209951	biological_process
GO:0090280	positive regulation of calcium ion import	2.04564	0.404395	0.442352	biological_process
GO:2000147	positive regulation of cell motility	7.30515	0.012792	0.0539823	biological_process
GO:0071375	cellular response to peptide hormone stimulus	3.81252	0.112872	0.192473	biological_process
GO:0043586	tongue development	15.367	0.00045792	0.0054637	anatomical structure development
GO:0090009	primitive streak formation	54.2323	1.65874e-07	1.23146e-05	anatomical structure formation involved in morphogenesis
GO:0007409	axonogenesis	6.27008	4.47277e-07	2.98855e-05	biological_process
GO:0046425	regulation of receptor signaling pathway via JAK-STAT	7.63083	0.0399353	0.123249	biological_process
GO:0072593	reactive oxygen species metabolic process	0.884424	0.682972	0.695462	biological_process
GO:0072205	metanephric collecting duct development	11.4843	0.00469584	0.0277255	anatomical structure development
GO:1903385	regulation of homophilic cell adhesion	26.5941	0.0712941	0.151307	biological_process
GO:0021796	cerebral cortex regionalization	6.65349	0.168852	0.23578	biological_process
GO:0050919	negative chemotaxis	8.43027	0.000765757	0.00818646	locomotion
GO:0051935	glutamate reuptake	26.5941	0.0712941	0.151307	transmembrane transport
GO:0021984	adenohypophysis development	16.0775	0.00231312	0.017141	anatomical structure development
GO:0097114	NMDA glutamate receptor clustering	26.6917	0.00750536	0.0372388	biological_process
GO:0034620	cellular response to unfolded protein	1.56349	0.486454	0.515379	response to stress
GO:0097150	neuronal stem cell population maintenance	2.96361	0.162913	0.23578	biological_process
GO:0071380	cellular response to prostaglandin E stimulus	14.9939	9.28514e-05	0.00188001	biological_process
GO:0090168	Golgi reassembly	8.87125	0.137523	0.209951	cellular component assembly
GO:0060712	spongiotrophoblast layer development	8.90126	0.0318112	0.104448	anatomical structure development
GO:1990443	peptidyl-threonine autophosphorylation	26.5941	0.0712941	0.151307	cellular protein modification process
GO:0002528	regulation of vascular permeability involved in acute inflammatory response	26.5941	0.0712941	0.151307	circulatory system process
GO:1990048	anterograde neuronal dense core vesicle transport	13.3079	0.105019	0.181084	cytoskeleton-dependent intracellular transport
GO:0048562	embryonic organ morphogenesis	17.7996	0.0122102	0.0524097	biological_process
GO:0006699	bile acid biosynthetic process	7.6817	0.00347343	0.023682	biosynthetic process
GO:0006699	bile acid biosynthetic process	7.6817	0.00347343	0.023682	small molecule metabolic process
GO:0006699	bile acid biosynthetic process	7.6817	0.00347343	0.023682	lipid metabolic process
GO:0034103	regulation of tissue remodeling	17.7996	0.0122102	0.0524097	biological_process
GO:0044058	regulation of digestive system process	26.5941	0.0712941	0.151307	biological_process
GO:0048541	Peyer's patch development	17.7996	0.0122102	0.0524097	anatomical structure development
GO:0045213	neurotransmitter receptor metabolic process	13.3079	0.105019	0.181084	biological_process
GO:0035721	intraciliary retrograde transport	3.80186	0.256196	0.311993	protein transport
GO:0035721	intraciliary retrograde transport	3.80186	0.256196	0.311993	cytoskeleton-dependent intracellular transport
GO:2001234	negative regulation of apoptotic signaling pathway	2.3178	0.229536	0.28901	biological_process
GO:0021800	cerebral cortex tangential migration	8.87125	0.137523	0.209951	cell motility
GO:0072138	mesenchymal cell proliferation involved in ureteric bud development	26.5941	0.0712941	0.151307	cell population proliferation
GO:0048873	homeostasis of number of cells within a tissue	1.02106	0.632215	0.648388	homeostatic process
GO:0045669	positive regulation of osteoblast differentiation	3.36191	0.0226817	0.0840397	biological_process
GO:2000491	positive regulation of hepatic stellate cell activation	8.87125	0.137523	0.209951	biological_process
GO:0001701	in utero embryonic development	3.53679	1.78003e-05	0.000478937	embryo development
GO:0015791	polyol transport	26.5941	0.0712941	0.151307	transport
GO:0031953	negative regulation of protein autophosphorylation	2.41813	0.358593	0.401564	biological_process
GO:0051974	negative regulation of telomerase activity	2.66026	0.334392	0.378267	biological_process
GO:0032094	response to food	7.6817	0.00347343	0.023682	biological_process
GO:0022037	metencephalon development	13.3079	0.105019	0.181084	anatomical structure development
GO:0055078	sodium ion homeostasis	7.63083	0.0399353	0.123249	homeostatic process
GO:0061074	regulation of neural retina development	8.87125	0.137523	0.209951	biological_process
GO:0071651	positive regulation of chemokine (C-C motif) ligand 5 production	6.65349	0.168852	0.23578	biological_process
GO:0007528	neuromuscular junction development	10.9075	4.48333e-06	0.000156293	biological_process
GO:0010803	regulation of tumor necrosis factor-mediated signaling pathway	4.46153	0.0388007	0.123249	biological_process
GO:0051127	positive regulation of actin nucleation	6.65349	0.168852	0.23578	biological_process
GO:0007005	mitochondrion organization	1.50302	0.289395	0.341935	mitochondrion organization
GO:0035617	stress granule disassembly	6.65349	0.168852	0.23578	biological_process
GO:0060244	negative regulation of cell proliferation involved in contact inhibition	8.87125	0.137523	0.209951	biological_process
GO:0055123	digestive system development	7.63083	0.0399353	0.123249	anatomical structure development
GO:2000310	regulation of NMDA receptor activity	14.6376	3.9664e-06	0.00014861	biological_process
GO:0030279	negative regulation of ossification	2.96361	0.162913	0.23578	biological_process
GO:1904706	negative regulation of vascular smooth muscle cell proliferation	4.10594	0.101095	0.181084	biological_process
GO:0090190	positive regulation of branching involved in ureteric bud morphogenesis	4.44814	0.0896912	0.181084	biological_process
GO:0010659	cardiac muscle cell apoptotic process	80.1593	0.000184197	0.00285608	cell death
GO:0050884	neuromuscular process controlling posture	11.9506	0.000936657	0.00913639	nervous system process
GO:0021562	vestibulocochlear nerve development	26.5941	0.0712941	0.151307	anatomical structure development
GO:0016070	RNA metabolic process	0.662385	0.781376	0.788655	cellular nitrogen compound metabolic process
GO:0071353	cellular response to interleukin-4	1.15471	0.588904	0.609112	biological_process
GO:0031223	auditory behavior	40.2022	0.000448114	0.0054439	biological_process
GO:0016579	protein deubiquitination	0.790831	0.754683	0.762866	cellular protein modification process
GO:0019060	intracellular transport of viral protein in host cell	26.5941	0.0712941	0.151307	protein transport
GO:0019060	intracellular transport of viral protein in host cell	26.5941	0.0712941	0.151307	symbiotic process
GO:0033625	positive regulation of integrin activation	4.43481	0.228148	0.288077	biological_process
GO:0060123	regulation of growth hormone secretion	26.5941	0.0712941	0.151307	biological_process
GO:0043488	regulation of mRNA stability	1.94009	0.103877	0.181084	biological_process
GO:0046834	lipid phosphorylation	6.65349	0.168852	0.23578	lipid metabolic process
GO:0048011	neurotrophin TRK receptor signaling pathway	1.77244	0.446939	0.480498	signal transduction
GO:0032534	regulation of microvillus assembly	17.7996	0.0122102	0.0524097	biological_process
GO:0032966	negative regulation of collagen biosynthetic process	2.95614	0.309282	0.357426	biological_process
GO:0060055	angiogenesis involved in wound healing	6.67506	0.0487451	0.143846	anatomical structure formation involved in morphogenesis
GO:0007179	transforming growth factor beta receptor signaling pathway	1.66907	0.233032	0.293229	signal transduction
GO:0009247	glycolipid biosynthetic process	5.3223	0.199046	0.263185	biosynthetic process
GO:0009247	glycolipid biosynthetic process	5.3223	0.199046	0.263185	lipid metabolic process
GO:2000649	regulation of sodium ion transmembrane transporter activity	5.93232	0.0581807	0.151307	biological_process
GO:0001837	epithelial to mesenchymal transition	1.83676	0.311152	0.359173	cell differentiation
GO:0002438	acute inflammatory response to antigenic stimulus	4.43481	0.228148	0.288077	immune system process
GO:0002438	acute inflammatory response to antigenic stimulus	4.43481	0.228148	0.288077	response to stress
GO:0030913	paranodal junction assembly	10.6805	0.0244367	0.0862383	cellular component assembly
GO:0030913	paranodal junction assembly	10.6805	0.0244367	0.0862383	cell junction organization
GO:0030913	paranodal junction assembly	10.6805	0.0244367	0.0862383	anatomical structure formation involved in morphogenesis
GO:0045747	positive regulation of Notch signaling pathway	4.48844	0.00807371	0.0394023	biological_process
GO:0019800	peptide cross-linking via chondroitin 4-sulfate glycosaminoglycan	8.87125	0.137523	0.209951	sulfur compound metabolic process
GO:0019800	peptide cross-linking via chondroitin 4-sulfate glycosaminoglycan	8.87125	0.137523	0.209951	small molecule metabolic process
GO:0019800	peptide cross-linking via chondroitin 4-sulfate glycosaminoglycan	8.87125	0.137523	0.209951	cellular protein modification process
GO:0006471	protein ADP-ribosylation	4.85278	0.0787056	0.162561	cellular protein modification process
GO:0009755	hormone-mediated signaling pathway	2.80729	0.175978	0.244794	signal transduction
GO:0042273	ribosomal large subunit biogenesis	1.02106	0.632215	0.648388	biological_process
GO:0001829	trophectodermal cell differentiation	16.869	6.15055e-05	0.00131157	cell differentiation
GO:0007169	transmembrane receptor protein tyrosine kinase signaling pathway	5.71349	8.9312e-05	0.00183616	signal transduction
GO:0030866	cortical actin cytoskeleton organization	3.55762	0.12498	0.209951	cytoskeleton organization
GO:0035880	embryonic nail plate morphogenesis	26.5941	0.0712941	0.151307	biological_process
GO:0048863	stem cell differentiation	2.13188	0.256739	0.311993	cell differentiation
GO:0060396	growth hormone receptor signaling pathway	16.0775	0.00231312	0.017141	signal transduction
GO:0016486	peptide hormone processing	4.43481	0.228148	0.288077	cellular nitrogen compound metabolic process
GO:0016486	peptide hormone processing	4.43481	0.228148	0.288077	protein maturation
GO:1902262	apoptotic process involved in blood vessel morphogenesis	8.87125	0.137523	0.209951	cell death
GO:0046470	phosphatidylcholine metabolic process	3.32599	0.283228	0.335439	lipid metabolic process
GO:0015698	inorganic anion transport	7.63083	0.0399353	0.123249	transport
GO:0060393	regulation of pathway-restricted SMAD protein phosphorylation	8.87125	0.137523	0.209951	biological_process
GO:0034374	low-density lipoprotein particle remodeling	2.2164	0.381916	0.423307	biological_process
GO:0046549	retinal cone cell development	6.67506	0.0487451	0.143846	anatomical structure development
GO:0046339	diacylglycerol metabolic process	6.65349	0.168852	0.23578	lipid metabolic process
GO:1903204	negative regulation of oxidative stress-induced neuron death	4.85278	0.0787056	0.162561	biological_process
GO:0015705	iodide transport	8.87125	0.137523	0.209951	transport
GO:0030579	ubiquitin-dependent SMAD protein catabolic process	6.65349	0.168852	0.23578	catabolic process
GO:0097477	lateral motor column neuron migration	13.3079	0.105019	0.181084	cell motility
GO:0006886	intracellular protein transport	0.573794	0.913413	0.91633	protein transport
GO:0048864	stem cell development	6.65349	0.168852	0.23578	anatomical structure development
GO:0051965	positive regulation of synapse assembly	15.1021	1.09984e-09	2.0042e-07	biological_process
GO:0042355	L-fucose catabolic process	13.3079	0.105019	0.181084	carbohydrate metabolic process
GO:0042355	L-fucose catabolic process	13.3079	0.105019	0.181084	catabolic process
GO:0042355	L-fucose catabolic process	13.3079	0.105019	0.181084	small molecule metabolic process
GO:0007193	adenylate cyclase-inhibiting G protein-coupled receptor signaling pathway	10.9075	4.48333e-06	0.000156293	signal transduction
GO:0006884	cell volume homeostasis	11.9506	0.000936657	0.00913639	homeostatic process
GO:0032290	peripheral nervous system myelin formation	26.5941	0.0712941	0.151307	cellular component assembly
GO:0032290	peripheral nervous system myelin formation	26.5941	0.0712941	0.151307	anatomical structure formation involved in morphogenesis
GO:0002230	positive regulation of defense response to virus by host	4.0147	0.0490133	0.143846	biological_process
GO:2000311	regulation of AMPA receptor activity	11.4843	0.00469584	0.0277255	biological_process
GO:0030917	midbrain-hindbrain boundary development	17.7996	0.0122102	0.0524097	anatomical structure development
GO:0048712	negative regulation of astrocyte differentiation	2.95614	0.309282	0.357426	biological_process
GO:0001942	hair follicle development	6.78546	0.000215551	0.00318873	anatomical structure development
GO:0010482	regulation of epidermal cell division	26.5941	0.0712941	0.151307	biological_process
GO:0052695	cellular glucuronidation	26.5941	0.0712941	0.151307	carbohydrate metabolic process
GO:0052695	cellular glucuronidation	26.5941	0.0712941	0.151307	small molecule metabolic process
GO:0061551	trigeminal ganglion development	13.3079	0.105019	0.181084	anatomical structure development
GO:0048013	ephrin receptor signaling pathway	2.98635	0.0340229	0.110405	signal transduction
GO:0061351	neural precursor cell proliferation	5.93232	0.0581807	0.151307	cell population proliferation
GO:0043504	mitochondrial DNA repair	8.87125	0.137523	0.209951	DNA metabolic process
GO:0043504	mitochondrial DNA repair	8.87125	0.137523	0.209951	response to stress
GO:0006625	protein targeting to peroxisome	0.983039	0.608982	0.627934	protein targeting
GO:0030521	androgen receptor signaling pathway	1.89932	0.42606	0.461891	signal transduction
GO:0007631	feeding behavior	4.0147	0.0490133	0.143846	biological_process
GO:0097491	sympathetic neuron projection guidance	13.3079	0.105019	0.181084	biological_process
GO:2000302	positive regulation of synaptic vesicle exocytosis	53.4105	0.00384478	0.0239343	biological_process
GO:1900106	positive regulation of hyaluranon cable assembly	13.3079	0.105019	0.181084	biological_process
GO:0019227	neuronal action potential propagation	3.80186	0.256196	0.311993	nervous system process
GO:2001056	positive regulation of cysteine-type endopeptidase activity	3.32599	0.283228	0.335439	biological_process
GO:0089718	amino acid import across plasma membrane	8.90126	0.0318112	0.104448	transmembrane transport
GO:0097067	cellular response to thyroid hormone stimulus	2.04564	0.404395	0.442352	biological_process
GO:0086004	regulation of cardiac muscle cell contraction	15.367	0.00045792	0.0054637	biological_process
GO:0031532	actin cytoskeleton reorganization	3.36191	0.0226817	0.0840397	cytoskeleton organization
GO:0001893	maternal placenta development	6.67506	0.0487451	0.143846	anatomical structure development
GO:0050727	regulation of inflammatory response	2.4456	0.0459279	0.140232	biological_process
GO:0043666	regulation of phosphoprotein phosphatase activity	0.947861	0.658532	0.672968	biological_process
GO:0031103	axon regeneration	6.6968	0.0155679	0.0638158	response to stress
GO:0031103	axon regeneration	6.6968	0.0155679	0.0638158	anatomical structure development
GO:0032620	interleukin-17 production	6.65349	0.168852	0.23578	biological_process
GO:0060137	maternal process involved in parturition	20.0965	0.00148542	0.0127791	biological_process
GO:0150062	complement-mediated synapse pruning	13.3079	0.105019	0.181084	biological_process
GO:0007411	axon guidance	10.7443	1.04586e-20	4.19284e-17	biological_process
GO:0000712	resolution of meiotic recombination intermediates	2.41813	0.358593	0.401564	biological_process
GO:0010039	response to iron ion	5.02058	0.0298055	0.102479	biological_process
GO:0060348	bone development	3.05464	0.0315201	0.104448	anatomical structure development
GO:1900026	positive regulation of substrate adhesion-dependent cell spreading	1.97346	0.283992	0.335848	biological_process
GO:0046329	negative regulation of JNK cascade	2.13188	0.256739	0.311993	biological_process
GO:0031914	negative regulation of synaptic plasticity	8.87125	0.137523	0.209951	biological_process
GO:0046627	negative regulation of insulin receptor signaling pathway	4.0147	0.0490133	0.143846	biological_process
GO:0086002	cardiac muscle cell action potential involved in contraction	13.4481	0.000667379	0.00741142	biological_process
GO:0071404	cellular response to low-density lipoprotein particle stimulus	4.44814	0.0896912	0.181084	biological_process
GO:1902187	negative regulation of viral release from host cell	10.0481	0.00628506	0.0348986	biological_process
GO:0043547	positive regulation of GTPase activity	2.20688	0.0133342	0.056152	biological_process
GO:2001255	positive regulation of histone H3-K36 trimethylation	26.5941	0.0712941	0.151307	biological_process
GO:0035025	positive regulation of Rho protein signal transduction	3.13832	0.150037	0.227678	biological_process
GO:1900087	positive regulation of G1/S transition of mitotic cell cycle	3.20964	0.0795471	0.163625	biological_process
GO:0060454	positive regulation of gastric acid secretion	26.5941	0.0712941	0.151307	biological_process
GO:1904273	L-alanine import across plasma membrane	53.4105	0.00384478	0.0239343	transmembrane transport
GO:0003300	cardiac muscle hypertrophy	13.401	0.00337707	0.0233023	biological_process
GO:0007218	neuropeptide signaling pathway	3.12609	0.029136	0.100869	signal transduction
GO:0070986	left/right axis specification	2.2164	0.381916	0.423307	biological_process
GO:0045835	negative regulation of meiotic nuclear division	5.3223	0.199046	0.263185	biological_process
GO:0045860	positive regulation of protein kinase activity	2.32797	0.106881	0.184136	biological_process
GO:1901166	neural crest cell migration involved in autonomic nervous system development	6.65349	0.168852	0.23578	cell motility
GO:0051492	regulation of stress fiber assembly	4.44814	0.0896912	0.181084	biological_process
GO:0001649	osteoblast differentiation	3.05566	0.00479724	0.0281583	cell differentiation
GO:2001259	positive regulation of cation channel activity	10.6805	0.0244367	0.0862383	biological_process
GO:0007084	mitotic nuclear envelope reassembly	3.32599	0.283228	0.335439	membrane organization
GO:0061912	selective autophagy	26.5941	0.0712941	0.151307	autophagy
GO:0072156	distal tubule morphogenesis	26.5941	0.0712941	0.151307	biological_process
GO:0031589	cell-substrate adhesion	6.6968	0.0155679	0.0638158	cell adhesion
GO:0014034	neural crest cell fate commitment	26.5941	0.0712941	0.151307	biological_process
GO:0001946	lymphangiogenesis	2.95614	0.309282	0.357426	anatomical structure formation involved in morphogenesis
GO:0003272	endocardial cushion formation	80.1593	0.000184197	0.00285608	anatomical structure formation involved in morphogenesis
GO:0006605	protein targeting	4.0789	0.0114315	0.0524097	protein targeting
GO:0060684	epithelial-mesenchymal cell signaling	8.87125	0.137523	0.209951	cell-cell signaling
GO:0051497	negative regulation of stress fiber assembly	2.42354	0.216005	0.283643	biological_process
GO:0045944	positive regulation of transcription by RNA polymerase II	2.31587	4.33322e-06	0.000155106	biological_process
GO:0072133	metanephric mesenchyme morphogenesis	13.3079	0.105019	0.181084	biological_process
GO:0034144	negative regulation of toll-like receptor 4 signaling pathway	13.3543	0.0178792	0.0686568	biological_process
GO:0030858	positive regulation of epithelial cell differentiation	8.87125	0.137523	0.209951	biological_process
GO:0070207	protein homotrimerization	2.2164	0.381916	0.423307	protein-containing complex assembly
GO:0046426	negative regulation of receptor signaling pathway via JAK-STAT	5.93232	0.0581807	0.151307	biological_process
GO:0001504	neurotransmitter uptake	8.90126	0.0318112	0.104448	transport
GO:1901315	negative regulation of histone H2A K63-linked ubiquitination	13.3079	0.105019	0.181084	biological_process
GO:0031113	regulation of microtubule polymerization	3.80186	0.256196	0.311993	biological_process
GO:0051409	response to nitrosative stress	8.87125	0.137523	0.209951	response to stress
GO:0051383	kinetochore organization	5.3223	0.199046	0.263185	chromosome organization
GO:0048935	peripheral nervous system neuron development	26.8891	0.000105922	0.00199363	anatomical structure development
GO:0009299	mRNA transcription	5.3223	0.199046	0.263185	cellular nitrogen compound metabolic process
GO:0009299	mRNA transcription	5.3223	0.199046	0.263185	biosynthetic process
GO:0006182	cGMP biosynthetic process	8.87125	0.137523	0.209951	biosynthetic process
GO:0006182	cGMP biosynthetic process	8.87125	0.137523	0.209951	cellular nitrogen compound metabolic process
GO:0006182	cGMP biosynthetic process	8.87125	0.137523	0.209951	small molecule metabolic process
GO:0050768	negative regulation of neurogenesis	5.11656	0.0117668	0.0524097	biological_process
GO:0035524	proline transmembrane transport	8.87125	0.137523	0.209951	transmembrane transport
GO:0090026	positive regulation of monocyte chemotaxis	2.04564	0.404395	0.442352	biological_process
GO:0032609	interferon-gamma production	5.73877	0.0220577	0.0824131	biological_process
GO:0071467	cellular response to pH	10.6805	0.0244367	0.0862383	biological_process
GO:0099151	regulation of postsynaptic density assembly	20.0965	0.00148542	0.0127791	biological_process
GO:0032008	positive regulation of TOR signaling	0.915049	0.670978	0.684117	biological_process
GO:0061156	pulmonary artery morphogenesis	5.3223	0.199046	0.263185	biological_process
GO:0072189	ureter development	6.65349	0.168852	0.23578	anatomical structure development
GO:0045715	negative regulation of low-density lipoprotein particle receptor biosynthetic process	13.3079	0.105019	0.181084	biological_process
GO:0070172	positive regulation of tooth mineralization	13.3079	0.105019	0.181084	biological_process
GO:0090084	negative regulation of inclusion body assembly	6.65349	0.168852	0.23578	biological_process
GO:0033688	regulation of osteoblast proliferation	13.3079	0.105019	0.181084	biological_process
GO:1903566	positive regulation of protein localization to cilium	13.3079	0.105019	0.181084	biological_process
GO:0007596	blood coagulation	1.37535	0.311793	0.359809	biological_process
GO:0001992	regulation of systemic arterial blood pressure by vasopressin	26.5941	0.0712941	0.151307	biological_process
GO:0061309	cardiac neural crest cell development involved in outflow tract morphogenesis	13.3079	0.105019	0.181084	anatomical structure development
GO:0032717	negative regulation of interleukin-8 production	4.10594	0.101095	0.181084	biological_process
GO:0061136	regulation of proteasomal protein catabolic process	1.66144	0.467061	0.498257	biological_process
GO:0006412	translation	0.31732	0.994942	0.995162	translation
GO:0050687	negative regulation of defense response to virus	3.32599	0.283228	0.335439	biological_process
GO:0010980	positive regulation of vitamin D 24-hydroxylase activity	13.3079	0.105019	0.181084	biological_process
GO:1903364	positive regulation of cellular protein catabolic process	3.32599	0.283228	0.335439	biological_process
GO:0045785	positive regulation of cell adhesion	3.20095	0.0268694	0.0934252	biological_process
GO:0010467	gene expression	4.72457	0.0341486	0.110405	biological_process
GO:0036010	protein localization to endosome	3.80186	0.256196	0.311993	biological_process
GO:1902951	negative regulation of dendritic spine maintenance	13.3079	0.105019	0.181084	biological_process
GO:0007368	determination of left/right symmetry	3.44223	0.00685431	0.0372388	biological_process
GO:0016525	negative regulation of angiogenesis	4.63495	0.000171837	0.00285608	biological_process
GO:0032971	regulation of muscle filament sliding	26.5941	0.0712941	0.151307	biological_process
GO:0014032	neural crest cell development	13.5431	2.77865e-05	0.000665884	anatomical structure development
GO:0007080	mitotic metaphase plate congression	0.855775	0.69453	0.706156	biological_process
GO:0001709	cell fate determination	2.04564	0.404395	0.442352	biological_process
GO:0030185	nitric oxide transport	13.3079	0.105019	0.181084	transport
GO:0050482	arachidonic acid secretion	2.41813	0.358593	0.401564	transport
GO:0010642	negative regulation of platelet-derived growth factor receptor signaling pathway	8.90126	0.0318112	0.104448	biological_process
GO:0007189	adenylate cyclase-activating G protein-coupled receptor signaling pathway	5.85907	0.00300462	0.0214333	signal transduction
GO:0015747	urate transport	8.87125	0.137523	0.209951	transport
GO:0042325	regulation of phosphorylation	2.41813	0.358593	0.401564	biological_process
GO:0045063	T-helper 1 cell differentiation	5.3223	0.199046	0.263185	immune system process
GO:0045063	T-helper 1 cell differentiation	5.3223	0.199046	0.263185	cell differentiation
GO:0055005	ventricular cardiac myofibril assembly	13.3079	0.105019	0.181084	cellular component assembly
GO:0055005	ventricular cardiac myofibril assembly	13.3079	0.105019	0.181084	cytoskeleton organization
GO:0055005	ventricular cardiac myofibril assembly	13.3079	0.105019	0.181084	anatomical structure formation involved in morphogenesis
GO:0090238	positive regulation of arachidonic acid secretion	10.6805	0.0244367	0.0862383	biological_process
GO:0048738	cardiac muscle tissue development	8.27248	0.00277991	0.0201531	anatomical structure development
GO:0060406	positive regulation of penile erection	17.7996	0.0122102	0.0524097	biological_process
GO:0072006	nephron development	6.67506	0.0487451	0.143846	anatomical structure development
GO:1900748	positive regulation of vascular endothelial growth factor signaling pathway	6.65349	0.168852	0.23578	biological_process
GO:0060686	negative regulation of prostatic bud formation	26.6917	0.00750536	0.0372388	biological_process
GO:0006879	cellular iron ion homeostasis	0.563172	0.831507	0.836515	homeostatic process
GO:0099149	regulation of postsynaptic neurotransmitter receptor internalization	17.7996	0.0122102	0.0524097	biological_process
GO:0016485	protein processing	1.36398	0.441769	0.477888	protein maturation
GO:0048771	tissue remodeling	7.63083	0.0399353	0.123249	biological_process
GO:0034405	response to fluid shear stress	3.80186	0.256196	0.311993	response to stress
GO:0021756	striatum development	4.85278	0.0787056	0.162561	anatomical structure development
GO:0090166	Golgi disassembly	5.3223	0.199046	0.263185	biological_process
GO:0031290	retinal ganglion cell axon guidance	27.0896	1.66338e-06	8.03431e-05	biological_process
GO:0071875	adrenergic receptor signaling pathway	17.7996	0.0122102	0.0524097	signal transduction
GO:0010466	negative regulation of peptidase activity	1.40007	0.429265	0.465241	biological_process
GO:0035264	multicellular organism growth	4.30761	0.000148735	0.00253736	growth
GO:0006853	carnitine shuttle	3.80186	0.256196	0.311993	transmembrane transport
GO:1901215	negative regulation of neuron death	2.14057	0.131644	0.209951	biological_process
GO:0008156	negative regulation of DNA replication	2.04564	0.404395	0.442352	biological_process
GO:0072089	stem cell proliferation	13.3543	0.0178792	0.0686568	cell population proliferation
GO:0006110	regulation of glycolytic process	0.757546	0.736715	0.745831	biological_process
GO:0006259	DNA metabolic process	1.26503	0.557244	0.578755	DNA metabolic process
GO:0031054	pre-miRNA processing	13.3543	0.0178792	0.0686568	cellular nitrogen compound metabolic process
GO:0060340	positive regulation of type I interferon-mediated signaling pathway	3.80186	0.256196	0.311993	biological_process
GO:0070315	G1 to G0 transition involved in cell differentiation	13.3079	0.105019	0.181084	biological_process
GO:0060065	uterus development	8.96196	0.00218755	0.0171287	anatomical structure development
GO:0021680	cerebellar Purkinje cell layer development	2.95614	0.309282	0.357426	anatomical structure development
GO:0006796	phosphate-containing compound metabolic process	10.7555	0.00127418	0.0115832	biological_process
GO:2000727	positive regulation of cardiac muscle cell differentiation	4.43481	0.228148	0.288077	biological_process
GO:0036269	swimming behavior	26.5941	0.0712941	0.151307	biological_process
GO:0034394	protein localization to cell surface	5.97013	0.00740872	0.0372388	biological_process
GO:0046881	positive regulation of follicle-stimulating hormone secretion	6.65349	0.168852	0.23578	biological_process
GO:0097062	dendritic spine maintenance	3.32599	0.283228	0.335439	biological_process
GO:0006302	double-strand break repair	2.0186	0.15162	0.229809	DNA metabolic process
GO:0006302	double-strand break repair	2.0186	0.15162	0.229809	response to stress
GO:0046884	follicle-stimulating hormone secretion	26.5941	0.0712941	0.151307	transport
GO:0006665	sphingolipid metabolic process	0.757546	0.736715	0.745831	lipid metabolic process
GO:0043086	negative regulation of catalytic activity	3.73705	0.0156331	0.063952	biological_process
GO:0043303	mast cell degranulation	1.89932	0.42606	0.461891	immune system process
GO:0043303	mast cell degranulation	1.89932	0.42606	0.461891	vesicle-mediated transport
GO:0048102	autophagic cell death	5.3223	0.199046	0.263185	cell death
GO:0060744	mammary gland branching involved in thelarche	6.65349	0.168852	0.23578	biological_process
GO:0043043	peptide biosynthetic process	26.5941	0.0712941	0.151307	cellular nitrogen compound metabolic process
GO:0043043	peptide biosynthetic process	26.5941	0.0712941	0.151307	biosynthetic process
GO:1900223	positive regulation of amyloid-beta clearance	17.7996	0.0122102	0.0524097	biological_process
GO:0043268	positive regulation of potassium ion transport	6.67506	0.0487451	0.143846	biological_process
GO:0001934	positive regulation of protein phosphorylation	2.39365	0.0103263	0.0478041	biological_process
GO:0009583	detection of light stimulus	26.5941	0.0712941	0.151307	biological_process
GO:2000270	negative regulation of fibroblast apoptotic process	13.3543	0.0178792	0.0686568	biological_process
GO:0009306	protein secretion	0.947861	0.658532	0.672968	protein transport
GO:0010043	response to zinc ion	0.983103	0.645616	0.660612	biological_process
GO:0032680	regulation of tumor necrosis factor production	2.95614	0.309282	0.357426	biological_process
GO:0045657	positive regulation of monocyte differentiation	2.95614	0.309282	0.357426	biological_process
GO:0018394	peptidyl-lysine acetylation	5.3223	0.199046	0.263185	cellular protein modification process
GO:0032635	interleukin-6 production	2.04564	0.404395	0.442352	biological_process
GO:0030183	B cell differentiation	4.62629	0.000750637	0.00818646	immune system process
GO:0030183	B cell differentiation	4.62629	0.000750637	0.00818646	cell differentiation
GO:0030224	monocyte differentiation	3.81252	0.112872	0.192473	cell differentiation
GO:0032655	regulation of interleukin-12 production	8.87125	0.137523	0.209951	biological_process
GO:0051775	response to redox state	3.32599	0.283228	0.335439	biological_process
GO:0046415	urate metabolic process	10.6805	0.0244367	0.0862383	cellular nitrogen compound metabolic process
GO:0046415	urate metabolic process	10.6805	0.0244367	0.0862383	small molecule metabolic process
GO:0046475	glycerophospholipid catabolic process	3.32599	0.283228	0.335439	catabolic process
GO:0046475	glycerophospholipid catabolic process	3.32599	0.283228	0.335439	lipid metabolic process
GO:0030323	respiratory tube development	5.3223	0.199046	0.263185	anatomical structure development
GO:0006635	fatty acid beta-oxidation	5.06733	0.00224454	0.017141	catabolic process
GO:0006635	fatty acid beta-oxidation	5.06733	0.00224454	0.017141	lipid metabolic process
GO:0006635	fatty acid beta-oxidation	5.06733	0.00224454	0.017141	small molecule metabolic process
GO:0014003	oligodendrocyte development	6.41908	0.00213372	0.0171082	anatomical structure development
GO:0090646	mitochondrial tRNA processing	8.87125	0.137523	0.209951	tRNA metabolic process
GO:0002028	regulation of sodium ion transport	13.4954	0.00013517	0.00236635	biological_process
GO:0035809	regulation of urine volume	8.87125	0.137523	0.209951	biological_process
GO:0043583	ear development	9.77714	0.00168836	0.0139848	anatomical structure development
GO:0007621	negative regulation of female receptivity	26.6917	0.00750536	0.0372388	biological_process
GO:0007216	G protein-coupled glutamate receptor signaling pathway	6.65349	0.168852	0.23578	signal transduction
GO:0007266	Rho protein signal transduction	2.5865	0.124423	0.209951	signal transduction
GO:0007050	cell cycle arrest	1.13157	0.478752	0.51005	biological_process
GO:0016048	detection of temperature stimulus	8.87125	0.137523	0.209951	biological_process
GO:1902630	regulation of membrane hyperpolarization	26.5941	0.0712941	0.151307	biological_process
GO:0006310	DNA recombination	0.661095	0.804561	0.810424	DNA metabolic process
GO:0061737	leukotriene signaling pathway	13.3079	0.105019	0.181084	signal transduction
GO:0038183	bile acid signaling pathway	2.95614	0.309282	0.357426	signal transduction
GO:0033673	negative regulation of kinase activity	2.04564	0.404395	0.442352	biological_process
GO:0046485	ether lipid metabolic process	8.87125	0.137523	0.209951	lipid metabolic process
GO:0046485	ether lipid metabolic process	8.87125	0.137523	0.209951	small molecule metabolic process
GO:0030512	negative regulation of transforming growth factor beta receptor signaling pathway	1.50822	0.332387	0.378267	biological_process
GO:0021798	forebrain dorsal/ventral pattern formation	4.43481	0.228148	0.288077	biological_process
GO:0021797	forebrain anterior/posterior pattern specification	13.3079	0.105019	0.181084	biological_process
GO:0045588	positive regulation of gamma-delta T cell differentiation	5.3223	0.199046	0.263185	biological_process
GO:0061326	renal tubule development	26.5941	0.0712941	0.151307	anatomical structure development
GO:0071498	cellular response to fluid shear stress	8.93149	0.00815762	0.0394023	response to stress
GO:0032350	regulation of hormone metabolic process	8.87125	0.137523	0.209951	biological_process
GO:0030259	lipid glycosylation	4.43481	0.228148	0.288077	lipid metabolic process
GO:0048681	negative regulation of axon regeneration	6.67506	0.0487451	0.143846	biological_process
GO:2000779	regulation of double-strand break repair	8.87125	0.137523	0.209951	biological_process
GO:0016331	morphogenesis of embryonic epithelium	8.93149	0.00815762	0.0394023	biological_process
GO:0035584	calcium-mediated signaling using intracellular calcium source	3.55762	0.12498	0.209951	signal transduction
GO:0060711	labyrinthine layer development	8.90126	0.0318112	0.104448	anatomical structure development
GO:0098912	membrane depolarization during atrial cardiac muscle cell action potential	13.3079	0.105019	0.181084	biological_process
GO:2001171	positive regulation of ATP biosynthetic process	6.67506	0.0487451	0.143846	biological_process
GO:0090140	regulation of mitochondrial fission	10.6805	0.0244367	0.0862383	biological_process
GO:0045760	positive regulation of action potential	26.6917	0.00750536	0.0372388	biological_process
GO:0032416	negative regulation of sodium:proton antiporter activity	26.5941	0.0712941	0.151307	biological_process
GO:0032870	cellular response to hormone stimulus	7.48984	0.00119312	0.011098	biological_process
GO:0033032	regulation of myeloid cell apoptotic process	26.5941	0.0712941	0.151307	biological_process
GO:0002317	plasma cell differentiation	13.3079	0.105019	0.181084	immune system process
GO:0002317	plasma cell differentiation	13.3079	0.105019	0.181084	cell differentiation
GO:0098910	regulation of atrial cardiac muscle cell action potential	53.4105	0.00384478	0.0239343	biological_process
GO:0035690	cellular response to drug	2.31276	0.0777007	0.162561	biological_process
GO:0007565	female pregnancy	3.28596	0.00513735	0.0301106	biological_process
GO:0048593	camera-type eye morphogenesis	9.63564	0.000464445	0.0054925	biological_process
GO:0036376	sodium ion export across plasma membrane	13.3543	0.0178792	0.0686568	transmembrane transport
GO:0015917	aminophospholipid transport	8.87125	0.137523	0.209951	transport
GO:0007569	cell aging	2.13188	0.256739	0.311993	aging
GO:0010389	regulation of G2/M transition of mitotic cell cycle	1.99968	0.119848	0.204022	biological_process
GO:0002682	regulation of immune system process	13.3079	0.105019	0.181084	biological_process
GO:0030502	negative regulation of bone mineralization	2.04564	0.404395	0.442352	biological_process
GO:0070141	response to UV-A	13.3079	0.105019	0.181084	biological_process
GO:0007094	mitotic spindle assembly checkpoint	1.26503	0.557244	0.578755	biological_process
GO:0014912	negative regulation of smooth muscle cell migration	5.33891	0.0681853	0.151307	biological_process
GO:0002158	osteoclast proliferation	8.87125	0.137523	0.209951	cell population proliferation
GO:1902430	negative regulation of amyloid-beta formation	2.66026	0.334392	0.378267	biological_process
GO:0006972	hyperosmotic response	3.80186	0.256196	0.311993	response to stress
GO:0048168	regulation of neuronal synaptic plasticity	3.55762	0.12498	0.209951	biological_process
GO:0006338	chromatin remodeling	1.50302	0.289395	0.341935	biological_process
GO:0048733	sebaceous gland development	4.43481	0.228148	0.288077	anatomical structure development
GO:2000463	positive regulation of excitatory postsynaptic potential	10.3804	0.000352586	0.00475932	biological_process
GO:0001553	luteinization	10.6805	0.0244367	0.0862383	biological_process
GO:0038110	interleukin-2-mediated signaling pathway	8.90126	0.0318112	0.104448	signal transduction
GO:0050779	RNA destabilization	13.3079	0.105019	0.181084	biological_process
GO:0031295	T cell costimulation	1.97346	0.283992	0.335848	immune system process
GO:1903053	regulation of extracellular matrix organization	8.87125	0.137523	0.209951	biological_process
GO:1902309	negative regulation of peptidyl-serine dephosphorylation	13.3079	0.105019	0.181084	biological_process
GO:0003056	regulation of vascular smooth muscle contraction	26.6917	0.00750536	0.0372388	circulatory system process
GO:0097711	ciliary basal body-plasma membrane docking	1.00815	0.576923	0.597954	biological_process
GO:1902004	positive regulation of amyloid-beta formation	6.6968	0.0155679	0.0638158	biological_process
GO:0042632	cholesterol homeostasis	3.44223	0.00685431	0.0372388	homeostatic process
GO:0072144	glomerular mesangial cell development	13.3079	0.105019	0.181084	anatomical structure development
GO:0007010	cytoskeleton organization	6.0408	1.11128e-07	9.09209e-06	cytoskeleton organization
GO:0006895	Golgi to endosome transport	8.93149	0.00815762	0.0394023	vesicle-mediated transport
GO:0060421	positive regulation of heart growth	13.3079	0.105019	0.181084	biological_process
GO:0014816	skeletal muscle satellite cell differentiation	26.6917	0.00750536	0.0372388	cell differentiation
GO:0007161	calcium-independent cell-matrix adhesion	26.6917	0.00750536	0.0372388	cell adhesion
GO:0006672	ceramide metabolic process	4.10594	0.101095	0.181084	cellular nitrogen compound metabolic process
GO:0006672	ceramide metabolic process	4.10594	0.101095	0.181084	lipid metabolic process
GO:0071312	cellular response to alkaloid	3.32599	0.283228	0.335439	biological_process
GO:0008038	neuron recognition	6.65349	0.168852	0.23578	biological_process
GO:0050808	synapse organization	10.9847	2.76009e-07	2.01186e-05	biological_process
GO:0061371	determination of heart left/right asymmetry	6.65349	0.168852	0.23578	biological_process
GO:0048791	calcium ion-regulated exocytosis of neurotransmitter	6.65349	0.168852	0.23578	vesicle-mediated transport
GO:0051291	protein heterooligomerization	13.3543	0.0178792	0.0686568	protein-containing complex assembly
GO:0036303	lymph vessel morphogenesis	13.3079	0.105019	0.181084	biological_process
GO:0090037	positive regulation of protein kinase C signaling	8.90126	0.0318112	0.104448	biological_process
GO:0048715	negative regulation of oligodendrocyte differentiation	5.93232	0.0581807	0.151307	biological_process
GO:0071108	protein K48-linked deubiquitination	1.47643	0.505144	0.531947	cellular protein modification process
GO:0016322	neuron remodeling	13.401	0.00337707	0.0233023	developmental maturation
GO:0043576	regulation of respiratory gaseous exchange	4.43481	0.228148	0.288077	biological_process
GO:0097113	AMPA glutamate receptor clustering	13.3079	0.105019	0.181084	biological_process
GO:1902474	positive regulation of protein localization to synapse	80.1593	0.000184197	0.00285608	biological_process
GO:0038031	non-canonical Wnt signaling pathway via JNK cascade	26.6917	0.00750536	0.0372388	signal transduction
GO:0007420	brain development	5.96371	1.48345e-14	1.48679e-11	anatomical structure development
GO:0072070	loop of Henle development	26.5941	0.0712941	0.151307	anatomical structure development
GO:0007030	Golgi organization	3.49991	0.0036439	0.0239343	biological_process
GO:0060125	negative regulation of growth hormone secretion	26.5941	0.0712941	0.151307	biological_process
GO:0042475	odontogenesis of dentin-containing tooth	5.9931	6.48121e-05	0.00135329	biological_process
GO:0007599	hemostasis	1.52069	0.390908	0.432675	biological_process
GO:0001967	suckling behavior	8.03868	0.0103239	0.0478041	biological_process
GO:0050995	negative regulation of lipid catabolic process	3.81252	0.112872	0.192473	biological_process
GO:0071407	cellular response to organic cyclic compound	3.30182	0.0141234	0.0589615	biological_process
GO:0002826	negative regulation of T-helper 1 type immune response	13.3079	0.105019	0.181084	biological_process
GO:0070268	cornification	2.13188	0.256739	0.311993	cell death
GO:0001976	nervous system process involved in regulation of systemic arterial blood pressure	26.5941	0.0712941	0.151307	nervous system process
GO:0060100	positive regulation of phagocytosis, engulfment	5.33891	0.0681853	0.151307	biological_process
GO:0035455	response to interferon-alpha	8.90126	0.0318112	0.104448	biological_process
GO:0021612	facial nerve structural organization	5.3223	0.199046	0.263185	biological_process
GO:0040038	polar body extrusion after meiotic divisions	13.3079	0.105019	0.181084	biological_process
GO:0014826	vein smooth muscle contraction	26.5941	0.0712941	0.151307	circulatory system process
GO:0010529	negative regulation of transposition	3.80186	0.256196	0.311993	biological_process
GO:0015980	energy derivation by oxidation of organic compounds	26.5941	0.0712941	0.151307	generation of precursor metabolites and energy
GO:0006858	extracellular transport	13.3079	0.105019	0.181084	transport
GO:0006906	vesicle fusion	2.96361	0.162913	0.23578	membrane organization
GO:0045022	early endosome to late endosome transport	1.47643	0.505144	0.531947	vesicle-mediated transport
GO:0010565	regulation of cellular ketone metabolic process	13.3079	0.105019	0.181084	biological_process
GO:0060765	regulation of androgen receptor signaling pathway	2.95614	0.309282	0.357426	biological_process
GO:0045759	negative regulation of action potential	26.5941	0.0712941	0.151307	biological_process
GO:0042493	response to drug	3.90208	4.23178e-09	6.28341e-07	biological_process
GO:0090038	negative regulation of protein kinase C signaling	13.3079	0.105019	0.181084	biological_process
GO:0007417	central nervous system development	4.74304	1.87987e-06	8.5641e-05	anatomical structure development
GO:0048386	positive regulation of retinoic acid receptor signaling pathway	17.7996	0.0122102	0.0524097	biological_process
GO:0048672	positive regulation of collateral sprouting	5.3223	0.199046	0.263185	biological_process
GO:0022011	myelination in peripheral nervous system	1.77244	0.446939	0.480498	biological_process
GO:0000302	response to reactive oxygen species	1.89932	0.42606	0.461891	response to stress
GO:0006751	glutathione catabolic process	8.87125	0.137523	0.209951	sulfur compound metabolic process
GO:0006751	glutathione catabolic process	8.87125	0.137523	0.209951	cellular nitrogen compound metabolic process
GO:0006751	glutathione catabolic process	8.87125	0.137523	0.209951	cofactor metabolic process
GO:0006751	glutathione catabolic process	8.87125	0.137523	0.209951	catabolic process
GO:0070509	calcium ion import	4.44814	0.0896912	0.181084	transport
GO:0010887	negative regulation of cholesterol storage	6.65349	0.168852	0.23578	biological_process
GO:0048814	regulation of dendrite morphogenesis	1.66144	0.467061	0.498257	biological_process
GO:0030857	negative regulation of epithelial cell differentiation	3.80186	0.256196	0.311993	biological_process
GO:0000381	regulation of alternative mRNA splicing, via spliceosome	0.61591	0.804461	0.810424	biological_process
GO:0019915	lipid storage	3.13832	0.150037	0.227678	biological_process
GO:0042713	sperm ejaculation	8.87125	0.137523	0.209951	biological_process
GO:0006629	lipid metabolic process	2.11893	0.00158034	0.0135376	lipid metabolic process
GO:0035426	extracellular matrix-cell signaling	53.4105	0.00384478	0.0239343	biological_process
GO:0002125	maternal aggressive behavior	13.3079	0.105019	0.181084	biological_process
GO:0071333	cellular response to glucose stimulus	6.08927	2.31337e-05	0.00058698	homeostatic process
GO:0051770	positive regulation of nitric-oxide synthase biosynthetic process	2.04564	0.404395	0.442352	biological_process
GO:0002159	desmosome assembly	13.3079	0.105019	0.181084	cell junction organization
GO:0002159	desmosome assembly	13.3079	0.105019	0.181084	cellular component assembly
GO:0072033	renal vesicle formation	26.5941	0.0712941	0.151307	anatomical structure formation involved in morphogenesis
GO:1903348	positive regulation of bicellular tight junction assembly	6.65349	0.168852	0.23578	biological_process
GO:0035723	interleukin-15-mediated signaling pathway	2.95614	0.309282	0.357426	signal transduction
GO:0051823	regulation of synapse structural plasticity	6.65349	0.168852	0.23578	biological_process
GO:0048871	multicellular organismal homeostasis	13.3079	0.105019	0.181084	homeostatic process
GO:0051262	protein tetramerization	4.85278	0.0787056	0.162561	protein-containing complex assembly
GO:0019860	uracil metabolic process	26.5941	0.0712941	0.151307	cellular nitrogen compound metabolic process
GO:0019860	uracil metabolic process	26.5941	0.0712941	0.151307	small molecule metabolic process
GO:0072540	T-helper 17 cell lineage commitment	5.3223	0.199046	0.263185	biological_process
GO:0010971	positive regulation of G2/M transition of mitotic cell cycle	2.3178	0.229536	0.28901	biological_process
GO:0031987	locomotion involved in locomotory behavior	20.0965	0.00148542	0.0127791	locomotion
GO:0031641	regulation of myelination	5.02058	0.0298055	0.102479	biological_process
GO:0035108	limb morphogenesis	4.0147	0.0490133	0.143846	biological_process
GO:0002548	monocyte chemotaxis	1.89932	0.42606	0.461891	immune system process
GO:0002548	monocyte chemotaxis	1.89932	0.42606	0.461891	cell motility
GO:1900181	negative regulation of protein localization to nucleus	8.93149	0.00815762	0.0394023	biological_process
GO:1900034	regulation of cellular response to heat	1.48008	0.34243	0.38725	biological_process
GO:0060023	soft palate development	40.2022	0.000448114	0.0054439	anatomical structure development
GO:0045821	positive regulation of glycolytic process	5.02058	0.0298055	0.102479	biological_process
GO:1990966	ATP generation from poly-ADP-D-ribose	8.87125	0.137523	0.209951	biological_process
GO:2000138	positive regulation of cell proliferation involved in heart morphogenesis	13.3079	0.105019	0.181084	biological_process
GO:0043393	regulation of protein binding	2.42354	0.216005	0.283643	biological_process
GO:1902170	cellular response to reactive nitrogen species	26.5941	0.0712941	0.151307	biological_process
GO:0072249	metanephric glomerular visceral epithelial cell development	26.5941	0.0712941	0.151307	anatomical structure development
GO:0061072	iris morphogenesis	13.3543	0.0178792	0.0686568	biological_process
GO:0006955	immune response	2.96916	0.000304696	0.00422673	immune system process
GO:0000019	regulation of mitotic recombination	26.5941	0.0712941	0.151307	biological_process
GO:0060716	labyrinthine layer blood vessel development	3.81252	0.112872	0.192473	anatomical structure development
GO:0019722	calcium-mediated signaling	5.72853	0.000213355	0.00318873	signal transduction
GO:0098840	protein transport along microtubule	13.3079	0.105019	0.181084	protein transport
GO:0098840	protein transport along microtubule	13.3079	0.105019	0.181084	cytoskeleton-dependent intracellular transport
GO:0014009	glial cell proliferation	8.90126	0.0318112	0.104448	cell population proliferation
GO:0003208	cardiac ventricle morphogenesis	3.80186	0.256196	0.311993	biological_process
GO:0000245	spliceosomal complex assembly	1.26503	0.557244	0.578755	ribonucleoprotein complex assembly
GO:0035278	miRNA mediated inhibition of translation	6.65349	0.168852	0.23578	biological_process
GO:0045672	positive regulation of osteoclast differentiation	1.56349	0.486454	0.515379	biological_process
GO:0032148	activation of protein kinase B activity	3.48965	0.0665132	0.151307	biological_process
GO:0045814	negative regulation of gene expression, epigenetic	1.56349	0.486454	0.515379	biological_process
GO:2001225	regulation of chloride transport	26.5941	0.0712941	0.151307	biological_process
GO:0035725	sodium ion transmembrane transport	14.4481	7.69111e-09	9.94635e-07	transmembrane transport
GO:0032743	positive regulation of interleukin-2 production	2.22104	0.243121	0.30554	biological_process
GO:0032730	positive regulation of interleukin-1 alpha production	6.65349	0.168852	0.23578	biological_process
GO:0042532	negative regulation of tyrosine phosphorylation of STAT protein	5.93232	0.0581807	0.151307	biological_process
GO:0008360	regulation of cell shape	2.32884	0.0401852	0.123758	biological_process
GO:0038028	insulin receptor signaling pathway via phosphatidylinositol 3-kinase	13.3079	0.105019	0.181084	signal transduction
GO:0006904	vesicle docking involved in exocytosis	1.39854	0.523156	0.547464	biological_process
GO:0034616	response to laminar fluid shear stress	13.3543	0.0178792	0.0686568	response to stress
GO:0097638	L-arginine import across plasma membrane	13.3079	0.105019	0.181084	transmembrane transport
GO:0048387	negative regulation of retinoic acid receptor signaling pathway	4.43481	0.228148	0.288077	biological_process
GO:0010891	negative regulation of sequestering of triglyceride	8.87125	0.137523	0.209951	biological_process
GO:0015810	aspartate transmembrane transport	13.3079	0.105019	0.181084	transmembrane transport
GO:2000288	positive regulation of myoblast proliferation	40.2022	0.000448114	0.0054439	biological_process
GO:1902961	positive regulation of aspartic-type endopeptidase activity involved in amyloid precursor protein catabolic process	26.6917	0.00750536	0.0372388	biological_process
GO:0009235	cobalamin metabolic process	1.89932	0.42606	0.461891	cofactor metabolic process
GO:0009235	cobalamin metabolic process	1.89932	0.42606	0.461891	small molecule metabolic process
GO:0043353	enucleate erythrocyte differentiation	6.65349	0.168852	0.23578	cell differentiation
GO:0070901	mitochondrial tRNA methylation	8.87125	0.137523	0.209951	tRNA metabolic process
GO:1903615	positive regulation of protein tyrosine phosphatase activity	13.3079	0.105019	0.181084	biological_process
GO:0071281	cellular response to iron ion	4.43481	0.228148	0.288077	biological_process
GO:0050710	negative regulation of cytokine secretion	2.04564	0.404395	0.442352	biological_process
GO:0032331	negative regulation of chondrocyte differentiation	8.96196	0.00218755	0.0171287	biological_process
GO:0034157	positive regulation of toll-like receptor 7 signaling pathway	13.3079	0.105019	0.181084	biological_process
GO:0090502	RNA phosphodiester bond hydrolysis, endonucleolytic	0.630664	0.79705	0.803261	cellular nitrogen compound metabolic process
GO:0045956	positive regulation of calcium ion-dependent exocytosis	6.67506	0.0487451	0.143846	biological_process
GO:1902747	negative regulation of lens fiber cell differentiation	13.3079	0.105019	0.181084	biological_process
GO:0006469	negative regulation of protein kinase activity	1.84339	0.187226	0.26017	biological_process
GO:0045739	positive regulation of DNA repair	1.06208	0.618308	0.635752	biological_process
GO:0050909	sensory perception of taste	10.0481	0.00628506	0.0348986	nervous system process
GO:0010839	negative regulation of keratinocyte proliferation	15.367	0.00045792	0.0054637	biological_process
GO:0060349	bone morphogenesis	3.34381	0.0728989	0.154549	biological_process
GO:0060292	long-term synaptic depression	4.10594	0.101095	0.181084	biological_process
GO:0006953	acute-phase response	2.22104	0.243121	0.30554	response to stress
GO:0032693	negative regulation of interleukin-10 production	1.89932	0.42606	0.461891	biological_process
GO:0097193	intrinsic apoptotic signaling pathway	2.6666	0.1892	0.261463	signal transduction
GO:0002155	regulation of thyroid hormone mediated signaling pathway	13.3079	0.105019	0.181084	biological_process
GO:0030207	chondroitin sulfate catabolic process	3.32599	0.283228	0.335439	sulfur compound metabolic process
GO:0030207	chondroitin sulfate catabolic process	3.32599	0.283228	0.335439	catabolic process
GO:0030207	chondroitin sulfate catabolic process	3.32599	0.283228	0.335439	small molecule metabolic process
GO:0032760	positive regulation of tumor necrosis factor production	1.95295	0.213633	0.281173	biological_process
GO:0010667	negative regulation of cardiac muscle cell apoptotic process	4.46153	0.0388007	0.123249	biological_process
GO:0048488	synaptic vesicle endocytosis	4.67011	0.0154271	0.0638158	vesicle-mediated transport
GO:0043584	nose development	20.0965	0.00148542	0.0127791	anatomical structure development
GO:0061061	muscle structure development	8.87125	0.137523	0.209951	anatomical structure development
GO:0002089	lens morphogenesis in camera-type eye	2.95614	0.309282	0.357426	biological_process
GO:0043491	protein kinase B signaling	4.29551	0.0197332	0.0747028	signal transduction
GO:0022900	electron transport chain	1.17306	0.479298	0.510495	generation of precursor metabolites and energy
GO:1902523	positive regulation of protein K63-linked ubiquitination	8.87125	0.137523	0.209951	biological_process
GO:0042311	vasodilation	1.32846	0.540515	0.563423	circulatory system process
GO:0003357	noradrenergic neuron differentiation	53.4105	0.00384478	0.0239343	cell differentiation
GO:0016082	synaptic vesicle priming	7.63083	0.0399353	0.123249	protein-containing complex assembly
GO:0048842	positive regulation of axon extension involved in axon guidance	10.6805	0.0244367	0.0862383	biological_process
GO:0060119	inner ear receptor cell development	10.6805	0.0244367	0.0862383	anatomical structure development
GO:0060484	lung-associated mesenchyme development	4.43481	0.228148	0.288077	anatomical structure development
GO:1905244	regulation of modification of synaptic structure	6.65349	0.168852	0.23578	biological_process
GO:0045199	maintenance of epithelial cell apical/basal polarity	13.401	0.00337707	0.0233023	biological_process
GO:0001825	blastocyst formation	1.47643	0.505144	0.531947	anatomical structure formation involved in morphogenesis
GO:0050966	detection of mechanical stimulus involved in sensory perception of pain	10.0481	0.00628506	0.0348986	biological_process
GO:1904058	positive regulation of sensory perception of pain	5.3223	0.199046	0.263185	biological_process
GO:1903076	regulation of protein localization to plasma membrane	1.47643	0.505144	0.531947	biological_process
GO:0009725	response to hormone	3.67925	0.0089941	0.0430279	biological_process
GO:0003344	pericardium morphogenesis	35.8249	5.45161e-05	0.00120085	biological_process
GO:0014051	gamma-aminobutyric acid secretion	13.3079	0.105019	0.181084	transport
GO:0060290	transdifferentiation	4.43481	0.228148	0.288077	cell differentiation
GO:0070102	interleukin-6-mediated signaling pathway	3.81252	0.112872	0.192473	signal transduction
GO:0021633	optic nerve structural organization	26.5941	0.0712941	0.151307	biological_process
GO:0007608	sensory perception of smell	4.51555	0.00178512	0.0145458	nervous system process
GO:0045722	positive regulation of gluconeogenesis	2.41813	0.358593	0.401564	biological_process
GO:0050853	B cell receptor signaling pathway	0.983103	0.645616	0.660612	immune system process
GO:0050853	B cell receptor signaling pathway	0.983103	0.645616	0.660612	signal transduction
GO:0019370	leukotriene biosynthetic process	4.43481	0.228148	0.288077	biosynthetic process
GO:0019370	leukotriene biosynthetic process	4.43481	0.228148	0.288077	small molecule metabolic process
GO:0070487	monocyte aggregation	13.3079	0.105019	0.181084	cell adhesion
GO:1900454	positive regulation of long-term synaptic depression	26.7901	0.000872176	0.00871959	biological_process
GO:0099566	regulation of postsynaptic cytosolic calcium ion concentration	26.8891	0.000105922	0.00199363	homeostatic process
GO:1904582	positive regulation of intracellular mRNA localization	26.5941	0.0712941	0.151307	biological_process
GO:1902966	positive regulation of protein localization to early endosome	13.3543	0.0178792	0.0686568	biological_process
GO:0006098	pentose-phosphate shunt	2.41813	0.358593	0.401564	generation of precursor metabolites and energy
GO:0006511	ubiquitin-dependent protein catabolic process	1.68759	0.0777044	0.162561	catabolic process
GO:0007163	establishment or maintenance of cell polarity	4.0147	0.0490133	0.143846	biological_process
GO:0030705	cytoskeleton-dependent intracellular transport	13.3543	0.0178792	0.0686568	cytoskeleton-dependent intracellular transport
GO:0051881	regulation of mitochondrial membrane potential	1.39854	0.523156	0.547464	biological_process
GO:0071310	cellular response to organic substance	3.0858	0.0864487	0.177275	biological_process
GO:0034765	regulation of ion transmembrane transport	8.5763	1.76635e-06	8.13944e-05	biological_process
GO:0061014	positive regulation of mRNA catabolic process	4.85278	0.0787056	0.162561	biological_process
GO:1900127	positive regulation of hyaluronan biosynthetic process	8.87125	0.137523	0.209951	biological_process
GO:0032972	regulation of muscle filament sliding speed	26.5941	0.0712941	0.151307	biological_process
GO:0014037	Schwann cell differentiation	10.6805	0.0244367	0.0862383	cell differentiation
GO:2000065	negative regulation of cortisol biosynthetic process	8.87125	0.137523	0.209951	biological_process
GO:0035633	maintenance of permeability of blood-brain barrier	4.0147	0.0490133	0.143846	biological_process
GO:0044267	cellular protein metabolic process	1.54416	0.165095	0.23578	biological_process
GO:0021522	spinal cord motor neuron differentiation	4.72457	0.0341486	0.110405	cell differentiation
GO:0051260	protein homooligomerization	4.12078	0.00283189	0.0204928	protein-containing complex assembly
GO:0001578	microtubule bundle formation	2.42354	0.216005	0.283643	cytoskeleton organization
GO:0019217	regulation of fatty acid metabolic process	3.80186	0.256196	0.311993	biological_process
GO:1990180	mitochondrial tRNA 3'-end processing	13.3079	0.105019	0.181084	tRNA metabolic process
GO:0071364	cellular response to epidermal growth factor stimulus	3.46145	0.036766	0.118294	biological_process
GO:0140115	export across plasma membrane	3.80186	0.256196	0.311993	transmembrane transport
GO:0098662	inorganic cation transmembrane transport	17.7996	0.0122102	0.0524097	transmembrane transport
GO:0030011	maintenance of cell polarity	4.43481	0.228148	0.288077	biological_process
GO:1903416	response to glycoside	26.5941	0.0712941	0.151307	biological_process
GO:1900224	positive regulation of nodal signaling pathway involved in determination of lateral mesoderm left/right asymmetry	26.5941	0.0712941	0.151307	biological_process
GO:0033993	response to lipid	4.44814	0.0896912	0.181084	biological_process
GO:0043972	histone H3-K23 acetylation	26.5941	0.0712941	0.151307	cellular protein modification process
GO:0019233	sensory perception of pain	7.83913	3.4777e-06	0.000134059	nervous system process
GO:0007017	microtubule-based process	3.33486	0.137381	0.209951	biological_process
GO:1903169	regulation of calcium ion transmembrane transport	4.43481	0.228148	0.288077	biological_process
GO:2000059	negative regulation of ubiquitin-dependent protein catabolic process	1.66144	0.467061	0.498257	biological_process
GO:0042976	activation of Janus kinase activity	8.87125	0.137523	0.209951	cellular protein modification process
GO:0030225	macrophage differentiation	2.80729	0.175978	0.244794	cell differentiation
GO:0045879	negative regulation of smoothened signaling pathway	5.97013	0.00740872	0.0372388	biological_process
GO:0061469	regulation of type B pancreatic cell proliferation	5.3223	0.199046	0.263185	biological_process
GO:0048172	regulation of short-term neuronal synaptic plasticity	10.0481	0.00628506	0.0348986	biological_process
GO:0030193	regulation of blood coagulation	5.33891	0.0681853	0.151307	biological_process
GO:0086045	membrane depolarization during AV node cell action potential	6.65349	0.168852	0.23578	biological_process
GO:0043923	positive regulation by host of viral transcription	3.81252	0.112872	0.192473	biological_process
GO:0071464	cellular response to hydrostatic pressure	26.5941	0.0712941	0.151307	response to stress
GO:0002017	regulation of blood volume by renal aldosterone	26.5941	0.0712941	0.151307	biological_process
GO:0007435	salivary gland morphogenesis	7.63083	0.0399353	0.123249	biological_process
GO:0045665	negative regulation of neuron differentiation	5.58302	0.000104217	0.00199363	biological_process
GO:2000301	negative regulation of synaptic vesicle exocytosis	8.87125	0.137523	0.209951	biological_process
GO:0071577	zinc ion transmembrane transport	3.80186	0.256196	0.311993	transmembrane transport
GO:0060033	anatomical structure regression	8.87125	0.137523	0.209951	biological_process
GO:0045454	cell redox homeostasis	0.983039	0.608982	0.627934	homeostatic process
GO:0035458	cellular response to interferon-beta	3.81252	0.112872	0.192473	biological_process
GO:0051964	negative regulation of synapse assembly	53.8182	2.40508e-05	0.000595183	biological_process
GO:0001894	tissue homeostasis	1.77244	0.446939	0.480498	homeostatic process
GO:0040020	regulation of meiotic nuclear division	4.43481	0.228148	0.288077	biological_process
GO:0071455	cellular response to hyperoxia	4.43481	0.228148	0.288077	response to stress
GO:0015693	magnesium ion transport	4.43481	0.228148	0.288077	transport
GO:0007588	excretion	12.8322	1.71554e-06	8.13944e-05	biological_process
GO:0071233	cellular response to leucine	5.3223	0.199046	0.263185	biological_process
GO:2000379	positive regulation of reactive oxygen species metabolic process	1.06208	0.618308	0.635752	biological_process
GO:0035136	forelimb morphogenesis	13.401	0.00337707	0.0233023	biological_process
GO:0061101	neuroendocrine cell differentiation	26.5941	0.0712941	0.151307	cell differentiation
GO:0045724	positive regulation of cilium assembly	2.2164	0.381916	0.423307	biological_process
GO:0030852	regulation of granulocyte differentiation	26.5941	0.0712941	0.151307	biological_process
GO:0048812	neuron projection morphogenesis	5.18108	0.00038716	0.00517374	biological_process
GO:0009987	cellular process	2.66026	0.334392	0.378267	biological_process
GO:0030212	hyaluronan metabolic process	4.43481	0.228148	0.288077	small molecule metabolic process
GO:0010609	mRNA localization resulting in posttranscriptional regulation of gene expression	13.3079	0.105019	0.181084	biological_process
GO:0046621	negative regulation of organ growth	4.43481	0.228148	0.288077	biological_process
GO:0030644	cellular chloride ion homeostasis	8.90126	0.0318112	0.104448	homeostatic process
GO:0003183	mitral valve morphogenesis	26.6917	0.00750536	0.0372388	biological_process
GO:0015804	neutral amino acid transport	3.80186	0.256196	0.311993	transport
GO:0099645	neurotransmitter receptor localization to postsynaptic specialization membrane	8.87125	0.137523	0.209951	biological_process
GO:0097237	cellular response to toxic substance	13.3543	0.0178792	0.0686568	biological_process
GO:0060510	type II pneumocyte differentiation	6.65349	0.168852	0.23578	cell differentiation
GO:0038111	interleukin-7-mediated signaling pathway	5.93232	0.0581807	0.151307	signal transduction
GO:0042147	retrograde transport, endosome to Golgi	1.06231	0.568354	0.589988	vesicle-mediated transport
GO:0090245	axis elongation involved in somitogenesis	53.4105	0.00384478	0.0239343	growth
GO:0019886	antigen processing and presentation of exogenous peptide antigen via MHC class II	1.28767	0.421864	0.461083	immune system process
GO:0046322	negative regulation of fatty acid oxidation	13.3543	0.0178792	0.0686568	biological_process
GO:0045836	positive regulation of meiotic nuclear division	53.4105	0.00384478	0.0239343	biological_process
GO:0051301	cell division	1	0.544826	0.567769	cell division
GO:0015739	sialic acid transport	26.5941	0.0712941	0.151307	transport
GO:2000552	negative regulation of T-helper 2 cell cytokine production	13.3079	0.105019	0.181084	biological_process
GO:0010001	glial cell differentiation	3.33486	0.137381	0.209951	cell differentiation
GO:1901383	negative regulation of chorionic trophoblast cell proliferation	26.5941	0.0712941	0.151307	biological_process
GO:0002043	blood vessel endothelial cell proliferation involved in sprouting angiogenesis	5.3223	0.199046	0.263185	cell population proliferation
GO:0007269	neurotransmitter secretion	4.34311	0.00910453	0.0435042	transport
GO:0045824	negative regulation of innate immune response	8.93149	0.00815762	0.0394023	biological_process
GO:2000651	positive regulation of sodium ion transmembrane transporter activity	17.7996	0.0122102	0.0524097	biological_process
GO:0042573	retinoic acid metabolic process	2.95614	0.309282	0.357426	small molecule metabolic process
GO:0042573	retinoic acid metabolic process	2.95614	0.309282	0.357426	lipid metabolic process
GO:0001776	leukocyte homeostasis	6.65349	0.168852	0.23578	immune system process
GO:0001776	leukocyte homeostasis	6.65349	0.168852	0.23578	homeostatic process
GO:0061001	regulation of dendritic spine morphogenesis	4.72457	0.0341486	0.110405	biological_process
GO:0007595	lactation	5.75354	0.000511731	0.00601622	transport
GO:0060050	positive regulation of protein glycosylation	6.65349	0.168852	0.23578	biological_process
GO:0032825	positive regulation of natural killer cell differentiation	3.80186	0.256196	0.311993	biological_process
GO:0036342	post-anal tail morphogenesis	16.2528	1.2746e-05	0.000364991	biological_process
GO:0023014	signal transduction by protein phosphorylation	3.32599	0.283228	0.335439	signal transduction
GO:0023014	signal transduction by protein phosphorylation	3.32599	0.283228	0.335439	cellular protein modification process
GO:0060126	somatotropin secreting cell differentiation	26.6917	0.00750536	0.0372388	cell differentiation
GO:1902476	chloride transmembrane transport	6.74079	0.00177526	0.0144949	transmembrane transport
GO:0010751	negative regulation of nitric oxide mediated signal transduction	26.5941	0.0712941	0.151307	biological_process
GO:0090102	cochlea development	6.12737	0.00254222	0.0186662	anatomical structure development
GO:1903539	protein localization to postsynaptic membrane	13.3079	0.105019	0.181084	biological_process
GO:0035815	positive regulation of renal sodium excretion	8.93149	0.00815762	0.0394023	biological_process
GO:1902083	negative regulation of peptidyl-cysteine S-nitrosylation	26.6917	0.00750536	0.0372388	biological_process
GO:0033540	fatty acid beta-oxidation using acyl-CoA oxidase	5.33891	0.0681853	0.151307	catabolic process
GO:0033540	fatty acid beta-oxidation using acyl-CoA oxidase	5.33891	0.0681853	0.151307	lipid metabolic process
GO:0033540	fatty acid beta-oxidation using acyl-CoA oxidase	5.33891	0.0681853	0.151307	small molecule metabolic process
GO:0032689	negative regulation of interferon-gamma production	3.48965	0.0665132	0.151307	biological_process
GO:0006351	transcription, DNA-templated	1.20975	0.430272	0.466206	cellular nitrogen compound metabolic process
GO:0006351	transcription, DNA-templated	1.20975	0.430272	0.466206	biosynthetic process
GO:0070935	3'-UTR-mediated mRNA stabilization	5.33891	0.0681853	0.151307	biological_process
GO:0035624	receptor transactivation	13.3079	0.105019	0.181084	biological_process
GO:0070543	response to linoleic acid	26.5941	0.0712941	0.151307	biological_process
GO:0006978	DNA damage response, signal transduction by p53 class mediator resulting in transcription of p21 class mediator	2.04564	0.404395	0.442352	response to stress
GO:0006978	DNA damage response, signal transduction by p53 class mediator resulting in transcription of p21 class mediator	2.04564	0.404395	0.442352	signal transduction
GO:0044539	long-chain fatty acid import into cell	6.65349	0.168852	0.23578	transport
GO:0060291	long-term synaptic potentiation	4.0789	0.0114315	0.0524097	biological_process
GO:0048808	male genitalia morphogenesis	8.87125	0.137523	0.209951	biological_process
GO:2000300	regulation of synaptic vesicle exocytosis	11.7301	7.00156e-07	4.0099e-05	biological_process
GO:0015807	L-amino acid transport	13.3079	0.105019	0.181084	transport
GO:0055003	cardiac myofibril assembly	21.5138	0.000185228	0.00285608	cellular component assembly
GO:0055003	cardiac myofibril assembly	21.5138	0.000185228	0.00285608	cytoskeleton organization
GO:0055003	cardiac myofibril assembly	21.5138	0.000185228	0.00285608	anatomical structure formation involved in morphogenesis
GO:0030178	negative regulation of Wnt signaling pathway	1.52069	0.390908	0.432675	biological_process
GO:0061003	positive regulation of dendritic spine morphogenesis	1.56349	0.486454	0.515379	biological_process
GO:0001561	fatty acid alpha-oxidation	3.32599	0.283228	0.335439	catabolic process
GO:0001561	fatty acid alpha-oxidation	3.32599	0.283228	0.335439	lipid metabolic process
GO:0001561	fatty acid alpha-oxidation	3.32599	0.283228	0.335439	small molecule metabolic process
GO:0006887	exocytosis	2.4456	0.0459279	0.140232	vesicle-mediated transport
GO:0006413	translational initiation	0.201193	0.99247	0.992966	biological_process
GO:0060444	branching involved in mammary gland duct morphogenesis	15.367	0.00045792	0.0054637	biological_process
GO:0007213	G protein-coupled acetylcholine receptor signaling pathway	26.7901	0.000872176	0.00871959	signal transduction
GO:0097151	positive regulation of inhibitory postsynaptic potential	26.7901	0.000872176	0.00871959	biological_process
GO:0034058	endosomal vesicle fusion	4.43481	0.228148	0.288077	membrane organization
GO:0031397	negative regulation of protein ubiquitination	1.26604	0.478348	0.509755	biological_process
GO:0007221	positive regulation of transcription of Notch receptor target	4.85278	0.0787056	0.162561	biological_process
GO:0098696	regulation of neurotransmitter receptor localization to postsynaptic specialization membrane	6.65349	0.168852	0.23578	biological_process
GO:1905049	negative regulation of metallopeptidase activity	26.5941	0.0712941	0.151307	biological_process
GO:0090051	negative regulation of cell migration involved in sprouting angiogenesis	1.89932	0.42606	0.461891	biological_process
GO:0001843	neural tube closure	3.3896	0.00434136	0.0264105	anatomical structure formation involved in morphogenesis
GO:0065003	protein-containing complex assembly	2.15835	0.0421441	0.129567	protein-containing complex assembly
GO:0061000	negative regulation of dendritic spine development	6.65349	0.168852	0.23578	biological_process
GO:0021871	forebrain regionalization	26.6917	0.00750536	0.0372388	biological_process
GO:0043388	positive regulation of DNA binding	5.85907	0.00300462	0.0214333	biological_process
GO:0002407	dendritic cell chemotaxis	10.6805	0.0244367	0.0862383	immune system process
GO:0002407	dendritic cell chemotaxis	10.6805	0.0244367	0.0862383	cell motility
GO:0060271	cilium assembly	0.954007	0.604341	0.62347	cellular component assembly
GO:0055075	potassium ion homeostasis	26.989	1.31775e-05	0.000369431	homeostatic process
GO:1902728	positive regulation of growth factor dependent skeletal muscle satellite cell proliferation	26.5941	0.0712941	0.151307	biological_process
GO:0006382	adenosine to inosine editing	26.5941	0.0712941	0.151307	cellular nitrogen compound metabolic process
GO:0010951	negative regulation of endopeptidase activity	1.04132	0.578789	0.599578	biological_process
GO:0000132	establishment of mitotic spindle orientation	1.10645	0.603878	0.623152	cytoskeleton organization
GO:0090398	cellular senescence	3.13832	0.150037	0.227678	response to stress
GO:0090398	cellular senescence	3.13832	0.150037	0.227678	aging
GO:2000049	positive regulation of cell-cell adhesion mediated by cadherin	16.0775	0.00231312	0.017141	biological_process
GO:0014059	regulation of dopamine secretion	26.8891	0.000105922	0.00199363	biological_process
GO:0010032	meiotic chromosome condensation	4.43481	0.228148	0.288077	chromosome organization
GO:0003341	cilium movement	1.47643	0.505144	0.531947	biological_process
GO:0002296	T-helper 1 cell lineage commitment	26.5941	0.0712941	0.151307	biological_process
GO:0014075	response to amine	2.41813	0.358593	0.401564	biological_process
GO:0072164	mesonephric tubule development	40.2022	0.000448114	0.0054439	anatomical structure development
GO:0043542	endothelial cell migration	4.88367	0.0135182	0.0565706	cell motility
GO:0014029	neural crest formation	17.7996	0.0122102	0.0524097	cell differentiation
GO:0014029	neural crest formation	17.7996	0.0122102	0.0524097	anatomical structure formation involved in morphogenesis
GO:0048535	lymph node development	1.89932	0.42606	0.461891	anatomical structure development
GO:0072049	comma-shaped body morphogenesis	26.5941	0.0712941	0.151307	biological_process
GO:0055119	relaxation of cardiac muscle	10.0481	0.00628506	0.0348986	biological_process
GO:0002726	positive regulation of T cell cytokine production	3.80186	0.256196	0.311993	biological_process
GO:0014068	positive regulation of phosphatidylinositol 3-kinase signaling	3.5731	0.00572275	0.0330108	biological_process
GO:0042593	glucose homeostasis	5.14976	1.57316e-06	7.78617e-05	homeostatic process
GO:0030308	negative regulation of cell growth	4.07085	0.000123528	0.00227167	biological_process
GO:0051917	regulation of fibrinolysis	26.5941	0.0712941	0.151307	biological_process
GO:0014834	skeletal muscle satellite cell maintenance involved in skeletal muscle regeneration	26.6917	0.00750536	0.0372388	biological_process
GO:0045080	positive regulation of chemokine biosynthetic process	2.66026	0.334392	0.378267	biological_process
GO:0030239	myofibril assembly	4.43481	0.228148	0.288077	cellular component assembly
GO:0030239	myofibril assembly	4.43481	0.228148	0.288077	cytoskeleton organization
GO:0030239	myofibril assembly	4.43481	0.228148	0.288077	anatomical structure formation involved in morphogenesis
GO:0071360	cellular response to exogenous dsRNA	1.89932	0.42606	0.461891	biological_process
GO:1902608	positive regulation of large conductance calcium-activated potassium channel activity	26.5941	0.0712941	0.151307	biological_process
GO:0045606	positive regulation of epidermal cell differentiation	6.65349	0.168852	0.23578	biological_process
GO:0048675	axon extension	4.0147	0.0490133	0.143846	growth
GO:1990523	bone regeneration	13.3079	0.105019	0.181084	anatomical structure development
GO:1990523	bone regeneration	13.3079	0.105019	0.181084	growth
GO:2001028	positive regulation of endothelial cell chemotaxis	3.80186	0.256196	0.311993	biological_process
GO:0090022	regulation of neutrophil chemotaxis	13.3079	0.105019	0.181084	biological_process
GO:0050847	progesterone receptor signaling pathway	3.32599	0.283228	0.335439	signal transduction
GO:0046370	fructose biosynthetic process	26.5941	0.0712941	0.151307	biosynthetic process
GO:0046370	fructose biosynthetic process	26.5941	0.0712941	0.151307	carbohydrate metabolic process
GO:0046370	fructose biosynthetic process	26.5941	0.0712941	0.151307	small molecule metabolic process
GO:0016188	synaptic vesicle maturation	3.80186	0.256196	0.311993	developmental maturation
GO:0070092	regulation of glucagon secretion	13.3079	0.105019	0.181084	biological_process
GO:2000249	regulation of actin cytoskeleton reorganization	3.33486	0.137381	0.209951	biological_process
GO:0042692	muscle cell differentiation	4.10594	0.101095	0.181084	cell differentiation
GO:0055114	oxidation-reduction process	0.917823	0.659581	0.673868	biological_process
GO:0072073	kidney epithelium development	13.3079	0.105019	0.181084	anatomical structure development
GO:0005978	glycogen biosynthetic process	1.77244	0.446939	0.480498	biosynthetic process
GO:0005978	glycogen biosynthetic process	1.77244	0.446939	0.480498	carbohydrate metabolic process
GO:0005978	glycogen biosynthetic process	1.77244	0.446939	0.480498	generation of precursor metabolites and energy
GO:0045666	positive regulation of neuron differentiation	7.06042	3.55055e-07	2.53427e-05	biological_process
GO:0010876	lipid localization	8.87125	0.137523	0.209951	biological_process
GO:0030890	positive regulation of B cell proliferation	1.61331	0.364708	0.407729	biological_process
GO:0044843	cell cycle G1/S phase transition	26.5941	0.0712941	0.151307	biological_process
GO:0090091	positive regulation of extracellular matrix disassembly	6.65349	0.168852	0.23578	biological_process
GO:0042446	hormone biosynthetic process	3.80186	0.256196	0.311993	biosynthetic process
GO:0060054	positive regulation of epithelial cell proliferation involved in wound healing	17.7996	0.0122102	0.0524097	biological_process
GO:0016344	meiotic chromosome movement towards spindle pole	13.3079	0.105019	0.181084	biological_process
GO:0021854	hypothalamus development	8.03868	0.0103239	0.0478041	anatomical structure development
GO:0098739	import across plasma membrane	13.3079	0.105019	0.181084	transmembrane transport
GO:1902042	negative regulation of extrinsic apoptotic signaling pathway via death domain receptors	2.86465	0.100975	0.181084	biological_process
GO:0015722	canalicular bile acid transport	13.3079	0.105019	0.181084	transport
GO:2000807	regulation of synaptic vesicle clustering	26.5941	0.0712941	0.151307	biological_process
GO:0006417	regulation of translation	2.92663	0.0040448	0.0251015	biological_process
GO:0000398	mRNA splicing, via spliceosome	0.262577	0.995162	0.995162	mRNA processing
GO:0045907	positive regulation of vasoconstriction	7.48984	0.00119312	0.011098	circulatory system process
GO:0010457	centriole-centriole cohesion	3.32599	0.283228	0.335439	biological_process
GO:0045596	negative regulation of cell differentiation	7.92136	9.54542e-05	0.00190386	biological_process
GO:0060136	embryonic process involved in female pregnancy	13.3543	0.0178792	0.0686568	biological_process
GO:2000660	negative regulation of interleukin-1-mediated signaling pathway	6.65349	0.168852	0.23578	biological_process
GO:0006691	leukotriene metabolic process	2.66026	0.334392	0.378267	small molecule metabolic process
GO:0010710	regulation of collagen catabolic process	26.5941	0.0712941	0.151307	biological_process
GO:0051586	positive regulation of dopamine uptake involved in synaptic transmission	26.5941	0.0712941	0.151307	biological_process
GO:0010226	response to lithium ion	16.0775	0.00231312	0.017141	biological_process
GO:0002903	negative regulation of B cell apoptotic process	4.43481	0.228148	0.288077	biological_process
GO:0001919	regulation of receptor recycling	6.65349	0.168852	0.23578	biological_process
GO:0006261	DNA-dependent DNA replication	1.20736	0.573367	0.594421	biosynthetic process
GO:0032287	peripheral nervous system myelin maintenance	4.43481	0.228148	0.288077	plasma membrane organization
GO:0043569	negative regulation of insulin-like growth factor receptor signaling pathway	4.43481	0.228148	0.288077	biological_process
GO:0035988	chondrocyte proliferation	3.80186	0.256196	0.311993	cell population proliferation
GO:0086067	AV node cell to bundle of His cell communication	13.3079	0.105019	0.181084	biological_process
GO:0003203	endocardial cushion morphogenesis	8.93149	0.00815762	0.0394023	biological_process
GO:0060563	neuroepithelial cell differentiation	4.43481	0.228148	0.288077	cell differentiation
GO:0090024	negative regulation of neutrophil chemotaxis	26.5941	0.0712941	0.151307	biological_process
GO:0045132	meiotic chromosome segregation	6.65349	0.168852	0.23578	chromosome segregation
GO:0060157	urinary bladder development	8.87125	0.137523	0.209951	anatomical structure development
GO:0009101	glycoprotein biosynthetic process	7.63083	0.0399353	0.123249	biosynthetic process
GO:0032970	regulation of actin filament-based process	13.3079	0.105019	0.181084	biological_process
GO:1902260	negative regulation of delayed rectifier potassium channel activity	7.63083	0.0399353	0.123249	biological_process
GO:0000717	nucleotide-excision repair, DNA duplex unwinding	1.32846	0.540515	0.563423	chromosome organization
GO:0034612	response to tumor necrosis factor	2.13188	0.256739	0.311993	biological_process
GO:0051901	positive regulation of mitochondrial depolarization	3.32599	0.283228	0.335439	homeostatic process
GO:0007497	posterior midgut development	26.5941	0.0712941	0.151307	anatomical structure development
GO:0008584	male gonad development	2.55152	0.0271849	0.0944404	anatomical structure development
GO:0050679	positive regulation of epithelial cell proliferation	6.37316	1.64436e-05	0.000445421	biological_process
GO:0032429	regulation of phospholipase A2 activity	26.5941	0.0712941	0.151307	biological_process
GO:0048627	myoblast development	13.3079	0.105019	0.181084	anatomical structure development
GO:0090385	phagosome-lysosome fusion	3.32599	0.283228	0.335439	membrane organization
GO:1905146	lysosomal protein catabolic process	5.3223	0.199046	0.263185	catabolic process
GO:0003084	positive regulation of systemic arterial blood pressure	13.401	0.00337707	0.0233023	biological_process
GO:0023019	signal transduction involved in regulation of gene expression	9.77714	0.00168836	0.0139848	signal transduction
GO:0010592	positive regulation of lamellipodium assembly	2.6666	0.1892	0.261463	biological_process
GO:0045931	positive regulation of mitotic cell cycle	5.38947	0.00410662	0.0253284	biological_process
GO:0007167	enzyme linked receptor protein signaling pathway	4.43481	0.228148	0.288077	signal transduction
GO:0015823	phenylalanine transport	26.5941	0.0712941	0.151307	transport
GO:0099173	postsynapse organization	8.90126	0.0318112	0.104448	biological_process
GO:0006582	melanin metabolic process	13.3079	0.105019	0.181084	secondary metabolic process
GO:0061303	cornea development in camera-type eye	20.0965	0.00148542	0.0127791	anatomical structure development
GO:0038114	interleukin-21-mediated signaling pathway	6.65349	0.168852	0.23578	signal transduction
GO:0033674	positive regulation of kinase activity	7.60409	0.000118438	0.00219823	biological_process
GO:0048341	paraxial mesoderm formation	17.7996	0.0122102	0.0524097	anatomical structure formation involved in morphogenesis
GO:0006366	transcription by RNA polymerase II	1.86328	0.0551652	0.151307	cellular nitrogen compound metabolic process
GO:0006366	transcription by RNA polymerase II	1.86328	0.0551652	0.151307	biosynthetic process
GO:0072208	metanephric smooth muscle tissue development	26.5941	0.0712941	0.151307	anatomical structure development
GO:0048332	mesoderm morphogenesis	26.5941	0.0712941	0.151307	biological_process
GO:0032835	glomerulus development	7.63083	0.0399353	0.123249	anatomical structure development
GO:0071850	mitotic cell cycle arrest	4.85278	0.0787056	0.162561	biological_process
GO:0050953	sensory perception of light stimulus	5.93232	0.0581807	0.151307	nervous system process
GO:0014909	smooth muscle cell migration	6.65349	0.168852	0.23578	cell motility
GO:0008589	regulation of smoothened signaling pathway	1.20736	0.573367	0.594421	biological_process
GO:0046620	regulation of organ growth	4.43481	0.228148	0.288077	biological_process
GO:0046546	development of primary male sexual characteristics	13.3079	0.105019	0.181084	biological_process
GO:0072553	terminal button organization	26.5941	0.0712941	0.151307	biological_process
GO:0006525	arginine metabolic process	8.87125	0.137523	0.209951	cellular amino acid metabolic process
GO:0071391	cellular response to estrogen stimulus	1.66144	0.467061	0.498257	biological_process
GO:0048022	negative regulation of melanin biosynthetic process	17.7996	0.0122102	0.0524097	biological_process
GO:0033327	Leydig cell differentiation	2.66026	0.334392	0.378267	cell differentiation
GO:0060075	regulation of resting membrane potential	26.7901	0.000872176	0.00871959	biological_process
GO:0010038	response to metal ion	1.89932	0.42606	0.461891	biological_process
GO:0098586	cellular response to virus	4.46153	0.0388007	0.123249	biological_process
GO:1904179	positive regulation of adipose tissue development	6.65349	0.168852	0.23578	biological_process
GO:0045204	MAPK export from nucleus	26.5941	0.0712941	0.151307	protein transport
GO:0045204	MAPK export from nucleus	26.5941	0.0712941	0.151307	nucleocytoplasmic transport
GO:0048512	circadian behavior	3.80186	0.256196	0.311993	biological_process
GO:0035112	genitalia morphogenesis	13.3079	0.105019	0.181084	biological_process
GO:0002931	response to ischemia	1.20815	0.50191	0.531473	response to stress
GO:1901796	regulation of signal transduction by p53 class mediator	1.36112	0.318987	0.367794	biological_process
GO:0010501	RNA secondary structure unwinding	8.87125	0.137523	0.209951	cellular nitrogen compound metabolic process
GO:0045162	clustering of voltage-gated sodium channels	17.7996	0.0122102	0.0524097	membrane organization
GO:0042098	T cell proliferation	1.26503	0.557244	0.578755	immune system process
GO:0042098	T cell proliferation	1.26503	0.557244	0.578755	cell population proliferation
GO:1903861	positive regulation of dendrite extension	8.93149	0.00815762	0.0394023	biological_process
GO:0002011	morphogenesis of an epithelial sheet	2.95614	0.309282	0.357426	biological_process
GO:0032367	intracellular cholesterol transport	4.43481	0.228148	0.288077	transport
GO:0009968	negative regulation of signal transduction	2.97113	0.0935944	0.181084	biological_process
GO:0021766	hippocampus development	6.75853	1.45429e-06	7.28781e-05	anatomical structure development
GO:0072278	metanephric comma-shaped body morphogenesis	13.3079	0.105019	0.181084	biological_process
GO:0043523	regulation of neuron apoptotic process	1.47643	0.505144	0.531947	biological_process
GO:0007178	transmembrane receptor protein serine/threonine kinase signaling pathway	4.43481	0.228148	0.288077	signal transduction
GO:0098664	G protein-coupled serotonin receptor signaling pathway	10.0481	0.00628506	0.0348986	signal transduction
GO:0048701	embryonic cranial skeleton morphogenesis	6.41908	0.00213372	0.0171082	biological_process
GO:0040014	regulation of multicellular organism growth	9.02362	0.000167619	0.00283538	biological_process
GO:0046580	negative regulation of Ras protein signal transduction	3.13832	0.150037	0.227678	biological_process
GO:0071345	cellular response to cytokine stimulus	3.73705	0.0156331	0.063952	biological_process
GO:0006898	receptor-mediated endocytosis	2.73851	0.0198863	0.0752114	vesicle-mediated transport
GO:0010243	response to organonitrogen compound	0.884424	0.682972	0.695462	biological_process
GO:0060379	cardiac muscle cell myoblast differentiation	13.3079	0.105019	0.181084	cell differentiation
GO:0048666	neuron development	10.6133	6.61251e-09	8.83652e-07	anatomical structure development
GO:0030198	extracellular matrix organization	2.58789	0.0087506	0.0420637	extracellular matrix organization
GO:0090076	relaxation of skeletal muscle	26.5941	0.0712941	0.151307	biological_process
GO:0035744	T-helper 1 cell cytokine production	8.87125	0.137523	0.209951	immune system process
GO:0086091	regulation of heart rate by cardiac conduction	9.91423	7.92516e-06	0.000240697	biological_process
GO:0008152	metabolic process	1.7565	0.120089	0.204259	biological_process
GO:1901534	positive regulation of hematopoietic progenitor cell differentiation	13.3079	0.105019	0.181084	biological_process
GO:0060213	positive regulation of nuclear-transcribed mRNA poly(A) tail shortening	3.32599	0.283228	0.335439	biological_process
GO:0048023	positive regulation of melanin biosynthetic process	4.43481	0.228148	0.288077	biological_process
GO:0003139	secondary heart field specification	11.4843	0.00469584	0.0277255	biological_process
GO:0007267	cell-cell signaling	5.14626	7.441e-08	6.6291e-06	cell-cell signaling
GO:0036498	IRE1-mediated unfolded protein response	0.551361	0.837665	0.842498	response to stress
GO:0036498	IRE1-mediated unfolded protein response	0.551361	0.837665	0.842498	signal transduction
GO:0033128	negative regulation of histone phosphorylation	26.5941	0.0712941	0.151307	biological_process
GO:0051259	protein complex oligomerization	3.81252	0.112872	0.192473	protein-containing complex assembly
GO:1902216	positive regulation of interleukin-4-mediated signaling pathway	26.5941	0.0712941	0.151307	biological_process
GO:0043403	skeletal muscle tissue regeneration	14.6376	3.9664e-06	0.00014861	anatomical structure development
GO:0043403	skeletal muscle tissue regeneration	14.6376	3.9664e-06	0.00014861	growth
GO:0044344	cellular response to fibroblast growth factor stimulus	3.34381	0.0728989	0.154549	biological_process
GO:0006996	organelle organization	4.44814	0.0896912	0.181084	biological_process
GO:0000096	sulfur amino acid metabolic process	6.65349	0.168852	0.23578	cellular amino acid metabolic process
GO:0000096	sulfur amino acid metabolic process	6.65349	0.168852	0.23578	sulfur compound metabolic process
GO:0021836	chemorepulsion involved in postnatal olfactory bulb interneuron migration	26.5941	0.0712941	0.151307	locomotion
GO:0034392	negative regulation of smooth muscle cell apoptotic process	6.65349	0.168852	0.23578	biological_process
GO:0001932	regulation of protein phosphorylation	4.72734	0.000661864	0.00741142	biological_process
GO:0002224	toll-like receptor signaling pathway	1.10645	0.603878	0.623152	immune system process
GO:0002224	toll-like receptor signaling pathway	1.10645	0.603878	0.623152	signal transduction
GO:0060455	negative regulation of gastric acid secretion	5.3223	0.199046	0.263185	biological_process
GO:0009880	embryonic pattern specification	8.96196	0.00218755	0.0171287	biological_process
GO:0048839	inner ear development	5.12959	0.000929324	0.00913639	anatomical structure development
GO:0070245	positive regulation of thymocyte apoptotic process	6.65349	0.168852	0.23578	biological_process
GO:0006457	protein folding	0.992237	0.577519	0.598416	protein folding
GO:0032355	response to estradiol	6.35846	2.41313e-08	2.76407e-06	biological_process
GO:0048066	developmental pigmentation	5.93232	0.0581807	0.151307	pigmentation
GO:0036486	ventral trunk neural crest cell migration	13.3079	0.105019	0.181084	cell motility
GO:0060339	negative regulation of type I interferon-mediated signaling pathway	2.66026	0.334392	0.378267	biological_process
GO:0002819	regulation of adaptive immune response	10.6805	0.0244367	0.0862383	biological_process
GO:0034260	negative regulation of GTPase activity	1.26604	0.478348	0.509755	biological_process
GO:1990034	calcium ion export across plasma membrane	13.3079	0.105019	0.181084	transmembrane transport
GO:0010961	cellular magnesium ion homeostasis	6.65349	0.168852	0.23578	homeostatic process
GO:0006486	protein glycosylation	1.50302	0.289395	0.341935	cellular protein modification process
GO:0072678	T cell migration	3.80186	0.256196	0.311993	immune system process
GO:0072678	T cell migration	3.80186	0.256196	0.311993	cell motility
GO:1901491	negative regulation of lymphangiogenesis	53.4105	0.00384478	0.0239343	biological_process
GO:0036493	positive regulation of translation in response to endoplasmic reticulum stress	13.3079	0.105019	0.181084	response to stress
GO:0005513	detection of calcium ion	26.8891	0.000105922	0.00199363	biological_process
GO:1904938	planar cell polarity pathway involved in axon guidance	40.2022	0.000448114	0.0054439	signal transduction
GO:0071453	cellular response to oxygen levels	26.6917	0.00750536	0.0372388	biological_process
GO:0021889	olfactory bulb interneuron differentiation	5.3223	0.199046	0.263185	cell differentiation
GO:0008593	regulation of Notch signaling pathway	1.66144	0.467061	0.498257	biological_process
GO:0071347	cellular response to interleukin-1	1.95295	0.213633	0.281173	biological_process
GO:0014807	regulation of somitogenesis	6.65349	0.168852	0.23578	biological_process
GO:0033198	response to ATP	8.03868	0.0103239	0.0478041	biological_process
GO:0038155	interleukin-23-mediated signaling pathway	4.43481	0.228148	0.288077	signal transduction
GO:0097178	ruffle assembly	2.41813	0.358593	0.401564	cellular component assembly
GO:0051321	meiotic cell cycle	0.936181	0.625116	0.642258	cell cycle
GO:0045627	positive regulation of T-helper 1 cell differentiation	5.3223	0.199046	0.263185	biological_process
GO:0031338	regulation of vesicle fusion	26.5941	0.0712941	0.151307	biological_process
GO:0003073	regulation of systemic arterial blood pressure	8.03868	0.0103239	0.0478041	biological_process
GO:0008340	determination of adult lifespan	1.66144	0.467061	0.498257	biological_process
GO:1900244	positive regulation of synaptic vesicle endocytosis	3.80186	0.256196	0.311993	biological_process
GO:0008343	adult feeding behavior	3.80186	0.256196	0.311993	biological_process
GO:0060024	rhythmic synaptic transmission	8.87125	0.137523	0.209951	biological_process
GO:0050801	ion homeostasis	20.0965	0.00148542	0.0127791	homeostatic process
GO:1903779	regulation of cardiac conduction	7.0579	0.000507775	0.00598727	biological_process
GO:0031620	regulation of fever generation	26.5941	0.0712941	0.151307	biological_process
GO:0071910	determination of liver left/right asymmetry	5.3223	0.199046	0.263185	biological_process
GO:0071638	negative regulation of monocyte chemotactic protein-1 production	40.2022	0.000448114	0.0054439	biological_process
GO:0043518	negative regulation of DNA damage response, signal transduction by p53 class mediator	5.93232	0.0581807	0.151307	biological_process
GO:0010544	negative regulation of platelet activation	3.80186	0.256196	0.311993	biological_process
GO:0040012	regulation of locomotion	10.6805	0.0244367	0.0862383	biological_process
GO:2000010	positive regulation of protein localization to cell surface	2.2164	0.381916	0.423307	biological_process
GO:0001994	norepinephrine-epinephrine vasoconstriction involved in regulation of systemic arterial blood pressure	26.5941	0.0712941	0.151307	circulatory system process
GO:0007283	spermatogenesis	1.75309	0.0181377	0.069583	biological_process
GO:0060412	ventricular septum morphogenesis	9.55517	0.000129621	0.00236205	biological_process
GO:0032480	negative regulation of type I interferon production	6.74079	0.00177526	0.0144949	biological_process
GO:0018107	peptidyl-threonine phosphorylation	3.44858	0.0207569	0.0783565	cellular protein modification process
GO:0034164	negative regulation of toll-like receptor 9 signaling pathway	13.3079	0.105019	0.181084	biological_process
GO:0060080	inhibitory postsynaptic potential	20.0965	0.00148542	0.0127791	biological_process
GO:0021965	spinal cord ventral commissure morphogenesis	13.3079	0.105019	0.181084	biological_process
GO:0051683	establishment of Golgi localization	4.43481	0.228148	0.288077	biological_process
GO:0050878	regulation of body fluid levels	8.87125	0.137523	0.209951	biological_process
GO:0010666	positive regulation of cardiac muscle cell apoptotic process	5.93232	0.0581807	0.151307	biological_process
GO:0060413	atrial septum morphogenesis	10.0481	0.00628506	0.0348986	biological_process
GO:0051225	spindle assembly	2.76551	0.108579	0.186742	cellular component assembly
GO:0051225	spindle assembly	2.76551	0.108579	0.186742	cytoskeleton organization
GO:0060971	embryonic heart tube left/right pattern formation	8.87125	0.137523	0.209951	biological_process
GO:0043647	inositol phosphate metabolic process	3.82327	0.0545626	0.151307	small molecule metabolic process
GO:0071315	cellular response to morphine	26.6917	0.00750536	0.0372388	biological_process
GO:0010977	negative regulation of neuron projection development	6.43546	5.85703e-06	0.000189362	biological_process
GO:0071340	skeletal muscle acetylcholine-gated channel clustering	8.90126	0.0318112	0.104448	biological_process
GO:0031669	cellular response to nutrient levels	2.41813	0.358593	0.401564	biological_process
GO:0010717	regulation of epithelial to mesenchymal transition	3.32599	0.283228	0.335439	biological_process
GO:1904685	positive regulation of metalloendopeptidase activity	26.5941	0.0712941	0.151307	biological_process
GO:0018076	N-terminal peptidyl-lysine acetylation	26.5941	0.0712941	0.151307	cellular protein modification process
GO:0018076	N-terminal peptidyl-lysine acetylation	26.5941	0.0712941	0.151307	protein maturation
GO:0090370	negative regulation of cholesterol efflux	8.87125	0.137523	0.209951	biological_process
GO:0003085	negative regulation of systemic arterial blood pressure	8.93149	0.00815762	0.0394023	biological_process
GO:0060019	radial glial cell differentiation	6.65349	0.168852	0.23578	cell differentiation
GO:0060043	regulation of cardiac muscle cell proliferation	8.87125	0.137523	0.209951	biological_process
GO:0072125	negative regulation of glomerular mesangial cell proliferation	26.5941	0.0712941	0.151307	biological_process
GO:0086047	membrane depolarization during Purkinje myocyte cell action potential	13.3079	0.105019	0.181084	biological_process
GO:0031581	hemidesmosome assembly	7.63083	0.0399353	0.123249	cellular component assembly
GO:0031581	hemidesmosome assembly	7.63083	0.0399353	0.123249	cell junction organization
GO:0060160	negative regulation of dopamine receptor signaling pathway	53.4105	0.00384478	0.0239343	biological_process
GO:0006833	water transport	3.80186	0.256196	0.311993	transport
GO:0042770	signal transduction in response to DNA damage	5.33891	0.0681853	0.151307	response to stress
GO:0042770	signal transduction in response to DNA damage	5.33891	0.0681853	0.151307	signal transduction
GO:0017015	regulation of transforming growth factor beta receptor signaling pathway	1.77244	0.446939	0.480498	biological_process
GO:1901020	negative regulation of calcium ion transmembrane transporter activity	53.4105	0.00384478	0.0239343	biological_process
GO:0035066	positive regulation of histone acetylation	3.33486	0.137381	0.209951	biological_process
GO:0001841	neural tube formation	7.63083	0.0399353	0.123249	anatomical structure formation involved in morphogenesis
GO:0000729	DNA double-strand break processing	2.2164	0.381916	0.423307	DNA metabolic process
GO:0010608	posttranscriptional regulation of gene expression	3.33486	0.137381	0.209951	biological_process
GO:1903672	positive regulation of sprouting angiogenesis	5.35565	0.0257745	0.0896962	biological_process
GO:0030595	leukocyte chemotaxis	2.66026	0.334392	0.378267	immune system process
GO:0030595	leukocyte chemotaxis	2.66026	0.334392	0.378267	cell motility
GO:1903997	positive regulation of non-membrane spanning protein tyrosine kinase activity	5.3223	0.199046	0.263185	biological_process
GO:0030036	actin cytoskeleton organization	3.19142	0.000900326	0.00893418	cytoskeleton organization
GO:0051354	negative regulation of oxidoreductase activity	8.87125	0.137523	0.209951	biological_process
GO:0007498	mesoderm development	9.05481	4.71909e-05	0.00106286	anatomical structure development
GO:0006779	porphyrin-containing compound biosynthetic process	2.66026	0.334392	0.378267	biosynthetic process
GO:0006779	porphyrin-containing compound biosynthetic process	2.66026	0.334392	0.378267	cofactor metabolic process
GO:0006779	porphyrin-containing compound biosynthetic process	2.66026	0.334392	0.378267	cellular nitrogen compound metabolic process
GO:0035902	response to immobilization stress	4.0147	0.0490133	0.143846	response to stress
GO:2000737	negative regulation of stem cell differentiation	5.93232	0.0581807	0.151307	biological_process
GO:0008652	cellular amino acid biosynthetic process	2.5865	0.124423	0.209951	biosynthetic process
GO:0008652	cellular amino acid biosynthetic process	2.5865	0.124423	0.209951	cellular amino acid metabolic process
GO:0072488	ammonium transmembrane transport	13.3079	0.105019	0.181084	transmembrane transport
GO:0045815	positive regulation of gene expression, epigenetic	0.947861	0.658532	0.672968	biological_process
GO:0021610	facial nerve morphogenesis	13.3079	0.105019	0.181084	biological_process
GO:0006477	protein sulfation	26.6917	0.00750536	0.0372388	sulfur compound metabolic process
GO:0006477	protein sulfation	26.6917	0.00750536	0.0372388	cellular protein modification process
GO:0046683	response to organophosphorus	6.65349	0.168852	0.23578	biological_process
GO:0000056	ribosomal small subunit export from nucleus	4.43481	0.228148	0.288077	protein transport
GO:0000056	ribosomal small subunit export from nucleus	4.43481	0.228148	0.288077	nucleocytoplasmic transport
GO:0072284	metanephric S-shaped body morphogenesis	17.7996	0.0122102	0.0524097	biological_process
GO:0002092	positive regulation of receptor internalization	5.97013	0.00740872	0.0372388	biological_process
GO:0001661	conditioned taste aversion	8.87125	0.137523	0.209951	nervous system process
GO:1900020	positive regulation of protein kinase C activity	80.1593	0.000184197	0.00285608	biological_process
GO:0042048	olfactory behavior	10.6805	0.0244367	0.0862383	biological_process
GO:1904322	cellular response to forskolin	17.7996	0.0122102	0.0524097	biological_process
GO:0060414	aorta smooth muscle tissue morphogenesis	13.3079	0.105019	0.181084	biological_process
GO:0099557	trans-synaptic signaling by trans-synaptic complex, modulating synaptic transmission	26.5941	0.0712941	0.151307	cell-cell signaling
GO:0006139	nucleobase-containing compound metabolic process	0.630664	0.79705	0.803261	cellular nitrogen compound metabolic process
GO:0044091	membrane biogenesis	26.5941	0.0712941	0.151307	biological_process
GO:2000347	positive regulation of hepatocyte proliferation	8.90126	0.0318112	0.104448	biological_process
GO:0021979	hypothalamus cell differentiation	8.87125	0.137523	0.209951	cell differentiation
GO:0090279	regulation of calcium ion import	16.0775	0.00231312	0.017141	biological_process
GO:0031952	regulation of protein autophosphorylation	8.87125	0.137523	0.209951	biological_process
GO:0060059	embryonic retina morphogenesis in camera-type eye	13.3543	0.0178792	0.0686568	biological_process
GO:0019087	transformation of host cell by virus	13.3079	0.105019	0.181084	symbiotic process
GO:0006621	protein retention in ER lumen	4.43481	0.228148	0.288077	biological_process
GO:0006979	response to oxidative stress	0.802179	0.722396	0.733744	response to stress
GO:0010875	positive regulation of cholesterol efflux	4.10594	0.101095	0.181084	biological_process
GO:0071492	cellular response to UV-A	13.3543	0.0178792	0.0686568	biological_process
GO:0002175	protein localization to paranode region of axon	6.65349	0.168852	0.23578	biological_process
GO:0043567	regulation of insulin-like growth factor receptor signaling pathway	8.87125	0.137523	0.209951	biological_process
GO:0097325	melanocyte proliferation	53.4105	0.00384478	0.0239343	cell population proliferation
GO:0048246	macrophage chemotaxis	4.43481	0.228148	0.288077	immune system process
GO:0048246	macrophage chemotaxis	4.43481	0.228148	0.288077	cell motility
GO:0031424	keratinization	5.02058	0.0298055	0.102479	biological_process
GO:1904891	positive regulation of excitatory synapse assembly	13.3079	0.105019	0.181084	biological_process
GO:0048268	clathrin coat assembly	2.66026	0.334392	0.378267	protein-containing complex assembly
GO:2000467	positive regulation of glycogen (starch) synthase activity	8.87125	0.137523	0.209951	biological_process
GO:0048041	focal adhesion assembly	2.42354	0.216005	0.283643	cell junction organization
GO:0048041	focal adhesion assembly	2.42354	0.216005	0.283643	cellular component assembly
GO:0045667	regulation of osteoblast differentiation	1.89932	0.42606	0.461891	biological_process
GO:0042755	eating behavior	8.43027	0.000765757	0.00818646	biological_process
GO:0035795	negative regulation of mitochondrial membrane permeability	13.3079	0.105019	0.181084	membrane organization
GO:0035795	negative regulation of mitochondrial membrane permeability	13.3079	0.105019	0.181084	mitochondrion organization
GO:0003273	cell migration involved in endocardial cushion formation	8.87125	0.137523	0.209951	cell motility
GO:0038063	collagen-activated tyrosine kinase receptor signaling pathway	4.43481	0.228148	0.288077	signal transduction
GO:0032400	melanosome localization	6.65349	0.168852	0.23578	biological_process
GO:0006044	N-acetylglucosamine metabolic process	3.80186	0.256196	0.311993	biological_process
GO:0048266	behavioral response to pain	2.95614	0.309282	0.357426	biological_process
GO:0036514	dopaminergic neuron axon guidance	53.4105	0.00384478	0.0239343	biological_process
GO:0045079	negative regulation of chemokine biosynthetic process	26.5941	0.0712941	0.151307	biological_process
GO:0070574	cadmium ion transmembrane transport	13.3079	0.105019	0.181084	transmembrane transport
GO:0099703	induction of synaptic vesicle exocytosis by positive regulation of presynaptic cytosolic calcium ion concentration	8.87125	0.137523	0.209951	homeostatic process
GO:0006694	steroid biosynthetic process	1.2971	0.466316	0.498257	biosynthetic process
GO:0006694	steroid biosynthetic process	1.2971	0.466316	0.498257	lipid metabolic process
GO:0060384	innervation	11.2398	0.000262364	0.00375649	biological_process
GO:0000226	microtubule cytoskeleton organization	2.33831	0.0541851	0.151307	cytoskeleton organization
GO:0071374	cellular response to parathyroid hormone stimulus	7.63083	0.0399353	0.123249	biological_process
GO:0071947	protein deubiquitination involved in ubiquitin-dependent protein catabolic process	13.3079	0.105019	0.181084	cellular protein modification process
GO:0048762	mesenchymal cell differentiation	13.401	0.00337707	0.0233023	cell differentiation
GO:0071630	nuclear protein quality control by the ubiquitin-proteasome system	13.3079	0.105019	0.181084	catabolic process
GO:0007229	integrin-mediated signaling pathway	1.63227	0.292239	0.345193	signal transduction
GO:0048025	negative regulation of mRNA splicing, via spliceosome	1.56349	0.486454	0.515379	biological_process
GO:1990090	cellular response to nerve growth factor stimulus	1.52069	0.390908	0.432675	biological_process
GO:0051284	positive regulation of sequestering of calcium ion	26.5941	0.0712941	0.151307	biological_process
GO:0034767	positive regulation of ion transmembrane transport	26.6917	0.00750536	0.0372388	biological_process
GO:0010463	mesenchymal cell proliferation	8.87125	0.137523	0.209951	cell population proliferation
GO:0021510	spinal cord development	10.9075	4.48333e-06	0.000156293	anatomical structure development
GO:0060122	inner ear receptor cell stereocilium organization	1.47643	0.505144	0.531947	biological_process
GO:0070365	hepatocyte differentiation	5.93232	0.0581807	0.151307	cell differentiation
GO:0003231	cardiac ventricle development	20.0965	0.00148542	0.0127791	anatomical structure development
GO:0006081	cellular aldehyde metabolic process	4.43481	0.228148	0.288077	biological_process
GO:0032060	bleb assembly	53.8182	2.40508e-05	0.000595183	cellular component assembly
GO:0019640	glucuronate catabolic process to xylulose 5-phosphate	6.65349	0.168852	0.23578	catabolic process
GO:0019640	glucuronate catabolic process to xylulose 5-phosphate	6.65349	0.168852	0.23578	biosynthetic process
GO:0019640	glucuronate catabolic process to xylulose 5-phosphate	6.65349	0.168852	0.23578	carbohydrate metabolic process
GO:0019640	glucuronate catabolic process to xylulose 5-phosphate	6.65349	0.168852	0.23578	small molecule metabolic process
GO:0046034	ATP metabolic process	2.3178	0.229536	0.28901	biological_process
GO:0002154	thyroid hormone mediated signaling pathway	26.5941	0.0712941	0.151307	signal transduction
GO:0060718	chorionic trophoblast cell differentiation	26.6917	0.00750536	0.0372388	cell differentiation
GO:1901800	positive regulation of proteasomal protein catabolic process	2.04564	0.404395	0.442352	biological_process
GO:0030111	regulation of Wnt signaling pathway	1.20736	0.573367	0.594421	biological_process
GO:0035483	gastric emptying	26.5941	0.0712941	0.151307	biological_process
GO:0007611	learning or memory	8.19194	8.30983e-08	7.08811e-06	nervous system process
GO:0051464	positive regulation of cortisol secretion	13.3079	0.105019	0.181084	biological_process
GO:0001508	action potential	10.0481	0.00628506	0.0348986	biological_process
GO:0010628	positive regulation of gene expression	3.97968	6.65503e-11	2.05231e-08	biological_process
GO:0061418	regulation of transcription from RNA polymerase II promoter in response to hypoxia	0.48968	0.870176	0.873663	response to stress
GO:0060161	positive regulation of dopamine receptor signaling pathway	8.87125	0.137523	0.209951	biological_process
GO:0072657	protein localization to membrane	1.77244	0.446939	0.480498	biological_process
GO:0045652	regulation of megakaryocyte differentiation	1.90275	0.297592	0.350821	biological_process
GO:0051647	nucleus localization	3.32599	0.283228	0.335439	biological_process
GO:2000331	regulation of terminal button organization	26.5941	0.0712941	0.151307	biological_process
GO:1901029	negative regulation of mitochondrial outer membrane permeabilization involved in apoptotic signaling pathway	3.80186	0.256196	0.311993	membrane organization
GO:1901029	negative regulation of mitochondrial outer membrane permeabilization involved in apoptotic signaling pathway	3.80186	0.256196	0.311993	mitochondrion organization
GO:0033539	fatty acid beta-oxidation using acyl-CoA dehydrogenase	6.67506	0.0487451	0.143846	catabolic process
GO:0033539	fatty acid beta-oxidation using acyl-CoA dehydrogenase	6.67506	0.0487451	0.143846	lipid metabolic process
GO:0033539	fatty acid beta-oxidation using acyl-CoA dehydrogenase	6.67506	0.0487451	0.143846	small molecule metabolic process
GO:0032006	regulation of TOR signaling	1.39854	0.523156	0.547464	biological_process
GO:0046676	negative regulation of insulin secretion	7.37823	0.000415194	0.00543958	biological_process
GO:1901382	regulation of chorionic trophoblast cell proliferation	26.5941	0.0712941	0.151307	biological_process
GO:0007265	Ras protein signal transduction	2.32797	0.106881	0.184136	signal transduction
GO:0001819	positive regulation of cytokine production	2.22104	0.243121	0.30554	biological_process
GO:0045744	negative regulation of G protein-coupled receptor signaling pathway	6.67506	0.0487451	0.143846	biological_process
GO:0098708	glucose import across plasma membrane	13.3079	0.105019	0.181084	transmembrane transport
GO:0071156	regulation of cell cycle arrest	4.43481	0.228148	0.288077	biological_process
GO:0010470	regulation of gastrulation	8.90126	0.0318112	0.104448	biological_process
GO:0070507	regulation of microtubule cytoskeleton organization	3.20964	0.0795471	0.163625	biological_process
GO:0042752	regulation of circadian rhythm	6.46968	3.87785e-05	0.000888395	biological_process
GO:0048339	paraxial mesoderm development	3.32599	0.283228	0.335439	anatomical structure development
GO:0019226	transmission of nerve impulse	7.30515	0.012792	0.0539823	nervous system process
GO:0019048	modulation by virus of host process	4.43481	0.228148	0.288077	symbiotic process
GO:0060135	maternal process involved in female pregnancy	5.37254	0.0101681	0.0478041	biological_process
GO:0030221	basophil differentiation	26.5941	0.0712941	0.151307	cell differentiation
GO:0002064	epithelial cell development	2.66026	0.334392	0.378267	anatomical structure development
GO:0050873	brown fat cell differentiation	6.41908	0.00213372	0.0171082	cell differentiation
GO:0046541	saliva secretion	53.4105	0.00384478	0.0239343	transport
GO:0030220	platelet formation	3.81252	0.112872	0.192473	cell differentiation
GO:0030220	platelet formation	3.81252	0.112872	0.192473	anatomical structure formation involved in morphogenesis
GO:0021502	neural fold elevation formation	26.5941	0.0712941	0.151307	anatomical structure formation involved in morphogenesis
GO:0071502	cellular response to temperature stimulus	26.6917	0.00750536	0.0372388	biological_process
GO:1903243	negative regulation of cardiac muscle hypertrophy in response to stress	13.3543	0.0178792	0.0686568	biological_process
GO:0070301	cellular response to hydrogen peroxide	3.3803	0.00747869	0.0372388	response to stress
GO:0010033	response to organic substance	3.76903	0.00133706	0.0121273	biological_process
GO:0060536	cartilage morphogenesis	6.65349	0.168852	0.23578	biological_process
GO:0072221	metanephric distal convoluted tubule development	13.3079	0.105019	0.181084	anatomical structure development
GO:1900164	nodal signaling pathway involved in determination of lateral mesoderm left/right asymmetry	13.3079	0.105019	0.181084	signal transduction
GO:0030837	negative regulation of actin filament polymerization	5.33891	0.0681853	0.151307	biological_process
GO:0010903	negative regulation of very-low-density lipoprotein particle remodeling	8.87125	0.137523	0.209951	biological_process
GO:0006820	anion transport	8.90126	0.0318112	0.104448	transport
GO:0014823	response to activity	3.05464	0.0315201	0.104448	biological_process
GO:0001666	response to hypoxia	2.55882	0.00477489	0.0280683	response to stress
GO:0051967	negative regulation of synaptic transmission, glutamatergic	26.7901	0.000872176	0.00871959	biological_process
GO:0060323	head morphogenesis	3.32599	0.283228	0.335439	biological_process
GO:1902017	regulation of cilium assembly	1.47643	0.505144	0.531947	biological_process
GO:0010644	cell communication by electrical coupling	13.3079	0.105019	0.181084	biological_process
GO:0035523	protein K29-linked deubiquitination	8.87125	0.137523	0.209951	cellular protein modification process
GO:2000377	regulation of reactive oxygen species metabolic process	1.39854	0.523156	0.547464	biological_process
GO:0035924	cellular response to vascular endothelial growth factor stimulus	2.3178	0.229536	0.28901	biological_process
GO:2000156	regulation of retrograde vesicle-mediated transport, Golgi to ER	26.5941	0.0712941	0.151307	biological_process
GO:0003149	membranous septum morphogenesis	3.80186	0.256196	0.311993	biological_process
GO:1990926	short-term synaptic potentiation	26.5941	0.0712941	0.151307	biological_process
GO:0042416	dopamine biosynthetic process	2.95614	0.309282	0.357426	biosynthetic process
GO:0015811	L-cystine transport	26.6917	0.00750536	0.0372388	transport
GO:0072574	hepatocyte proliferation	4.43481	0.228148	0.288077	cell population proliferation
GO:0060124	positive regulation of growth hormone secretion	5.3223	0.199046	0.263185	biological_process
GO:1901653	cellular response to peptide	6.67506	0.0487451	0.143846	biological_process
GO:0043409	negative regulation of MAPK cascade	1.56349	0.486454	0.515379	biological_process
GO:2000757	negative regulation of peptidyl-lysine acetylation	8.87125	0.137523	0.209951	biological_process
GO:0150094	amyloid-beta clearance by cellular catabolic process	17.7996	0.0122102	0.0524097	catabolic process
GO:0021895	cerebral cortex neuron differentiation	3.81252	0.112872	0.192473	cell differentiation
GO:1904837	beta-catenin-TCF complex assembly	1.47643	0.505144	0.531947	protein-containing complex assembly
GO:0010862	positive regulation of pathway-restricted SMAD protein phosphorylation	1.39854	0.523156	0.547464	biological_process
GO:0007217	tachykinin receptor signaling pathway	13.3079	0.105019	0.181084	signal transduction
GO:0032206	positive regulation of telomere maintenance	3.32599	0.283228	0.335439	biological_process
GO:0045806	negative regulation of endocytosis	11.4843	0.00469584	0.0277255	biological_process
GO:1902807	negative regulation of cell cycle G1/S phase transition	6.65349	0.168852	0.23578	biological_process
GO:0006355	regulation of transcription, DNA-templated	1.95137	0.000797317	0.00850118	biological_process
GO:0060998	regulation of dendritic spine development	6.67506	0.0487451	0.143846	biological_process
GO:0014067	negative regulation of phosphatidylinositol 3-kinase signaling	5.33891	0.0681853	0.151307	biological_process
GO:0030539	male genitalia development	12.2649	0.000190817	0.00289767	anatomical structure development
GO:1900182	positive regulation of protein localization to nucleus	3.64857	0.0603984	0.151307	biological_process
GO:0060612	adipose tissue development	6.74079	0.00177526	0.0144949	anatomical structure development
GO:0071383	cellular response to steroid hormone stimulus	2.95614	0.309282	0.357426	biological_process
GO:0060143	positive regulation of syncytium formation by plasma membrane fusion	13.3079	0.105019	0.181084	biological_process
GO:0045595	regulation of cell differentiation	4.48844	0.00807371	0.0394023	biological_process
GO:0006974	cellular response to DNA damage stimulus	0.867112	0.727979	0.738666	response to stress
GO:0051205	protein insertion into membrane	13.3543	0.0178792	0.0686568	biological_process
GO:1900028	negative regulation of ruffle assembly	5.3223	0.199046	0.263185	biological_process
GO:0032436	positive regulation of proteasomal ubiquitin-dependent protein catabolic process	1.53744	0.32234	0.371446	biological_process
GO:0090403	oxidative stress-induced premature senescence	8.87125	0.137523	0.209951	response to stress
GO:0090403	oxidative stress-induced premature senescence	8.87125	0.137523	0.209951	aging
GO:0086011	membrane repolarization during action potential	10.6805	0.0244367	0.0862383	transmembrane transport
GO:0003016	respiratory system process	4.85278	0.0787056	0.162561	biological_process
GO:0006811	ion transport	5.01154	1.59729e-10	4.03408e-08	transport
GO:0071379	cellular response to prostaglandin stimulus	26.5941	0.0712941	0.151307	biological_process
GO:0051289	protein homotetramerization	7.45303	1.48789e-05	0.000405778	protein-containing complex assembly
GO:0001936	regulation of endothelial cell proliferation	8.87125	0.137523	0.209951	biological_process
GO:0034755	iron ion transmembrane transport	4.43481	0.228148	0.288077	transmembrane transport
GO:0033148	positive regulation of intracellular estrogen receptor signaling pathway	6.67506	0.0487451	0.143846	biological_process
GO:0002265	astrocyte activation involved in immune response	8.87125	0.137523	0.209951	immune system process
GO:0043551	regulation of phosphatidylinositol 3-kinase activity	10.6805	0.0244367	0.0862383	biological_process
GO:0051443	positive regulation of ubiquitin-protein transferase activity	1.77244	0.446939	0.480498	biological_process
GO:0010837	regulation of keratinocyte proliferation	5.3223	0.199046	0.263185	biological_process
GO:0043066	negative regulation of apoptotic process	3.45224	4.08196e-10	8.61294e-08	biological_process
GO:0015909	long-chain fatty acid transport	2.66026	0.334392	0.378267	transport
GO:0030517	negative regulation of axon extension	5.35565	0.0257745	0.0896962	biological_process
GO:0060591	chondroblast differentiation	53.4105	0.00384478	0.0239343	cell differentiation
GO:0048671	negative regulation of collateral sprouting	10.6805	0.0244367	0.0862383	biological_process
GO:0035307	positive regulation of protein dephosphorylation	1.39854	0.523156	0.547464	biological_process
GO:0032053	ciliary basal body organization	8.87125	0.137523	0.209951	biological_process
GO:0048545	response to steroid hormone	2.22104	0.243121	0.30554	biological_process
GO:0043967	histone H4 acetylation	1.90275	0.297592	0.350821	cellular protein modification process
GO:0001823	mesonephros development	10.0481	0.00628506	0.0348986	anatomical structure development
GO:0045650	negative regulation of macrophage differentiation	5.3223	0.199046	0.263185	biological_process
GO:0032228	regulation of synaptic transmission, GABAergic	4.85278	0.0787056	0.162561	biological_process
GO:0021536	diencephalon development	13.3079	0.105019	0.181084	anatomical structure development
GO:0007521	muscle cell fate determination	26.5941	0.0712941	0.151307	biological_process
GO:0045088	regulation of innate immune response	6.18155	0.0186557	0.070959	biological_process
GO:0010700	negative regulation of norepinephrine secretion	5.3223	0.199046	0.263185	biological_process
GO:0006865	amino acid transport	10.3804	0.000352586	0.00475932	transport
GO:0043087	regulation of GTPase activity	1.59939	0.302258	0.356189	biological_process
GO:0007292	female gamete generation	1.89932	0.42606	0.461891	biological_process
GO:0016310	phosphorylation	2.95353	2.22497e-06	9.8021e-05	biological_process
GO:0072210	metanephric nephron development	53.4105	0.00384478	0.0239343	anatomical structure development
GO:0021637	trigeminal nerve structural organization	8.87125	0.137523	0.209951	biological_process
GO:0090181	regulation of cholesterol metabolic process	6.6968	0.0155679	0.0638158	biological_process
GO:0051091	positive regulation of DNA-binding transcription factor activity	5.24607	1.38583e-05	0.000383158	biological_process
GO:0045638	negative regulation of myeloid cell differentiation	3.13832	0.150037	0.227678	biological_process
GO:0060415	muscle tissue morphogenesis	17.7996	0.0122102	0.0524097	biological_process
GO:0030423	targeting of mRNA for destruction involved in RNA interference	8.87125	0.137523	0.209951	ribonucleoprotein complex assembly
GO:0051209	release of sequestered calcium ion into cytosol	5.37254	0.0101681	0.0478041	homeostatic process
GO:0051209	release of sequestered calcium ion into cytosol	5.37254	0.0101681	0.0478041	transmembrane transport
GO:0030282	bone mineralization	2.00204	0.20413	0.26902	anatomical structure development
GO:0010718	positive regulation of epithelial to mesenchymal transition	3.15476	0.0476753	0.143846	biological_process
GO:0010883	regulation of lipid storage	3.80186	0.256196	0.311993	biological_process
GO:0097105	presynaptic membrane assembly	35.8249	5.45161e-05	0.00120085	membrane organization
GO:0097105	presynaptic membrane assembly	35.8249	5.45161e-05	0.00120085	cellular component assembly
GO:0000288	nuclear-transcribed mRNA catabolic process, deadenylation-dependent decay	3.80186	0.256196	0.311993	nucleobase-containing compound catabolic process
GO:0035087	siRNA loading onto RISC involved in RNA interference	13.3079	0.105019	0.181084	ribonucleoprotein complex assembly
GO:0070757	interleukin-35-mediated signaling pathway	5.3223	0.199046	0.263185	signal transduction
GO:0038026	reelin-mediated signaling pathway	6.65349	0.168852	0.23578	signal transduction
GO:0099527	postsynapse to nucleus signaling pathway	17.7996	0.0122102	0.0524097	signal transduction
GO:0061180	mammary gland epithelium development	6.65349	0.168852	0.23578	anatomical structure development
GO:0016266	O-glycan processing	3.48965	0.0665132	0.151307	cellular protein modification process
GO:0001569	branching involved in blood vessel morphogenesis	6.74079	0.00177526	0.0144949	biological_process
GO:0030540	female genitalia development	17.7996	0.0122102	0.0524097	anatomical structure development
GO:0007405	neuroblast proliferation	8.96196	0.00218755	0.0171287	cell population proliferation
GO:0009617	response to bacterium	4.59961	2.15539e-05	0.000556786	biological_process
GO:0003430	growth plate cartilage chondrocyte growth	26.5941	0.0712941	0.151307	growth
GO:0098914	membrane repolarization during atrial cardiac muscle cell action potential	80.1593	0.000184197	0.00285608	transmembrane transport
GO:0032438	melanosome organization	1.32846	0.540515	0.563423	biological_process
GO:0001975	response to amphetamine	10.0098	2.79043e-05	0.000665884	biological_process
GO:0072177	mesonephric duct development	107.411	8.25285e-06	0.000243277	anatomical structure development
GO:0097091	synaptic vesicle clustering	13.3543	0.0178792	0.0686568	biological_process
GO:0032527	protein exit from endoplasmic reticulum	5.3223	0.199046	0.263185	protein transport
GO:0051970	negative regulation of transmission of nerve impulse	6.65349	0.168852	0.23578	biological_process
GO:0043171	peptide catabolic process	3.80186	0.256196	0.311993	cellular nitrogen compound metabolic process
GO:0043171	peptide catabolic process	3.80186	0.256196	0.311993	catabolic process
GO:0050728	negative regulation of inflammatory response	4.26998	0.000309491	0.00426375	biological_process
GO:0035655	interleukin-18-mediated signaling pathway	6.65349	0.168852	0.23578	signal transduction
GO:0022898	regulation of transmembrane transporter activity	5.3223	0.199046	0.263185	biological_process
[truncated: 2,400 more rows]

## Sheet: Eisenia andrei
GO_accession	GO_term	oddsRatio	pvalue	FDR	GOSlim
[truncated: 6,135 more rows]
