# Supplementary material for: Amynthas corticis genome reveals molecular mechanisms behind global distribution
Source: Commun Biol. 2021 Jan 29;4:135. doi: 10.1038/s42003-021-01659-4 (PMC7846840; doi:10.1038/s42003-021-01659-4)
Supplement: Supplementary file 11 — Supplementary Data 8 [file 42003_2021_1659_MOESM11_ESM.xlsx]

## Sheet: protein mass spectrum value
gene	C1.CKW	C2.CKW	C3.CKW	C4.CKW	C5.CKW	C6.CKW	C7.CKW	C8.CKW	C9.CKW	C1.EW3	C2.EW3	C3.EW3	C1.EW7	C2.EW7	C3.EW7	C1.EW28	C2.EW28	C3.EW28
evm.model.Contig0.187	113	188	208	0	0	108	0	0	104	0	0	0	0	0	0	0	81	89
evm.model.Contig0.20	0	0	0	0	0	0	0	0	0	0	0	0	0	89	87	114	0	0
evm.model.Contig0.444	113	94	0	0	0	0	0	0	0	0	86	171	0	0	0	114	0	0
evm.model.Contig0.640	113	0	208	102	105	0	293	108	0	102	86	85	0	0	0	343	81	177
evm.model.Contig1.366	113	188	208	102	525	216	195	108	311	307	172	0	0	0	0	114	81	177
evm.model.Contig1.82	0	0	208	102	0	432	98	108	311	0	0	0	0	0	0	114	81	0
evm.model.Contig10.133	0	0	0	0	0	0	0	0	0	0	0	0	221	89	87	0	0	0
evm.model.Contig10.134	0	0	0	0	0	0	0	0	0	0	0	0	221	89	175	0	0	0
evm.model.Contig10.164	0	0	0	0	0	0	0	108	104	102	172	0	0	0	0	0	0	89
evm.model.Contig10.350	0	0	0	0	0	0	0	0	0	0	0	0	111	89	262	0	0	89
evm.model.Contig10.353	226	94	311	0	105	108	195	0	0	102	172	171	0	0	0	114	244	177
evm.model.Contig10.39	113	0	104	102	315	108	98	108	104	0	258	0	0	0	0	0	0	0
evm.model.Contig10.63	0	0	0	0	0	0	0	0	0	0	0	0	0	177	0	114	0	177
evm.model.Contig11.236	0	0	0	0	0	0	0	0	0	102	86	85	0	0	87	114	163	177
evm.model.Contig11.63	113	94	104	102	105	216	0	217	104	205	86	0	0	0	0	229	81	89
evm.model.Contig12.325	0	0	0	0	0	0	0	0	0	0	0	0	221	89	175	0	0	0
evm.model.Contig12.607	226	0	0	307	105	108	98	0	104	0	0	0	0	0	0	114	0	177
evm.model.Contig12.661	0	0	0	0	0	0	0	0	0	102	172	171	111	0	0	0	163	0
evm.model.Contig12.690	0	94	104	102	105	0	98	108	0	0	0	0	0	0	0	0	0	0
evm.model.Contig12.697	0	0	104	205	105	108	195	0	104	205	86	0	0	0	0	0	0	0
evm.model.Contig13.182	0	0	0	0	0	0	0	0	0	0	0	0	111	89	0	0	0	89
evm.model.Contig13.398	226	188	0	102	0	108	0	108	104	0	0	0	0	0	0	114	0	266
evm.model.Contig13.513	0	94	0	102	105	0	293	217	0	0	0	0	0	0	0	0	0	0
evm.model.Contig13.694	113	94	208	102	210	108	98	434	104	102	172	342	221	177	87	0	0	0
evm.model.Contig13.695	0	0	0	0	0	0	0	0	0	0	0	0	0	89	87	114	0	0
evm.model.Contig14.213	0	0	0	0	0	0	0	0	0	102	0	0	111	89	175	114	0	89
evm.model.Contig14.378	0	0	0	0	0	0	0	0	0	102	86	85	0	89	175	0	0	0
evm.model.Contig14.570	0	0	0	0	0	0	0	0	104	205	86	85	0	0	87	0	0	89
evm.model.Contig14.749	0	0	0	0	0	0	293	0	104	0	0	0	0	0	0	343	81	89
evm.model.Contig15.206	0	0	0	0	0	0	0	0	0	0	0	85	111	89	87	114	0	177
evm.model.Contig15.338	338	188	104	102	0	108	98	0	0	0	0	0	0	0	0	0	81	89
evm.model.Contig15.383	0	0	0	0	0	0	0	0	0	102	86	85	221	266	0	0	0	0
evm.model.Contig16.104	0	94	104	102	210	108	195	0	207	0	86	171	0	0	0	229	81	89
evm.model.Contig16.280	0	0	208	205	0	108	98	108	104	102	258	256	0	0	0	114	163	266
evm.model.Contig16.412	0	0	0	0	0	0	0	0	0	0	0	427	111	0	175	114	244	89
evm.model.Contig16.543	226	376	104	0	105	432	489	0	207	205	431	256	0	0	0	0	0	0
evm.model.Contig16.61	113	94	104	205	105	0	98	0	0	0	0	0	0	0	0	0	0	0
evm.model.Contig18.276	0	0	0	0	0	0	0	0	0	0	0	171	111	89	175	0	81	0
evm.model.Contig18.74	0	0	0	0	0	0	0	0	0	205	86	0	111	89	87	114	0	177
evm.model.Contig19.159	113	188	104	102	0	108	293	108	207	307	0	171	0	0	0	114	163	177
evm.model.Contig19.219	0	0	0	0	0	0	0	0	0	205	0	256	111	89	0	0	81	89
evm.model.Contig19.314	113	94	104	0	105	108	0	0	311	0	86	85	0	0	0	0	0	0
evm.model.Contig2.1007	0	0	0	0	0	0	0	0	0	0	0	0	221	177	87	0	163	0
evm.model.Contig2.27	113	94	208	0	105	0	98	108	0	0	0	0	0	0	0	0	0	0
evm.model.Contig2.508	0	0	0	0	0	0	0	0	0	205	172	85	0	0	0	0	81	0
evm.model.Contig2.927	113	0	104	102	105	216	98	0	104	102	258	0	0	0	0	114	81	89
evm.model.Contig2.974	226	94	0	205	105	108	0	108	0	102	86	171	0	0	0	0	0	0
evm.model.Contig20.337	0	0	0	0	0	0	0	0	0	0	0	0	111	266	0	0	0	89
evm.model.Contig20.382	0	0	208	102	0	216	98	0	104	0	0	0	0	0	0	229	0	89
evm.model.Contig20.477	0	0	0	0	0	0	0	0	0	0	0	85	111	89	87	0	81	89
evm.model.Contig20.528	0	94	104	0	0	0	0	0	0	102	0	0	0	0	0	114	81	89
evm.model.Contig20.759	0	0	0	0	0	0	0	0	0	0	0	0	0	89	87	114	81	89
evm.model.Contig21.165	0	188	311	102	105	0	98	0	414	0	0	0	0	0	0	114	0	89
evm.model.Contig21.20	0	94	208	307	0	0	98	0	104	102	86	85	0	0	0	0	0	0
evm.model.Contig21.457	0	0	0	0	0	0	0	0	0	0	0	0	111	89	87	0	81	89
evm.model.Contig22.355	0	0	0	0	0	0	98	0	104	0	0	85	0	0	87	114	81	89
evm.model.Contig22.507	0	0	0	0	0	0	0	0	0	0	0	0	111	0	87	0	81	0
evm.model.Contig23.163	226	94	0	205	105	0	0	108	104	205	86	171	0	0	0	114	81	266
evm.model.Contig23.344	0	0	0	0	0	0	0	0	0	0	0	0	0	0	87	114	81	0
evm.model.Contig23.480	113	188	311	0	0	0	98	0	104	102	86	171	0	0	0	0	0	0
evm.model.Contig24.217	0	0	0	0	0	0	0	0	0	0	0	0	111	0	87	0	81	0
evm.model.Contig24.525	0	0	0	0	0	0	0	0	0	0	0	0	111	0	0	0	81	177
evm.model.Contig25.165	226	94	208	205	105	108	98	0	0	102	0	85	0	0	0	0	0	0
evm.model.Contig25.377	338	94	0	205	210	216	98	217	104	102	86	0	0	0	0	114	0	177
evm.model.Contig25.497	0	0	0	0	0	0	0	0	0	0	0	0	111	0	87	0	163	0
evm.model.Contig25.517	0	0	0	0	0	0	0	0	0	0	0	0	111	0	0	0	81	177
evm.model.Contig26.262	0	188	104	307	105	0	98	108	311	0	86	85	0	0	0	114	81	355
evm.model.Contig26.299	0	0	0	0	0	0	0	0	0	0	172	85	111	89	87	0	0	89
evm.model.Contig26.321	113	94	519	205	105	324	98	108	207	102	86	85	0	0	0	229	0	89
evm.model.Contig26.426	0	0	0	0	0	0	0	0	0	0	0	0	111	89	175	0	0	89
evm.model.Contig27.362	113	94	104	0	105	0	0	108	104	0	0	0	0	0	0	0	0	0
evm.model.Contig27.604	0	0	0	0	0	0	0	0	0	102	86	85	0	0	0	0	81	89
evm.model.Contig28.47	0	0	104	410	315	0	98	108	0	102	172	85	0	0	0	0	0	0
evm.model.Contig28.601	113	0	208	0	105	216	0	108	0	0	0	0	0	0	0	0	0	0
evm.model.Contig29.116	0	0	0	0	0	0	0	0	0	102	0	171	111	177	87	0	0	0
evm.model.Contig29.531	0	0	0	0	0	0	98	108	0	0	0	171	0	0	0	114	81	89
evm.model.Contig29.91	338	94	104	205	105	216	0	108	0	102	86	171	111	89	175	0	0	0
evm.model.Contig3.1031	0	0	0	0	0	0	0	0	0	0	86	0	0	89	175	229	0	89
evm.model.Contig3.1032	113	94	104	102	105	108	98	108	0	0	0	0	0	0	0	0	81	89
evm.model.Contig3.1213	113	0	208	307	105	0	98	0	0	0	0	0	0	0	0	0	0	0
evm.model.Contig3.1341	0	0	0	0	0	0	0	0	0	0	0	85	221	0	87	114	163	89
evm.model.Contig3.146	0	0	0	0	0	0	0	0	0	0	86	0	0	89	0	114	81	89
evm.model.Contig3.149	0	0	0	0	0	0	0	0	0	205	86	85	0	89	87	114	81	89
evm.model.Contig3.326	0	0	0	0	0	0	0	0	0	102	86	171	111	0	175	0	81	0
evm.model.Contig3.342	0	0	0	0	0	0	0	0	0	0	0	0	0	0	175	114	163	0
evm.model.Contig3.738	0	0	0	0	0	0	0	0	0	0	0	0	0	177	87	114	0	0
evm.model.Contig3.797	113	0	104	102	0	324	98	217	104	205	172	256	111	89	262	0	0	0
evm.model.Contig3.818	113	0	208	0	0	108	0	108	207	0	0	0	0	0	0	0	0	0
evm.model.Contig30.114	0	0	0	0	0	0	0	0	0	0	0	0	111	0	87	0	81	0
evm.model.Contig30.229	0	0	104	102	210	108	98	108	207	102	172	171	111	177	87	0	0	0
evm.model.Contig30.331	0	0	0	0	0	0	0	0	0	0	0	171	111	177	175	0	81	89
evm.model.Contig30.476	0	94	104	0	105	0	195	108	104	0	0	0	0	0	0	114	0	89
evm.model.Contig30.64	0	0	0	0	0	0	0	0	0	102	0	85	111	89	87	0	0	0
evm.model.Contig31.23	0	0	0	0	0	0	0	0	0	102	172	0	0	177	87	229	81	0
evm.model.Contig31.239	0	0	0	0	0	0	0	0	0	0	0	85	0	89	87	114	244	0
evm.model.Contig31.346	0	0	0	0	0	0	0	0	0	102	86	85	111	0	0	0	0	0
evm.model.Contig31.555	0	0	0	0	0	0	0	0	0	102	86	85	0	266	0	0	163	0
evm.model.Contig31.589	0	94	208	102	105	0	98	108	0	0	0	0	0	0	0	0	81	89
evm.model.Contig31.602	226	94	0	0	0	108	98	108	0	102	86	256	0	0	0	0	0	0
evm.model.Contig32.322	0	188	0	205	210	108	0	0	104	0	0	0	0	0	0	0	0	0
evm.model.Contig33.294	0	0	0	0	0	0	0	0	0	0	0	0	0	89	0	229	0	89
evm.model.Contig33.375	113	282	104	0	105	108	98	108	104	0	86	85	0	0	0	229	81	0
evm.model.Contig33.377	0	0	0	0	0	0	0	0	0	0	0	85	0	0	87	114	81	89
evm.model.Contig34.314	0	0	0	0	0	0	0	0	0	0	0	0	111	0	0	0	81	89
evm.model.Contig34.330	113	0	104	102	105	108	0	217	104	0	86	85	0	0	0	229	163	89
evm.model.Contig34.54	0	0	0	0	0	0	0	0	0	0	0	0	111	0	175	0	163	0
evm.model.Contig35.159	0	0	0	0	0	0	0	0	0	102	86	85	0	0	87	0	81	266
evm.model.Contig35.246	0	0	0	0	0	0	0	0	0	102	172	85	111	0	87	0	163	0
evm.model.Contig35.307	0	0	0	0	0	0	0	0	0	0	86	85	111	0	87	114	81	0
evm.model.Contig36.296	0	0	0	0	0	0	0	0	0	102	0	85	443	0	175	114	81	89
evm.model.Contig36.433	113	188	0	205	105	216	0	108	104	0	0	0	0	0	0	0	0	0
evm.model.Contig36.8	0	0	0	205	210	216	195	108	207	0	0	0	0	0	0	114	0	0
evm.model.Contig36.87	0	0	0	102	210	108	0	108	104	0	0	0	111	177	349	0	0	0
evm.model.Contig37.145	226	0	0	307	315	216	391	108	0	102	86	85	0	0	0	457	81	266
evm.model.Contig37.172	0	0	0	0	0	0	0	0	0	0	0	0	0	0	87	114	81	0
evm.model.Contig37.223	0	0	0	0	0	0	0	0	0	0	0	0	0	0	87	114	81	0
evm.model.Contig37.265	0	0	0	0	0	0	0	0	0	0	0	85	111	89	87	0	0	89
evm.model.Contig37.418	338	0	311	205	105	324	98	108	414	512	258	0	0	0	0	457	81	0
evm.model.Contig37.43	113	94	208	307	0	0	293	0	104	0	0	0	0	0	0	0	0	0
evm.model.Contig37.454	113	94	104	102	105	108	0	0	104	0	0	85	0	0	0	0	0	0
evm.model.Contig38.17	113	94	104	0	0	0	0	0	0	0	0	0	0	0	0	114	81	177
evm.model.Contig38.209	226	0	0	102	210	108	98	217	104	102	86	85	0	0	0	229	81	0
evm.model.Contig38.245	113	188	208	205	315	0	195	0	0	0	0	0	0	0	0	0	0	0
evm.model.Contig39.252	338	188	0	205	315	216	98	217	0	0	172	85	0	0	0	114	163	89
evm.model.Contig39.421	113	0	104	0	0	108	98	325	0	102	86	85	0	0	0	0	0	0
evm.model.Contig4.394	0	0	0	0	0	0	0	0	0	0	0	0	0	89	87	114	81	177
evm.model.Contig4.494	0	0	0	0	0	0	0	0	0	0	172	0	111	89	87	0	163	0
evm.model.Contig4.661	0	0	0	0	0	0	0	0	0	102	172	85	0	177	0	0	81	0
evm.model.Contig4.832	226	94	0	102	105	216	195	0	0	102	86	85	0	0	0	229	81	89
evm.model.Contig4.925	0	94	104	102	0	0	195	108	104	0	0	0	0	0	0	0	0	0
evm.model.Contig41.106	0	0	0	0	0	0	0	0	0	0	0	0	0	89	175	114	0	0
evm.model.Contig41.108	113	188	104	102	105	432	293	108	311	921	86	0	775	89	87	0	0	0
evm.model.Contig5.318	0	0	0	102	210	0	0	0	0	0	86	0	0	0	0	114	163	177
evm.model.Contig5.388	113	94	104	0	0	324	0	0	104	0	0	0	0	0	0	114	325	0
evm.model.Contig5.598	0	0	0	0	105	0	0	0	0	205	86	171	0	0	0	0	81	0
evm.model.Contig6.210	0	0	0	0	0	0	0	0	0	0	0	85	221	0	175	0	81	177
evm.model.Contig7.155	113	282	104	102	210	108	0	217	104	102	86	85	0	0	0	114	0	89
evm.model.Contig7.357	113	94	104	0	105	108	293	217	0	102	0	0	0	0	0	0	0	0
evm.model.Contig7.480	0	0	0	0	0	0	0	0	0	102	86	85	111	0	87	114	81	0
evm.model.Contig7.551	113	0	104	102	105	0	98	108	104	0	0	0	0	0	0	229	0	89
evm.model.Contig7.629	113	0	0	102	0	108	293	0	207	0	0	0	0	0	0	229	0	177
evm.model.Contig7.89	113	94	208	0	0	108	0	0	104	0	0	0	0	0	0	114	81	0
evm.model.Contig8.10	0	0	0	0	0	0	0	0	0	102	0	0	111	0	175	114	244	0
evm.model.Contig8.17	113	0	104	102	105	108	0	0	104	0	0	0	0	0	0	0	0	0
evm.model.Contig8.278	0	188	311	102	105	0	98	217	207	102	86	0	0	0	0	229	81	89
evm.model.Contig9.335	113	94	104	0	0	216	0	0	207	0	0	0	0	0	0	0	0	0
evm.model.Contig9.555	0	0	0	0	0	0	0	0	0	0	0	0	111	0	87	0	81	0
