# Supplementary material for: Amynthas corticis genome reveals molecular mechanisms behind global distribution
Source: Commun Biol. 2021 Jan 29;4:135. doi: 10.1038/s42003-021-01659-4 (PMC7846840; doi:10.1038/s42003-021-01659-4)
Supplement: Supplementary file 12 — Supplementary Data 9 [file 42003_2021_1659_MOESM12_ESM.xlsx]

## Sheet: CKW
GO_accession	GO_term	oddsRatio	pvalue	FDR	GOSlim
GO:0002793	positive regulation of peptide secretion	4.54944	0.203724	0.347689	biological_process
GO:0043588	skin development	1.68638	0.455719	0.545152	anatomical structure development
GO:0070373	negative regulation of ERK1 and ERK2 cascade	1.26684	0.553614	0.618952	biological_process
GO:0045580	regulation of T cell differentiation	13.903	0.0729467	0.251679	biological_process
GO:0006367	transcription initiation from RNA polymerase II promoter	2.44084	0.344298	0.451972	cellular nitrogen compound metabolic process
GO:0006367	transcription initiation from RNA polymerase II promoter	2.44084	0.344298	0.451972	biosynthetic process
GO:0009113	purine nucleobase biosynthetic process	85.1219	0.0135275	0.22053	biosynthetic process
GO:0009113	purine nucleobase biosynthetic process	85.1219	0.0135275	0.22053	cellular nitrogen compound metabolic process
GO:0009113	purine nucleobase biosynthetic process	85.1219	0.0135275	0.22053	small molecule metabolic process
GO:0031295	T cell costimulation	7.2983	0.0345771	0.222713	immune system process
GO:0019722	calcium-mediated signaling	1.58059	0.477149	0.5584	signal transduction
GO:0031098	stress-activated protein kinase signaling cascade	4.91486	0.190262	0.342823	response to stress
GO:0031098	stress-activated protein kinase signaling cascade	4.91486	0.190262	0.342823	signal transduction
GO:0006936	muscle contraction	2.54094	0.129847	0.29832	biological_process
GO:0072659	protein localization to plasma membrane	2.70742	0.113605	0.285949	biological_process
GO:0045104	intermediate filament cytoskeleton organization	18.4186	0.0559236	0.226604	cytoskeleton organization
GO:0042535	positive regulation of tumor necrosis factor biosynthetic process	5.38738	0.175325	0.340061	biological_process
GO:0051607	defense response to virus	2.24095	0.237404	0.375353	immune system process
GO:0051607	defense response to virus	2.24095	0.237404	0.375353	response to stress
GO:0045348	positive regulation of MHC class II biosynthetic process	19.4677	0.0530572	0.222713	biological_process
GO:0006006	glucose metabolic process	1.86857	0.422863	0.515525	carbohydrate metabolic process
GO:0006006	glucose metabolic process	1.86857	0.422863	0.515525	small molecule metabolic process
GO:0042481	regulation of odontogenesis	42.568	0.0254034	0.222713	biological_process
GO:0031122	cytoplasmic microtubule organization	12.9027	0.0121801	0.22053	cytoskeleton organization
GO:0032465	regulation of cytokinesis	3.34732	0.265611	0.391171	biological_process
GO:0050765	negative regulation of phagocytosis	3.45084	0.258846	0.387715	biological_process
GO:1901509	regulation of endothelial tube morphogenesis	29.6322	0.0356812	0.222713	biological_process
GO:0003050	regulation of systemic arterial blood pressure by atrial natriuretic peptide	29.6322	0.0356812	0.222713	biological_process
GO:0071356	cellular response to tumor necrosis factor	1.79706	0.435185	0.526882	biological_process
GO:1903974	positive regulation of cellular response to macrophage colony-stimulating factor stimulus	21.9852	0.0472991	0.222713	biological_process
GO:0006396	RNA processing	3.34732	0.265611	0.391171	cellular nitrogen compound metabolic process
GO:0032868	response to insulin	1.67347	0.458234	0.546429	biological_process
GO:0090103	cochlea morphogenesis	3.28166	0.270088	0.394427	biological_process
GO:0007218	neuropeptide signaling pathway	1.71726	0.449805	0.539921	signal transduction
GO:0042102	positive regulation of T cell proliferation	3.0848	0.284458	0.402026	biological_process
GO:0086011	membrane repolarization during action potential	10.9811	0.0910536	0.259466	transmembrane transport
GO:0050873	brown fat cell differentiation	3.82496	0.237022	0.375353	cell differentiation
GO:0007219	Notch signaling pathway	2.20373	0.24304	0.376095	signal transduction
GO:2000479	regulation of cAMP-dependent protein kinase activity	4.6764	0.198854	0.34504	biological_process
GO:0050870	positive regulation of T cell activation	5.38738	0.175325	0.340061	biological_process
GO:0070293	renal absorption	34.0662	0.0312893	0.222713	biological_process
GO:0019221	cytokine-mediated signaling pathway	0.697008	0.765212	0.787677	signal transduction
GO:0032729	positive regulation of interferon-gamma production	2.67637	0.319716	0.432127	biological_process
GO:0010468	regulation of gene expression	0.733172	0.748242	0.778216	biological_process
GO:0050830	defense response to Gram-positive bacterium	4.20348	0.0898372	0.25916	response to stress
GO:1902017	regulation of cilium assembly	10.8064	0.0924321	0.26127	biological_process
GO:0010880	regulation of release of sequestered calcium ion into cytosol by sarcoplasmic reticulum	6.40909	0.149837	0.321209	biological_process
GO:0060576	intestinal epithelial cell development	13.0924	0.0771559	0.253212	anatomical structure development
GO:0098915	membrane repolarization during ventricular cardiac muscle cell action potential	16.6821	0.00106982	0.156876	transmembrane transport
GO:0021895	cerebral cortex neuron differentiation	16.6162	0.0616313	0.236085	cell differentiation
GO:0016266	O-glycan processing	8.05934	0.0289218	0.222713	cellular protein modification process
GO:0045416	positive regulation of interleukin-8 biosynthetic process	11.7387	0.085519	0.256191	biological_process
GO:0038202	TORC1 signaling	26.2237	0.0400539	0.222713	signal transduction
GO:0042116	macrophage activation	13.6256	0.0743518	0.251679	immune system process
GO:0015031	protein transport	0.840434	0.692901	0.730411	protein transport
GO:0043507	positive regulation of JUN kinase activity	5.45627	0.0577183	0.232532	biological_process
GO:0007039	protein catabolic process in the vacuole	30.9772	0.0342194	0.222713	catabolic process
GO:0023014	signal transduction by protein phosphorylation	5.30271	0.177833	0.340211	signal transduction
GO:0023014	signal transduction by protein phosphorylation	5.30271	0.177833	0.340211	cellular protein modification process
GO:0009611	response to wounding	3.37991	0.128045	0.298212	response to stress
GO:0006508	proteolysis	1.89566	0.230337	0.369488	biological_process
GO:0043951	negative regulation of cAMP-mediated signaling	2.5336	0.334162	0.444492	biological_process
GO:0032870	cellular response to hormone stimulus	1.62372	0.468184	0.551591	biological_process
GO:0002224	toll-like receptor signaling pathway	3.34732	0.265611	0.391171	immune system process
GO:0002224	toll-like receptor signaling pathway	3.34732	0.265611	0.391171	signal transduction
GO:0086052	membrane repolarization during SA node cell action potential	20.4195	0.00514665	0.22053	transmembrane transport
GO:0032147	activation of protein kinase activity	1.43157	0.510814	0.585783	biological_process
GO:0007252	I-kappaB phosphorylation	9.19622	0.107464	0.276956	cellular protein modification process
GO:0045814	negative regulation of gene expression, epigenetic	12.1589	0.0827394	0.256191	biological_process
GO:0099625	ventricular cardiac muscle cell membrane repolarization	15.3019	0.00886009	0.22053	transmembrane transport
GO:0045893	positive regulation of transcription, DNA-templated	0.3653	0.93317	0.93317	biological_process
GO:0030167	proteoglycan catabolic process	40.0342	0.0268781	0.222713	catabolic process
GO:0061640	cytoskeleton-dependent cytokinesis	22.7206	0.0458543	0.222713	biological_process
GO:2000252	negative regulation of feeding behavior	4.51996	0.204937	0.347846	biological_process
GO:0016064	immunoglobulin mediated immune response	8.29407	0.118244	0.288813	immune system process
GO:0006883	cellular sodium ion homeostasis	8.00053	0.122255	0.293677	homeostatic process
GO:0043117	positive regulation of vascular permeability	3.78188	0.239348	0.375353	circulatory system process
GO:0051343	positive regulation of cyclic-nucleotide phosphodiesterase activity	11.5393	0.0869057	0.25705	biological_process
GO:0030324	lung development	2.64458	0.18677	0.342823	anatomical structure development
GO:0032497	detection of lipopolysaccharide	19.4677	0.0530572	0.222713	biological_process
GO:2001183	negative regulation of interleukin-12 secretion	21.9852	0.0472991	0.222713	biological_process
GO:0007420	brain development	0.814737	0.70834	0.744447	anatomical structure development
GO:0003351	epithelial cilium movement	8.19383	0.119583	0.290062	transport
GO:0071346	cellular response to interferon-gamma	3.02498	0.152345	0.322602	biological_process
GO:0034146	toll-like receptor 5 signaling pathway	21.9852	0.0472991	0.222713	immune system process
GO:0034146	toll-like receptor 5 signaling pathway	21.9852	0.0472991	0.222713	signal transduction
GO:0097066	response to thyroid hormone	11.9451	0.0841302	0.256191	biological_process
GO:0071347	cellular response to interleukin-1	3.09911	0.283362	0.402026	biological_process
GO:0032516	positive regulation of phosphoprotein phosphatase activity	7.47124	0.130222	0.29832	biological_process
GO:0014050	negative regulation of glutamate secretion	3.45084	0.258846	0.387715	biological_process
GO:0003214	cardiac left ventricle morphogenesis	3.56059	0.25202	0.383223	biological_process
GO:0031532	actin cytoskeleton reorganization	1.69948	0.453192	0.543056	cytoskeleton organization
GO:0006813	potassium ion transport	5.46137	0.021779	0.222713	transport
GO:0045577	regulation of B cell differentiation	9.58392	0.103388	0.273988	biological_process
GO:0006325	chromatin organization	2.35172	0.221682	0.359796	biological_process
GO:0030177	positive regulation of Wnt signaling pathway	7.37566	0.0339288	0.222713	biological_process
GO:0032224	positive regulation of synaptic transmission, cholinergic	56.7701	0.0194828	0.222713	biological_process
GO:0043044	ATP-dependent chromatin remodeling	9.58392	0.103388	0.273988	biological_process
GO:0061052	negative regulation of cell growth involved in cardiac muscle cell development	11.7387	0.085519	0.256191	biological_process
GO:0007051	spindle organization	21.9852	0.0472991	0.222713	cytoskeleton organization
GO:0045078	positive regulation of interferon-gamma biosynthetic process	11.3465	0.0882903	0.257881	biological_process
GO:0007565	female pregnancy	1.9359	0.29	0.408213	biological_process
GO:0014037	Schwann cell differentiation	6.40909	0.149837	0.321209	cell differentiation
GO:0006954	inflammatory response	1.75287	0.264811	0.391171	response to stress
GO:0002003	angiotensin maturation	7.5545	0.128899	0.298212	cellular nitrogen compound metabolic process
GO:0002003	angiotensin maturation	7.5545	0.128899	0.298212	protein maturation
GO:0043551	regulation of phosphatidylinositol 3-kinase activity	3.63849	0.247436	0.378717	biological_process
GO:1902093	positive regulation of flagellated sperm motility	4.80987	0.193955	0.344208	biological_process
GO:0002755	MyD88-dependent toll-like receptor signaling pathway	4.40131	0.209771	0.351793	immune system process
GO:0002755	MyD88-dependent toll-like receptor signaling pathway	4.40131	0.209771	0.351793	signal transduction
GO:0033603	positive regulation of dopamine secretion	2.25035	0.367048	0.471247	biological_process
GO:0030199	collagen fibril organization	2.25801	0.366075	0.47086	extracellular matrix organization
GO:0030307	positive regulation of cell growth	1.27936	0.550132	0.617397	biological_process
GO:0040014	regulation of multicellular organism growth	2.32123	0.358238	0.465909	biological_process
GO:0001764	neuron migration	0.609447	0.80822	0.82323	cell motility
GO:0001508	action potential	4.56802	0.0781755	0.254888	biological_process
GO:0045785	positive regulation of cell adhesion	1.94574	0.410282	0.506351	biological_process
GO:0060307	regulation of ventricular cardiac muscle cell membrane repolarization	5.26136	0.179084	0.340211	biological_process
GO:0019233	sensory perception of pain	3.12121	0.0832714	0.256191	nervous system process
GO:0032613	interleukin-10 production	13.3591	0.0757549	0.251679	biological_process
GO:0001701	in utero embryonic development	0.648728	0.78861	0.80703	embryo development
GO:0032755	positive regulation of interleukin-6 production	5.79945	0.0519021	0.222713	biological_process
GO:0016477	cell migration	1.6168	0.303796	0.420041	cell motility
GO:2000483	negative regulation of interleukin-8 secretion	11.16	0.089673	0.25916	biological_process
GO:0046010	positive regulation of circadian sleep/wake cycle, non-REM sleep	4.37266	0.210975	0.352456	biological_process
GO:0007267	cell-cell signaling	0.746331	0.74219	0.774219	cell-cell signaling
GO:0060996	dendritic spine development	6.9337	0.139429	0.311274	anatomical structure development
GO:0097421	liver regeneration	4.77582	0.195182	0.344641	anatomical structure development
GO:0071223	cellular response to lipoteichoic acid	7.81592	0.124918	0.295837	biological_process
GO:0071726	cellular response to diacyl bacterial lipopeptide	20.0386	0.0516208	0.222713	biological_process
GO:0034765	regulation of ion transmembrane transport	3.80581	0.0528027	0.222713	biological_process
GO:0008544	epidermis development	4.59871	0.0773002	0.253212	anatomical structure development
GO:0042755	eating behavior	2.19089	0.374781	0.477675	biological_process
GO:0007165	signal transduction	0.790908	0.75257	0.780402	signal transduction
GO:0006937	regulation of muscle contraction	6.8977	0.0119189	0.22053	biological_process
GO:0045475	locomotor rhythm	13.1438	0.0117651	0.22053	biological_process
GO:0045967	negative regulation of growth rate	19.4677	0.0530572	0.222713	biological_process
GO:0007263	nitric oxide mediated signal transduction	3.41564	0.261108	0.389439	signal transduction
GO:1904158	axonemal central apparatus assembly	75.7252	0.0150196	0.222713	cellular component assembly
GO:0034446	substrate adhesion-dependent cell spreading	2.29712	0.361188	0.468875	cell adhesion
GO:0034446	substrate adhesion-dependent cell spreading	2.29712	0.361188	0.468875	cell morphogenesis
GO:0051592	response to calcium ion	1.28698	0.54803	0.616644	biological_process
GO:1900242	regulation of synaptic vesicle endocytosis	5.957	0.160122	0.329856	biological_process
GO:0034162	toll-like receptor 9 signaling pathway	4.77582	0.195182	0.344641	immune system process
GO:0034162	toll-like receptor 9 signaling pathway	4.77582	0.195182	0.344641	signal transduction
GO:0006914	autophagy	1.22836	0.564582	0.626221	autophagy
GO:0046903	secretion	3.31417	0.267853	0.391994	transport
GO:0042495	detection of triacyl bacterial lipopeptide	21.9852	0.0472991	0.222713	biological_process
GO:0048732	gland development	2.88488	0.300698	0.41658	anatomical structure development
GO:0070459	prolactin secretion	4.34439	0.212177	0.352456	protein transport
GO:0030168	platelet activation	2.12257	0.25603	0.385972	biological_process
GO:0046330	positive regulation of JNK cascade	3.74291	0.108711	0.2784	biological_process
GO:1901844	regulation of cell communication by electrical coupling involved in cardiac conduction	8.09796	0.12092	0.292293	biological_process
GO:0070266	necroptotic process	5.22064	0.180333	0.340737	cell death
GO:0050892	intestinal absorption	4.05549	0.225287	0.363049	transport
GO:0030449	regulation of complement activation	7.5545	0.128899	0.298212	biological_process
GO:0016573	histone acetylation	13.0221	0.0119718	0.22053	cellular protein modification process
GO:0002377	immunoglobulin production	52.4249	0.0209662	0.222713	immune system process
GO:0040008	regulation of growth	5.26793	0.0613135	0.236085	biological_process
GO:0086050	membrane repolarization during bundle of His cell action potential	20.4195	0.00514665	0.22053	transmembrane transport
GO:0008380	RNA splicing	1.36264	0.52795	0.598856	cellular nitrogen compound metabolic process
GO:0048812	neuron projection morphogenesis	1.46371	0.503177	0.580143	biological_process
GO:0006541	glutamine metabolic process	15.8428	0.0644726	0.23787	cellular amino acid metabolic process
GO:0019228	neuronal action potential	5.14901	0.0637527	0.237716	biological_process
GO:0036344	platelet morphogenesis	21.298	0.0487418	0.222713	cell morphogenesis
GO:0045040	protein import into mitochondrial outer membrane	113.336	0.0105368	0.22053	protein transport
GO:0045040	protein import into mitochondrial outer membrane	113.336	0.0105368	0.22053	membrane organization
GO:0045040	protein import into mitochondrial outer membrane	113.336	0.0105368	0.22053	mitochondrion organization
GO:0006355	regulation of transcription, DNA-templated	0.736323	0.756852	0.781374	biological_process
GO:0002002	regulation of angiotensin levels in blood	42.568	0.0254034	0.222713	biological_process
GO:0030334	regulation of cell migration	2.68158	0.182945	0.342823	biological_process
GO:0009100	glycoprotein metabolic process	14.1922	0.0715395	0.251679	biological_process
GO:0140052	cellular response to oxidised low-density lipoprotein particle stimulus	12.1589	0.0827394	0.256191	biological_process
GO:1900227	positive regulation of NLRP3 inflammasome complex assembly	10.0066	0.0992948	0.271711	biological_process
GO:0007249	I-kappaB kinase/NF-kappaB signaling	4.69343	0.0746937	0.251679	signal transduction
GO:0009168	purine ribonucleoside monophosphate biosynthetic process	23.5022	0.0444074	0.222713	biosynthetic process
GO:0009168	purine ribonucleoside monophosphate biosynthetic process	23.5022	0.0444074	0.222713	cellular nitrogen compound metabolic process
GO:0009168	purine ribonucleoside monophosphate biosynthetic process	23.5022	0.0444074	0.222713	small molecule metabolic process
GO:0016331	morphogenesis of embryonic epithelium	3.71906	0.242824	0.376095	biological_process
GO:0038095	Fc-epsilon receptor signaling pathway	6.10617	0.0163673	0.222713	signal transduction
GO:0000165	MAPK cascade	1.45848	0.41208	0.507677	signal transduction
GO:0000165	MAPK cascade	1.45848	0.41208	0.507677	cellular protein modification process
GO:0051893	regulation of focal adhesion assembly	5.61051	0.169023	0.336605	biological_process
GO:2000611	positive regulation of thyroid hormone generation	18.4186	0.0559236	0.226604	biological_process
GO:0007190	activation of adenylate cyclase activity	2.93564	0.296402	0.413078	biological_process
GO:0065003	protein-containing complex assembly	2.59858	0.191707	0.342823	protein-containing complex assembly
GO:0007626	locomotory behavior	0.694666	0.766327	0.787677	biological_process
GO:0051301	cell division	0.733172	0.748242	0.778216	cell division
GO:0034614	cellular response to reactive oxygen species	1.96896	0.406639	0.504759	response to stress
GO:0070317	negative regulation of G0 to G1 transition	5.80343	0.163948	0.331203	biological_process
GO:0071286	cellular response to magnesium ion	13.2678	0.01156	0.22053	biological_process
GO:0048839	inner ear development	1.96896	0.406639	0.504759	anatomical structure development
GO:0009887	animal organ morphogenesis	1.03807	0.62512	0.677928	biological_process
GO:0042472	inner ear morphogenesis	1.19209	0.575289	0.634084	biological_process
GO:0016055	Wnt signaling pathway	0.848219	0.697624	0.734286	signal transduction
GO:0007229	integrin-mediated signaling pathway	4.96041	0.0277376	0.222713	signal transduction
GO:0007015	actin filament organization	1.66921	0.45907	0.546429	biological_process
GO:0006349	regulation of gene expression by genetic imprinting	17.4701	0.0587816	0.234124	cellular nitrogen compound metabolic process
GO:0008283	cell proliferation	1.12842	0.511906	0.585783	cell population proliferation
GO:0009888	tissue development	6.23176	0.153708	0.322602	anatomical structure development
GO:0030335	positive regulation of cell migration	0.496363	0.866664	0.871638	biological_process
GO:0006177	GMP biosynthetic process	113.336	0.0105368	0.22053	biosynthetic process
GO:0006177	GMP biosynthetic process	113.336	0.0105368	0.22053	cellular nitrogen compound metabolic process
GO:0006177	GMP biosynthetic process	113.336	0.0105368	0.22053	small molecule metabolic process
GO:0071333	cellular response to glucose stimulus	5.43353	0.0220653	0.222713	homeostatic process
GO:0032700	negative regulation of interleukin-17 production	13.903	0.0729467	0.251679	biological_process
GO:0002218	activation of innate immune response	8.95213	0.110171	0.280835	immune system process
GO:0035722	interleukin-12-mediated signaling pathway	2.56299	0.331091	0.44293	signal transduction
GO:1900454	positive regulation of long-term synaptic depression	14.3633	0.00997766	0.22053	biological_process
GO:0070542	response to fatty acid	4.98874	0.18779	0.342823	biological_process
GO:0061304	retinal blood vessel morphogenesis	7.38981	0.131543	0.300364	biological_process
GO:0007596	blood coagulation	2.34758	0.222242	0.359796	biological_process
GO:0001696	gastric acid secretion	2.74244	0.313433	0.427464	transport
GO:0002011	morphogenesis of an epithelial sheet	8.50252	0.115561	0.286249	biological_process
GO:0001975	response to amphetamine	1.96311	0.407551	0.504759	biological_process
GO:0051092	positive regulation of NF-kappaB transcription factor activity	2.23717	0.237968	0.375353	biological_process
GO:0016567	protein ubiquitination	0.624351	0.800724	0.818233	cellular protein modification process
GO:0050702	interleukin-1 beta secretion	9.45052	0.104749	0.273988	protein transport
GO:0006468	protein phosphorylation	0.844566	0.690442	0.730411	cellular protein modification process
GO:0048041	focal adhesion assembly	4.31648	0.213378	0.353612	cell junction organization
GO:0048041	focal adhesion assembly	4.31648	0.213378	0.353612	cellular component assembly
GO:0072358	cardiovascular system development	5.02565	0.186552	0.342823	anatomical structure development
GO:0001934	positive regulation of protein phosphorylation	0.787674	0.723617	0.758229	biological_process
GO:0034128	negative regulation of MyD88-independent toll-like receptor signaling pathway	10.9811	0.0910536	0.259466	biological_process
GO:0038123	toll-like receptor TLR1:TLR2 signaling pathway	21.9852	0.0472991	0.222713	immune system process
GO:0038123	toll-like receptor TLR1:TLR2 signaling pathway	21.9852	0.0472991	0.222713	signal transduction
GO:0032506	cytokinetic process	23.5022	0.0444074	0.222713	biological_process
GO:0008360	regulation of cell shape	2.00967	0.275843	0.397055	biological_process
GO:0010881	regulation of cardiac muscle contraction by regulation of the release of sequestered calcium ion	4.23489	0.216969	0.35535	signal transduction
GO:0006283	transcription-coupled nucleotide-excision repair	7.31016	0.132863	0.302392	DNA metabolic process
GO:0006283	transcription-coupled nucleotide-excision repair	7.31016	0.132863	0.302392	response to stress
GO:0002376	immune system process	1.0007	0.603162	0.65583	immune system process
GO:0045671	negative regulation of osteoclast differentiation	6.53298	0.147246	0.318579	biological_process
GO:0051964	negative regulation of synapse assembly	6.28977	0.152419	0.322602	biological_process
GO:0060078	regulation of postsynaptic membrane potential	3.35484	0.129566	0.29832	biological_process
GO:0051412	response to corticosterone	5.34471	0.17658	0.340061	biological_process
GO:0045087	innate immune response	1.10692	0.550461	0.617397	immune system process
GO:0045087	innate immune response	1.10692	0.550461	0.617397	response to stress
GO:2000346	negative regulation of hepatocyte proliferation	25.2565	0.0415072	0.222713	biological_process
GO:0032781	positive regulation of ATPase activity	6.01001	0.158843	0.329434	biological_process
GO:0055093	response to hyperoxia	7.2983	0.0345771	0.222713	response to stress
GO:0051603	proteolysis involved in cellular protein catabolic process	4.13062	0.221733	0.359796	biological_process
GO:1901841	regulation of high voltage-gated calcium channel activity	7.90715	0.123587	0.293677	biological_process
GO:0007623	circadian rhythm	2.90141	0.162425	0.330536	biological_process
GO:0045084	positive regulation of interleukin-12 biosynthetic process	8.50252	0.115561	0.286249	biological_process
GO:0022410	circadian sleep/wake cycle process	4.87939	0.191494	0.342823	biological_process
GO:0048870	cell motility	4.91486	0.190262	0.342823	cell motility
GO:0043270	positive regulation of ion transport	4.51996	0.204937	0.347846	biological_process
GO:0045892	negative regulation of transcription, DNA-templated	0.852339	0.685837	0.728442	biological_process
GO:0010701	positive regulation of norepinephrine secretion	12.6701	0.0126015	0.22053	biological_process
GO:0007399	nervous system development	0.734633	0.773562	0.793948	anatomical structure development
GO:0005513	detection of calcium ion	7.15596	0.135495	0.306394	biological_process
GO:0034976	response to endoplasmic reticulum stress	3.09911	0.283362	0.402026	response to stress
GO:0042220	response to cocaine	1.14142	0.590874	0.646182	biological_process
GO:0032722	positive regulation of chemokine production	4.9508	0.189027	0.342823	biological_process
GO:0070970	interleukin-2 secretion	85.1219	0.0135275	0.22053	protein transport
GO:0014075	response to amine	9.45052	0.104749	0.273988	biological_process
GO:0035886	vascular smooth muscle cell differentiation	61.9085	0.0179973	0.222713	cell differentiation
GO:0032494	response to peptidoglycan	21.9852	0.0472991	0.222713	biological_process
GO:0014005	microglia development	18.4186	0.0559236	0.226604	anatomical structure development
GO:0042742	defense response to bacterium	1.90088	0.417503	0.51166	response to stress
GO:0007405	neuroblast proliferation	6.44854	0.0430809	0.222713	cell population proliferation
GO:0032229	negative regulation of synaptic transmission, GABAergic	2.50513	0.337218	0.445179	biological_process
GO:0060316	positive regulation of ryanodine-sensitive calcium-release channel activity	16.6162	0.0616313	0.236085	homeostatic process
GO:0097435	supramolecular fiber organization	4.58064	0.202509	0.347689	biological_process
GO:0045356	positive regulation of interferon-alpha biosynthetic process	13.3591	0.0757549	0.251679	biological_process
GO:0048872	homeostasis of number of cells	6.9337	0.139429	0.311274	homeostatic process
GO:0048013	ephrin receptor signaling pathway	1.88999	0.419295	0.51296	signal transduction
GO:0043647	inositol phosphate metabolic process	3.73976	0.241667	0.376095	small molecule metabolic process
GO:0010840	regulation of circadian sleep/wake cycle, wakefulness	4.87939	0.191494	0.342823	biological_process
GO:0035666	TRIF-dependent toll-like receptor signaling pathway	4.34439	0.212177	0.352456	immune system process
GO:0035666	TRIF-dependent toll-like receptor signaling pathway	4.34439	0.212177	0.352456	signal transduction
GO:0046598	positive regulation of viral entry into host cell	18.9372	0.0544914	0.226027	biological_process
GO:0032760	positive regulation of tumor necrosis factor production	6.13407	0.0470474	0.222713	biological_process
GO:0055075	potassium ion homeostasis	7.65989	0.0316986	0.222713	homeostatic process
GO:0021633	optic nerve structural organization	17.6099	0.00680765	0.22053	biological_process
GO:0031663	lipopolysaccharide-mediated signaling pathway	2.81192	0.307094	0.421277	signal transduction
GO:0007010	cytoskeleton organization	3.10703	0.084122	0.256191	cytoskeleton organization
GO:0009582	detection of abiotic stimulus	4.87939	0.191494	0.342823	biological_process
GO:0070670	response to interleukin-4	25.2565	0.0415072	0.222713	biological_process
GO:0042496	detection of diacyl bacterial lipopeptide	21.9852	0.0472991	0.222713	biological_process
GO:0032869	cellular response to insulin stimulus	1.42219	0.513083	0.585783	biological_process
GO:0000122	negative regulation of transcription by RNA polymerase II	0.661863	0.804187	0.820575	biological_process
GO:0045995	regulation of embryonic development	12.3804	0.0813466	0.256191	biological_process
GO:0050805	negative regulation of synaptic transmission	2.44084	0.344298	0.451972	biological_process
GO:0001649	osteoblast differentiation	1.48032	0.499316	0.578565	cell differentiation
GO:0090151	establishment of protein localization to mitochondrial membrane	21.298	0.0487418	0.222713	membrane organization
GO:0090151	establishment of protein localization to mitochondrial membrane	21.298	0.0487418	0.222713	mitochondrion organization
GO:0002576	platelet degranulation	1.29988	0.544506	0.613663	vesicle-mediated transport
GO:0002027	regulation of heart rate	2.83583	0.304968	0.420832	biological_process
GO:0031954	positive regulation of protein autophosphorylation	4.91486	0.190262	0.342823	biological_process
GO:0046209	nitric oxide metabolic process	20.6513	0.0501824	0.222713	biological_process
GO:0006281	DNA repair	2.2074	0.242476	0.376095	DNA metabolic process
GO:0006281	DNA repair	2.2074	0.242476	0.376095	response to stress
GO:0060452	positive regulation of cardiac muscle contraction	13.6256	0.0743518	0.251679	biological_process
GO:0042100	B cell proliferation	5.30271	0.177833	0.340211	immune system process
GO:0042100	B cell proliferation	5.30271	0.177833	0.340211	cell population proliferation
GO:0051496	positive regulation of stress fiber assembly	4.59871	0.0773002	0.253212	biological_process
GO:0090394	negative regulation of excitatory postsynaptic potential	3.1878	0.276755	0.397551	biological_process
GO:0038188	cholecystokinin signaling pathway	4.87939	0.191494	0.342823	signal transduction
GO:0033685	negative regulation of luteinizing hormone secretion	3.43315	0.259977	0.38858	biological_process
GO:0042752	regulation of circadian rhythm	3.78188	0.239348	0.375353	biological_process
GO:0032741	positive regulation of interleukin-18 production	10.3136	0.0965558	0.266479	biological_process
GO:0008016	regulation of heart contraction	8.70412	0.00177712	0.177965	biological_process
GO:2001113	negative regulation of cellular response to hepatocyte growth factor stimulus	40.0342	0.0268781	0.222713	biological_process
GO:0000086	G2/M transition of mitotic cell cycle	1.64823	0.463231	0.54945	biological_process
GO:0009617	response to bacterium	1.10229	0.603438	0.65583	biological_process
GO:0043123	positive regulation of I-kappaB kinase/NF-kappaB signaling	1.58179	0.374555	0.477675	biological_process
GO:0030155	regulation of cell adhesion	3.23406	0.273429	0.395203	biological_process
GO:0034134	toll-like receptor 2 signaling pathway	13.6256	0.0743518	0.251679	immune system process
GO:0034134	toll-like receptor 2 signaling pathway	13.6256	0.0743518	0.251679	signal transduction
GO:0007283	spermatogenesis	0.94525	0.632853	0.682507	biological_process
GO:0032874	positive regulation of stress-activated MAPK cascade	15.1369	0.00904218	0.22053	biological_process
GO:0030011	maintenance of cell polarity	15.4823	0.0658901	0.240568	biological_process
GO:0032720	negative regulation of tumor necrosis factor production	1.82714	0.429936	0.522331	biological_process
GO:0032330	regulation of chondrocyte differentiation	17.0351	0.0602075	0.235785	biological_process
GO:0048232	male gamete generation	40.0342	0.0268781	0.222713	biological_process
GO:0033605	positive regulation of catecholamine secretion	18.5355	0.00617886	0.22053	biological_process
GO:0060315	negative regulation of ryanodine-sensitive calcium-release channel activity	9.58392	0.103388	0.273988	biological_process
GO:0051259	protein complex oligomerization	4.25545	0.0880101	0.257881	protein-containing complex assembly
GO:0042391	regulation of membrane potential	1.84085	0.309787	0.423976	biological_process
GO:0031669	cellular response to nutrient levels	13.1438	0.0117651	0.22053	biological_process
GO:0008285	negative regulation of cell proliferation	1.13404	0.508775	0.585634	biological_process
GO:0045408	regulation of interleukin-6 biosynthetic process	30.9772	0.0342194	0.222713	biological_process
GO:0003279	cardiac septum development	3.7607	0.240508	0.376095	anatomical structure development
GO:0035307	positive regulation of protein dephosphorylation	5.18051	0.181581	0.342172	biological_process
GO:0033138	positive regulation of peptidyl-serine phosphorylation	1.47031	0.501636	0.580143	biological_process
GO:0007155	cell adhesion	0.597716	0.844884	0.854637	cell adhesion
GO:2000300	regulation of synaptic vesicle exocytosis	5.61051	0.169023	0.336605	biological_process
GO:0002237	response to molecule of bacterial origin	9.45052	0.104749	0.273988	biological_process
GO:0030890	positive regulation of B cell proliferation	4.82459	0.0712649	0.251679	biological_process
GO:0060081	membrane hyperpolarization	15.6042	0.00129018	0.156876	biological_process
GO:0031666	positive regulation of lipopolysaccharide-mediated signaling pathway	9.45052	0.104749	0.273988	biological_process
GO:0007599	hemostasis	7.22256	0.0352302	0.222713	biological_process
GO:0060997	dendritic spine morphogenesis	5.26136	0.179084	0.340211	biological_process
GO:1903428	positive regulation of reactive oxygen species biosynthetic process	8.50252	0.115561	0.286249	biological_process
GO:0051602	response to electrical stimulus	1.96311	0.407551	0.504759	biological_process
GO:1904706	negative regulation of vascular smooth muscle cell proliferation	5.34471	0.17658	0.340061	biological_process
GO:0060271	cilium assembly	1.25214	0.557758	0.620616	cellular component assembly
GO:0043032	positive regulation of macrophage activation	6.66174	0.144648	0.31687	biological_process
GO:0045061	thymic T cell selection	12.1589	0.0827394	0.256191	immune system process
GO:0051967	negative regulation of synaptic transmission, glutamatergic	2.6445	0.322837	0.434374	biological_process
GO:0003151	outflow tract morphogenesis	1.46371	0.503177	0.580143	biological_process
GO:0050976	detection of mechanical stimulus involved in sensory perception of touch	17.8288	0.00664783	0.22053	biological_process
GO:1902203	negative regulation of hepatocyte growth factor receptor signaling pathway	40.0342	0.0268781	0.222713	biological_process
GO:0050731	positive regulation of peptidyl-tyrosine phosphorylation	1.30512	0.543089	0.613052	biological_process
GO:0009620	response to fungus	16.2161	0.063053	0.236364	biological_process
GO:0003331	positive regulation of extracellular matrix constituent secretion	52.4249	0.0209662	0.222713	biological_process
GO:0007215	glutamate receptor signaling pathway	6.24485	0.0455898	0.222713	signal transduction
GO:0010763	positive regulation of fibroblast migration	6.23176	0.153708	0.322602	biological_process
GO:0034150	toll-like receptor 6 signaling pathway	21.9852	0.0472991	0.222713	immune system process
GO:0034150	toll-like receptor 6 signaling pathway	21.9852	0.0472991	0.222713	signal transduction
GO:0021549	cerebellum development	1.73084	0.447252	0.538701	anatomical structure development
GO:1904646	cellular response to amyloid-beta	1.83732	0.428175	0.521095	biological_process
GO:0006888	ER to Golgi vesicle-mediated transport	1.63588	0.465713	0.550531	vesicle-mediated transport
GO:0098532	histone H3-K27 trimethylation	48.6054	0.0224474	0.222713	cellular protein modification process
GO:0046777	protein autophosphorylation	0.921055	0.668236	0.712989	cellular protein modification process
GO:0016358	dendrite development	2.43194	0.345303	0.452444	anatomical structure development
GO:0014002	astrocyte development	5.85374	0.162674	0.330536	anatomical structure development
GO:0042053	regulation of dopamine metabolic process	1.62372	0.468184	0.551591	biological_process
GO:0010811	positive regulation of cell-substrate adhesion	2.08717	0.389034	0.490491	biological_process
GO:0006469	negative regulation of protein kinase activity	1.81187	0.432566	0.524617	biological_process
GO:0007204	positive regulation of cytosolic calcium ion concentration	0.775971	0.728807	0.762528	homeostatic process
GO:2001271	negative regulation of cysteine-type endopeptidase activity involved in execution phase of apoptosis	34.0662	0.0312893	0.222713	biological_process
GO:0009408	response to heat	2.2735	0.364125	0.47047	response to stress
GO:0001525	angiogenesis	0.895249	0.660881	0.708375	anatomical structure formation involved in morphogenesis
GO:0035690	cellular response to drug	1.78248	0.437792	0.529124	biological_process
GO:0099505	regulation of presynaptic membrane potential	8.50551	0.0262498	0.222713	biological_process
GO:0019229	regulation of vasoconstriction	3.65276	0.113097	0.285949	circulatory system process
GO:0071806	protein transmembrane transport	45.3807	0.0239265	0.222713	protein transport
GO:0071806	protein transmembrane transport	45.3807	0.0239265	0.222713	transmembrane transport
GO:0006886	intracellular protein transport	1.26191	0.554999	0.619513	protein transport
GO:0030336	negative regulation of cell migration	0.860944	0.692343	0.730411	biological_process
GO:0050776	regulation of immune response	2.13432	0.382422	0.48477	biological_process
GO:0007411	axon guidance	0.487041	0.871538	0.875284	biological_process
GO:0032496	response to lipopolysaccharide	0.923735	0.667193	0.712961	biological_process
GO:0050680	negative regulation of epithelial cell proliferation	2.12745	0.383371	0.485096	biological_process
GO:0045076	regulation of interleukin-2 biosynthetic process	30.9772	0.0342194	0.222713	biological_process
GO:0021987	cerebral cortex development	1.42219	0.513083	0.585783	anatomical structure development
GO:0051384	response to glucocorticoid	1.26684	0.553614	0.618952	biological_process
GO:0010573	vascular endothelial growth factor production	27.2683	0.0385985	0.222713	biological_process
GO:0023041	neuronal signal transduction	10.729	0.0171576	0.222713	signal transduction
GO:0006397	mRNA processing	1.17258	0.581199	0.636595	mRNA processing
GO:0032355	response to estradiol	0.710569	0.758791	0.782224	biological_process
GO:0031645	negative regulation of neurological system process	4.87939	0.191494	0.342823	biological_process
GO:0016458	gene silencing	27.2683	0.0385985	0.222713	biological_process
GO:0007588	excretion	1.18118	0.578582	0.635575	biological_process
GO:0016540	protein autoprocessing	5.65754	0.167757	0.336605	protein maturation
GO:0120163	negative regulation of cold-induced thermogenesis	4.4064	0.0830464	0.256191	biological_process
GO:0050427	3'-phosphoadenosine 5'-phosphosulfate metabolic process	29.6322	0.0356812	0.222713	cellular nitrogen compound metabolic process
GO:0050427	3'-phosphoadenosine 5'-phosphosulfate metabolic process	29.6322	0.0356812	0.222713	sulfur compound metabolic process
GO:0050427	3'-phosphoadenosine 5'-phosphosulfate metabolic process	29.6322	0.0356812	0.222713	small molecule metabolic process
GO:0006898	receptor-mediated endocytosis	0.944326	0.659268	0.707729	vesicle-mediated transport
GO:0045188	regulation of circadian sleep/wake cycle, non-REM sleep	8.20191	0.0280193	0.222713	biological_process
GO:0010460	positive regulation of heart rate	5.2087	0.0625289	0.236364	biological_process
GO:0046883	regulation of hormone secretion	2.81192	0.307094	0.421277	biological_process
GO:0032508	DNA duplex unwinding	6.72775	0.143346	0.315003	chromosome organization
GO:0006164	purine nucleotide biosynthetic process	37.8644	0.0283506	0.222713	biosynthetic process
GO:0006164	purine nucleotide biosynthetic process	37.8644	0.0283506	0.222713	cellular nitrogen compound metabolic process
GO:0006164	purine nucleotide biosynthetic process	37.8644	0.0283506	0.222713	small molecule metabolic process
GO:0032289	central nervous system myelin formation	15.8428	0.0644726	0.23787	cellular component assembly
GO:0032289	central nervous system myelin formation	15.8428	0.0644726	0.23787	anatomical structure formation involved in morphogenesis
GO:0060441	epithelial tube branching involved in lung morphogenesis	5.90492	0.161399	0.329856	biological_process
GO:0048565	digestive tract development	1.11183	0.600332	0.655163	anatomical structure development
GO:0000187	activation of MAPK activity	1.89411	0.298487	0.414335	biological_process
GO:0007517	muscle organ development	1.21223	0.569298	0.62946	anatomical structure development
GO:0050910	detection of mechanical stimulus involved in sensory perception of sound	3.69858	0.24398	0.376717	nervous system process
GO:0048661	positive regulation of smooth muscle cell proliferation	1.49046	0.496985	0.577755	biological_process
GO:0070472	regulation of uterine smooth muscle contraction	4.87939	0.191494	0.342823	biological_process
GO:0030282	bone mineralization	3.20307	0.275648	0.397055	anatomical structure development
GO:0009612	response to mechanical stimulus	2.26004	0.23459	0.375353	biological_process
GO:0055117	regulation of cardiac muscle contraction	3.67833	0.245133	0.377089	biological_process
GO:0034137	positive regulation of toll-like receptor 2 signaling pathway	13.3591	0.0757549	0.251679	biological_process
GO:0034166	toll-like receptor 10 signaling pathway	21.9852	0.0472991	0.222713	immune system process
GO:0034166	toll-like receptor 10 signaling pathway	21.9852	0.0472991	0.222713	signal transduction
GO:0042088	T-helper 1 type immune response	8.39873	0.116904	0.287542	immune system process
GO:0034214	protein hexamerization	45.3807	0.0239265	0.222713	protein-containing complex assembly
GO:0043462	regulation of ATPase activity	7.90715	0.123587	0.293677	biological_process
GO:0071407	cellular response to organic cyclic compound	1.96896	0.406639	0.504759	biological_process
GO:0030574	collagen catabolic process	4.28894	0.214577	0.353925	catabolic process
GO:0071260	cellular response to mechanical stimulus	1.17902	0.579238	0.635575	biological_process
GO:0001775	cell activation	9.07238	0.108818	0.2784	biological_process
GO:0034341	response to interferon-gamma	14.4939	0.0701303	0.251679	biological_process
GO:0001932	regulation of protein phosphorylation	1.4253	0.512328	0.585783	biological_process
GO:0097195	pilomotor reflex	13.6256	0.0743518	0.251679	biological_process
GO:0045956	positive regulation of calcium ion-dependent exocytosis	8.93939	0.0239653	0.222713	biological_process
GO:0009615	response to virus	1.41294	0.515341	0.587405	biological_process
GO:0010572	positive regulation of platelet activation	21.298	0.0487418	0.222713	biological_process
GO:0035987	endodermal cell differentiation	3.82496	0.237022	0.375353	cell differentiation
GO:0045672	positive regulation of osteoclast differentiation	6.79501	0.142043	0.314107	biological_process
GO:0043066	negative regulation of apoptotic process	0.854416	0.687043	0.728619	biological_process
GO:0097190	apoptotic signaling pathway	1.94574	0.410282	0.506351	signal transduction
GO:0046628	positive regulation of insulin receptor signaling pathway	3.59951	0.249731	0.381398	biological_process
GO:0060976	coronary vasculature development	2.54332	0.33314	0.444492	anatomical structure development
GO:0008584	male gonad development	1.3655	0.527218	0.598856	anatomical structure development
GO:0032715	negative regulation of interleukin-6 production	2.66566	0.320758	0.432407	biological_process
GO:0048754	branching morphogenesis of an epithelial tube	8.10631	0.0286197	0.222713	biological_process
GO:0008217	regulation of blood pressure	2.49201	0.203852	0.347689	biological_process
GO:0010632	regulation of epithelial cell migration	6.79501	0.142043	0.314107	biological_process
GO:0048511	rhythmic process	1.66497	0.459905	0.546429	biological_process
GO:0016267	O-glycan processing, core 1	30.9772	0.0342194	0.222713	cellular protein modification process
GO:0007507	heart development	0.497189	0.866232	0.871638	anatomical structure development
GO:0032728	positive regulation of interferon-beta production	5.47477	0.17281	0.339326	biological_process
GO:0042542	response to hydrogen peroxide	2.55401	0.196663	0.34504	response to stress
GO:0007631	feeding behavior	1.57679	0.477957	0.558413	biological_process
GO:0031175	neuron projection development	0.715476	0.756484	0.781374	biological_process
GO:0090331	negative regulation of platelet aggregation	6.59674	0.145948	0.318579	biological_process
GO:0010033	response to organic substance	3.47973	0.0650582	0.238774	biological_process
GO:0031581	hemidesmosome assembly	16.9663	0.00729757	0.22053	cellular component assembly
GO:0031581	hemidesmosome assembly	16.9663	0.00729757	0.22053	cell junction organization
GO:0060314	regulation of ryanodine-sensitive calcium-release channel activity	6.47045	0.148542	0.320394	biological_process
GO:1902548	negative regulation of cellular response to vascular endothelial growth factor stimulus	40.0342	0.0268781	0.222713	biological_process
GO:0071773	cellular response to BMP stimulus	4.43036	0.208565	0.350609	biological_process
GO:0006366	transcription by RNA polymerase II	1.10991	0.600955	0.655163	cellular nitrogen compound metabolic process
GO:0006366	transcription by RNA polymerase II	1.10991	0.600955	0.655163	biosynthetic process
GO:0045429	positive regulation of nitric oxide biosynthetic process	3.63849	0.247436	0.378717	biological_process
GO:0006915	apoptotic process	1.38637	0.352079	0.459604	cell death
GO:1902259	regulation of delayed rectifier potassium channel activity	19.5756	0.00557832	0.22053	biological_process
GO:0043967	histone H4 acetylation	14.0758	0.0103634	0.22053	cellular protein modification process
GO:0043408	regulation of MAPK cascade	4.50788	0.0799357	0.256191	biological_process
GO:0051300	spindle pole body organization	20.6513	0.0501824	0.222713	biological_process
GO:2001238	positive regulation of extrinsic apoptotic signaling pathway	6.23176	0.153708	0.322602	biological_process
GO:0030049	muscle filament sliding	4.34439	0.212177	0.352456	biological_process
GO:0032964	collagen biosynthetic process	5.34471	0.17658	0.340061	biosynthetic process
GO:0042538	hyperosmotic salinity response	4.6764	0.198854	0.34504	response to stress
GO:0042127	regulation of cell proliferation	0.607631	0.809138	0.82323	biological_process
GO:0060372	regulation of atrial cardiac muscle cell membrane repolarization	18.5294	0.000796231	0.156876	biological_process
GO:0042534	regulation of tumor necrosis factor biosynthetic process	97.1026	0.0120332	0.22053	biological_process
GO:0071353	cellular response to interleukin-4	4.54944	0.203724	0.347689	biological_process
GO:0007098	centrosome cycle	6.72775	0.143346	0.315003	biological_process
GO:0006493	protein O-linked glycosylation	4.87939	0.191494	0.342823	cellular protein modification process
GO:0048010	vascular endothelial growth factor receptor signaling pathway	1.77287	0.439524	0.530303	signal transduction
GO:0032467	positive regulation of cytokinesis	3.54183	0.253162	0.384126	biological_process
GO:0010756	positive regulation of plasminogen activation	20.6513	0.0501824	0.222713	biological_process
GO:0014059	regulation of dopamine secretion	4.47841	0.0808206	0.256191	biological_process
GO:0006940	regulation of smooth muscle contraction	3.94854	0.0996143	0.271711	biological_process
GO:0032735	positive regulation of interleukin-12 production	5.51952	0.171549	0.337798	biological_process
GO:0070430	positive regulation of nucleotide-binding oligomerization domain containing 1 signaling pathway	21.9852	0.0472991	0.222713	biological_process
GO:0007186	G protein-coupled receptor signaling pathway	0.888039	0.665017	0.71172	signal transduction
GO:1900182	positive regulation of protein localization to nucleus	3.71906	0.242824	0.376095	biological_process
GO:0016486	peptide hormone processing	10.4731	0.0951833	0.265831	cellular nitrogen compound metabolic process
GO:0016486	peptide hormone processing	10.4731	0.0951833	0.265831	protein maturation
GO:0032436	positive regulation of proteasomal ubiquitin-dependent protein catabolic process	2.5336	0.334162	0.444492	biological_process
GO:0032956	regulation of actin cytoskeleton organization	2.26573	0.365101	0.47047	biological_process
GO:0018105	peptidyl-serine phosphorylation	1.2168	0.567955	0.628968	cellular protein modification process
GO:2000347	positive regulation of hepatocyte proliferation	10.3136	0.0965558	0.266479	biological_process
GO:0051770	positive regulation of nitric-oxide synthase biosynthetic process	4.70909	0.197632	0.34504	biological_process
GO:0046037	GMP metabolic process	11.16	0.089673	0.25916	cellular nitrogen compound metabolic process
GO:0046037	GMP metabolic process	11.16	0.089673	0.25916	small molecule metabolic process
GO:0060349	bone morphogenesis	3.9838	0.228826	0.367905	biological_process
GO:0090148	membrane fission	37.8644	0.0283506	0.222713	membrane organization
GO:0002865	negative regulation of acute inflammatory response to antigenic stimulus	4.70909	0.197632	0.34504	biological_process
GO:0035106	operant conditioning	4.43036	0.208565	0.350609	nervous system process
GO:0006887	exocytosis	4.23036	0.0410117	0.222713	vesicle-mediated transport
GO:0034130	toll-like receptor 1 signaling pathway	21.9852	0.0472991	0.222713	immune system process
GO:0034130	toll-like receptor 1 signaling pathway	21.9852	0.0472991	0.222713	signal transduction
GO:0035904	aorta development	2.92279	0.297479	0.413755	anatomical structure development
GO:0031468	nuclear envelope reassembly	56.7701	0.0194828	0.222713	membrane organization
GO:0007612	learning	1.03137	0.627457	0.678776	nervous system process
GO:0050729	positive regulation of inflammatory response	2.32937	0.357252	0.46549	biological_process
GO:0045777	positive regulation of blood pressure	2.28132	0.363147	0.47047	biological_process
GO:2000484	positive regulation of interleukin-8 secretion	4.61233	0.201292	0.347689	biological_process
GO:0006333	chromatin assembly or disassembly	42.568	0.0254034	0.222713	biological_process
GO:0010975	regulation of neuron projection development	2.51461	0.336201	0.445179	biological_process
GO:1900748	positive regulation of vascular endothelial growth factor signaling pathway	10.3136	0.0965558	0.266479	biological_process
GO:0043266	regulation of potassium ion transport	11.716	0.0145756	0.222713	biological_process
GO:0034123	positive regulation of toll-like receptor signaling pathway	13.3591	0.0757549	0.251679	biological_process
GO:0075206	positive regulation by host of symbiont cAMP-mediated signal transduction	21.298	0.0487418	0.222713	NULL
GO:0061003	positive regulation of dendritic spine morphogenesis	5.61051	0.169023	0.336605	biological_process
GO:0086009	membrane repolarization	15.3833	0.00134273	0.156876	transmembrane transport
GO:1903779	regulation of cardiac conduction	3.17267	0.27786	0.398323	biological_process
GO:0042593	glucose homeostasis	1.79553	0.319934	0.432127	homeostatic process
GO:0071456	cellular response to hypoxia	1.91061	0.295093	0.412395	response to stress
GO:0043065	positive regulation of apoptotic process	0.904583	0.655561	0.704828	biological_process
GO:0001662	behavioral fear response	1.2077	0.570636	0.629946	response to stress
GO:0051480	regulation of cytosolic calcium ion concentration	2.01096	0.400211	0.501874	homeostatic process
GO:0032570	response to progesterone	3.23406	0.273429	0.395203	biological_process
GO:1901381	positive regulation of potassium ion transmembrane transport	3.33066	0.266733	0.391171	biological_process
GO:0010800	positive regulation of peptidyl-threonine phosphorylation	3.8033	0.238185	0.375353	biological_process
GO:0090314	positive regulation of protein targeting to membrane	6.61936	0.0132756	0.22053	biological_process
GO:0046676	negative regulation of insulin secretion	4.29582	0.0866474	0.25705	biological_process
GO:0048714	positive regulation of oligodendrocyte differentiation	6.79501	0.142043	0.314107	biological_process
GO:0030030	cell projection organization	1.36264	0.52795	0.598856	biological_process
GO:0034136	negative regulation of toll-like receptor 2 signaling pathway	5.56426	0.170287	0.337207	biological_process
GO:0032757	positive regulation of interleukin-8 production	4.9508	0.189027	0.342823	biological_process
GO:0006974	cellular response to DNA damage stimulus	1.43247	0.420642	0.513711	response to stress
GO:0043330	response to exogenous dsRNA	5.80343	0.163948	0.331203	biological_process
GO:0034769	basement membrane disassembly	18.9372	0.0544914	0.226027	extracellular matrix organization
GO:0001568	blood vessel development	1.99274	0.402974	0.503537	anatomical structure development
GO:0050671	positive regulation of lymphocyte proliferation	20.0386	0.0516208	0.222713	biological_process
GO:0046649	lymphocyte activation	61.9085	0.0179973	0.222713	immune system process
GO:0032733	positive regulation of interleukin-10 production	8.61056	0.114217	0.285949	biological_process
GO:0043525	positive regulation of neuron apoptotic process	2.82382	0.306032	0.421277	biological_process
GO:0060907	positive regulation of macrophage cytokine production	11.5393	0.0869057	0.25705	biological_process
GO:0043001	Golgi to plasma membrane protein transport	6.23176	0.153708	0.322602	protein transport
GO:0043001	Golgi to plasma membrane protein transport	6.23176	0.153708	0.322602	vesicle-mediated transport
GO:0035864	response to potassium ion	11.7387	0.085519	0.256191	biological_process
GO:0007250	activation of NF-kappaB-inducing kinase activity	13.7996	0.0107558	0.22053	biological_process
GO:0045761	regulation of adenylate cyclase activity	4.80987	0.193955	0.344208	biological_process
GO:0008037	cell recognition	16.2161	0.063053	0.236364	biological_process
GO:1904753	negative regulation of vascular associated smooth muscle cell migration	10.4731	0.0951833	0.265831	biological_process
GO:0071727	cellular response to triacyl bacterial lipopeptide	21.9852	0.0472991	0.222713	biological_process
GO:0060445	branching involved in salivary gland morphogenesis	9.45052	0.104749	0.273988	biological_process
GO:1904707	positive regulation of vascular smooth muscle cell proliferation	2.94861	0.295325	0.412395	biological_process
GO:1903223	positive regulation of oxidative stress-induced neuron death	10.9811	0.0910536	0.259466	biological_process
GO:0034613	cellular protein localization	4.72459	0.0738315	0.251679	biological_process
GO:0060850	regulation of transcription involved in cell fate commitment	22.7206	0.0458543	0.222713	biological_process
GO:0045410	positive regulation of interleukin-6 biosynthetic process	9.45052	0.104749	0.273988	biological_process
GO:0050718	positive regulation of interleukin-1 beta secretion	4.4598	0.207357	0.350259	biological_process
GO:0090051	negative regulation of cell migration involved in sprouting angiogenesis	6.53298	0.147246	0.318579	biological_process
GO:0001822	kidney development	0.918389	0.669276	0.713013	anatomical structure development
GO:2000671	regulation of motor neuron apoptotic process	20.4195	0.00514665	0.22053	biological_process
GO:0006811	ion transport	1.36832	0.394394	0.496356	transport
GO:0003065	positive regulation of heart rate by epinephrine	21.9852	0.0472991	0.222713	biological_process
GO:0051930	regulation of sensory perception of pain	1.63998	0.464887	0.550483	biological_process
GO:0060453	regulation of gastric acid secretion	68.0323	0.0165095	0.222713	biological_process
GO:0007187	G protein-coupled receptor signaling pathway, coupled to cyclic nucleotide second messenger	1.71726	0.449805	0.539921	signal transduction
GO:0070374	positive regulation of ERK1 and ERK2 cascade	1.04733	0.579362	0.635575	biological_process
GO:0051228	mitotic spindle disassembly	113.336	0.0105368	0.22053	cytoskeleton organization
GO:0032609	interferon-gamma production	4.54944	0.203724	0.347689	biological_process
GO:0045773	positive regulation of axon extension	6.69807	0.0402808	0.222713	biological_process
GO:0090150	establishment of protein localization to membrane	12.3804	0.0813466	0.256191	biological_process
GO:0050727	regulation of inflammatory response	4.47841	0.0808206	0.256191	biological_process
GO:0051013	microtubule severing	26.2237	0.0400539	0.222713	cytoskeleton organization
GO:1901224	positive regulation of NIK/NF-kappaB signaling	3.11355	0.282265	0.402026	biological_process
GO:0045086	positive regulation of interleukin-2 biosynthetic process	7.5545	0.128899	0.298212	biological_process
GO:0001774	microglial cell activation	6.06396	0.157562	0.327747	immune system process
GO:0007568	aging	0.587181	0.819535	0.8326	aging
GO:0071902	positive regulation of protein serine/threonine kinase activity	2.12063	0.384319	0.485419	biological_process
GO:0032727	positive regulation of interferon-alpha production	8.29407	0.118244	0.288813	biological_process
GO:0009267	cellular response to starvation	3.26564	0.271204	0.394427	response to stress
GO:0060112	generation of ovulation cycle rhythm	4.87939	0.191494	0.342823	biological_process
GO:0034158	toll-like receptor 8 signaling pathway	21.9852	0.0472991	0.222713	immune system process
GO:0034158	toll-like receptor 8 signaling pathway	21.9852	0.0472991	0.222713	signal transduction
GO:0034142	toll-like receptor 4 signaling pathway	4.6764	0.198854	0.34504	immune system process
GO:0034142	toll-like receptor 4 signaling pathway	4.6764	0.198854	0.34504	signal transduction
GO:0007409	axonogenesis	2.6033	0.12345	0.293677	biological_process
GO:0033081	regulation of T cell differentiation in thymus	21.298	0.0487418	0.222713	biological_process
GO:0045359	positive regulation of interferon-beta biosynthetic process	10.6371	0.0938087	0.264096	biological_process
GO:0032886	regulation of microtubule-based process	8.39873	0.116904	0.287542	biological_process
GO:0038124	toll-like receptor TLR6:TLR2 signaling pathway	20.0386	0.0516208	0.222713	immune system process
GO:0038124	toll-like receptor TLR6:TLR2 signaling pathway	20.0386	0.0516208	0.222713	signal transduction
GO:0002730	regulation of dendritic cell cytokine production	13.3591	0.0757549	0.251679	biological_process
GO:0034058	endosomal vesicle fusion	18.4186	0.0559236	0.226604	membrane organization
GO:0050829	defense response to Gram-negative bacterium	3.34732	0.265611	0.391171	response to stress
GO:0006904	vesicle docking involved in exocytosis	10.3288	0.0183911	0.222713	biological_process
GO:0051048	negative regulation of secretion	3.50491	0.25544	0.385913	biological_process
GO:1901653	cellular response to peptide	21.298	0.0487418	0.222713	biological_process
GO:0007200	phospholipase C-activating G protein-coupled receptor signaling pathway	1.60777	0.471461	0.553592	signal transduction
GO:1900087	positive regulation of G1/S transition of mitotic cell cycle	7.45468	0.0332854	0.222713	biological_process
GO:0001755	neural crest cell migration	2.38798	0.350308	0.458145	cell motility
GO:0002537	nitric oxide production involved in inflammatory response	17.0351	0.0602075	0.235785	biological_process
GO:0010628	positive regulation of gene expression	0.74377	0.752169	0.780402	biological_process
GO:0061098	positive regulation of protein tyrosine kinase activity	2.26573	0.365101	0.47047	biological_process
GO:0050905	neuromuscular process	4.77428	0.0725444	0.251679	nervous system process
GO:0045944	positive regulation of transcription by RNA polymerase II	0.804652	0.722683	0.758229	biological_process
GO:0006351	transcription, DNA-templated	3.87022	0.102939	0.273988	cellular nitrogen compound metabolic process
GO:0006351	transcription, DNA-templated	3.87022	0.102939	0.273988	biosynthetic process
GO:0060259	regulation of feeding behavior	4.28894	0.214577	0.353925	biological_process
GO:0032640	tumor necrosis factor production	11.9451	0.0841302	0.256191	biological_process
GO:0045089	positive regulation of innate immune response	9.17509	0.0228557	0.222713	biological_process
GO:0035019	somatic stem cell population maintenance	2.77679	0.310271	0.423976	biological_process
GO:0006691	leukotriene metabolic process	7.08131	0.136808	0.308369	small molecule metabolic process
GO:0034612	response to tumor necrosis factor	2.19818	0.373819	0.477675	biological_process
GO:1900017	positive regulation of cytokine production involved in inflammatory response	8.61056	0.114217	0.285949	biological_process
GO:0016046	detection of fungus	21.9852	0.0472991	0.222713	biological_process
GO:0010960	magnesium ion homeostasis	10.1787	0.0188949	0.222713	homeostatic process
GO:0002756	MyD88-independent toll-like receptor signaling pathway	9.31864	0.106107	0.275486	immune system process
GO:0002756	MyD88-independent toll-like receptor signaling pathway	9.31864	0.106107	0.275486	signal transduction
GO:0031117	positive regulation of microtubule depolymerization	34.0662	0.0312893	0.222713	biological_process
GO:0050707	regulation of cytokine secretion	5.02565	0.186552	0.342823	biological_process
GO:0051918	negative regulation of fibrinolysis	20.6513	0.0501824	0.222713	biological_process
GO:0001824	blastocyst development	5.43072	0.174068	0.340061	anatomical structure development
GO:0051000	positive regulation of nitric-oxide synthase activity	3.56059	0.25202	0.383223	biological_process
GO:0060041	retina development in camera-type eye	1.34015	0.533774	0.604484	anatomical structure development
GO:0043171	peptide catabolic process	10.0066	0.0992948	0.271711	cellular nitrogen compound metabolic process
GO:0043171	peptide catabolic process	10.0066	0.0992948	0.271711	catabolic process
GO:0002223	stimulatory C-type lectin receptor signaling pathway	5.26793	0.0613135	0.236085	immune system process
GO:0002223	stimulatory C-type lectin receptor signaling pathway	5.26793	0.0613135	0.236085	signal transduction
GO:0007049	cell cycle	0.451107	0.890265	0.892812	cell cycle
GO:0045446	endothelial cell differentiation	5.90492	0.161399	0.329856	cell differentiation
GO:0006357	regulation of transcription by RNA polymerase II	1.22714	0.459551	0.546429	biological_process
GO:0086013	membrane repolarization during cardiac muscle cell action potential	12.1812	0.00256811	0.211809	transmembrane transport
GO:0050999	regulation of nitric-oxide synthase activity	5.22064	0.180333	0.340737	biological_process
GO:0042445	hormone metabolic process	3.0848	0.284458	0.402026	biological_process
GO:0007223	Wnt signaling pathway, calcium modulating pathway	3.45084	0.258846	0.387715	signal transduction
GO:0060244	negative regulation of cell proliferation involved in contact inhibition	21.298	0.0487418	0.222713	biological_process
GO:1904754	positive regulation of vascular associated smooth muscle cell migration	9.31864	0.106107	0.275486	biological_process
GO:0002374	cytokine secretion involved in immune response	21.9852	0.0472991	0.222713	protein transport
GO:0008090	retrograde axonal transport	40.0342	0.0268781	0.222713	cytoskeleton-dependent intracellular transport
GO:0043278	response to morphine	2.16223	0.378613	0.481684	biological_process
GO:0019896	axonal transport of mitochondrion	28.4005	0.0371409	0.222713	cytoskeleton-dependent intracellular transport
GO:0006486	protein glycosylation	2.042	0.395578	0.496954	cellular protein modification process
GO:0006955	immune response	0.717126	0.75571	0.781374	immune system process
GO:0045198	establishment of epithelial cell apical/basal polarity	4.70909	0.197632	0.34504	cell differentiation
GO:0007160	cell-matrix adhesion	1.31571	0.540242	0.610822	cell adhesion
GO:0050808	synapse organization	1.61571	0.469825	0.552596	biological_process
GO:0070434	positive regulation of nucleotide-binding oligomerization domain containing 2 signaling pathway	20.0386	0.0516208	0.222713	biological_process
GO:0001964	startle response	7.11187	0.036219	0.222713	nervous system process
GO:0086014	atrial cardiac muscle cell action potential	17.6293	0.000916132	0.156876	biological_process
GO:0051186	cofactor metabolic process	9.86191	0.100661	0.273502	cofactor metabolic process
GO:0000083	regulation of transcription involved in G1/S transition of mitotic cell cycle	20.6513	0.0501824	0.222713	biological_process
GO:0002675	positive regulation of acute inflammatory response	3.52327	0.254302	0.385023	biological_process
GO:0071872	cellular response to epinephrine stimulus	6.06396	0.157562	0.327747	biological_process
GO:0022400	regulation of rhodopsin mediated signaling pathway	3.8033	0.238185	0.375353	biological_process
GO:0016575	histone deacetylation	10.8064	0.0924321	0.26127	cellular protein modification process
GO:0031529	ruffle organization	6.53298	0.147246	0.318579	biological_process
GO:0032493	response to bacterial lipoprotein	21.9852	0.0472991	0.222713	biological_process
GO:0032495	response to muramyl dipeptide	5.38738	0.175325	0.340061	biological_process
GO:0042493	response to drug	0.771451	0.734889	0.767745	biological_process
GO:0010757	negative regulation of plasminogen activation	25.2565	0.0415072	0.222713	biological_process
GO:0010719	negative regulation of epithelial to mesenchymal transition	6.23176	0.153708	0.322602	biological_process
GO:0086005	ventricular cardiac muscle cell action potential	5.51952	0.171549	0.337798	biological_process
GO:0098914	membrane repolarization during atrial cardiac muscle cell action potential	19.8885	0.000652651	0.156876	transmembrane transport
GO:0006952	defense response	2.9882	0.292081	0.410319	response to stress
GO:0032732	positive regulation of interleukin-1 production	19.4677	0.0530572	0.222713	biological_process
GO:0042475	odontogenesis of dentin-containing tooth	1.58442	0.47634	0.558385	biological_process
GO:0007217	tachykinin receptor signaling pathway	4.48967	0.206148	0.349057	signal transduction
GO:0050770	regulation of axonogenesis	4.23489	0.216969	0.35535	biological_process
GO:0030198	extracellular matrix organization	0.859772	0.692827	0.730411	extracellular matrix organization
GO:0051260	protein homooligomerization	2.1724	0.178121	0.340211	protein-containing complex assembly
GO:0006626	protein targeting to mitochondrion	32.427	0.0327554	0.222713	protein targeting
GO:0070474	positive regulation of uterine smooth muscle contraction	2.61336	0.325944	0.437714	biological_process
GO:0000349	generation of catalytic spliceosome for first transesterification step	226.649	0.00603423	0.22053	ribonucleoprotein complex assembly
GO:0045987	positive regulation of smooth muscle contraction	3.12813	0.281166	0.401421	biological_process
GO:0000398	mRNA splicing, via spliceosome	1.92868	0.413	0.507917	mRNA processing
GO:0001942	hair follicle development	2.50513	0.337218	0.445179	anatomical structure development
GO:0097623	potassium ion export across plasma membrane	11.6556	0.00290026	0.211809	transmembrane transport
GO:0030512	negative regulation of transforming growth factor beta receptor signaling pathway	2.22754	0.369959	0.474115	biological_process
GO:0009636	response to toxic substance	2.18919	0.245296	0.377089	biological_process
GO:0030010	establishment of cell polarity	3.26564	0.271204	0.394427	biological_process
GO:0001819	positive regulation of cytokine production	6.89748	0.0382288	0.222713	biological_process
GO:0021762	substantia nigra development	4.10554	0.222919	0.360061	anatomical structure development
GO:0051481	negative regulation of cytosolic calcium ion concentration	7.92163	0.0298359	0.222713	homeostatic process
GO:0006478	peptidyl-tyrosine sulfation	85.1219	0.0135275	0.22053	sulfur compound metabolic process
GO:0006478	peptidyl-tyrosine sulfation	85.1219	0.0135275	0.22053	cellular protein modification process
GO:0008150	biological_process	0.527824	0.850223	0.857563	biological_process
GO:0016032	viral process	0.366944	0.932391	0.93317	symbiotic process
GO:0035813	regulation of renal sodium excretion	30.9772	0.0342194	0.222713	biological_process
GO:1901798	positive regulation of signal transduction by p53 class mediator	68.0323	0.0165095	0.222713	biological_process
GO:0007268	chemical synaptic transmission	2.03425	0.157143	0.327747	cell-cell signaling
GO:0008284	positive regulation of cell proliferation	0.619944	0.830862	0.841668	biological_process
GO:0002322	B cell proliferation involved in immune response	12.8463	0.0785549	0.25494	immune system process
GO:0002322	B cell proliferation involved in immune response	12.8463	0.0785549	0.25494	cell population proliferation
GO:0032689	negative regulation of interferon-gamma production	5.56426	0.170287	0.337207	biological_process
GO:0043312	neutrophil degranulation	0.589282	0.850166	0.857563	immune system process
GO:0043312	neutrophil degranulation	0.589282	0.850166	0.857563	vesicle-mediated transport
GO:0038096	Fc-gamma receptor signaling pathway involved in phagocytosis	2.15518	0.379567	0.482023	immune system process
GO:0038096	Fc-gamma receptor signaling pathway involved in phagocytosis	2.15518	0.379567	0.482023	signal transduction
GO:0031116	positive regulation of microtubule polymerization	5.70535	0.166489	0.33537	biological_process
GO:0007179	transforming growth factor beta receptor signaling pathway	1.2307	0.563904	0.626221	signal transduction
GO:0001738	morphogenesis of a polarized epithelium	42.568	0.0254034	0.222713	biological_process
GO:0010955	negative regulation of protein processing	16.2161	0.063053	0.236364	biological_process
GO:0046710	GDP metabolic process	11.7387	0.085519	0.256191	cellular nitrogen compound metabolic process
GO:0046710	GDP metabolic process	11.7387	0.085519	0.256191	small molecule metabolic process
GO:2000288	positive regulation of myoblast proliferation	11.716	0.0145756	0.222713	biological_process
GO:0032331	negative regulation of chondrocyte differentiation	5.10182	0.18407	0.342823	biological_process
GO:0055010	ventricular cardiac muscle tissue morphogenesis	2.52415	0.335182	0.445005	biological_process
GO:0007193	adenylate cyclase-inhibiting G protein-coupled receptor signaling pathway	1.5543	0.482778	0.562172	signal transduction
GO:0071222	cellular response to lipopolysaccharide	1.79553	0.319934	0.432127	biological_process
GO:0001578	microtubule bundle formation	4.20838	0.218163	0.355656	cytoskeleton organization
GO:0060729	intestinal epithelial structure maintenance	21.298	0.0487418	0.222713	homeostatic process
GO:0071805	potassium ion transmembrane transport	7.04969	0.00372033	0.22053	transmembrane transport
GO:0033148	positive regulation of intracellular estrogen receptor signaling pathway	17.0351	0.0602075	0.235785	biological_process
GO:0010644	cell communication by electrical coupling	19.3036	0.00572579	0.22053	biological_process
GO:0071221	cellular response to bacterial lipopeptide	20.0386	0.0516208	0.222713	biological_process
GO:0010458	exit from mitosis	21.298	0.0487418	0.222713	biological_process
GO:0035093	spermatogenesis, exchange of chromosomal proteins	56.7701	0.0194828	0.222713	biological_process
GO:0045214	sarcomere organization	2.96169	0.294245	0.412395	cytoskeleton organization
GO:0043968	histone H2A acetylation	34.0662	0.0312893	0.222713	cellular protein modification process
GO:0086091	regulation of heart rate by cardiac conduction	6.34312	0.0148323	0.222713	biological_process
GO:0048265	response to pain	2.593	0.328008	0.439643	response to stress
GO:0021766	hippocampus development	2.02508	0.273011	0.395203	anatomical structure development
GO:0043550	regulation of lipid kinase activity	658.574	0.00302153	0.211809	biological_process
GO:0042060	wound healing	3.0425	0.0881419	0.257881	response to stress
GO:0043388	positive regulation of DNA binding	3.33066	0.266733	0.391171	biological_process
GO:0030833	regulation of actin filament polymerization	7.5545	0.128899	0.298212	biological_process
GO:0030154	cell differentiation	1.12835	0.479197	0.55893	cell differentiation
GO:0014827	intestine smooth muscle contraction	3.05657	0.286644	0.404301	biological_process
GO:0048012	hepatocyte growth factor receptor signaling pathway	10.9811	0.0164353	0.222713	signal transduction
GO:0003073	regulation of systemic arterial blood pressure	7.23222	0.13418	0.304401	biological_process
GO:0007275	multicellular organism development	0.679909	0.830358	0.841668	anatomical structure development
GO:0001654	eye development	2.72006	0.315534	0.429494	anatomical structure development
GO:0071320	cellular response to cAMP	2.45882	0.342283	0.451015	biological_process
GO:0008089	anterograde axonal transport	9.19622	0.107464	0.276956	cytoskeleton-dependent intracellular transport
GO:0016310	phosphorylation	0.870164	0.675372	0.718416	biological_process
GO:0042110	T cell activation	2.00484	0.401133	0.502133	immune system process
GO:0001658	branching involved in ureteric bud morphogenesis	4.74102	0.0734016	0.251679	biological_process
GO:0050966	detection of mechanical stimulus involved in sensory perception of pain	3.37151	0.128552	0.298212	biological_process
GO:2000778	positive regulation of interleukin-6 secretion	5.957	0.160122	0.329856	biological_process
GO:0032707	negative regulation of interleukin-23 production	17.4701	0.0587816	0.234124	biological_process
GO:0016485	protein processing	2.69804	0.317628	0.431506	protein maturation
GO:0007605	sensory perception of sound	1.22217	0.499332	0.578565	nervous system process
GO:0060306	regulation of membrane repolarization	6.9337	0.139429	0.311274	biological_process
GO:0050796	regulation of insulin secretion	2.22965	0.239094	0.375353	biological_process
GO:0042981	regulation of apoptotic process	2.06624	0.265649	0.391171	biological_process
GO:0034220	ion transmembrane transport	0.665529	0.780375	0.79977	transmembrane transport
GO:0001666	response to hypoxia	2.76561	0.071253	0.251679	response to stress
GO:0050852	T cell receptor signaling pathway	3.45736	0.123511	0.293677	immune system process
GO:0050852	T cell receptor signaling pathway	3.45736	0.123511	0.293677	signal transduction
GO:0014057	positive regulation of acetylcholine secretion, neurotransmission	4.54944	0.203724	0.347689	biological_process
GO:2000573	positive regulation of DNA biosynthetic process	4.23489	0.216969	0.35535	biological_process
GO:0030900	forebrain development	1.03639	0.625705	0.677928	anatomical structure development
GO:0010801	negative regulation of peptidyl-threonine phosphorylation	5.90492	0.161399	0.329856	biological_process
GO:0060048	cardiac muscle contraction	4.37804	0.0839421	0.256191	biological_process
GO:1903818	positive regulation of voltage-gated potassium channel activity	14.3633	0.00997766	0.22053	biological_process
GO:0007166	cell surface receptor signaling pathway	1.09333	0.556892	0.620616	signal transduction
GO:0050900	leukocyte migration	1.02148	0.630936	0.681489	immune system process
GO:0050900	leukocyte migration	1.02148	0.630936	0.681489	cell motility
GO:0001501	skeletal system development	0.961447	0.652797	0.702935	anatomical structure development
GO:0050690	regulation of defense response to virus by virus	4.80987	0.193955	0.344208	symbiotic process
GO:0098900	regulation of action potential	19.5756	0.00557832	0.22053	biological_process
GO:0043923	positive regulation by host of viral transcription	8.19383	0.119583	0.290062	biological_process
GO:0000281	mitotic cytokinesis	3.12813	0.281166	0.401421	biological_process
GO:0055085	transmembrane transport	1.9559	0.217468	0.35535	transmembrane transport
GO:0008152	metabolic process	3.37151	0.128552	0.298212	biological_process
GO:0042730	fibrinolysis	8.83521	0.111521	0.283248	biological_process
GO:0030183	B cell differentiation	1.91746	0.414805	0.509244	immune system process
GO:0030183	B cell differentiation	1.91746	0.414805	0.509244	cell differentiation

## Sheet: EW3
GO_accession	GO_term	oddsRatio	pvalue	FDR	GOSlim
GO:0006493	protein O-linked glycosylation	5.89748	0.162318	0.341179	cellular protein modification process
GO:0007166	cell surface receptor signaling pathway	0.637402	0.794706	0.827296	signal transduction
GO:0032836	glomerular basement membrane development	4.49494	0.206872	0.375097	extracellular matrix organization
GO:0032836	glomerular basement membrane development	4.49494	0.206872	0.375097	anatomical structure development
GO:0031647	regulation of protein stability	2.63907	0.324707	0.461868	biological_process
GO:0060341	regulation of cellular localization	24.9702	0.0419918	0.307643	biological_process
GO:0060352	cell adhesion molecule production	23.5297	0.0444085	0.307643	biological_process
GO:0001960	negative regulation of cytokine-mediated signaling pathway	21.114	0.0492242	0.307643	biological_process
GO:0030890	positive regulation of B cell proliferation	2.80546	0.308967	0.457035	biological_process
GO:0007049	cell cycle	1.78702	0.259956	0.418376	cell cycle
GO:0008286	insulin receptor signaling pathway	2.97168	0.294681	0.453604	signal transduction
GO:0031643	positive regulation of myelination	13.7166	0.0741271	0.307643	biological_process
GO:2001238	positive regulation of extrinsic apoptotic signaling pathway	7.53192	0.129822	0.314141	biological_process
GO:0045893	positive regulation of transcription, DNA-templated	0.922004	0.64733	0.697946	biological_process
GO:0042752	regulation of circadian rhythm	4.57004	0.203839	0.375097	biological_process
GO:0006468	protein phosphorylation	1.61387	0.30879	0.457035	cellular protein modification process
GO:0001654	eye development	3.28757	0.27086	0.427674	anatomical structure development
GO:0007416	synapse assembly	1.41463	0.516404	0.595851	cellular component assembly
GO:0007154	cell communication	9.13072	0.108619	0.314141	biological_process
GO:0001764	neuron migration	2.41536	0.147206	0.327019	cell motility
GO:0009792	embryo development ending in birth or egg hatching	7.46319	0.130925	0.314141	embryo development
GO:0035675	neuromast hair cell development	117.364	0.0100366	0.307643	anatomical structure development
GO:0034116	positive regulation of heterotypic cell-cell adhesion	5.53719	0.171838	0.345785	biological_process
GO:0060711	labyrinthine layer development	11.9193	0.084607	0.307643	anatomical structure development
GO:0007050	cell cycle arrest	4.0451	0.0970829	0.307643	biological_process
GO:0046425	regulation of JAK-STAT cascade	8.73971	0.113124	0.314141	biological_process
GO:0050901	leukocyte tethering or rolling	10.2786	0.0972612	0.307643	cell adhesion
GO:0006303	double-strand break repair via nonhomologous end joining	10.8198	0.0926792	0.307643	DNA metabolic process
GO:0006303	double-strand break repair via nonhomologous end joining	10.8198	0.0926792	0.307643	response to stress
GO:0090331	negative regulation of platelet aggregation	7.97265	0.123179	0.314141	biological_process
GO:0007411	axon guidance	0.58867	0.819112	0.847358	biological_process
GO:0048539	bone marrow development	15.5279	0.0658966	0.307643	anatomical structure development
GO:0051930	regulation of sensory perception of pain	1.98214	0.406073	0.525506	biological_process
GO:0010801	negative regulation of peptidyl-threonine phosphorylation	7.13773	0.136417	0.314808	biological_process
GO:0006024	glycosaminoglycan biosynthetic process	3.50184	0.256768	0.41536	biosynthetic process
GO:0060322	head development	7.53192	0.129822	0.314141	anatomical structure development
GO:0030838	positive regulation of actin filament polymerization	5.21382	0.0633389	0.307643	biological_process
GO:0045766	positive regulation of angiogenesis	0.936713	0.663317	0.708397	biological_process
GO:0060087	relaxation of vascular smooth muscle	13.9487	0.0729556	0.307643	biological_process
GO:0032148	activation of protein kinase B activity	3.32834	0.268062	0.425291	biological_process
GO:0032956	regulation of actin cytoskeleton organization	2.73829	0.31513	0.458118	biological_process
GO:0071559	response to transforming growth factor beta	15.5279	0.0658966	0.307643	biological_process
GO:2000484	positive regulation of interleukin-8 secretion	5.57437	0.170785	0.345785	biological_process
GO:0030326	embryonic limb morphogenesis	2.77631	0.311615	0.457035	biological_process
GO:0006612	protein targeting to membrane	5.98415	0.160189	0.341047	protein targeting
GO:0048771	tissue remodeling	26.5745	0.0395693	0.307643	biological_process
GO:0070498	interleukin-1-mediated signaling pathway	5.53719	0.171838	0.345785	signal transduction
GO:0035418	protein localization to synapse	2.34471	0.356812	0.482574	biological_process
GO:0032760	positive regulation of tumor necrosis factor production	3.56351	0.252966	0.413261	biological_process
GO:0015871	choline transport	15.5279	0.0658966	0.307643	transport
GO:0090162	establishment of epithelial cell polarity	9.90208	0.100683	0.307643	biological_process
GO:0006656	phosphatidylcholine biosynthetic process	8.73971	0.113124	0.314141	biosynthetic process
GO:0006656	phosphatidylcholine biosynthetic process	8.73971	0.113124	0.314141	lipid metabolic process
GO:0018105	peptidyl-serine phosphorylation	1.47063	0.50305	0.590182	cellular protein modification process
GO:0070328	triglyceride homeostasis	4.10714	0.223851	0.393934	homeostatic process
GO:0030217	T cell differentiation	2.78596	0.310733	0.457035	immune system process
GO:0030217	T cell differentiation	2.78596	0.310733	0.457035	cell differentiation
GO:1901998	toxin transport	2.63907	0.324707	0.461868	transport
GO:0007165	signal transduction	0.539104	0.905493	0.919424	signal transduction
GO:0019216	regulation of lipid metabolic process	1.69669	0.455229	0.564758	biological_process
GO:0042098	T cell proliferation	6.5625	0.147301	0.327019	immune system process
GO:0042098	T cell proliferation	6.5625	0.147301	0.327019	cell population proliferation
GO:0048304	positive regulation of isotype switching to IgG isotypes	15.827	0.064715	0.307643	biological_process
GO:0048812	neuron projection morphogenesis	1.76912	0.441701	0.558472	biological_process
GO:0060993	kidney morphogenesis	7.2644	0.134224	0.314141	biological_process
GO:0007338	single fertilization	3.41294	0.262436	0.418376	biological_process
GO:0050855	regulation of B cell receptor signaling pathway	6.78035	0.142963	0.323136	biological_process
GO:0008283	cell proliferation	0.422773	0.904607	0.919424	cell population proliferation
GO:0050727	regulation of inflammatory response	2.60472	0.328158	0.462786	biological_process
GO:1904155	DN2 thymocyte differentiation	29.4123	0.0359245	0.307643	immune system process
GO:1904155	DN2 thymocyte differentiation	29.4123	0.0359245	0.307643	cell differentiation
GO:0007588	excretion	1.42758	0.513256	0.595851	biological_process
GO:0043161	proteasome-mediated ubiquitin-dependent protein catabolic process	1.59018	0.476628	0.582546	catabolic process
GO:0002752	cell surface pattern recognition receptor signaling pathway	10.2786	0.0972612	0.307643	immune system process
GO:0002752	cell surface pattern recognition receptor signaling pathway	10.2786	0.0972612	0.307643	signal transduction
GO:0090263	positive regulation of canonical Wnt signaling pathway	1.42758	0.513256	0.595851	biological_process
GO:0051005	negative regulation of lipoprotein lipase activity	7.46319	0.130925	0.314141	biological_process
GO:0031532	actin cytoskeleton reorganization	2.05397	0.395276	0.52386	cytoskeleton organization
GO:0046885	regulation of hormone biosynthetic process	406.784	0.0037751	0.307643	biological_process
GO:0043087	regulation of GTPase activity	5.89533	0.0512133	0.307643	biological_process
GO:0016311	dephosphorylation	2.46809	0.342635	0.473094	biological_process
GO:0051301	cell division	1.85154	0.310224	0.457035	cell division
GO:0051607	defense response to virus	1.30537	0.544462	0.609059	immune system process
GO:0051607	defense response to virus	1.30537	0.544462	0.609059	response to stress
GO:0045085	negative regulation of interleukin-2 biosynthetic process	20.5766	0.0504245	0.307643	biological_process
GO:0051726	regulation of cell cycle	1.56166	0.482688	0.585614	biological_process
GO:0006357	regulation of transcription by RNA polymerase II	0.459712	0.885706	0.907711	biological_process
GO:0002376	immune system process	1.21856	0.503338	0.590182	immune system process
GO:0000398	mRNA splicing, via spliceosome	2.331	0.358461	0.482825	mRNA processing
GO:0042100	B cell proliferation	6.40773	0.150541	0.327019	immune system process
GO:0042100	B cell proliferation	6.40773	0.150541	0.327019	cell population proliferation
GO:0055114	oxidation-reduction process	1.83408	0.314001	0.458118	biological_process
GO:2001236	regulation of extrinsic apoptotic signaling pathway	11.7485	0.0857644	0.307643	biological_process
GO:0030728	ovulation	51.4778	0.0212121	0.307643	biological_process
GO:0043654	recognition of apoptotic cell	8.21233	0.11984	0.314141	biological_process
GO:0002244	hematopoietic progenitor cell differentiation	3.23473	0.274575	0.431474	cell differentiation
GO:0008589	regulation of smoothened signaling pathway	7.82009	0.125399	0.314141	biological_process
GO:0042733	embryonic digit morphogenesis	2.66543	0.322108	0.461868	biological_process
GO:0006979	response to oxidative stress	1.46511	0.504337	0.590182	response to stress
GO:0010468	regulation of gene expression	1.85154	0.310224	0.457035	biological_process
GO:0030207	chondroitin sulfate catabolic process	18.7145	0.0552112	0.307643	sulfur compound metabolic process
GO:0030207	chondroitin sulfate catabolic process	18.7145	0.0552112	0.307643	catabolic process
GO:0030207	chondroitin sulfate catabolic process	18.7145	0.0552112	0.307643	small molecule metabolic process
GO:0042102	positive regulation of T cell proliferation	3.72855	0.243379	0.409772	biological_process
GO:0036289	peptidyl-serine autophosphorylation	13.7166	0.0741271	0.307643	cellular protein modification process
GO:2000352	negative regulation of endothelial cell apoptotic process	4.06622	0.225825	0.393934	biological_process
GO:0016055	Wnt signaling pathway	2.14227	0.255326	0.415062	signal transduction
GO:0061097	regulation of protein tyrosine kinase activity	20.0779	0.0516234	0.307643	biological_process
GO:0006954	inflammatory response	1.37096	0.444554	0.559935	response to stress
GO:0043410	positive regulation of MAPK cascade	1.312	0.542681	0.609059	biological_process
GO:0006956	complement activation	5.89748	0.162318	0.341179	immune system process
GO:0007205	protein kinase C-activating G protein-coupled receptor signaling pathway	4.49494	0.206872	0.375097	signal transduction
GO:0050650	chondroitin sulfate proteoglycan biosynthetic process	19.1345	0.0540167	0.307643	biosynthetic process
GO:0090090	negative regulation of canonical Wnt signaling pathway	1.31645	0.54149	0.609059	biological_process
GO:0001525	angiogenesis	1.09013	0.560623	0.618748	anatomical structure formation involved in morphogenesis
GO:0000226	microtubule cytoskeleton organization	5.63704	0.0553672	0.307643	cytoskeleton organization
GO:0007156	homophilic cell adhesion via plasma membrane adhesion molecules	2.88397	0.165933	0.344388	cell adhesion
GO:0001916	positive regulation of T cell mediated cytotoxicity	18.2951	0.0564042	0.307643	biological_process
GO:1905451	positive regulation of Fc-gamma receptor signaling pathway involved in phagocytosis	12.4626	0.0811264	0.307643	biological_process
GO:0006325	chromatin organization	1.36983	0.527575	0.604514	biological_process
GO:0007179	transforming growth factor beta receptor signaling pathway	4.88627	0.0296976	0.307643	signal transduction
GO:0060271	cilium assembly	1.51335	0.493296	0.586345	cellular component assembly
GO:0042403	thyroid hormone metabolic process	21.6701	0.0480225	0.307643	biological_process
GO:0097067	cellular response to thyroid hormone stimulus	10.1461	0.0984032	0.307643	biological_process
GO:0051660	establishment of centrosome localization	15.5279	0.0658966	0.307643	biological_process
GO:0007292	female gamete generation	22.8775	0.0456146	0.307643	biological_process
GO:0000165	MAPK cascade	1.77601	0.327192	0.462786	signal transduction
GO:0000165	MAPK cascade	1.77601	0.327192	0.462786	cellular protein modification process
GO:0051186	cofactor metabolic process	11.9193	0.084607	0.307643	cofactor metabolic process
GO:0050764	regulation of phagocytosis	4.87235	0.192622	0.369565	biological_process
GO:0030509	BMP signaling pathway	3.69448	0.245306	0.410919	signal transduction
GO:0043931	ossification involved in bone maturation	5.21754	0.181254	0.356034	biological_process
GO:0030208	dermatan sulfate biosynthetic process	34.2831	0.0310441	0.307643	biosynthetic process
GO:0030208	dermatan sulfate biosynthetic process	34.2831	0.0310441	0.307643	sulfur compound metabolic process
GO:0030208	dermatan sulfate biosynthetic process	34.2831	0.0310441	0.307643	small molecule metabolic process
GO:0030210	heparin biosynthetic process	11.1131	0.0903799	0.307643	biosynthetic process
GO:0030210	heparin biosynthetic process	11.1131	0.0903799	0.307643	sulfur compound metabolic process
GO:0030210	heparin biosynthetic process	11.1131	0.0903799	0.307643	small molecule metabolic process
GO:0051209	release of sequestered calcium ion into cytosol	2.4757	0.341792	0.473094	homeostatic process
GO:0051209	release of sequestered calcium ion into cytosol	2.4757	0.341792	0.473094	transmembrane transport
GO:0048864	stem cell development	12.6538	0.0799634	0.307643	anatomical structure development
GO:0043123	positive regulation of I-kappaB kinase/NF-kappaB signaling	0.921872	0.669033	0.712196	biological_process
GO:0044770	cell cycle phase transition	22.8775	0.0456146	0.307643	biological_process
GO:0061526	acetylcholine secretion	117.364	0.0100366	0.307643	transport
GO:0009566	fertilization	3.87133	0.235625	0.402883	biological_process
GO:0006508	proteolysis	2.32705	0.158645	0.339953	biological_process
GO:0043066	negative regulation of apoptotic process	0.320199	0.953002	0.958813	biological_process
GO:0001933	negative regulation of protein phosphorylation	1.64692	0.464995	0.572569	biological_process
GO:0045086	positive regulation of interleukin-2 biosynthetic process	9.13072	0.108619	0.314141	biological_process
GO:0030900	forebrain development	1.25259	0.559049	0.618748	anatomical structure development
GO:0006281	DNA repair	1.28589	0.549766	0.610851	DNA metabolic process
GO:0006281	DNA repair	1.28589	0.549766	0.610851	response to stress
GO:1903979	negative regulation of microglial cell activation	15.24	0.0670766	0.307643	biological_process
GO:0098609	cell-cell adhesion	1.11161	0.601733	0.655353	cell adhesion
GO:0002426	immunoglobulin production in mucosal tissue	25.7474	0.0407813	0.307643	immune system process
GO:0030097	hemopoiesis	1.51043	0.493951	0.586345	anatomical structure development
GO:0030203	glycosaminoglycan metabolic process	8.1327	0.120954	0.314141	biological_process
GO:0016032	viral process	0.443511	0.894042	0.913418	symbiotic process
GO:0007399	nervous system development	0.275331	0.970463	0.970463	anatomical structure development
GO:0007254	JNK cascade	2.92833	0.298279	0.453604	response to stress
GO:0007254	JNK cascade	2.92833	0.298279	0.453604	signal transduction
GO:0007254	JNK cascade	2.92833	0.298279	0.453604	cellular protein modification process
GO:0042592	homeostatic process	10.4073	0.0961178	0.307643	homeostatic process
GO:0032922	circadian regulation of gene expression	5.05497	0.18644	0.364054	biological_process
GO:0002923	regulation of humoral immune response mediated by circulating immunoglobulin	29.4123	0.0359245	0.307643	biological_process
GO:0035335	peptidyl-tyrosine dephosphorylation	4.21408	0.218894	0.392581	cellular protein modification process
GO:0007283	spermatogenesis	2.52507	0.0944391	0.307643	biological_process
GO:0050805	negative regulation of synaptic transmission	2.94984	0.296483	0.453604	biological_process
GO:0007163	establishment or maintenance of cell polarity	3.74581	0.242414	0.409772	biological_process
GO:0035556	intracellular signal transduction	1.18017	0.519686	0.597548	signal transduction
GO:0006893	Golgi to plasma membrane transport	7.82009	0.125399	0.314141	vesicle-mediated transport
GO:0036438	maintenance of lens transparency	14.9627	0.0682553	0.307643	homeostatic process
GO:0045582	positive regulation of T cell differentiation	14.6954	0.0694325	0.307643	biological_process
GO:0045785	positive regulation of cell adhesion	2.35162	0.355987	0.482574	biological_process
GO:0010718	positive regulation of epithelial to mesenchymal transition	2.23916	0.369888	0.494182	biological_process
GO:0030855	epithelial cell differentiation	1.90579	0.418185	0.536968	cell differentiation
GO:0000187	activation of MAPK activity	2.30624	0.230352	0.39799	biological_process
GO:0060021	roof of mouth development	1.79731	0.436636	0.554192	anatomical structure development
GO:0044458	motile cilium assembly	28.4005	0.0371409	0.307643	cellular component assembly
GO:0016310	phosphorylation	1.66281	0.293929	0.453604	biological_process
GO:0007519	skeletal muscle tissue development	3.01631	0.291066	0.453074	anatomical structure development
GO:0007159	leukocyte cell-cell adhesion	5.42643	0.174988	0.345785	cell adhesion
GO:0006707	cholesterol catabolic process	27.4568	0.0383559	0.307643	catabolic process
GO:0006707	cholesterol catabolic process	27.4568	0.0383559	0.307643	lipid metabolic process
GO:0006707	cholesterol catabolic process	27.4568	0.0383559	0.307643	small molecule metabolic process
GO:0070830	bicellular tight junction assembly	5.65181	0.168676	0.345785	cellular component assembly
GO:0070830	bicellular tight junction assembly	5.65181	0.168676	0.345785	cell junction organization
GO:0045588	positive regulation of gamma-delta T cell differentiation	16.4598	0.0623477	0.307643	biological_process
GO:0045060	negative thymic T cell selection	11.4212	0.0880749	0.307643	immune system process
GO:0032475	otolith formation	117.364	0.0100366	0.307643	anatomical structure formation involved in morphogenesis
GO:0006470	protein dephosphorylation	1.74174	0.446722	0.560526	cellular protein modification process
GO:0006469	negative regulation of protein kinase activity	2.19002	0.376329	0.50076	biological_process
GO:0001756	somitogenesis	2.00217	0.403007	0.525506	anatomical structure formation involved in morphogenesis
GO:1904071	presynaptic active zone assembly	14.1889	0.0717827	0.307643	cellular component assembly
GO:0048675	axon extension	5.49978	0.172889	0.345785	growth
GO:0051896	regulation of protein kinase B signaling	17.1508	0.0599746	0.307643	biological_process
GO:0045087	innate immune response	1.3479	0.452855	0.563932	immune system process
GO:0045087	innate immune response	1.3479	0.452855	0.563932	response to stress
GO:0002009	morphogenesis of an epithelium	7.13773	0.136417	0.314808	biological_process
GO:0030974	thiamine pyrophosphate transmembrane transport	117.364	0.0100366	0.307643	transmembrane transport
GO:0050829	defense response to Gram-negative bacterium	4.0456	0.226811	0.393934	response to stress
GO:0071108	protein K48-linked deubiquitination	9.66873	0.102957	0.311706	cellular protein modification process
GO:0030154	cell differentiation	1.41088	0.320879	0.461868	cell differentiation
GO:0001666	response to hypoxia	0.747019	0.742659	0.778024	response to stress
GO:0046597	negative regulation of viral entry into host cell	6.89443	0.140787	0.322636	biological_process
GO:0008104	protein localization	2.52258	0.33671	0.470824	biological_process
GO:0065003	protein-containing complex assembly	1.51335	0.493296	0.586345	protein-containing complex assembly
GO:0030206	chondroitin sulfate biosynthetic process	23.5087	0.00399727	0.307643	biosynthetic process
GO:0030206	chondroitin sulfate biosynthetic process	23.5087	0.00399727	0.307643	sulfur compound metabolic process
GO:0030206	chondroitin sulfate biosynthetic process	23.5087	0.00399727	0.307643	small molecule metabolic process
GO:0042110	T cell activation	2.42294	0.347673	0.476066	immune system process
GO:0006933	negative regulation of cell adhesion involved in substrate-bound cell migration	22.2612	0.0468193	0.307643	biological_process
GO:0006486	protein glycosylation	2.46809	0.342635	0.473094	cellular protein modification process
GO:0019934	cGMP-mediated signaling	3.59517	0.251058	0.413261	signal transduction
GO:0016331	morphogenesis of embryonic epithelium	4.49494	0.206872	0.375097	biological_process
GO:0001915	negative regulation of T cell mediated cytotoxicity	22.2612	0.0468193	0.307643	biological_process
GO:0045664	regulation of neuron differentiation	4.52009	0.205862	0.375097	biological_process
GO:0007268	chemical synaptic transmission	0.549833	0.838982	0.8652	cell-cell signaling
GO:0006694	steroid biosynthetic process	6.51009	0.148382	0.327019	biosynthetic process
GO:0006694	steroid biosynthetic process	6.51009	0.148382	0.327019	lipid metabolic process
GO:0042426	choline catabolic process	41.1615	0.02614	0.307643	cellular nitrogen compound metabolic process
GO:0042426	choline catabolic process	41.1615	0.02614	0.307643	catabolic process
GO:0006914	autophagy	1.48461	0.499819	0.590182	autophagy
GO:1904059	regulation of locomotor rhythm	13.2642	0.0764659	0.307643	biological_process
GO:0022011	myelination in peripheral nervous system	9.55599	0.104092	0.312277	biological_process
GO:0046641	positive regulation of alpha-beta T cell proliferation	18.7145	0.0552112	0.307643	biological_process
GO:0010332	response to gamma radiation	9.90208	0.100683	0.307643	biological_process
GO:0021766	hippocampus development	1.17984	0.580365	0.638402	anatomical structure development
GO:0035584	calcium-mediated signaling using intracellular calcium source	4.90169	0.191595	0.369565	signal transduction
GO:0070374	positive regulation of ERK1 and ERK2 cascade	1.27532	0.480339	0.584915	biological_process
GO:0045577	regulation of B cell differentiation	11.5826	0.0869204	0.307643	biological_process
GO:0033235	positive regulation of protein sumoylation	23.5297	0.0444085	0.307643	biological_process
GO:0050821	protein stabilization	1.35788	0.530634	0.605915	biological_process
GO:0036010	protein localization to endosome	37.4362	0.028595	0.307643	biological_process
GO:0030010	establishment of cell polarity	8.27581	0.0280045	0.307643	biological_process
GO:0030307	positive regulation of cell growth	1.54624	0.486026	0.586345	biological_process
GO:0008356	asymmetric cell division	63.2997	0.0175004	0.307643	cell division
GO:0048729	tissue morphogenesis	11.7485	0.0857644	0.307643	biological_process
GO:0030036	actin cytoskeleton organization	2.34693	0.224726	0.393934	cytoskeleton organization
GO:0007507	heart development	1.25516	0.488351	0.586345	anatomical structure development
GO:0050732	negative regulation of peptidyl-tyrosine phosphorylation	9.23438	0.107489	0.314141	biological_process
GO:0070373	negative regulation of ERK1 and ERK2 cascade	1.53112	0.489342	0.586345	biological_process
GO:0032868	response to insulin	2.0227	0.399926	0.525506	biological_process
GO:0071711	basement membrane organization	10.0228	0.0995438	0.307643	extracellular matrix organization
GO:0045197	establishment or maintenance of epithelial cell apical/basal polarity	4.10714	0.223851	0.393934	biological_process
GO:1904706	negative regulation of vascular smooth muscle cell proliferation	6.45851	0.149462	0.327019	biological_process
GO:0006511	ubiquitin-dependent protein catabolic process	2.50029	0.205156	0.375097	catabolic process
GO:0032008	positive regulation of TOR signaling	16.1422	0.0635321	0.307643	biological_process
GO:0050892	intestinal absorption	4.90169	0.191595	0.369565	transport
GO:0030335	positive regulation of cell migration	0.599936	0.813412	0.844106	biological_process
GO:0001867	complement activation, lectin pathway	8.93076	0.110874	0.314141	immune system process
GO:0001867	complement activation, lectin pathway	8.93076	0.110874	0.314141	response to stress
GO:0005977	glycogen metabolic process	4.44551	0.208888	0.376683	generation of precursor metabolites and energy
GO:0005977	glycogen metabolic process	4.44551	0.208888	0.376683	carbohydrate metabolic process
GO:0009101	glycoprotein biosynthetic process	8.3805	0.117607	0.314141	biosynthetic process
GO:0031668	cellular response to extracellular stimulus	4.81465	0.194673	0.371341	biological_process
GO:0007169	transmembrane receptor protein tyrosine kinase signaling pathway	1.82216	0.43226	0.550755	signal transduction
GO:2000114	regulation of establishment of cell polarity	10.6788	0.0938268	0.307643	biological_process
GO:0003338	metanephros morphogenesis	17.8956	0.0575958	0.307643	biological_process
GO:0006974	cellular response to DNA damage stimulus	0.834931	0.704176	0.747196	response to stress
GO:0008152	metabolic process	1.96249	0.409123	0.527385	biological_process
GO:0016358	dendrite development	2.93905	0.297381	0.453604	anatomical structure development
GO:0001544	initiation of primordial ovarian follicle growth	43.3389	0.0249103	0.307643	biological_process
GO:0006886	intracellular protein transport	3.18891	0.142146	0.323136	protein transport
GO:2000360	negative regulation of binding of sperm to zona pellucida	43.3389	0.0249103	0.307643	biological_process
GO:0008228	opsonization	5.85507	0.163381	0.34124	immune system process
GO:0001938	positive regulation of endothelial cell proliferation	1.98214	0.406073	0.525506	biological_process
GO:0001779	natural killer cell differentiation	10.9645	0.0915302	0.307643	immune system process
GO:0001779	natural killer cell differentiation	10.9645	0.0915302	0.307643	cell differentiation
GO:0007520	myoblast fusion	2.90712	0.300072	0.454237	anatomical structure formation involved in morphogenesis
GO:1904753	negative regulation of vascular associated smooth muscle cell migration	12.6538	0.0799634	0.307643	biological_process
GO:0007155	cell adhesion	2.09578	0.120725	0.314141	cell adhesion
GO:0043312	neutrophil degranulation	1.57342	0.281969	0.440994	immune system process
GO:0043312	neutrophil degranulation	1.57342	0.281969	0.440994	vesicle-mediated transport
GO:0045860	positive regulation of protein kinase activity	2.70138	0.318627	0.461171	biological_process
GO:0006625	protein targeting to peroxisome	8.46909	0.116488	0.314141	protein targeting
GO:0044062	regulation of excretion	7.74599	0.126507	0.314141	biological_process
GO:1901537	positive regulation of DNA demethylation	45.6947	0.023679	0.307643	biological_process
GO:0072015	glomerular visceral epithelial cell development	5.42643	0.174988	0.345785	anatomical structure development
GO:0034113	heterotypic cell-cell adhesion	6.35774	0.151618	0.327019	cell adhesion
GO:0048872	homeostasis of number of cells	8.3805	0.117607	0.314141	homeostatic process
GO:0030950	establishment or maintenance of actin cytoskeleton polarity	29.4123	0.0359245	0.307643	cytoskeleton organization
GO:0002711	positive regulation of T cell mediated immunity	28.4005	0.0371409	0.307643	biological_process
GO:0008292	acetylcholine biosynthetic process	45.6947	0.023679	0.307643	biosynthetic process
GO:0016579	protein deubiquitination	1.33916	0.535489	0.607256	cellular protein modification process
GO:0033135	regulation of peptidyl-serine phosphorylation	16.4598	0.0623477	0.307643	biological_process
GO:0007275	multicellular organism development	2.08307	0.0743517	0.307643	anatomical structure development
GO:0097094	craniofacial suture morphogenesis	14.6954	0.0694325	0.307643	biological_process
GO:0016567	protein ubiquitination	0.754625	0.739212	0.776879	cellular protein modification process
GO:0043588	skin development	2.0382	0.397606	0.524839	anatomical structure development
GO:0046627	negative regulation of insulin receptor signaling pathway	4.70313	0.198759	0.374583	biological_process
GO:0007186	G protein-coupled receptor signaling pathway	0.517768	0.855572	0.87956	signal transduction
GO:0009267	cellular response to starvation	3.94691	0.23172	0.398268	response to stress
GO:0016339	calcium-dependent cell-cell adhesion via plasma membrane cell adhesion molecules	4.75826	0.196718	0.373086	cell adhesion
GO:0015012	heparan sulfate proteoglycan biosynthetic process	11.4212	0.0880749	0.307643	biosynthetic process
GO:0045944	positive regulation of transcription by RNA polymerase II	0.301549	0.960638	0.963558	biological_process
GO:0006915	apoptotic process	0.37497	0.9282	0.939589	cell death
GO:0044267	cellular protein metabolic process	1.29448	0.547416	0.610295	biological_process
GO:1903615	positive regulation of protein tyrosine phosphatase activity	25.7474	0.0407813	0.307643	biological_process
GO:0015031	protein transport	1.02342	0.593428	0.648447	protein transport
GO:0044855	plasma membrane raft distribution	29.4123	0.0359245	0.307643	plasma membrane organization
GO:0030534	adult behavior	5.50766	0.0576525	0.307643	biological_process
GO:0051897	positive regulation of protein kinase B signaling	2.37826	0.220516	0.393352	biological_process
GO:0048839	inner ear development	2.37966	0.352673	0.480918	anatomical structure development
GO:0071947	protein deubiquitination involved in ubiquitin-dependent protein catabolic process	20.5766	0.0504245	0.307643	cellular protein modification process
GO:0045321	leukocyte activation	406.784	0.0037751	0.307643	immune system process
GO:0031953	negative regulation of protein autophosphorylation	10.6788	0.0938268	0.307643	biological_process
GO:0048706	embryonic skeletal system development	3.74581	0.242414	0.409772	anatomical structure development
GO:0006355	regulation of transcription, DNA-templated	0.896663	0.661545	0.708397	biological_process
GO:0051260	protein homooligomerization	0.813152	0.713431	0.753492	protein-containing complex assembly
GO:0002121	inter-male aggressive behavior	13.5767	0.0112408	0.307643	biological_process
GO:2000648	positive regulation of stem cell proliferation	10.0228	0.0995438	0.307643	biological_process
GO:0007267	cell-cell signaling	1.88477	0.303136	0.45678	cell-cell signaling
GO:0050853	B cell receptor signaling pathway	3.61201	0.250102	0.413261	immune system process
GO:0050853	B cell receptor signaling pathway	3.61201	0.250102	0.413261	signal transduction
GO:0007517	muscle organ development	3.06317	0.151302	0.327019	anatomical structure development
GO:0050857	positive regulation of antigen receptor-mediated signaling pathway	29.4123	0.0359245	0.307643	biological_process
GO:0007059	chromosome segregation	7.60194	0.128719	0.314141	chromosome segregation
GO:0045986	negative regulation of smooth muscle contraction	7.60194	0.128719	0.314141	biological_process
GO:0007409	axonogenesis	0.974017	0.649301	0.697946	biological_process
GO:0042325	regulation of phosphorylation	21.114	0.0492242	0.307643	biological_process
GO:0006366	transcription by RNA polymerase II	1.34147	0.534885	0.607256	cellular nitrogen compound metabolic process
GO:0006366	transcription by RNA polymerase II	1.34147	0.534885	0.607256	biosynthetic process
GO:0005975	carbohydrate metabolic process	1.30758	0.543869	0.609059	carbohydrate metabolic process
GO:0050731	positive regulation of peptidyl-tyrosine phosphorylation	5.18237	0.0256435	0.307643	biological_process
GO:0030183	B cell differentiation	2.31745	0.360105	0.483068	immune system process
GO:0030183	B cell differentiation	2.31745	0.360105	0.483068	cell differentiation
GO:0010812	negative regulation of cell-substrate adhesion	3.57927	0.252013	0.413261	biological_process
GO:0001547	antral ovarian follicle growth	35.8032	0.0298203	0.307643	growth
GO:0031929	TOR signaling	12.2761	0.082288	0.307643	signal transduction
GO:2001226	negative regulation of chloride transport	13.7166	0.0741271	0.307643	biological_process
GO:0060468	prevention of polyspermy	74.7963	0.0150185	0.307643	biological_process
GO:0035264	multicellular organism growth	1.88311	0.421921	0.539666	growth
GO:0010954	positive regulation of protein processing	7.32946	0.133126	0.314141	biological_process
GO:0045059	positive thymic T cell selection	12.4626	0.0811264	0.307643	immune system process
GO:0030166	proteoglycan biosynthetic process	9.02957	0.109747	0.314141	biosynthetic process
GO:2000473	positive regulation of hematopoietic stem cell migration	29.4123	0.0359245	0.307643	biological_process
GO:0000122	negative regulation of transcription by RNA polymerase II	0.805931	0.714676	0.753492	biological_process
GO:0002925	positive regulation of humoral immune response mediated by circulating immunoglobulin	13.9487	0.0729556	0.307643	biological_process
GO:0008593	regulation of Notch signaling pathway	5.42643	0.174988	0.345785	biological_process
GO:0002378	immunoglobulin biosynthetic process	10.4073	0.0961178	0.307643	biosynthetic process
GO:0010608	posttranscriptional regulation of gene expression	3.56351	0.252966	0.413261	biological_process
GO:0008380	RNA splicing	1.64692	0.464995	0.572569	cellular nitrogen compound metabolic process
GO:0032677	regulation of interleukin-8 production	29.4123	0.0359245	0.307643	biological_process
GO:0034394	protein localization to cell surface	2.54669	0.334155	0.46924	biological_process
GO:0001932	regulation of protein phosphorylation	1.72269	0.450282	0.562852	biological_process
GO:0099041	vesicle tethering to Golgi	136.256	0.00878729	0.307643	biological_process
GO:0007160	cell-matrix adhesion	1.59018	0.476628	0.582546	cell adhesion
GO:0008360	regulation of cell shape	1.17088	0.583095	0.639274	biological_process
GO:0008038	neuron recognition	8.1327	0.120954	0.314141	biological_process
GO:0072102	glomerulus morphogenesis	7.2644	0.134224	0.314141	biological_process
GO:0061099	negative regulation of protein tyrosine kinase activity	8.29632	0.118724	0.314141	biological_process
GO:0050830	defense response to Gram-positive bacterium	2.44551	0.345158	0.474593	response to stress
GO:0006397	mRNA processing	1.4172	0.515776	0.595851	mRNA processing
GO:0048208	COPII vesicle coating	3.41294	0.262436	0.418376	protein-containing complex assembly
GO:0050852	T cell receptor signaling pathway	2.01234	0.401469	0.525506	immune system process
GO:0050852	T cell receptor signaling pathway	2.01234	0.401469	0.525506	signal transduction
GO:0030433	ubiquitin-dependent ERAD pathway	7.32946	0.133126	0.314141	response to stress
GO:0030433	ubiquitin-dependent ERAD pathway	7.32946	0.133126	0.314141	catabolic process
GO:0055085	transmembrane transport	0.732236	0.749423	0.782625	transmembrane transport
GO:0008284	positive regulation of cell proliferation	0.361544	0.934552	0.943125	biological_process
GO:0008347	glial cell migration	8.55678	0.115368	0.314141	cell motility
GO:0072659	protein localization to plasma membrane	1.01293	0.635205	0.687271	biological_process
GO:0016266	O-glycan processing	4.67604	0.199777	0.374583	cellular protein modification process
GO:0021740	principal sensory nucleus of trigeminal nerve development	8.55678	0.115368	0.314141	anatomical structure development
GO:2000807	regulation of synaptic vesicle clustering	14.1889	0.0717827	0.307643	biological_process
GO:0007420	brain development	0.992132	0.609537	0.661669	anatomical structure development

## Sheet: EW7
GO_accession	GO_term	oddsRatio	pvalue	FDR	GOSlim
GO:0060292	long-term synaptic depression	6.28786	0.152698	0.339298	biological_process
GO:0060041	retina development in camera-type eye	1.43954	0.509424	0.579759	anatomical structure development
GO:0006936	muscle contraction	2.74459	0.111246	0.325251	biological_process
GO:0045666	positive regulation of neuron differentiation	1.09901	0.604982	0.656156	biological_process
GO:0030855	epithelial cell differentiation	1.69377	0.454821	0.533076	cell differentiation
GO:2000463	positive regulation of excitatory postsynaptic potential	2.32256	0.358572	0.469152	biological_process
GO:0032223	negative regulation of synaptic transmission, cholinergic	18.7713	0.05497	0.283982	biological_process
GO:0010043	response to zinc ion	4.22909	0.217573	0.369234	biological_process
GO:0086012	membrane depolarization during cardiac muscle cell action potential	7.01892	0.138136	0.330247	biological_process
GO:0098655	cation transmembrane transport	4.24034	0.0889874	0.311945	transmembrane transport
GO:0120162	positive regulation of cold-induced thermogenesis	1.59014	0.475667	0.551124	biological_process
GO:0015014	heparan sulfate proteoglycan biosynthetic process, polysaccharide chain biosynthetic process	26.1546	0.0401508	0.265568	biosynthetic process
GO:0015014	heparan sulfate proteoglycan biosynthetic process, polysaccharide chain biosynthetic process	26.1546	0.0401508	0.265568	carbohydrate metabolic process
GO:0006874	cellular calcium ion homeostasis	1.23706	0.562568	0.623036	homeostatic process
GO:0045088	regulation of innate immune response	3.65065	0.247114	0.387459	biological_process
GO:0021631	optic nerve morphogenesis	5.43929	0.174096	0.34289	biological_process
GO:0007568	aging	0.630743	0.797696	0.824858	aging
GO:0007215	glutamate receptor signaling pathway	3.2243	0.274543	0.40411	signal transduction
GO:0030166	proteoglycan biosynthetic process	8.02495	0.122089	0.325251	biosynthetic process
GO:0051247	positive regulation of protein metabolic process	5.09403	0.184599	0.346869	biological_process
GO:0009636	response to toxic substance	8.41355	0.000203849	0.0079552	biological_process
GO:0050796	regulation of insulin secretion	3.75254	0.0551231	0.283982	biological_process
GO:0048025	negative regulation of mRNA splicing, via spliceosome	8.59381	0.114585	0.325251	biological_process
GO:0006509	membrane protein ectodomain proteolysis	4.85439	0.192679	0.351692	biological_process
GO:0042462	eye photoreceptor cell development	4.60681	0.201818	0.359411	anatomical structure development
GO:0050769	positive regulation of neurogenesis	2.22109	0.371331	0.481478	biological_process
GO:0022900	electron transport chain	3.80486	0.238475	0.383287	generation of precursor metabolites and energy
GO:0001966	thigmotaxis	14.6324	0.0695684	0.292146	locomotion
GO:0060333	interferon-gamma-mediated signaling pathway	3.74552	0.241726	0.387433	signal transduction
GO:0016579	protein deubiquitination	1.19019	0.576351	0.633437	cellular protein modification process
GO:0050908	detection of light stimulus involved in visual perception	3.32902	0.267254	0.398464	biological_process
GO:0048147	negative regulation of fibroblast proliferation	3.29842	0.269344	0.399515	biological_process
GO:0032869	cellular response to insulin stimulus	1.52769	0.489135	0.561095	biological_process
GO:0021955	central nervous system neuron axonogenesis	6.02657	0.158695	0.339298	biological_process
GO:0031063	regulation of histone deacetylation	23.6144	0.0442144	0.265568	biological_process
GO:0035725	sodium ion transmembrane transport	1.86913	0.423293	0.516364	transmembrane transport
GO:0001964	startle response	3.66923	0.246039	0.387459	nervous system process
GO:0035095	behavioral response to nicotine	5.8326	0.163463	0.339298	biological_process
GO:0031987	locomotion involved in locomotory behavior	19.2529	0.0536319	0.283982	locomotion
GO:0030163	protein catabolic process	3.65065	0.247114	0.387459	catabolic process
GO:1903206	negative regulation of hydrogen peroxide-induced cell death	13.0568	0.0774393	0.293134	biological_process
GO:0086015	SA node cell action potential	10.9127	0.0917028	0.311945	biological_process
GO:0019695	choline metabolic process	14.0701	0.0721992	0.293134	biological_process
GO:0019276	UDP-N-acetylgalactosamine metabolic process	31.8353	0.033341	0.243516	cellular nitrogen compound metabolic process
GO:0019276	UDP-N-acetylgalactosamine metabolic process	31.8353	0.033341	0.243516	small molecule metabolic process
GO:0035066	positive regulation of histone acetylation	12.1877	0.0826508	0.301832	biological_process
GO:0098719	sodium ion import across plasma membrane	11.0785	0.0904149	0.311945	transmembrane transport
GO:0042953	lipoprotein transport	5.78603	0.164651	0.339298	protein transport
GO:0086091	regulation of heart rate by cardiac conduction	2.10247	0.387376	0.490166	biological_process
GO:0050714	positive regulation of protein secretion	3.11232	0.282787	0.408942	biological_process
GO:0042220	response to cocaine	1.22609	0.565738	0.625346	biological_process
GO:0048747	muscle fiber development	3.47396	0.25778	0.394063	anatomical structure development
GO:0001661	conditioned taste aversion	5.05856	0.185758	0.346869	nervous system process
GO:0035094	response to nicotine	2.40085	0.349306	0.46227	biological_process
GO:0008343	adult feeding behavior	181.927	0.00703621	0.0944161	biological_process
GO:0034766	negative regulation of ion transmembrane transport	6.57273	0.146659	0.331853	biological_process
GO:0006366	transcription by RNA polymerase II	1.19224	0.575733	0.633437	cellular nitrogen compound metabolic process
GO:0006366	transcription by RNA polymerase II	1.19224	0.575733	0.633437	biosynthetic process
GO:0042982	amyloid precursor protein metabolic process	8.59381	0.114585	0.325251	biological_process
GO:0015980	energy derivation by oxidation of organic compounds	45.6945	0.0237289	0.207448	generation of precursor metabolites and energy
GO:0007614	short-term memory	5.48044	0.172921	0.34289	nervous system process
GO:0045785	positive regulation of cell adhesion	2.09007	0.389134	0.490241	biological_process
GO:0031214	biomineral tissue development	5.28065	0.17878	0.34289	anatomical structure development
GO:0061512	protein localization to cilium	17.849	0.0576405	0.284497	biological_process
GO:0008202	steroid metabolic process	1.96257	0.408156	0.504295	lipid metabolic process
GO:0042053	regulation of dopamine metabolic process	1.74418	0.445301	0.528681	biological_process
GO:0043473	pigmentation	5.24241	0.179947	0.343756	pigmentation
GO:0051301	cell division	0.787563	0.723976	0.7609	cell division
GO:0007200	phospholipase C-activating G protein-coupled receptor signaling pathway	1.72705	0.448492	0.529202	signal transduction
GO:0006260	DNA replication	2.82942	0.305988	0.431675	biosynthetic process
GO:0007059	chromosome segregation	6.75592	0.143017	0.330247	chromosome segregation
GO:0048208	COPII vesicle coating	3.03326	0.28891	0.411608	protein-containing complex assembly
GO:0010951	negative regulation of endopeptidase activity	2.66081	0.321699	0.443834	biological_process
GO:0050896	response to stimulus	2.07888	0.264361	0.398464	biological_process
GO:0010608	posttranscriptional regulation of gene expression	3.16733	0.278676	0.405503	biological_process
GO:0045716	positive regulation of low-density lipoprotein particle receptor biosynthetic process	73.0264	0.0154167	0.164483	biological_process
GO:2001226	negative regulation of chloride transport	12.1877	0.0826508	0.301832	biological_process
GO:0070584	mitochondrion morphogenesis	10.7518	0.0929888	0.311945	mitochondrion organization
GO:1901215	negative regulation of neuron death	2.63139	0.324607	0.443834	biological_process
GO:0050905	neuromuscular process	5.14148	0.0642524	0.289638	nervous system process
GO:0019722	calcium-mediated signaling	1.69786	0.454033	0.533076	signal transduction
GO:0051983	regulation of chromosome segregation	38.5384	0.0278596	0.223263	biological_process
GO:0007157	heterophilic cell-cell adhesion via plasma membrane cell adhesion molecules	2.1868	0.375828	0.481895	cell adhesion
GO:0003085	negative regulation of systemic arterial blood pressure	13.805	0.0735119	0.293134	biological_process
GO:0043410	positive regulation of MAPK cascade	1.16605	0.583691	0.640284	biological_process
GO:0071456	cellular response to hypoxia	0.989382	0.642894	0.688219	response to stress
GO:0007497	posterior midgut development	181.927	0.00703621	0.0944161	anatomical structure development
GO:0043576	regulation of respiratory gaseous exchange	12.8285	0.0787448	0.293134	biological_process
GO:0007399	nervous system development	2.20791	0.0654262	0.292146	anatomical structure development
GO:0090307	mitotic spindle assembly	5.65066	0.168205	0.340541	cellular component assembly
GO:0090307	mitotic spindle assembly	5.65066	0.168205	0.340541	cytoskeleton organization
GO:0006584	catecholamine metabolic process	26.1546	0.0401508	0.265568	biological_process
GO:0072369	regulation of lipid transport by positive regulation of transcription from RNA polymerase II promoter	22.878	0.0455653	0.265568	biological_process
GO:0095500	acetylcholine receptor signaling pathway	7.01892	0.138136	0.330247	signal transduction
GO:0009954	proximal/distal pattern formation	6.57273	0.146659	0.331853	biological_process
GO:0007052	mitotic spindle organization	6.18067	0.155101	0.339298	cytoskeleton organization
GO:0071679	commissural neuron axon guidance	4.15553	0.22091	0.371318	biological_process
GO:1903886	positive regulation of chemokine (C-C motif) ligand 20 production	5.8326	0.163463	0.339298	biological_process
GO:0007608	sensory perception of smell	7.45155	0.00984498	0.126235	nervous system process
GO:0007165	signal transduction	1.58344	0.188228	0.34922	signal transduction
GO:0007155	cell adhesion	0.643766	0.815708	0.84047	cell adhesion
GO:0035065	regulation of histone acetylation	45.6945	0.0237289	0.207448	biological_process
GO:0048260	positive regulation of receptor-mediated endocytosis	7.85167	0.124576	0.325251	biological_process
GO:0006508	proteolysis	0.630743	0.797696	0.824858	biological_process
GO:0030318	melanocyte differentiation	9.02048	0.109549	0.325251	cell differentiation
GO:0021562	vestibulocochlear nerve development	6.94904	0.139359	0.330247	anatomical structure development
GO:0006576	cellular biogenic amine metabolic process	43.0542	0.0251076	0.209958	cellular nitrogen compound metabolic process
GO:0071732	cellular response to nitric oxide	18.4455	0.000816414	0.0204814	response to stress
GO:0001932	regulation of protein phosphorylation	1.53103	0.488395	0.561095	biological_process
GO:0070588	calcium ion transmembrane transport	1.10787	0.602089	0.654248	transmembrane transport
GO:0006656	phosphatidylcholine biosynthetic process	7.7678	0.125817	0.325545	biosynthetic process
GO:0006656	phosphatidylcholine biosynthetic process	7.7678	0.125817	0.325545	lipid metabolic process
GO:0009611	response to wounding	1.74851	0.444501	0.528681	response to stress
GO:1905920	positive regulation of CoA-transferase activity	7.22779	0.134458	0.330247	biological_process
GO:0003009	skeletal muscle contraction	3.45724	0.258838	0.394063	biological_process
GO:1901214	regulation of neuron death	3.05917	0.286875	0.410736	biological_process
GO:0035176	social behavior	3.56032	0.118395	0.325251	biological_process
GO:0042135	neurotransmitter catabolic process	20.7821	0.00499983	0.0901533	catabolic process
GO:0031667	response to nutrient levels	2.59315	0.328465	0.444892	biological_process
GO:0006897	endocytosis	1.01589	0.633357	0.683079	vesicle-mediated transport
GO:0045197	establishment or maintenance of epithelial cell apical/basal polarity	3.65065	0.247114	0.387459	biological_process
GO:0007565	female pregnancy	1.00247	0.638156	0.685691	biological_process
GO:0016056	rhodopsin mediated signaling pathway	9.48996	0.104485	0.321157	signal transduction
GO:0045188	regulation of circadian sleep/wake cycle, non-REM sleep	4.22909	0.217573	0.369234	biological_process
GO:0042416	dopamine biosynthetic process	14.3456	0.0708847	0.292146	biosynthetic process
GO:0043966	histone H3 acetylation	8.69656	0.113329	0.325251	cellular protein modification process
GO:0006939	smooth muscle contraction	4.80754	0.0720664	0.293134	biological_process
GO:0032269	negative regulation of cellular protein metabolic process	40.6431	0.0264845	0.218308	biological_process
GO:0007009	plasma membrane organization	4.95383	0.189226	0.349946	plasma membrane organization
GO:0051480	regulation of cytosolic calcium ion concentration	2.16014	0.379403	0.483258	homeostatic process
GO:0030154	cell differentiation	0.433548	0.938336	0.939965	cell differentiation
GO:1902230	negative regulation of intrinsic apoptotic signaling pathway in response to DNA damage	4.25404	0.216457	0.369234	biological_process
GO:0015031	protein transport	1.96392	0.172398	0.34289	protein transport
GO:1990573	potassium ion import across plasma membrane	5.97688	0.159889	0.339298	transmembrane transport
GO:0050783	cocaine metabolic process	18.7713	0.05497	0.283982	biological_process
GO:0007507	heart development	0.534076	0.847019	0.86395	anatomical structure development
GO:0009411	response to UV	2.75306	0.312904	0.436101	biological_process
GO:0140059	dendrite arborization	7.15678	0.135686	0.330247	biological_process
GO:0002076	osteoblast development	5.78603	0.164651	0.339298	anatomical structure development
GO:0016477	cell migration	0.538105	0.844926	0.86395	cell motility
GO:0035196	production of miRNAs involved in gene silencing by miRNA	4.49272	0.206351	0.363001	cellular nitrogen compound metabolic process
GO:2001260	regulation of semaphorin-plexin signaling pathway	18.2973	0.0563062	0.284497	biological_process
GO:0051091	positive regulation of DNA-binding transcription factor activity	1.19224	0.575733	0.633437	biological_process
GO:0001508	action potential	4.91956	0.0692967	0.292146	biological_process
GO:0060336	negative regulation of interferon-gamma-mediated signaling pathway	8.2995	0.118345	0.325251	biological_process
GO:0042472	inner ear morphogenesis	2.66418	0.185492	0.346869	biological_process
GO:0070373	negative regulation of ERK1 and ERK2 cascade	1.36082	0.528936	0.597252	biological_process
GO:0030534	adult behavior	4.87094	0.0704792	0.292146	biological_process
GO:0043279	response to alkaloid	11.0785	0.0904149	0.311945	biological_process
GO:0008015	blood circulation	2.84066	0.304994	0.431328	circulatory system process
GO:0055085	transmembrane transport	2.93692	0.0611253	0.284497	transmembrane transport
GO:0007271	synaptic transmission, cholinergic	5.28065	0.17878	0.34289	cell-cell signaling
GO:0014824	artery smooth muscle contraction	7.93736	0.123333	0.325251	circulatory system process
GO:0006805	xenobiotic metabolic process	5.32705	0.0604632	0.284497	biological_process
GO:0006890	retrograde vesicle-mediated transport, Golgi to ER	3.65065	0.247114	0.387459	vesicle-mediated transport
GO:0060084	synaptic transmission involved in micturition	7.22779	0.134458	0.330247	cell-cell signaling
GO:0042113	B cell activation	2.50218	0.338017	0.450429	immune system process
GO:0001958	endochondral ossification	3.52493	0.254595	0.392785	biological_process
GO:0007416	synapse assembly	1.25728	0.556806	0.617841	cellular component assembly
GO:0048712	negative regulation of astrocyte differentiation	19.7785	0.0522921	0.283982	biological_process
GO:1902430	negative regulation of amyloid-beta formation	4.63657	0.200681	0.359411	biological_process
GO:0071361	cellular response to ethanol	6.07708	0.157499	0.339298	biological_process
GO:1905144	response to acetylcholine	7.22779	0.134458	0.330247	biological_process
GO:0034612	response to tumor necrosis factor	2.36108	0.353955	0.466283	biological_process
GO:0007420	brain development	2.48483	0.0702106	0.292146	anatomical structure development
GO:0090102	cochlea development	3.1534	0.279706	0.405503	anatomical structure development
GO:1902991	regulation of amyloid precursor protein catabolic process	5.7402	0.165837	0.339319	biological_process
GO:0000209	protein polyubiquitination	2.72978	0.178873	0.34289	cellular protein modification process
GO:0045444	fat cell differentiation	3.5431	0.119322	0.325251	cell differentiation
GO:0071294	cellular response to zinc ion	9.74355	0.101942	0.319678	biological_process
GO:0008625	extrinsic apoptotic signaling pathway via death domain receptors	6.02657	0.158695	0.339298	signal transduction
GO:0032835	glomerulus development	8.20574	0.119594	0.325251	anatomical structure development
GO:0050652	dermatan sulfate proteoglycan biosynthetic process, polysaccharide chain biosynthetic process	81.2417	0.0140247	0.15562	biosynthetic process
GO:0050652	dermatan sulfate proteoglycan biosynthetic process, polysaccharide chain biosynthetic process	81.2417	0.0140247	0.15562	carbohydrate metabolic process
GO:0090122	cholesterol ester hydrolysis involved in cholesterol transport	18.7713	0.05497	0.283982	small molecule metabolic process
GO:0090122	cholesterol ester hydrolysis involved in cholesterol transport	18.7713	0.05497	0.283982	lipid metabolic process
GO:0021954	central nervous system neuron development	7.15678	0.135686	0.330247	anatomical structure development
GO:0021940	positive regulation of cerebellar granule cell precursor proliferation	27.1191	0.0387925	0.263333	biological_process
GO:0014032	neural crest cell development	4.15553	0.22091	0.371318	anatomical structure development
GO:0007611	learning or memory	2.74015	0.177859	0.34289	nervous system process
GO:0008284	positive regulation of cell proliferation	0.667706	0.800495	0.826272	biological_process
GO:0032414	positive regulation of ion transmembrane transporter activity	5.35881	0.176441	0.34289	biological_process
GO:0042391	regulation of membrane potential	3.09726	0.0854653	0.306295	biological_process
GO:0045944	positive regulation of transcription by RNA polymerase II	0.556866	0.86998	0.882211	biological_process
GO:0006396	RNA processing	3.59601	0.250329	0.389332	cellular nitrogen compound metabolic process
GO:0042420	dopamine catabolic process	12.8285	0.0787448	0.293134	catabolic process
GO:0007602	phototransduction	3.37599	0.264109	0.398464	signal transduction
GO:0010044	response to aluminum ion	30.5001	0.0347066	0.247231	biological_process
GO:0045766	positive regulation of angiogenesis	1.73111	0.336131	0.449994	biological_process
GO:0043524	negative regulation of neuron apoptotic process	0.872372	0.688022	0.727265	biological_process
GO:0071310	cellular response to organic substance	2.19357	0.374931	0.481895	biological_process
GO:0032508	DNA duplex unwinding	7.22779	0.134458	0.330247	chromosome organization
GO:0016032	viral process	1.27869	0.435825	0.523898	symbiotic process
GO:0070827	chromatin maintenance	181.927	0.00703621	0.0944161	biological_process
GO:0051963	regulation of synapse assembly	5.28065	0.17878	0.34289	biological_process
GO:0006836	neurotransmitter transport	3.70698	0.243885	0.387459	transport
GO:0007616	long-term memory	3.1534	0.279706	0.405503	nervous system process
GO:1904059	regulation of locomotor rhythm	11.7936	0.0852459	0.306295	biological_process
GO:0061158	3'-UTR-mediated mRNA destabilization	4.15553	0.22091	0.371318	biological_process
GO:0120163	negative regulation of cold-induced thermogenesis	2.27792	0.36407	0.474196	biological_process
GO:0043001	Golgi to plasma membrane protein transport	6.69393	0.144233	0.330247	protein transport
GO:0043001	Golgi to plasma membrane protein transport	6.69393	0.144233	0.330247	vesicle-mediated transport
GO:0051593	response to folic acid	11.6059	0.0865408	0.306344	biological_process
GO:0045176	apical protein localization	9.36617	0.105753	0.321157	biological_process
GO:0045665	negative regulation of neuron differentiation	2.16014	0.379403	0.483258	biological_process
GO:0035645	enteric smooth muscle cell differentiation	181.927	0.00703621	0.0944161	cell differentiation
GO:0006812	cation transport	3.55169	0.118859	0.325251	transport
GO:0007019	microtubule depolymerization	33.2708	0.0319734	0.243516	cytoskeleton organization
GO:0014070	response to organic cyclic compound	4.42626	0.0178534	0.177611	biological_process
GO:0009590	detection of gravity	16.6295	0.0616328	0.284497	biological_process
GO:0071363	cellular response to growth factor stimulus	1.28526	0.54901	0.612725	biological_process
GO:0006637	acyl-CoA metabolic process	31.8353	0.033341	0.243516	cellular nitrogen compound metabolic process
GO:0006637	acyl-CoA metabolic process	31.8353	0.033341	0.243516	cofactor metabolic process
GO:0006637	acyl-CoA metabolic process	31.8353	0.033341	0.243516	sulfur compound metabolic process
GO:0006637	acyl-CoA metabolic process	31.8353	0.033341	0.243516	small molecule metabolic process
GO:0001894	tissue homeostasis	4.98587	0.0677307	0.292146	homeostatic process
GO:0006629	lipid metabolic process	1.80996	0.251683	0.389332	lipid metabolic process
GO:0030951	establishment or maintenance of microtubule cytoskeleton polarity	10.9127	0.0917028	0.311945	cytoskeleton organization
GO:0097061	dendritic spine organization	6.23381	0.1539	0.339298	biological_process
GO:0038060	nitric oxide-cGMP-mediated signaling pathway	107.537	5.66807e-06	0.00154837	signal transduction
GO:0048814	regulation of dendrite morphogenesis	3.08551	0.284833	0.409848	biological_process
GO:0050890	cognition	2.1868	0.375828	0.481895	nervous system process
GO:0060013	righting reflex	9.87527	0.100669	0.317408	biological_process
GO:0007411	axon guidance	0.523176	0.85269	0.867728	biological_process
GO:0016573	histone acetylation	6.69393	0.144233	0.330247	cellular protein modification process
GO:0045494	photoreceptor cell maintenance	10.7314	0.0172456	0.174574	biological_process
GO:0060271	cilium assembly	1.34503	0.533018	0.600687	cellular component assembly
GO:0000226	microtubule cytoskeleton organization	2.3928	0.350239	0.462443	cytoskeleton organization
GO:0042981	regulation of apoptotic process	1.06985	0.614668	0.66541	biological_process
GO:0006559	L-phenylalanine catabolic process	23.6144	0.0442144	0.265568	cellular amino acid metabolic process
GO:0006559	L-phenylalanine catabolic process	23.6144	0.0442144	0.265568	catabolic process
GO:0050651	dermatan sulfate proteoglycan biosynthetic process	73.0264	0.0154167	0.164483	biosynthetic process
GO:0072089	stem cell proliferation	4.35684	0.211981	0.368699	cell population proliferation
GO:0019228	neuronal action potential	2.66081	0.321699	0.443834	biological_process
GO:0007190	activation of adenylate cyclase activity	3.1534	0.279706	0.405503	biological_process
GO:0009791	post-embryonic development	1.56527	0.480944	0.556122	biological_process
GO:0097112	gamma-aminobutyric acid receptor clustering	8.69656	0.113329	0.325251	biological_process
GO:0006820	anion transport	5.35881	0.176441	0.34289	transport
GO:0006357	regulation of transcription by RNA polymerase II	0.849095	0.688192	0.727265	biological_process
GO:0006693	prostaglandin metabolic process	10.9127	0.0917028	0.311945	lipid metabolic process
GO:0006693	prostaglandin metabolic process	10.9127	0.0917028	0.311945	small molecule metabolic process
GO:0001525	angiogenesis	0.463924	0.883581	0.891305	anatomical structure formation involved in morphogenesis
GO:0010996	response to auditory stimulus	43.0888	7.37069e-05	0.00443929	biological_process
GO:0050877	nervous system process	7.04243	0.0370343	0.257125	nervous system process
GO:0046928	regulation of neurotransmitter secretion	15.1164	0.000244271	0.00880903	biological_process
GO:0007517	muscle organ development	2.70926	0.180906	0.343756	anatomical structure development
GO:0006397	mRNA processing	1.25957	0.556162	0.617841	mRNA processing
GO:0045212	neurotransmitter receptor biosynthetic process	18.7713	0.05497	0.283982	biosynthetic process
GO:0097190	apoptotic signaling pathway	2.09007	0.389134	0.490241	signal transduction
GO:0051930	regulation of sensory perception of pain	3.66804	0.112874	0.325251	biological_process
GO:0007194	negative regulation of adenylate cyclase activity	4.88712	0.191529	0.350833	biological_process
GO:0000398	mRNA splicing, via spliceosome	2.07172	0.391762	0.492477	mRNA processing
GO:0050650	chondroitin sulfate proteoglycan biosynthetic process	17.0228	0.0603038	0.284497	biosynthetic process
GO:0071230	cellular response to amino acid stimulus	1.88409	0.420797	0.515498	biological_process
GO:0001919	regulation of receptor recycling	13.0568	0.0774393	0.293134	biological_process
GO:2000147	positive regulation of cell motility	3.2243	0.274543	0.40411	biological_process
GO:0051310	metaphase plate congression	24.4013	0.0428617	0.265568	biological_process
GO:0032479	regulation of type I interferon production	4.06179	0.225337	0.373619	biological_process
GO:0030307	positive regulation of cell growth	2.85965	0.166767	0.339337	biological_process
GO:0001755	neural crest cell migration	2.56512	0.331344	0.446695	cell motility
GO:0014028	notochord formation	11.6059	0.0865408	0.306344	anatomical structure formation involved in morphogenesis
GO:0008306	associative learning	3.78158	0.107425	0.322835	nervous system process
GO:0000958	mitochondrial mRNA catabolic process	60.959	0.0181949	0.17794	nucleobase-containing compound catabolic process
GO:0071242	cellular response to ammonium ion	94.5837	8.05044e-06	0.00154837	biological_process
GO:0006338	chromatin remodeling	3.90806	0.233027	0.377687	biological_process
GO:0000962	positive regulation of mitochondrial RNA catabolic process	243.861	0.0056328	0.0944161	biological_process
GO:0035946	mitochondrial mRNA surveillance	362.097	0.00422747	0.0813084	nucleobase-containing compound catabolic process
GO:1903818	positive regulation of voltage-gated potassium channel activity	24.3853	0.000371247	0.0112742	biological_process
GO:0042320	regulation of circadian sleep/wake cycle, REM sleep	7.22779	0.134458	0.330247	biological_process
GO:0035845	photoreceptor cell outer segment organization	22.878	0.0455653	0.265568	biological_process
GO:0030279	negative regulation of ossification	4.98933	0.188071	0.34922	biological_process
GO:0001707	mesoderm formation	3.09886	0.283811	0.409397	anatomical structure formation involved in morphogenesis
GO:0043200	response to amino acid	3.44068	0.259895	0.394631	biological_process
GO:0010827	regulation of glucose transmembrane transport	9.13419	0.108286	0.323734	biological_process
GO:0046549	retinal cone cell development	9.87527	0.100669	0.317408	anatomical structure development
GO:0040012	regulation of locomotion	4.13206	0.222019	0.371318	biological_process
GO:0010269	response to selenium ion	30.5001	0.0347066	0.247231	biological_process
GO:1902004	positive regulation of amyloid-beta formation	3.88698	0.23412	0.378395	biological_process
GO:0061024	membrane organization	1.0069	0.636563	0.685256	membrane organization
GO:0035864	response to potassium ion	42.2975	7.75822e-05	0.00443929	biological_process
GO:0043523	regulation of neuron apoptotic process	5.58879	0.0556609	0.284215	biological_process
GO:0000122	negative regulation of transcription by RNA polymerase II	0.712862	0.771859	0.803903	biological_process
GO:0042136	neurotransmitter biosynthetic process	6.75592	0.143017	0.330247	biosynthetic process
GO:1903049	negative regulation of acetylcholine-gated cation channel activity	7.22779	0.134458	0.330247	biological_process
GO:1990089	response to nerve growth factor	98.5062	7.19469e-06	0.00154837	biological_process
GO:0071222	cellular response to lipopolysaccharide	0.929882	0.665211	0.708167	biological_process
GO:1901381	positive regulation of potassium ion transmembrane transport	11.7045	0.00290221	0.0620214	biological_process
GO:0006511	ubiquitin-dependent protein catabolic process	1.06321	0.616914	0.66659	catabolic process
GO:0006814	sodium ion transport	1.54455	0.485427	0.559065	transport
GO:0060021	roof of mouth development	1.59739	0.474149	0.550471	anatomical structure development
GO:0033365	protein localization to organelle	7.85167	0.124576	0.325251	biological_process
GO:0002063	chondrocyte development	7.7678	0.125817	0.325545	anatomical structure development
GO:0003254	regulation of membrane depolarization	17.849	0.0576405	0.284497	homeostatic process
GO:0010470	regulation of gastrulation	6.69393	0.144233	0.330247	biological_process
GO:0031989	bombesin receptor signaling pathway	181.927	0.00703621	0.0944161	signal transduction
GO:0048666	neuron development	2.20039	0.374033	0.481895	anatomical structure development
GO:0014043	negative regulation of neuron maturation	38.5384	0.0278596	0.223263	biological_process
GO:0036343	psychomotor behavior	43.0542	0.0251076	0.209958	biological_process
GO:0035690	cellular response to drug	6.23621	0.0156786	0.164483	biological_process
GO:0010988	regulation of low-density lipoprotein particle clearance	22.878	0.0455653	0.265568	biological_process
GO:0007163	establishment or maintenance of cell polarity	3.32902	0.267254	0.398464	biological_process
GO:0007050	cell cycle arrest	1.71861	0.450081	0.529993	biological_process
GO:0007267	cell-cell signaling	2.60371	0.124388	0.325251	cell-cell signaling
GO:0050805	negative regulation of synaptic transmission	2.62173	0.325573	0.444103	biological_process
GO:0045787	positive regulation of cell cycle	1.8114	0.433177	0.521802	biological_process
GO:0051899	membrane depolarization	3.31365	0.2683	0.398992	biological_process
GO:0002250	adaptive immune response	1.46369	0.503708	0.574386	immune system process
GO:0034384	high-density lipoprotein particle clearance	7.85167	0.124576	0.325251	biological_process
GO:0098815	modulation of excitatory postsynaptic potential	5.78603	0.164651	0.339298	biological_process
GO:0002027	regulation of heart rate	3.04616	0.287893	0.411174	biological_process
GO:0007613	memory	0.9087	0.673468	0.714322	nervous system process
GO:0020028	endocytic hemoglobin import	14.6324	0.0695684	0.292146	protein transport
GO:0020028	endocytic hemoglobin import	14.6324	0.0695684	0.292146	homeostatic process
GO:0020028	endocytic hemoglobin import	14.6324	0.0695684	0.292146	vesicle-mediated transport
GO:2001235	positive regulation of apoptotic signaling pathway	4.60681	0.201818	0.359411	biological_process
GO:0010718	positive regulation of epithelial to mesenchymal transition	1.99018	0.403884	0.501163	biological_process
GO:0071260	cellular response to mechanical stimulus	1.26648	0.554222	0.617348	biological_process
GO:0015698	inorganic anion transport	6.69393	0.144233	0.330247	transport
GO:1903351	cellular response to dopamine	9.36617	0.105753	0.321157	biological_process
GO:0009653	anatomical structure morphogenesis	1.68161	0.457176	0.533989	biological_process
GO:0070374	positive regulation of ERK1 and ERK2 cascade	0.542649	0.842569	0.863521	biological_process
GO:1903508	positive regulation of nucleic acid-templated transcription	3.9656	0.099398	0.317408	biological_process
GO:0006979	response to oxidative stress	1.30215	0.544401	0.609941	response to stress
GO:0050910	detection of mechanical stimulus involved in sensory perception of sound	3.97271	0.229741	0.375525	nervous system process
GO:0043066	negative regulation of apoptotic process	0.92289	0.640221	0.686631	biological_process
GO:0042366	cobalamin catabolic process	14.6324	0.0695684	0.292146	cellular nitrogen compound metabolic process
GO:0042366	cobalamin catabolic process	14.6324	0.0695684	0.292146	cofactor metabolic process
GO:0042366	cobalamin catabolic process	14.6324	0.0695684	0.292146	catabolic process
GO:0042366	cobalamin catabolic process	14.6324	0.0695684	0.292146	small molecule metabolic process
GO:0008037	cell recognition	17.423	0.0589731	0.284497	biological_process
GO:0045732	positive regulation of protein catabolic process	2.01283	0.400444	0.500108	biological_process
GO:0007417	central nervous system development	0.838731	0.70195	0.740448	anatomical structure development
GO:0099505	regulation of presynaptic membrane potential	20.0715	8.46311e-05	0.00443929	biological_process
GO:0007166	cell surface receptor signaling pathway	0.566487	0.830253	0.852413	signal transduction
GO:0048484	enteric nervous system development	45.6945	0.0237289	0.207448	anatomical structure development
GO:0007202	activation of phospholipase C activity	2.12772	0.383845	0.487838	biological_process
GO:0006888	ER to Golgi vesicle-mediated transport	1.75724	0.442897	0.528681	vesicle-mediated transport
GO:1990839	response to endothelin	181.927	0.00703621	0.0944161	biological_process
GO:0007204	positive regulation of cytosolic calcium ion concentration	1.73326	0.335607	0.449994	homeostatic process
GO:0006915	apoptotic process	0.333252	0.947669	0.947669	cell death
GO:0042698	ovulation cycle	5.97688	0.159889	0.339298	biological_process
GO:0006310	DNA recombination	6.39881	0.150287	0.337416	DNA metabolic process
GO:0099566	regulation of postsynaptic cytosolic calcium ion concentration	4.82207	0.193827	0.351692	homeostatic process
GO:0008285	negative regulation of cell proliferation	0.377602	0.927162	0.930387	biological_process
GO:0086100	endothelin receptor signaling pathway	104.252	0.011235	0.140926	signal transduction
GO:0008543	fibroblast growth factor receptor signaling pathway	1.86913	0.423293	0.516364	signal transduction
GO:0051932	synaptic transmission, GABAergic	11.7936	0.0852459	0.306295	cell-cell signaling
GO:0007080	mitotic metaphase plate congression	10.2957	0.0968366	0.317408	biological_process
GO:0050884	neuromuscular process controlling posture	4.92026	0.190378	0.350833	nervous system process
GO:0002003	angiotensin maturation	8.11635	0.120842	0.325251	cellular nitrogen compound metabolic process
GO:0002003	angiotensin maturation	8.11635	0.120842	0.325251	protein maturation
GO:0001505	regulation of neurotransmitter levels	6.51372	0.14787	0.333286	biological_process
GO:0035278	miRNA mediated inhibition of translation	4.52097	0.20522	0.363001	biological_process
GO:0021771	lateral geniculate nucleus development	7.22779	0.134458	0.330247	anatomical structure development
GO:0071559	response to transforming growth factor beta	13.805	0.0735119	0.293134	biological_process
GO:0045087	innate immune response	0.573517	0.826641	0.850218	immune system process
GO:0045087	innate immune response	0.573517	0.826641	0.850218	response to stress
GO:0032897	negative regulation of viral transcription	5.13064	0.183438	0.346869	biological_process
GO:0006631	fatty acid metabolic process	2.16674	0.378511	0.483258	lipid metabolic process
GO:0006631	fatty acid metabolic process	2.16674	0.378511	0.483258	small molecule metabolic process
GO:0046398	UDP-glucuronate metabolic process	81.2417	0.0140247	0.15562	cellular nitrogen compound metabolic process
GO:0046398	UDP-glucuronate metabolic process	81.2417	0.0140247	0.15562	small molecule metabolic process
GO:0007605	sensory perception of sound	1.31632	0.462855	0.538442	nervous system process
GO:0060012	synaptic transmission, glycinergic	10.1487	0.0981156	0.317408	cell-cell signaling
GO:0031047	gene silencing by RNA	2.61214	0.326538	0.444369	biological_process
GO:1905906	regulation of amyloid fibril formation	7.08717	0.136912	0.330247	biological_process
GO:0019233	sensory perception of pain	2.15781	0.251149	0.389332	nervous system process
GO:0009063	cellular amino acid catabolic process	31.8353	0.033341	0.243516	cellular amino acid metabolic process
GO:0009063	cellular amino acid catabolic process	31.8353	0.033341	0.243516	catabolic process
GO:0007275	multicellular organism development	0.736655	0.78608	0.81577	anatomical structure development
GO:0006281	DNA repair	1.14284	0.590908	0.645746	DNA metabolic process
GO:0006281	DNA repair	1.14284	0.590908	0.645746	response to stress
GO:0007612	learning	2.30447	0.22904	0.375525	nervous system process
GO:0051315	attachment of mitotic spindle microtubules to kinetochore	48.7259	0.0223482	0.204681	biological_process
GO:0032226	positive regulation of synaptic transmission, dopaminergic	6.75592	0.143017	0.330247	biological_process
GO:0000187	activation of MAPK activity	0.98084	0.64602	0.690284	biological_process
GO:0051260	protein homooligomerization	3.26236	0.0452472	0.265568	protein-containing complex assembly
GO:0031620	regulation of fever generation	181.927	0.00703621	0.0944161	biological_process
GO:0045471	response to ethanol	5.30488	0.00440866	0.0820579	biological_process
GO:0014016	neuroblast differentiation	12.8285	0.0787448	0.293134	cell differentiation
GO:0014075	response to amine	33.8056	0.000146481	0.0069673	biological_process
GO:0001934	positive regulation of protein phosphorylation	1.75943	0.329315	0.445	biological_process
GO:0042311	vasodilation	12.1877	0.0826508	0.301832	circulatory system process
GO:0060080	inhibitory postsynaptic potential	7.50462	0.0330687	0.243516	biological_process
GO:0060406	positive regulation of penile erection	18.7713	0.05497	0.283982	biological_process
GO:0021915	neural tube development	1.74851	0.444501	0.528681	anatomical structure development
GO:0048545	response to steroid hormone	2.94591	0.295991	0.420657	biological_process
GO:0014056	regulation of acetylcholine secretion, neurotransmission	5.92801	0.161082	0.339298	biological_process
GO:0051970	negative regulation of transmission of nerve impulse	8.69656	0.113329	0.325251	biological_process
GO:0046716	muscle cell cellular homeostasis	4.58372	0.0781224	0.293134	homeostatic process
GO:0051412	response to corticosterone	5.7402	0.165837	0.339319	biological_process
GO:0006813	potassium ion transport	8.21297	0.00222955	0.051458	transport
GO:0086046	membrane depolarization during SA node cell action potential	8.20574	0.119594	0.325251	biological_process
GO:0007171	activation of transmembrane receptor protein tyrosine kinase activity	3.07228	0.285855	0.410294	protein-containing complex assembly
GO:0072358	cardiovascular system development	5.39875	0.17527	0.34289	anatomical structure development
GO:0051155	positive regulation of striated muscle cell differentiation	5.43929	0.174096	0.34289	biological_process
GO:0030204	chondroitin sulfate metabolic process	31.8353	0.033341	0.243516	sulfur compound metabolic process
GO:0030204	chondroitin sulfate metabolic process	31.8353	0.033341	0.243516	small molecule metabolic process
GO:0031398	positive regulation of protein ubiquitination	1.54455	0.485427	0.559065	biological_process
GO:0021762	substantia nigra development	4.41016	0.209733	0.366716	anatomical structure development
GO:0001843	neural tube closure	1.13157	0.594471	0.648412	anatomical structure formation involved in morphogenesis
GO:0090043	regulation of tubulin deacetylation	29.2819	0.0360705	0.253813	biological_process
GO:0048246	macrophage chemotaxis	43.0542	0.0251076	0.209958	immune system process
GO:0048246	macrophage chemotaxis	43.0542	0.0251076	0.209958	cell motility
GO:0045880	positive regulation of smoothened signaling pathway	4.33068	0.213102	0.368699	biological_process
GO:1903955	positive regulation of protein targeting to mitochondrion	4.63657	0.200681	0.359411	biological_process
GO:0008344	adult locomotory behavior	1.95173	0.409857	0.505315	biological_process
GO:0007268	chemical synaptic transmission	3.6119	0.0118567	0.14556	cell-cell signaling
GO:0031647	regulation of protein stability	2.34553	0.355806	0.467654	biological_process
GO:0045893	positive regulation of transcription, DNA-templated	0.392402	0.919949	0.924758	biological_process
GO:0000278	mitotic cell cycle	4.67108	0.0756806	0.293134	mitotic cell cycle
GO:0060384	innervation	5.20471	0.181112	0.343756	biological_process
GO:0016070	RNA metabolic process	8.49348	0.11584	0.325251	cellular nitrogen compound metabolic process
GO:0007626	locomotory behavior	0.746201	0.742527	0.774753	biological_process
GO:1903883	positive regulation of interleukin-17-mediated signaling pathway	5.8326	0.163463	0.339298	biological_process
GO:0097237	cellular response to toxic substance	26.2875	0.000299904	0.0101791	biological_process
GO:2000637	positive regulation of gene silencing by miRNA	4.79016	0.194973	0.352663	biological_process
GO:0097305	response to alcohol	16.2553	0.0629599	0.286046	biological_process
GO:0055117	regulation of cardiac muscle contraction	3.95093	0.230838	0.376252	biological_process
GO:0006919	activation of cysteine-type endopeptidase activity involved in apoptotic process	1.91472	0.415772	0.510973	biological_process
GO:0051968	positive regulation of synaptic transmission, glutamatergic	2.78533	0.309948	0.435134	biological_process
GO:0030210	heparin biosynthetic process	9.87527	0.100669	0.317408	biosynthetic process
GO:0030210	heparin biosynthetic process	9.87527	0.100669	0.317408	sulfur compound metabolic process
GO:0030210	heparin biosynthetic process	9.87527	0.100669	0.317408	small molecule metabolic process
GO:0032570	response to progesterone	3.47396	0.25778	0.394063	biological_process
GO:0034383	low-density lipoprotein particle clearance	6.12844	0.156301	0.339298	biological_process
GO:0009235	cobalamin metabolic process	7.85167	0.124576	0.325251	cofactor metabolic process
GO:0009235	cobalamin metabolic process	7.85167	0.124576	0.325251	small molecule metabolic process
GO:0007210	serotonin receptor signaling pathway	3.97271	0.229741	0.375525	signal transduction
GO:0060322	head development	6.69393	0.144233	0.330247	anatomical structure development
GO:0014059	regulation of dopamine secretion	2.315	0.359492	0.469291	biological_process
GO:0001701	in utero embryonic development	1.44878	0.416217	0.510973	embryo development
GO:0048265	response to pain	2.78533	0.309948	0.435134	response to stress
GO:0008380	RNA splicing	1.46369	0.503708	0.574386	cellular nitrogen compound metabolic process
GO:0045199	maintenance of epithelial cell apical/basal polarity	5.69508	0.167022	0.339337	biological_process
GO:0030030	cell projection organization	1.46369	0.503708	0.574386	biological_process
GO:0008217	regulation of blood pressure	4.19481	0.0422853	0.265568	biological_process
GO:0050881	musculoskeletal movement	6.75592	0.143017	0.330247	biological_process
GO:0043171	peptide catabolic process	10.7518	0.0929888	0.311945	cellular nitrogen compound metabolic process
GO:0043171	peptide catabolic process	10.7518	0.0929888	0.311945	catabolic process
GO:0005978	glycogen biosynthetic process	3.32902	0.267254	0.398464	biosynthetic process
GO:0005978	glycogen biosynthetic process	3.32902	0.267254	0.398464	carbohydrate metabolic process
GO:0005978	glycogen biosynthetic process	3.32902	0.267254	0.398464	generation of precursor metabolites and energy
GO:0050653	chondroitin sulfate proteoglycan biosynthetic process, polysaccharide chain biosynthetic process	81.2417	0.0140247	0.15562	biosynthetic process
GO:0050653	chondroitin sulfate proteoglycan biosynthetic process, polysaccharide chain biosynthetic process	81.2417	0.0140247	0.15562	carbohydrate metabolic process
GO:0001569	branching involved in blood vessel morphogenesis	2.75306	0.312904	0.436101	biological_process
GO:0006977	DNA damage response, signal transduction by p53 class mediator resulting in cell cycle arrest	3.97271	0.229741	0.375525	response to stress
GO:0006977	DNA damage response, signal transduction by p53 class mediator resulting in cell cycle arrest	3.97271	0.229741	0.375525	signal transduction
GO:0007014	actin ubiquitination	5.8326	0.163463	0.339298	cytoskeleton organization
GO:0007014	actin ubiquitination	5.8326	0.163463	0.339298	cellular protein modification process
GO:0072718	response to cisplatin	28.1585	0.0374324	0.257125	biological_process
GO:0000965	mitochondrial RNA 3'-end processing	243.861	0.0056328	0.0944161	cellular nitrogen compound metabolic process
GO:0019885	antigen processing and presentation of endogenous peptide antigen via MHC class I	16.2553	0.0629599	0.286046	immune system process
GO:0017148	negative regulation of translation	1.81606	0.432359	0.521802	biological_process
GO:0071805	potassium ion transmembrane transport	7.63954	0.00287512	0.0620214	transmembrane transport
GO:0061744	motor behavior	23.6144	0.0442144	0.265568	biological_process
GO:0010586	miRNA metabolic process	4.57737	0.202954	0.360321	cellular nitrogen compound metabolic process
GO:0001507	acetylcholine catabolic process in synaptic cleft	18.7713	0.05497	0.283982	catabolic process
GO:0030513	positive regulation of BMP signaling pathway	2.75306	0.312904	0.436101	biological_process
GO:0071321	cellular response to cGMP	10.2957	0.0968366	0.317408	biological_process
GO:0061564	axon development	2.63139	0.324607	0.443834	biological_process
GO:1902187	negative regulation of viral release from host cell	4.88712	0.191529	0.350833	biological_process
GO:0006695	cholesterol biosynthetic process	9.25112	0.10702	0.322835	biosynthetic process
GO:0006695	cholesterol biosynthetic process	9.25112	0.10702	0.322835	small molecule metabolic process
GO:0006695	cholesterol biosynthetic process	9.25112	0.10702	0.322835	lipid metabolic process
GO:0002376	immune system process	0.51851	0.85512	0.86867	immune system process
GO:0050665	hydrogen peroxide biosynthetic process	13.0568	0.0774393	0.293134	biosynthetic process
GO:0050665	hydrogen peroxide biosynthetic process	13.0568	0.0774393	0.293134	cofactor metabolic process
GO:0050678	regulation of epithelial cell proliferation	9.87527	0.100669	0.317408	biological_process
GO:2001023	regulation of response to drug	16.6295	0.0616328	0.284497	biological_process
GO:0007018	microtubule-based movement	3.90806	0.233027	0.377687	biological_process
GO:1903265	positive regulation of tumor necrosis factor-mediated signaling pathway	3.28333	0.270387	0.400033	biological_process
GO:0032496	response to lipopolysaccharide	2.06368	0.267006	0.398464	biological_process
GO:0055111	ingression involved in gastrulation with mouth forming second	14.6324	0.0695684	0.292146	cell motility
GO:1902600	proton transmembrane transport	1.8114	0.433177	0.521802	transmembrane transport
GO:0006898	receptor-mediated endocytosis	3.29599	0.0743295	0.293134	vesicle-mediated transport
GO:0007214	gamma-aminobutyric acid signaling pathway	5.52221	0.171745	0.34289	signal transduction
GO:0006821	chloride transport	4.1086	0.223126	0.372092	transport
GO:0051865	protein autoubiquitination	2.65093	0.32267	0.443834	cellular protein modification process
GO:0032720	negative regulation of tumor necrosis factor production	1.96257	0.408156	0.504295	biological_process
GO:0035235	ionotropic glutamate receptor signaling pathway	9.36617	0.105753	0.321157	signal transduction
GO:0043065	positive regulation of apoptotic process	0.468757	0.88107	0.890328	biological_process
GO:0043161	proteasome-mediated ubiquitin-dependent protein catabolic process	1.41328	0.515779	0.585836	catabolic process
GO:0014063	negative regulation of serotonin secretion	7.08717	0.136912	0.330247	biological_process
GO:0006811	ion transport	4.94382	0.000794156	0.0204814	transport
GO:0032922	circadian regulation of gene expression	4.49272	0.206351	0.363001	biological_process
GO:0030198	extracellular matrix organization	0.923554	0.66766	0.709466	extracellular matrix organization
GO:0007422	peripheral nervous system development	2.21415	0.372233	0.481566	anatomical structure development
GO:0031623	receptor internalization	6.04297	0.0485593	0.280187	vesicle-mediated transport
GO:0046514	ceramide catabolic process	17.0228	0.0603038	0.284497	cellular nitrogen compound metabolic process
GO:0046514	ceramide catabolic process	17.0228	0.0603038	0.284497	catabolic process
GO:0046514	ceramide catabolic process	17.0228	0.0603038	0.284497	lipid metabolic process
GO:0070207	protein homotrimerization	2.53764	0.334212	0.449511	protein-containing complex assembly
GO:0006914	autophagy	1.31948	0.539747	0.605902	autophagy
GO:0008203	cholesterol metabolic process	2.10872	0.386495	0.490127	small molecule metabolic process
GO:0008203	cholesterol metabolic process	2.10872	0.386495	0.490127	lipid metabolic process
GO:0050893	sensory processing	7.08717	0.136912	0.330247	nervous system process
GO:0000165	MAPK cascade	0.755505	0.738297	0.773135	signal transduction
GO:0000165	MAPK cascade	0.755505	0.738297	0.773135	cellular protein modification process
GO:0051290	protein heterotetramerization	5.87992	0.162273	0.339298	protein-containing complex assembly
GO:0060395	SMAD protein signal transduction	4.27928	0.215341	0.368699	signal transduction
GO:0051791	medium-chain fatty acid metabolic process	14.3456	0.0708847	0.292146	lipid metabolic process
GO:0051791	medium-chain fatty acid metabolic process	14.3456	0.0708847	0.292146	small molecule metabolic process
GO:0006885	regulation of pH	6.94904	0.139359	0.330247	homeostatic process
GO:2000344	positive regulation of acrosome reaction	9.61513	0.103214	0.321157	biological_process
GO:0007628	adult walking behavior	2.71129	0.316827	0.440504	biological_process
GO:0030206	chondroitin sulfate biosynthetic process	9.87527	0.100669	0.317408	biosynthetic process
GO:0030206	chondroitin sulfate biosynthetic process	9.87527	0.100669	0.317408	sulfur compound metabolic process
GO:0030206	chondroitin sulfate biosynthetic process	9.87527	0.100669	0.317408	small molecule metabolic process
GO:0007274	neuromuscular synaptic transmission	6.35272	0.0444739	0.265568	cell-cell signaling
GO:0007186	G protein-coupled receptor signaling pathway	0.460191	0.885518	0.8917	signal transduction
GO:0019221	cytokine-mediated signaling pathway	0.748717	0.74138	0.774753	signal transduction
GO:0030335	positive regulation of cell migration	0.533189	0.84748	0.86395	biological_process
GO:0002474	antigen processing and presentation of peptide antigen via MHC class I	10.1487	0.0981156	0.317408	immune system process
GO:0043312	neutrophil degranulation	0.990603	0.595682	0.648507	immune system process
GO:0043312	neutrophil degranulation	0.990603	0.595682	0.648507	vesicle-mediated transport
GO:0006006	glucose metabolic process	2.00712	0.401306	0.500108	carbohydrate metabolic process
GO:0006006	glucose metabolic process	2.00712	0.401306	0.500108	small molecule metabolic process
GO:1901379	regulation of potassium ion transmembrane transport	20.5465	0.000602497	0.0165543	biological_process
GO:0007528	neuromuscular junction development	1.82545	0.430721	0.521802	biological_process
GO:2000177	regulation of neural precursor cell proliferation	3.61404	0.249259	0.389332	biological_process
GO:0048066	developmental pigmentation	8.20574	0.119594	0.325251	pigmentation
GO:0007584	response to nutrient	2.94105	0.15978	0.339298	biological_process
GO:0022400	regulation of rhodopsin mediated signaling pathway	4.08518	0.224233	0.372859	biological_process
GO:0034765	regulation of ion transmembrane transport	5.71981	0.00773856	0.101481	biological_process
GO:0000082	G1/S transition of mitotic cell cycle	2.00712	0.401306	0.500108	biological_process
GO:0051216	cartilage development	1.83514	0.429079	0.521218	anatomical structure development
GO:0033603	positive regulation of dopamine secretion	2.41712	0.347438	0.460854	biological_process
GO:0048630	skeletal muscle tissue growth	5.60693	0.169386	0.341734	growth
GO:1905515	non-motile cilium assembly	8.90975	0.110811	0.325251	cellular component assembly
GO:0043207	response to external biotic stimulus	181.927	0.00703621	0.0944161	biological_process
GO:0070936	protein K48-linked ubiquitination	2.59315	0.328465	0.444892	cellular protein modification process
GO:0001941	postsynaptic membrane organization	7.22779	0.134458	0.330247	membrane organization
GO:0042133	neurotransmitter metabolic process	33.2708	0.0319734	0.243516	biological_process
GO:0030334	regulation of cell migration	1.38794	0.522055	0.591799	biological_process
GO:0071320	cellular response to cAMP	2.64113	0.323639	0.443834	biological_process
GO:0030890	positive regulation of B cell proliferation	2.49343	0.338965	0.450651	biological_process
GO:0007218	neuropeptide signaling pathway	3.84101	0.10473	0.321157	signal transduction
GO:0042359	vitamin D metabolic process	4.13206	0.222019	0.371318	small molecule metabolic process
GO:0042359	vitamin D metabolic process	4.13206	0.222019	0.371318	lipid metabolic process
GO:0006633	fatty acid biosynthetic process	5.52221	0.171745	0.34289	biosynthetic process
GO:0006633	fatty acid biosynthetic process	5.52221	0.171745	0.34289	lipid metabolic process
GO:0006633	fatty acid biosynthetic process	5.52221	0.171745	0.34289	small molecule metabolic process
GO:0002087	regulation of respiratory gaseous exchange by neurological system process	5.78603	0.164651	0.339298	nervous system process
GO:0035815	positive regulation of renal sodium excretion	4.82207	0.193827	0.351692	biological_process
GO:0051246	regulation of protein metabolic process	3.57739	0.251398	0.389332	biological_process
GO:0042310	vasoconstriction	3.68801	0.244963	0.387459	circulatory system process
GO:0006401	RNA catabolic process	13.0568	0.0774393	0.293134	nucleobase-containing compound catabolic process
GO:0071774	response to fibroblast growth factor	76.461	1.46219e-05	0.00168737	biological_process
GO:0043123	positive regulation of I-kappaB kinase/NF-kappaB signaling	0.819315	0.710187	0.74777	biological_process
GO:0055114	oxidation-reduction process	0.780217	0.727222	0.762922	biological_process
GO:0060964	regulation of gene silencing by miRNA	4.30482	0.214222	0.368699	biological_process
GO:0006940	regulation of smooth muscle contraction	2.04185	0.396118	0.49687	biological_process
GO:0051092	positive regulation of NF-kappaB transcription factor activity	1.15821	0.58611	0.641718	biological_process
GO:0032026	response to magnesium ion	41.5414	8.15884e-05	0.00443929	biological_process
GO:1902165	regulation of intrinsic apoptotic signaling pathway in response to DNA damage by p53 class mediator	91.2727	0.0126308	0.151832	biological_process
GO:0001666	response to hypoxia	1.38024	0.439528	0.526157	response to stress
GO:0034767	positive regulation of ion transmembrane transport	48.2761	5.30911e-05	0.00443929	biological_process
GO:0045862	positive regulation of proteolysis	2.50218	0.338017	0.450429	biological_process
GO:0003081	regulation of systemic arterial blood pressure by renin-angiotensin	14.3456	0.0708847	0.292146	biological_process
GO:0009642	response to light intensity	44.6527	6.6341e-05	0.00443929	biological_process
GO:0051291	protein heterooligomerization	9.63557	0.000345042	0.0110605	protein-containing complex assembly
GO:0045879	negative regulation of smoothened signaling pathway	6.34285	0.151493	0.338805	biological_process
GO:0051971	positive regulation of transmission of nerve impulse	6.02657	0.158695	0.339298	biological_process
GO:0042127	regulation of cell proliferation	1.35694	0.447848	0.529202	biological_process
GO:0009617	response to bacterium	2.4632	0.208159	0.365069	biological_process
GO:0035640	exploration behavior	2.33017	0.357651	0.469011	biological_process
GO:0098909	regulation of cardiac muscle cell action potential involved in regulation of contraction	19.7785	0.0522921	0.283982	biological_process
GO:0060349	bone morphogenesis	4.27928	0.215341	0.368699	biological_process
GO:0006972	hyperosmotic response	6.57273	0.146659	0.331853	response to stress
GO:0001662	behavioral fear response	1.29728	0.545722	0.610236	response to stress
GO:0051384	response to glucocorticoid	1.36082	0.528936	0.597252	biological_process
GO:0009056	catabolic process	18.7713	0.05497	0.283982	catabolic process
GO:1902476	chloride transmembrane transport	3.4908	0.25672	0.394063	transmembrane transport
GO:0046718	viral entry into host cell	2.54191	0.198842	0.358536	symbiotic process
GO:0042045	epithelial fluid transport	22.878	0.0455653	0.265568	transport
GO:0019395	fatty acid oxidation	7.30024	0.133229	0.330247	lipid metabolic process
GO:0019395	fatty acid oxidation	7.30024	0.133229	0.330247	small molecule metabolic process
GO:0060119	inner ear receptor cell development	7.93736	0.123333	0.325251	anatomical structure development
GO:0007413	axonal fasciculation	2.92186	0.298001	0.422473	biological_process
GO:0007585	respiratory gaseous exchange	6.32573	0.0448091	0.265568	biological_process
GO:0019934	cGMP-mediated signaling	3.19556	0.276612	0.405089	signal transduction
GO:0070050	neuron cellular homeostasis	3.72615	0.242806	0.387459	homeostatic process
GO:0008283	cell proliferation	2.21067	0.100432	0.317408	cell population proliferation
GO:0071420	cellular response to histamine	12.8285	0.0787448	0.293134	biological_process
GO:0045964	positive regulation of dopamine metabolic process	65.8966	0.000564582	0.0162882	biological_process
GO:0042632	cholesterol homeostasis	2.27064	0.364982	0.474313	homeostatic process
GO:0006355	regulation of transcription, DNA-templated	1.23795	0.455471	0.533076	biological_process
GO:0001756	somitogenesis	1.77945	0.438866	0.526157	anatomical structure formation involved in morphogenesis
GO:0019886	antigen processing and presentation of exogenous peptide antigen via MHC class II	2.67076	0.320727	0.443834	immune system process
GO:0016042	lipid catabolic process	3.32902	0.267254	0.398464	catabolic process
GO:0016042	lipid catabolic process	3.32902	0.267254	0.398464	lipid metabolic process
GO:0007049	cell cycle	0.484548	0.872834	0.883553	cell cycle
GO:0008542	visual learning	1.32704	0.537738	0.604824	nervous system process
GO:0045759	negative regulation of action potential	6.94904	0.139359	0.330247	biological_process
GO:0030833	regulation of actin filament polymerization	8.11635	0.120842	0.325251	biological_process
GO:0050808	synapse organization	1.73557	0.446899	0.529202	biological_process
GO:0006581	acetylcholine catabolic process	18.7713	0.05497	0.283982	catabolic process
GO:0060079	excitatory postsynaptic potential	3.6041	0.116086	0.325251	biological_process
GO:0051923	sulfation	81.2417	0.0140247	0.15562	sulfur compound metabolic process
GO:0006816	calcium ion transport	0.950703	0.657256	0.700992	transport
GO:0034220	ion transmembrane transport	5.29213	0.00207939	0.0499919	transmembrane transport
GO:1900273	positive regulation of long-term synaptic potentiation	3.19556	0.276612	0.405089	biological_process
GO:0060078	regulation of postsynaptic membrane potential	5.65014	0.020198	0.194238	biological_process
GO:0007601	visual perception	2.98129	0.0585974	0.284497	nervous system process
GO:0035810	positive regulation of urine volume	3.80486	0.238475	0.383287	biological_process
GO:0035945	mitochondrial ncRNA surveillance	362.097	0.00422747	0.0813084	nucleobase-containing compound catabolic process
GO:0001895	retina homeostasis	29.9453	0.000206808	0.0079552	homeostatic process
GO:0019605	butyrate metabolic process	52.2888	0.0209657	0.195116	lipid metabolic process
GO:0019605	butyrate metabolic process	52.2888	0.0209657	0.195116	small molecule metabolic process
GO:0045664	regulation of neuron differentiation	4.01701	0.227542	0.375525	biological_process
GO:2000827	mitochondrial RNA surveillance	362.097	0.00422747	0.0813084	nucleobase-containing compound catabolic process
GO:0051289	protein homotetramerization	2.00144	0.402166	0.500108	protein-containing complex assembly
GO:0021759	globus pallidus development	81.6154	1.21427e-05	0.00168737	anatomical structure development
GO:0035249	synaptic transmission, glutamatergic	5.31944	0.177612	0.34289	cell-cell signaling
GO:0021549	cerebellum development	6.05466	0.0169202	0.174339	anatomical structure development
GO:0007340	acrosome reaction	4.27928	0.215341	0.368699	biological_process
GO:1904645	response to amyloid-beta	3.45724	0.258838	0.394063	biological_process
GO:0007369	gastrulation	4.33068	0.213102	0.368699	biological_process
GO:0007158	neuron cell-cell adhesion	6.02657	0.158695	0.339298	cell adhesion
GO:0032225	regulation of synaptic transmission, dopaminergic	6.75592	0.143017	0.330247	biological_process
GO:0014826	vein smooth muscle contraction	181.927	0.00703621	0.0944161	circulatory system process
GO:0007193	adenylate cyclase-inhibiting G protein-coupled receptor signaling pathway	1.66962	0.459521	0.535644	signal transduction
GO:0002480	antigen processing and presentation of exogenous peptide antigen via MHC class I, TAP-independent	17.0228	0.0603038	0.284497	immune system process
GO:0018874	benzoate metabolic process	52.2888	0.0209657	0.195116	small molecule metabolic process
GO:0021952	central nervous system projection neuron axonogenesis	5.05856	0.185758	0.346869	biological_process
GO:0042493	response to drug	1.29702	0.427284	0.520133	biological_process
GO:0016567	protein ubiquitination	0.67067	0.778083	0.808926	cellular protein modification process
GO:0015889	cobalamin transport	10.7518	0.0929888	0.311945	transport
GO:0051262	protein tetramerization	17.0223	0.000156976	0.0069673	protein-containing complex assembly

## Sheet: EW28
GO_accession	GO_term	oddsRatio	pvalue	FDR	GOSlim
GO:0045444	fat cell differentiation	1.53152	0.48752	0.526726	cell differentiation
GO:0007601	visual perception	1.91445	0.225624	0.327023	nervous system process
GO:0016477	cell migration	1.00268	0.601826	0.629676	cell motility
GO:0045823	positive regulation of heart contraction	10.5155	0.0177484	0.115054	biological_process
GO:0006357	regulation of transcription by RNA polymerase II	1.18325	0.481558	0.521717	biological_process
GO:0002675	positive regulation of acute inflammatory response	3.40583	0.261566	0.355009	biological_process
GO:0071678	olfactory bulb axon guidance	93.8935	0.0124322	0.105784	biological_process
GO:0042113	B cell activation	2.25164	0.36666	0.435203	immune system process
GO:0045780	positive regulation of bone resorption	4.68292	0.19847	0.308695	biological_process
GO:0050995	negative regulation of lipid catabolic process	11.3117	0.0155188	0.108165	biological_process
GO:0070372	regulation of ERK1 and ERK2 cascade	3.33565	0.266215	0.356106	biological_process
GO:0010628	positive regulation of gene expression	1.54448	0.286077	0.369865	biological_process
GO:0042745	circadian sleep/wake cycle	163.942	0.00778773	0.105784	biological_process
GO:0006198	cAMP catabolic process	17.3322	0.0592092	0.182348	nucleobase-containing compound catabolic process
GO:0006198	cAMP catabolic process	17.3322	0.0592092	0.182348	biosynthetic process
GO:0006198	cAMP catabolic process	17.3322	0.0592092	0.182348	small molecule metabolic process
GO:0032270	positive regulation of cellular protein metabolic process	6.31492	0.151765	0.277362	biological_process
GO:0001819	positive regulation of cytokine production	6.65995	0.0405931	0.154607	biological_process
GO:0021545	cranial nerve development	12.1895	0.0825058	0.21484	anatomical structure development
GO:0001558	regulation of cell growth	2.04325	0.395162	0.456183	biological_process
GO:0019216	regulation of lipid metabolic process	1.35696	0.52918	0.564499	biological_process
GO:0060395	SMAD protein signal transduction	3.85087	0.235481	0.335317	signal transduction
GO:0098664	G protein-coupled serotonin receptor signaling pathway	9.48371	0.0214692	0.119998	signal transduction
GO:0070588	calcium ion transmembrane transport	3.21441	0.0776369	0.210437	transmembrane transport
GO:0045762	positive regulation of adenylate cyclase activity	11.1543	0.0896708	0.22548	biological_process
GO:0044070	regulation of anion transport	21.2522	0.0488378	0.16842	biological_process
GO:0007193	adenylate cyclase-inhibiting G protein-coupled receptor signaling pathway	4.8509	0.0291723	0.136406	signal transduction
GO:0060576	intestinal epithelial cell development	12.658	0.0796245	0.211496	anatomical structure development
GO:0018279	protein N-linked glycosylation via asparagine	14.0117	0.072383	0.201499	cellular protein modification process
GO:0001662	behavioral fear response	5.21664	0.0102113	0.105784	response to stress
GO:1903800	positive regulation of production of miRNAs involved in gene silencing by miRNA	10.1194	0.0981973	0.231626	biological_process
GO:0008209	androgen metabolic process	8.32231	0.117793	0.255724	lipid metabolic process
GO:0019229	regulation of vasoconstriction	3.52623	0.119424	0.256859	circulatory system process
GO:0046985	positive regulation of hemoglobin biosynthetic process	59.8511	0.018592	0.118047	biological_process
GO:0042053	regulation of dopamine metabolic process	9.14514	0.000414528	0.105784	biological_process
GO:0032092	positive regulation of protein binding	1.80608	0.43335	0.484417	biological_process
GO:0007218	neuropeptide signaling pathway	1.65993	0.460663	0.508275	signal transduction
GO:0045746	negative regulation of Notch signaling pathway	3.06676	0.28566	0.369865	biological_process
GO:0070528	protein kinase C signaling	12.4595	0.012973	0.105784	signal transduction
GO:0043397	regulation of corticotropin-releasing hormone secretion	16.9977	0.00725775	0.105784	biological_process
GO:0042059	negative regulation of epidermal growth factor receptor signaling pathway	4.01761	0.226996	0.327766	biological_process
GO:0046903	secretion	3.20353	0.275428	0.363189	transport
GO:0030097	hemopoiesis	1.20801	0.570323	0.601467	anatomical structure development
GO:0045987	positive regulation of smooth muscle contraction	3.02371	0.289039	0.372138	biological_process
GO:0006779	porphyrin-containing compound biosynthetic process	26.3629	0.0398601	0.153321	biosynthetic process
GO:0006779	porphyrin-containing compound biosynthetic process	26.3629	0.0398601	0.153321	cofactor metabolic process
GO:0006779	porphyrin-containing compound biosynthetic process	26.3629	0.0398601	0.153321	cellular nitrogen compound metabolic process
GO:0014067	negative regulation of phosphatidylinositol 3-kinase signaling	8.76885	0.112237	0.250707	biological_process
GO:0070934	CRD-mediated mRNA stabilization	26.3629	0.0398601	0.153321	biological_process
GO:0019056	modulation by virus of host transcription	46.992	0.0231875	0.119998	symbiotic process
GO:0014065	phosphatidylinositol 3-kinase signaling	10.4487	0.00389316	0.105784	signal transduction
GO:0051299	centrosome separation	640.636	0.00312217	0.105784	biological_process
GO:0001993	regulation of systemic arterial blood pressure by norepinephrine-epinephrine	16.9977	0.00725775	0.105784	biological_process
GO:0045773	positive regulation of axon extension	6.46681	0.0427637	0.156428	biological_process
GO:0042310	vasoconstriction	6.89955	0.0381163	0.151302	circulatory system process
GO:0003331	positive regulation of extracellular matrix constituent secretion	50.5927	0.021658	0.119998	biological_process
GO:0070474	positive regulation of uterine smooth muscle contraction	8.18208	0.00754354	0.105784	biological_process
GO:0030900	forebrain development	1.00178	0.637777	0.660657	anatomical structure development
GO:2000342	negative regulation of chemokine (C-X-C motif) ligand 2 production	59.8511	0.018592	0.118047	biological_process
GO:0043951	negative regulation of cAMP-mediated signaling	5.08557	0.0649767	0.190612	biological_process
GO:0043330	response to exogenous dsRNA	5.60977	0.168927	0.287859	biological_process
GO:0010800	positive regulation of peptidyl-threonine phosphorylation	3.67651	0.245068	0.342652	biological_process
GO:1902722	positive regulation of prolactin secretion	19.3725	0.0532962	0.171439	biological_process
GO:0006091	generation of precursor metabolites and energy	4.67508	0.0750178	0.206355	generation of precursor metabolites and energy
GO:0007500	mesodermal cell fate determination	73.063	0.0155168	0.108165	biological_process
GO:0006687	glycosphingolipid metabolic process	3.96852	0.22943	0.330251	lipid metabolic process
GO:0009791	post-embryonic development	1.40853	0.516188	0.553186	biological_process
GO:0003382	epithelial cell morphogenesis	10.2431	0.00411054	0.105784	cell morphogenesis
GO:0030224	monocyte differentiation	5.00734	0.187033	0.303111	cell differentiation
GO:0051935	glutamate reuptake	29.9456	0.0353405	0.148238	transmembrane transport
GO:0002027	regulation of heart rate	2.74111	0.313352	0.391254	biological_process
GO:1904798	positive regulation of core promoter binding	10.7892	0.0925216	0.227378	biological_process
GO:0033077	T cell differentiation in thymus	4.31073	0.213478	0.317959	immune system process
GO:0033077	T cell differentiation in thymus	4.31073	0.213478	0.317959	cell differentiation
GO:0090102	cochlea development	2.83767	0.304606	0.383134	anatomical structure development
GO:0002260	lymphocyte homeostasis	12.658	0.0796245	0.211496	immune system process
GO:0002260	lymphocyte homeostasis	12.658	0.0796245	0.211496	homeostatic process
GO:0046548	retinal rod cell development	10.6148	0.0939438	0.227378	anatomical structure development
GO:0048011	neurotrophin TRK receptor signaling pathway	3.71859	0.242682	0.339829	signal transduction
GO:0040012	regulation of locomotion	7.73647	0.0310607	0.140643	biological_process
GO:0032147	activation of protein kinase activity	2.86912	0.164905	0.284297	biological_process
GO:0071549	cellular response to dexamethasone stimulus	3.61515	0.248633	0.343492	biological_process
GO:0051898	negative regulation of protein kinase B signaling	2.92777	0.296864	0.376461	biological_process
GO:0002931	response to ischemia	3.74	0.241487	0.339694	response to stress
GO:1904178	negative regulation of adipose tissue development	54.8862	0.0201262	0.119998	biological_process
GO:0018108	peptidyl-tyrosine phosphorylation	3.7175	0.0555641	0.174603	cellular protein modification process
GO:0014032	neural crest cell development	3.74	0.241487	0.339694	anatomical structure development
GO:0009968	negative regulation of signal transduction	3.05227	0.286788	0.370268	biological_process
GO:0051385	response to mineralocorticoid	9.41699	0.0217465	0.119998	biological_process
GO:0071407	cellular response to organic cyclic compound	1.90326	0.416881	0.472327	biological_process
GO:0097535	lymphoid lineage cell migration into thymus	82.2462	0.0139756	0.105784	cell motility
GO:0007602	phototransduction	3.03792	0.287914	0.371205	signal transduction
GO:0021902	commitment of neuronal cell to specific neuron type in forebrain	14.6337	0.069471	0.198153	biological_process
GO:0033153	T cell receptor V(D)J recombination	46.992	0.0231875	0.119998	immune system process
GO:0033153	T cell receptor V(D)J recombination	46.992	0.0231875	0.119998	DNA metabolic process
GO:1902430	negative regulation of amyloid-beta formation	4.17237	0.219651	0.32104	biological_process
GO:0016579	protein deubiquitination	2.21963	0.240216	0.339038	cellular protein modification process
GO:0008045	motor neuron axon guidance	3.44203	0.25923	0.352873	biological_process
GO:0051918	negative regulation of fibrinolysis	19.9581	0.0518123	0.170925	biological_process
GO:0050715	positive regulation of cytokine secretion	5.62286	0.054644	0.173307	biological_process
GO:0006813	potassium ion transport	1.63008	0.466652	0.510728	transport
GO:0032229	negative regulation of synaptic transmission, GABAergic	7.84096	0.00845199	0.105784	biological_process
GO:0048146	positive regulation of fibroblast proliferation	2.65095	0.321992	0.400116	biological_process
GO:0045766	positive regulation of angiogenesis	2.41372	0.143882	0.277362	biological_process
GO:0042327	positive regulation of phosphorylation	2.81292	0.306802	0.385374	biological_process
GO:1904646	cellular response to amyloid-beta	3.68458	0.111281	0.250707	biological_process
GO:0007409	axonogenesis	4.51603	0.0080325	0.105784	biological_process
GO:0006811	ion transport	1.82561	0.200919	0.31042	transport
GO:0046716	muscle cell cellular homeostasis	1.97999	0.404699	0.463666	homeostatic process
GO:0030913	paranodal junction assembly	9.90001	0.0198376	0.119998	cellular component assembly
GO:0030913	paranodal junction assembly	9.90001	0.0198376	0.119998	cell junction organization
GO:0030913	paranodal junction assembly	9.90001	0.0198376	0.119998	anatomical structure formation involved in morphogenesis
GO:0001508	action potential	2.12473	0.383522	0.447764	biological_process
GO:0007271	synaptic transmission, cholinergic	4.75119	0.195942	0.308695	cell-cell signaling
GO:0043408	regulation of MAPK cascade	4.35204	0.084594	0.219046	biological_process
GO:0050900	leukocyte migration	2.04607	0.26882	0.356504	immune system process
GO:0050900	leukocyte migration	2.04607	0.26882	0.356504	cell motility
GO:0042981	regulation of apoptotic process	0.962747	0.652124	0.674686	biological_process
GO:0008542	visual learning	5.33684	0.00947054	0.105784	nervous system process
GO:0033138	positive regulation of peptidyl-serine phosphorylation	2.94693	0.158292	0.278111	biological_process
GO:0060071	Wnt signaling pathway, planar cell polarity pathway	3.31855	0.267373	0.356504	signal transduction
GO:0002003	angiotensin maturation	7.30278	0.1329	0.269978	cellular nitrogen compound metabolic process
GO:0002003	angiotensin maturation	7.30278	0.1329	0.269978	protein maturation
GO:0043006	activation of phospholipase A2 activity by calcium-mediated signaling	13.441	0.0752862	0.20648	signal transduction
GO:0042445	hormone metabolic process	2.98184	0.292403	0.372844	biological_process
GO:0060075	regulation of resting membrane potential	10.6148	0.0939438	0.227378	biological_process
GO:0038128	ERBB2 signaling pathway	3.21948	0.274283	0.362194	signal transduction
GO:0051000	positive regulation of nitric-oxide synthase activity	7.15963	0.035701	0.148407	biological_process
GO:0007217	tachykinin receptor signaling pathway	4.33951	0.212238	0.31733	signal transduction
GO:0007200	phospholipase C-activating G protein-coupled receptor signaling pathway	6.9565	0.00386056	0.105784	signal transduction
GO:0071340	skeletal muscle acetylcholine-gated channel clustering	10.7892	0.0925216	0.227378	biological_process
GO:0001934	positive regulation of protein phosphorylation	3.39628	0.0393123	0.153321	biological_process
GO:0007167	enzyme linked receptor protein signaling pathway	8.65298	0.113629	0.2526	signal transduction
GO:0006954	inflammatory response	0.524906	0.851726	0.855417	response to stress
GO:0003300	cardiac muscle hypertrophy	11.9103	0.0141053	0.105784	biological_process
GO:1905906	regulation of amyloid fibril formation	6.37655	0.150431	0.277362	biological_process
GO:0042127	regulation of cell proliferation	1.89163	0.230629	0.330702	biological_process
GO:0038007	netrin-activated signaling pathway	8.54018	0.115019	0.253864	signal transduction
GO:0070473	negative regulation of uterine smooth muscle contraction	16.9977	0.00725775	0.105784	biological_process
GO:0051924	regulation of calcium ion transport	2.40327	0.34832	0.420433	biological_process
GO:0048679	regulation of axon regeneration	7.92064	0.123316	0.26099	biological_process
GO:0033563	dorsal/ventral axon guidance	9.39627	0.105244	0.245745	biological_process
GO:0021772	olfactory bulb development	4.36869	0.210996	0.3169	anatomical structure development
GO:0007189	adenylate cyclase-activating G protein-coupled receptor signaling pathway	4.89856	0.0692823	0.198153	signal transduction
GO:0006730	one-carbon metabolic process	21.2522	0.0488378	0.16842	small molecule metabolic process
GO:0007568	aging	4.10596	0.00638681	0.105784	aging
GO:0007160	cell-matrix adhesion	1.27179	0.552007	0.585481	cell adhesion
GO:0042538	hyperosmotic salinity response	4.52091	0.204757	0.312701	response to stress
GO:0071881	adenylate cyclase-inhibiting adrenergic receptor signaling pathway	16.9977	0.00725775	0.105784	signal transduction
GO:0006006	glucose metabolic process	3.74736	0.108268	0.249662	carbohydrate metabolic process
GO:0006006	glucose metabolic process	3.74736	0.108268	0.249662	small molecule metabolic process
GO:2000346	negative regulation of hepatocyte proliferation	24.4013	0.0428617	0.156428	biological_process
GO:0042755	eating behavior	2.1177	0.3845	0.448342	biological_process
GO:0014068	positive regulation of phosphatidylinositol 3-kinase signaling	2.93368	0.159391	0.278783	biological_process
GO:0071312	cellular response to alkaloid	12.4595	0.012973	0.105784	biological_process
GO:0010738	regulation of protein kinase A signaling	11.5466	0.0868113	0.221083	biological_process
GO:0071230	cellular response to amino acid stimulus	3.51681	0.119938	0.257367	biological_process
GO:1990090	cellular response to nerve growth factor stimulus	3.37038	0.263894	0.356106	biological_process
GO:0001666	response to hypoxia	1.23728	0.492673	0.530439	response to stress
GO:0043278	response to morphine	2.09003	0.388398	0.450056	biological_process
GO:2000481	positive regulation of cAMP-dependent protein kinase activity	10.1227	0.0190425	0.119273	biological_process
GO:0045907	positive regulation of vasoconstriction	7.34011	0.0100727	0.105784	circulatory system process
GO:0048167	regulation of synaptic plasticity	4.48483	0.0804445	0.212456	biological_process
GO:0002025	norepinephrine-epinephrine-mediated vasodilation involved in regulation of systemic arterial blood pressure	16.9977	0.00725775	0.105784	circulatory system process
GO:0007507	heart development	3.47436	0.0133091	0.105784	anatomical structure development
GO:0008016	regulation of heart contraction	1.8698	0.422421	0.475224	biological_process
GO:0007628	adult walking behavior	2.44001	0.344175	0.419026	biological_process
GO:0019222	regulation of metabolic process	8.76885	0.112237	0.250707	biological_process
GO:2000010	positive regulation of protein localization to cell surface	6.07985	0.157082	0.277362	biological_process
GO:0061368	behavioral response to formalin induced pain	41.1589	0.0262396	0.130075	biological_process
GO:1902410	mitotic cytokinetic process	640.636	0.00312217	0.105784	biological_process
GO:0021510	spinal cord development	2.1461	0.380578	0.446577	anatomical structure development
GO:0046068	cGMP metabolic process	17.3322	0.0592092	0.182348	cellular nitrogen compound metabolic process
GO:0046068	cGMP metabolic process	17.3322	0.0592092	0.182348	small molecule metabolic process
GO:0043653	mitochondrial fragmentation involved in apoptotic process	10.9694	0.0910973	0.227378	mitochondrion organization
GO:0014037	Schwann cell differentiation	6.19516	0.154428	0.277362	cell differentiation
GO:0043488	regulation of mRNA stability	2.61863	0.325205	0.40249	biological_process
GO:0090263	positive regulation of canonical Wnt signaling pathway	2.36641	0.219336	0.32104	biological_process
GO:0006915	apoptotic process	0.964936	0.61113	0.637252	cell death
GO:0048148	behavioral response to cocaine	6.52994	0.0420353	0.155867	biological_process
GO:0007435	salivary gland morphogenesis	7.82601	0.124691	0.261513	biological_process
GO:0097746	regulation of blood vessel diameter	9.15987	0.0228704	0.119998	circulatory system process
GO:0030516	regulation of axon extension	5.42408	0.17414	0.294039	biological_process
GO:0030218	erythrocyte differentiation	2.10377	0.386452	0.450052	cell differentiation
GO:0050731	positive regulation of peptidyl-tyrosine phosphorylation	2.61519	0.189561	0.30459	biological_process
GO:0097011	cellular response to granulocyte macrophage colony-stimulating factor stimulus	6.70337	0.143729	0.277362	biological_process
GO:0043117	positive regulation of vascular permeability	3.65582	0.246258	0.342765	circulatory system process
GO:0045759	negative regulation of action potential	6.25447	0.153098	0.277362	biological_process
GO:0046718	viral entry into host cell	3.54598	0.0620209	0.187226	symbiotic process
GO:0014066	regulation of phosphatidylinositol 3-kinase signaling	7.22237	0.134261	0.269978	biological_process
GO:0051973	positive regulation of telomerase activity	7.30278	0.1329	0.269978	biological_process
GO:0007626	locomotory behavior	3.89114	0.0142643	0.105784	biological_process
GO:1990416	cellular response to brain-derived neurotrophic factor stimulus	13.1624	0.0767345	0.208601	biological_process
GO:0030335	positive regulation of cell migration	2.13762	0.138747	0.276404	biological_process
GO:0051028	mRNA transport	3.15662	0.278855	0.366145	transport
GO:0045761	regulation of adenylate cyclase activity	4.64949	0.199732	0.309127	biological_process
GO:0030033	microvillus assembly	7.82601	0.124691	0.261513	cellular component assembly
GO:0014047	glutamate secretion	3.92061	0.231856	0.330702	transport
GO:0019933	cAMP-mediated signaling	9.6719	0.00480663	0.105784	signal transduction
GO:0050728	negative regulation of inflammatory response	1.8976	0.417808	0.472327	biological_process
GO:0046010	positive regulation of circadian sleep/wake cycle, non-REM sleep	4.22665	0.217188	0.320084	biological_process
GO:0034113	heterotypic cell-cell adhesion	5.08502	0.18447	0.301563	cell adhesion
GO:0043268	positive regulation of potassium ion transport	7.91885	0.029783	0.138044	biological_process
GO:0042733	embryonic digit morphogenesis	2.1318	0.382542	0.447748	biological_process
GO:0086004	regulation of cardiac muscle cell contraction	9.55148	0.0211935	0.119998	biological_process
GO:0014898	cardiac muscle hypertrophy in response to stress	10.4459	0.0953638	0.22843	response to stress
GO:0048839	inner ear development	1.90326	0.416881	0.472327	anatomical structure development
GO:0051289	protein homotetramerization	1.80099	0.434251	0.484417	protein-containing complex assembly
GO:0022410	circadian sleep/wake cycle process	4.71681	0.197207	0.308695	biological_process
GO:0061179	negative regulation of insulin secretion involved in cellular response to glucose stimulus	13.0584	0.0118828	0.105784	biological_process
GO:0001661	conditioned taste aversion	4.55147	0.203504	0.311815	nervous system process
GO:0050881	musculoskeletal movement	6.07985	0.157082	0.277362	biological_process
GO:0097061	dendritic spine organization	5.60977	0.168927	0.287859	biological_process
GO:0031398	positive regulation of protein ubiquitination	2.88181	0.163799	0.283287	biological_process
GO:0000165	MAPK cascade	1.40812	0.428444	0.480673	signal transduction
GO:0000165	MAPK cascade	1.40812	0.428444	0.480673	cellular protein modification process
GO:0090049	regulation of cell migration involved in sprouting angiogenesis	163.942	0.00778773	0.105784	biological_process
GO:0015980	energy derivation by oxidation of organic compounds	41.1589	0.0262396	0.130075	generation of precursor metabolites and energy
GO:0006665	sphingolipid metabolic process	6.25447	0.153098	0.277362	lipid metabolic process
GO:0045741	positive regulation of epidermal growth factor-activated receptor activity	9.41699	0.0217465	0.119998	biological_process
GO:0032534	regulation of microvillus assembly	18.8276	0.0547778	0.173307	biological_process
GO:2000251	positive regulation of actin cytoskeleton reorganization	4.31073	0.213478	0.317959	biological_process
GO:0060079	excitatory postsynaptic potential	1.55792	0.481758	0.521717	biological_process
GO:0070459	prolactin secretion	4.19934	0.21842	0.32088	protein transport
GO:0010033	response to organic substance	1.0405	0.624073	0.647834	biological_process
GO:0030007	cellular potassium ion homeostasis	7.82601	0.124691	0.261513	homeostatic process
GO:0010975	regulation of neuron projection development	2.43081	0.345213	0.419026	biological_process
GO:0003214	cardiac left ventricle morphogenesis	3.44203	0.25923	0.352873	biological_process
GO:0035019	somatic stem cell population maintenance	5.57653	0.055447	0.174603	biological_process
GO:0051482	positive regulation of cytosolic calcium ion concentration involved in phospholipase C-activating G protein-coupled signaling pathway	5.69488	0.0534476	0.171439	homeostatic process
GO:0050910	detection of mechanical stimulus involved in sensory perception of sound	3.57461	0.251001	0.345732	nervous system process
GO:0031175	neuron projection development	0.69159	0.767693	0.776912	biological_process
GO:0002793	positive regulation of peptide secretion	4.39827	0.209752	0.3169	biological_process
GO:0006468	protein phosphorylation	0.815396	0.707775	0.719416	cellular protein modification process
GO:0098915	membrane repolarization during ventricular cardiac muscle cell action potential	4.93054	0.189588	0.30459	transmembrane transport
GO:0031290	retinal ganglion cell axon guidance	3.12609	0.28113	0.36757	biological_process
GO:0033674	positive regulation of kinase activity	9.28655	0.0223054	0.119998	biological_process
GO:0002865	negative regulation of acute inflammatory response to antigenic stimulus	4.55147	0.203504	0.311815	biological_process
GO:0009408	response to heat	2.19771	0.373656	0.440686	response to stress
GO:0060041	retina development in camera-type eye	2.68544	0.182216	0.300023	anatomical structure development
GO:0033574	response to testosterone	6.31492	0.151765	0.277362	biological_process
GO:0071333	cellular response to glucose stimulus	3.36366	0.128762	0.267119	homeostatic process
GO:0010610	regulation of mRNA stability involved in response to stress	82.2462	0.0139756	0.105784	biological_process
GO:0098914	membrane repolarization during atrial cardiac muscle cell action potential	5.8616	0.162367	0.281334	transmembrane transport
GO:0032098	regulation of appetite	14.0123	0.0104285	0.105784	biological_process
GO:0033993	response to lipid	5.33539	0.176734	0.294663	biological_process
GO:0031547	brain-derived neurotrophic factor receptor signaling pathway	20.5763	0.0503262	0.16842	signal transduction
GO:0071356	cellular response to tumor necrosis factor	3.60328	0.115333	0.253952	biological_process
GO:0006367	transcription initiation from RNA polymerase II promoter	2.35921	0.353465	0.423884	cellular nitrogen compound metabolic process
GO:0006367	transcription initiation from RNA polymerase II promoter	2.35921	0.353465	0.423884	biosynthetic process
GO:0048813	dendrite morphogenesis	2.30834	0.359588	0.429006	biological_process
GO:0050730	regulation of peptidyl-tyrosine phosphorylation	3.71859	0.242682	0.339829	biological_process
GO:0032412	regulation of ion transmembrane transporter activity	218.735	0.0062349	0.105784	biological_process
GO:0009582	detection of abiotic stimulus	4.71681	0.197207	0.308695	biological_process
GO:0006351	transcription, DNA-templated	1.80099	0.434251	0.484417	cellular nitrogen compound metabolic process
GO:0006351	transcription, DNA-templated	1.80099	0.434251	0.484417	biosynthetic process
GO:0007588	excretion	2.36641	0.219336	0.32104	biological_process
GO:0035095	behavioral response to nicotine	5.24954	0.179321	0.297371	biological_process
GO:0099156	cell-cell signaling via exosome	82.2462	0.0139756	0.105784	cell-cell signaling
GO:0019395	fatty acid oxidation	6.56882	0.146416	0.277362	lipid metabolic process
GO:0019395	fatty acid oxidation	6.56882	0.146416	0.277362	small molecule metabolic process
GO:0007204	positive regulation of cytosolic calcium ion concentration	5.4339	0.00171968	0.105784	homeostatic process
GO:0060135	maternal process involved in female pregnancy	4.78606	0.194675	0.308695	biological_process
GO:0006974	cellular response to DNA damage stimulus	0.667734	0.77921	0.786849	response to stress
GO:0006355	regulation of transcription, DNA-templated	1.98602	0.13386	0.269978	biological_process
GO:0007015	actin filament organization	1.61348	0.470045	0.51323	biological_process
GO:0051928	positive regulation of calcium ion transport	7.04407	0.0367285	0.149822	biological_process
GO:0007187	G protein-coupled receptor signaling pathway, coupled to cyclic nucleotide second messenger	5.36355	0.0226926	0.119998	signal transduction
GO:0021889	olfactory bulb interneuron differentiation	16.4644	0.0621522	0.187226	cell differentiation
GO:1901185	negative regulation of ERBB signaling pathway	11.347	0.0882421	0.22289	biological_process
GO:0032355	response to estradiol	3.98045	0.0130887	0.105784	biological_process
GO:0060828	regulation of canonical Wnt signaling pathway	3.71859	0.242682	0.339829	biological_process
GO:0007264	small GTPase mediated signal transduction	2.43081	0.345213	0.419026	signal transduction
GO:1901215	negative regulation of neuron death	2.36789	0.352439	0.42375	biological_process
GO:0071300	cellular response to retinoic acid	3.00114	0.153914	0.277362	biological_process
GO:2000811	negative regulation of anoikis	3.92061	0.231856	0.330702	biological_process
GO:0051781	positive regulation of cell division	7.6484	0.0317077	0.140643	biological_process
GO:0048016	inositol phosphate-mediated signaling	14.0117	0.072383	0.201499	signal transduction
GO:1901381	positive regulation of potassium ion transmembrane transport	3.21948	0.274283	0.362194	biological_process
GO:0040015	negative regulation of multicellular organism growth	9.68466	0.0206466	0.119998	biological_process
GO:0009314	response to radiation	2.30834	0.359588	0.429006	biological_process
GO:0032526	response to retinoic acid	2.83767	0.304606	0.383134	biological_process
GO:0014063	negative regulation of serotonin secretion	13.3143	0.0114586	0.105784	biological_process
GO:0120162	positive regulation of cold-induced thermogenesis	2.96703	0.156648	0.277362	biological_process
GO:0006417	regulation of translation	1.60125	0.472577	0.514177	biological_process
GO:0019221	cytokine-mediated signaling pathway	0.673739	0.776292	0.784757	signal transduction
GO:0045785	positive regulation of cell adhesion	1.88082	0.42058	0.473727	biological_process
GO:0000187	activation of MAPK activity	5.12095	0.00487132	0.105784	biological_process
GO:2001256	regulation of store-operated calcium entry	34.6417	0.0308004	0.140643	biological_process
GO:0019605	butyrate metabolic process	46.992	0.0231875	0.119998	lipid metabolic process
GO:0019605	butyrate metabolic process	46.992	0.0231875	0.119998	small molecule metabolic process
GO:0045727	positive regulation of translation	3.15662	0.278855	0.366145	biological_process
GO:0007198	adenylate cyclase-inhibiting serotonin receptor signaling pathway	16.9977	0.00725775	0.105784	signal transduction
GO:0008285	negative regulation of cell proliferation	1.51287	0.297967	0.377344	biological_process
GO:0001698	gastrin-induced gastric acid secretion	16.9977	0.00725775	0.105784	transport
GO:0032225	regulation of synaptic transmission, dopaminergic	6.07985	0.157082	0.277362	biological_process
GO:0042743	hydrogen peroxide metabolic process	16.0686	0.0636204	0.187226	cofactor metabolic process
GO:0006805	xenobiotic metabolic process	4.77535	0.0723517	0.201499	biological_process
GO:0007631	feeding behavior	6.82178	0.00413054	0.105784	biological_process
GO:0048169	regulation of long-term neuronal synaptic plasticity	4.22665	0.217188	0.320084	biological_process
GO:0014056	regulation of acetylcholine secretion, neurotransmission	5.33539	0.176734	0.294663	biological_process
GO:0030307	positive regulation of cell growth	1.23665	0.561961	0.594678	biological_process
GO:0006629	lipid metabolic process	1.61578	0.303472	0.383134	lipid metabolic process
GO:0086001	cardiac muscle cell action potential	23.5302	0.0443592	0.159383	biological_process
GO:0048143	astrocyte activation	10.6148	0.0939438	0.227378	biological_process
GO:0046069	cGMP catabolic process	17.3322	0.0592092	0.182348	nucleobase-containing compound catabolic process
GO:0046069	cGMP catabolic process	17.3322	0.0592092	0.182348	biosynthetic process
GO:0046069	cGMP catabolic process	17.3322	0.0592092	0.182348	small molecule metabolic process
GO:0050805	negative regulation of synaptic transmission	2.35921	0.353465	0.423884	biological_process
GO:0005975	carbohydrate metabolic process	2.16716	0.248374	0.343492	carbohydrate metabolic process
GO:0001525	angiogenesis	1.34376	0.404326	0.463666	anatomical structure formation involved in morphogenesis
GO:0045666	positive regulation of neuron differentiation	4.41576	0.0175233	0.115054	biological_process
GO:1901224	positive regulation of NIK/NF-kappaB signaling	3.00962	0.290162	0.372844	biological_process
GO:0071205	protein localization to juxtaparanode region of axon	7.22237	0.134261	0.269978	biological_process
GO:1903860	negative regulation of dendrite extension	93.8935	0.0124322	0.105784	biological_process
GO:0007399	nervous system development	1.93171	0.103056	0.24247	anatomical structure development
GO:0060259	regulation of feeding behavior	4.14531	0.22088	0.321943	biological_process
GO:0090076	relaxation of skeletal muscle	19.9581	0.0518123	0.170925	biological_process
GO:0001942	hair follicle development	2.42169	0.34625	0.419026	anatomical structure development
GO:2000479	regulation of cAMP-dependent protein kinase activity	4.52091	0.204757	0.312701	biological_process
GO:0010460	positive regulation of heart rate	2.42169	0.34625	0.419026	biological_process
GO:0006940	regulation of smooth muscle contraction	8.2354	0.00214155	0.105784	biological_process
GO:0070472	regulation of uterine smooth muscle contraction	4.71681	0.197207	0.308695	biological_process
GO:0048660	regulation of smooth muscle cell proliferation	14.3159	0.0709281	0.201072	biological_process
GO:0007010	cytoskeleton organization	4.14867	0.021343	0.119998	cytoskeleton organization
GO:2000541	positive regulation of protein geranylgeranylation	46.992	0.0231875	0.119998	biological_process
GO:0010863	positive regulation of phospholipase C activity	6.25447	0.153098	0.277362	biological_process
GO:0030182	neuron differentiation	3.43621	0.066691	0.192594	cell differentiation
GO:0007613	memory	3.64833	0.0317169	0.140643	nervous system process
GO:0032720	negative regulation of tumor necrosis factor production	1.76605	0.440524	0.489061	biological_process
GO:1903206	negative regulation of hydrogen peroxide-induced cell death	11.7532	0.0853783	0.21924	biological_process
GO:0016042	lipid catabolic process	2.99567	0.291283	0.372844	catabolic process
GO:0016042	lipid catabolic process	2.99567	0.291283	0.372844	lipid metabolic process
GO:0006366	transcription by RNA polymerase II	1.07284	0.613	0.638484	cellular nitrogen compound metabolic process
GO:0006366	transcription by RNA polymerase II	1.07284	0.613	0.638484	biosynthetic process
GO:1903830	magnesium ion transmembrane transport	32.9285	0.0323161	0.140643	transmembrane transport
GO:0060291	long-term synaptic potentiation	5.30924	0.0603523	0.184642	biological_process
GO:0048678	response to axon injury	2.25164	0.36666	0.435203	response to stress
GO:0090630	activation of GTPase activity	2.18271	0.375642	0.441903	biological_process
GO:0010739	positive regulation of protein kinase A signaling	9.97319	0.019571	0.119998	biological_process
GO:0048665	neuron fate specification	5.12554	0.183186	0.300023	biological_process
GO:0019934	cGMP-mediated signaling	9.3237	0.00530804	0.105784	signal transduction
GO:1990830	cellular response to leukemia inhibitory factor	1.27957	0.549845	0.584526	biological_process
GO:0002031	G protein-coupled receptor internalization	10.5155	0.0177484	0.115054	vesicle-mediated transport
GO:0021553	olfactory nerve development	27.4568	0.0383559	0.151302	anatomical structure development
GO:0001755	neural crest cell migration	7.47271	0.00960565	0.105784	cell motility
GO:0007411	axon guidance	2.72464	0.0506459	0.16888	biological_process
GO:0001764	neuron migration	2.62573	0.0815975	0.213675	cell motility
GO:0095500	acetylcholine receptor signaling pathway	6.31492	0.151765	0.277362	signal transduction
GO:0051092	positive regulation of NF-kappaB transcription factor activity	1.04225	0.623466	0.647834	biological_process
GO:1901844	regulation of cell communication by electrical coupling involved in cardiac conduction	7.82601	0.124691	0.261513	biological_process
GO:0097533	cellular stress response to acid chemical	82.2462	0.0139756	0.105784	response to stress
GO:1904707	positive regulation of vascular smooth muscle cell proliferation	5.92232	0.049917	0.16842	biological_process
GO:0042177	negative regulation of protein catabolic process	2.51628	0.335808	0.411765	biological_process
GO:0048538	thymus development	2.57672	0.329466	0.406137	anatomical structure development
GO:0007190	activation of adenylate cyclase activity	5.89616	0.0503049	0.16842	biological_process
GO:0009409	response to cold	4.74099	0.0732368	0.203265	response to stress
GO:2000179	positive regulation of neural precursor cell proliferation	3.18774	0.276572	0.36418	biological_process
GO:0098815	modulation of excitatory postsynaptic potential	5.20762	0.180611	0.298976	biological_process
GO:0043154	negative regulation of cysteine-type endopeptidase activity involved in apoptotic process	1.96174	0.407532	0.465249	biological_process
GO:0070373	negative regulation of ERK1 and ERK2 cascade	2.53837	0.198091	0.308695	biological_process
GO:0032259	methylation	3.12609	0.28113	0.36757	biological_process
GO:0002115	store-operated calcium entry	131.349	0.00933822	0.105784	transport
GO:0034765	regulation of ion transmembrane transport	1.13758	0.591873	0.622021	biological_process
GO:1903779	regulation of cardiac conduction	9.95157	0.00445027	0.105784	biological_process
GO:0010468	regulation of gene expression	1.46792	0.408592	0.465885	biological_process
GO:0055119	relaxation of cardiac muscle	6.6355	0.145074	0.277362	biological_process
GO:0034115	negative regulation of heterotypic cell-cell adhesion	27.4568	0.0383559	0.151302	biological_process
GO:0001997	positive regulation of the force of heart contraction by epinephrine-norepinephrine	12.4595	0.012973	0.105784	biological_process
GO:0045930	negative regulation of mitotic cell cycle	3.76166	0.240289	0.339038	biological_process
GO:0070886	positive regulation of calcineurin-NFAT signaling cascade	8.11553	0.120559	0.257507	biological_process
GO:0031048	chromatin silencing by small RNA	54.8862	0.0201262	0.119998	biological_process
GO:0007009	plasma membrane organization	4.4587	0.207258	0.315482	plasma membrane organization
GO:0006403	RNA localization	73.063	0.0155168	0.108165	biological_process
GO:0051930	regulation of sensory perception of pain	5.1201	0.0254983	0.130075	biological_process
GO:0046849	bone remodeling	7.35544	0.0340142	0.145977	biological_process
GO:0031077	post-embryonic camera-type eye development	37.826	0.00160334	0.105784	anatomical structure development
GO:0010507	negative regulation of autophagy	5.24655	0.0616016	0.187226	biological_process
GO:0002024	diet induced thermogenesis	15.4478	0.00868506	0.105784	biological_process
GO:0001889	liver development	1.5892	0.475096	0.516312	anatomical structure development
GO:0050927	positive regulation of positive chemotaxis	8.54018	0.115019	0.253864	biological_process
GO:0010623	programmed cell death involved in cell development	38.7626	0.0277622	0.134039	cell death
GO:0033564	anterior/posterior axon guidance	8.21877	0.119177	0.256859	biological_process
GO:0007210	serotonin receptor signaling pathway	11.6149	0.00291277	0.105784	signal transduction
GO:0042493	response to drug	2.08086	0.117195	0.255724	biological_process
GO:0033088	negative regulation of immature T cell proliferation in thymus	18.2987	0.0562571	0.17559	biological_process
GO:0021895	cerebral cortex neuron differentiation	16.0686	0.0636204	0.187226	cell differentiation
GO:0003151	outflow tract morphogenesis	1.41486	0.514637	0.552162	biological_process
GO:0071502	cellular response to temperature stimulus	10.7713	0.0169908	0.113745	biological_process
GO:0014062	regulation of serotonin secretion	16.9977	0.00725775	0.105784	biological_process
GO:0050774	negative regulation of dendrite morphogenesis	12.42	0.0810663	0.212885	biological_process
GO:0043123	positive regulation of I-kappaB kinase/NF-kappaB signaling	2.3754	0.148649	0.277362	biological_process
GO:0051592	response to calcium ion	4.01411	0.0463152	0.162629	biological_process
GO:0071392	cellular response to estradiol stimulus	3.99291	0.228214	0.329011	biological_process
GO:0021965	spinal cord ventral commissure morphogenesis	7.22237	0.134261	0.269978	biological_process
GO:0086013	membrane repolarization during cardiac muscle cell action potential	3.61515	0.248633	0.343492	transmembrane transport
GO:0010840	regulation of circadian sleep/wake cycle, wakefulness	4.71681	0.197207	0.308695	biological_process
GO:0010001	glial cell differentiation	6.6355	0.145074	0.277362	cell differentiation
GO:0090394	negative regulation of excitatory postsynaptic potential	3.08138	0.28453	0.369865	biological_process
GO:0007171	activation of transmembrane receptor protein tyrosine kinase activity	8.96204	0.00590861	0.105784	protein-containing complex assembly
GO:0006397	mRNA processing	1.13344	0.593185	0.622021	mRNA processing
GO:0030449	regulation of complement activation	7.30278	0.1329	0.269978	biological_process
GO:0007585	respiratory gaseous exchange	2.72951	0.314438	0.391254	biological_process
GO:0007416	synapse assembly	1.13138	0.593839	0.622021	cellular component assembly
GO:0008277	regulation of G protein-coupled receptor signaling pathway	5.33539	0.176734	0.294663	biological_process
GO:0006939	smooth muscle contraction	9.3164	0.00138158	0.105784	biological_process
GO:0000122	negative regulation of transcription by RNA polymerase II	0.99328	0.592712	0.622021	biological_process
GO:0050772	positive regulation of axonogenesis	3.42384	0.260399	0.353944	biological_process
GO:0046777	protein autophosphorylation	1.84471	0.308559	0.387056	cellular protein modification process
GO:1901653	cellular response to peptide	20.5763	0.0503262	0.16842	biological_process
GO:0051281	positive regulation of release of sequestered calcium ion into cytosol	4.28233	0.214717	0.317959	homeostatic process
GO:0042320	regulation of circadian sleep/wake cycle, REM sleep	6.50346	0.147757	0.277362	biological_process
GO:0048015	phosphatidylinositol-mediated signaling	2.53597	0.333701	0.410245	signal transduction
GO:0030513	positive regulation of BMP signaling pathway	2.47751	0.340004	0.41581	biological_process
GO:0010700	negative regulation of norepinephrine secretion	16.9977	0.00725775	0.105784	biological_process
GO:0007186	G protein-coupled receptor signaling pathway	1.84433	0.196362	0.308695	signal transduction
GO:0007599	hemostasis	3.35292	0.265055	0.356106	biological_process
GO:0006637	acyl-CoA metabolic process	28.6465	0.0368493	0.149822	cellular nitrogen compound metabolic process
GO:0006637	acyl-CoA metabolic process	28.6465	0.0368493	0.149822	cofactor metabolic process
GO:0006637	acyl-CoA metabolic process	28.6465	0.0368493	0.149822	sulfur compound metabolic process
GO:0006637	acyl-CoA metabolic process	28.6465	0.0368493	0.149822	small molecule metabolic process
GO:0043586	tongue development	4.11941	0.222107	0.323223	anatomical structure development
GO:0098609	cell-cell adhesion	1.84203	0.309142	0.387263	cell adhesion
GO:0034616	response to laminar fluid shear stress	7.30278	0.1329	0.269978	response to stress
GO:0045765	regulation of angiogenesis	3.78357	0.23909	0.338376	biological_process
GO:0006828	manganese ion transport	12.658	0.0796245	0.211496	transport
GO:0001996	positive regulation of heart rate by epinephrine-norepinephrine	12.4595	0.012973	0.105784	biological_process
GO:0060384	innervation	4.68292	0.19847	0.308695	biological_process
GO:0032729	positive regulation of interferon-gamma production	2.58707	0.328403	0.405906	biological_process
GO:0097192	extrinsic apoptotic signaling pathway in absence of ligand	6.82949	0.0388178	0.152475	signal transduction
GO:0008210	estrogen metabolic process	6.37655	0.150431	0.277362	lipid metabolic process
GO:0055085	transmembrane transport	1.88601	0.231884	0.330702	transmembrane transport
GO:0042060	wound healing	0.910099	0.672353	0.691755	response to stress
GO:0007338	single fertilization	2.72951	0.314438	0.391254	biological_process
GO:0014003	oligodendrocyte development	3.55506	0.252182	0.34633	anatomical structure development
GO:0060385	axonogenesis involved in innervation	8.32231	0.117793	0.255724	biological_process
GO:0007039	protein catabolic process in the vacuole	29.9456	0.0353405	0.148238	catabolic process
GO:0045165	cell fate commitment	6.15303	0.0159661	0.109634	biological_process
GO:0050966	detection of mechanical stimulus involved in sensory perception of pain	5.06917	0.0261463	0.130075	biological_process
GO:0038180	nerve growth factor signaling pathway	7.55526	0.128805	0.267119	signal transduction
GO:0033353	S-adenosylmethionine cycle	82.2462	0.0139756	0.105784	cofactor metabolic process
GO:0033353	S-adenosylmethionine cycle	82.2462	0.0139756	0.105784	sulfur compound metabolic process
GO:0007162	negative regulation of cell adhesion	2.09003	0.388398	0.450056	biological_process
GO:1904504	positive regulation of lipophagy	14.7747	0.00944215	0.105784	biological_process
GO:0010977	negative regulation of neuron projection development	1.63008	0.466652	0.510728	biological_process
GO:0008217	regulation of blood pressure	2.40609	0.214145	0.317959	biological_process
GO:0045651	positive regulation of macrophage differentiation	8.4303	0.116407	0.25571	biological_process
GO:0007268	chemical synaptic transmission	2.54457	0.0633451	0.187226	cell-cell signaling
GO:0046676	negative regulation of insulin secretion	6.46301	0.0140559	0.105784	biological_process
GO:0001933	negative regulation of protein phosphorylation	1.31715	0.539625	0.574319	biological_process
GO:0045415	negative regulation of interleukin-8 biosynthetic process	22.7206	0.0458543	0.161623	biological_process
GO:0036003	positive regulation of transcription from RNA polymerase II promoter in response to stress	54.8862	0.0201262	0.119998	response to stress
GO:0019510	S-adenosylhomocysteine catabolic process	218.735	0.0062349	0.105784	nucleobase-containing compound catabolic process
GO:0019510	S-adenosylhomocysteine catabolic process	218.735	0.0062349	0.105784	cofactor metabolic process
GO:0019510	S-adenosylhomocysteine catabolic process	218.735	0.0062349	0.105784	sulfur compound metabolic process
GO:0019510	S-adenosylhomocysteine catabolic process	218.735	0.0062349	0.105784	cellular amino acid metabolic process
GO:0071347	cellular response to interleukin-1	2.99567	0.291283	0.372844	biological_process
GO:1990911	response to psychosocial stress	12.4595	0.012973	0.105784	response to stress
GO:0051480	regulation of cytosolic calcium ion concentration	4.03359	0.0959718	0.22895	homeostatic process
GO:0030324	lung development	1.23178	0.563366	0.595485	anatomical structure development
GO:0046578	regulation of Ras protein signal transduction	16.8788	0.0606818	0.18504	biological_process
GO:0003056	regulation of vascular smooth muscle contraction	14.9374	0.00925019	0.105784	circulatory system process
GO:0048671	negative regulation of collateral sprouting	4.55147	0.203504	0.311815	biological_process
GO:0007165	signal transduction	1.61963	0.156773	0.277362	signal transduction
GO:0022604	regulation of cell morphogenesis	5.96874	0.159728	0.278848	biological_process
GO:0021987	cerebral cortex development	2.85029	0.166566	0.285939	anatomical structure development
GO:0071875	adrenergic receptor signaling pathway	15.0474	0.00142092	0.105784	signal transduction
GO:0045664	regulation of neuron differentiation	3.61515	0.248633	0.343492	biological_process
GO:0071882	phospholipase C-activating adrenergic receptor signaling pathway	16.9977	0.00725775	0.105784	signal transduction
GO:0042730	fibrinolysis	8.54018	0.115019	0.253864	biological_process
GO:0010513	positive regulation of phosphatidylinositol biosynthetic process	16.9977	0.00725775	0.105784	biological_process
GO:0090303	positive regulation of wound healing	9.55148	0.0211935	0.119998	biological_process
GO:0007275	multicellular organism development	1.53908	0.199749	0.309127	anatomical structure development
GO:0014050	negative regulation of glutamate secretion	3.33565	0.266215	0.356106	biological_process
GO:0001659	temperature homeostasis	6.28446	0.0449774	0.160362	homeostatic process
GO:0030334	regulation of cell migration	1.24898	0.558431	0.591618	biological_process
GO:0010043	response to zinc ion	3.80574	0.237889	0.337191	biological_process
GO:2000145	regulation of cell motility	4.82143	0.193407	0.308695	biological_process
GO:0030282	bone mineralization	3.09614	0.283398	0.368975	anatomical structure development
GO:0008150	biological_process	1.05655	0.574451	0.605132	biological_process
GO:0099133	ATP hydrolysis coupled anion transmembrane transport	23.5302	0.0443592	0.159383	transmembrane transport
GO:0019228	neuronal action potential	2.39433	0.349352	0.42113	biological_process
GO:1905208	negative regulation of cardiocyte differentiation	20.5763	0.0503262	0.16842	biological_process
GO:0006281	DNA repair	2.13111	0.254209	0.348019	DNA metabolic process
GO:0006281	DNA repair	2.13111	0.254209	0.348019	response to stress
GO:0048814	regulation of dendrite morphogenesis	5.76875	0.0522609	0.171187	biological_process
GO:2001223	negative regulation of neuron migration	5.56196	0.170233	0.289022	biological_process
GO:0009593	detection of chemical stimulus	22.7206	0.0458543	0.161623	biological_process
GO:1901998	toxin transport	4.38097	0.0836661	0.217251	transport
GO:0043368	positive T cell selection	36.5965	0.0292824	0.136406	immune system process
GO:0007202	activation of phospholipase C activity	8.58444	0.00184899	0.105784	biological_process
GO:0014002	astrocyte development	5.6584	0.167619	0.287214	anatomical structure development
GO:0050808	synapse organization	3.23899	0.136676	0.27424	biological_process
GO:0050892	intestinal absorption	8.15928	0.0282166	0.134138	transport
GO:0099551	trans-synaptic signaling by neuropeptide, modulating synaptic transmission	46.992	0.0231875	0.119998	cell-cell signaling
GO:0045986	negative regulation of smooth muscle contraction	12.6923	0.0125318	0.105784	biological_process
GO:0060009	Sertoli cell development	19.3725	0.0532962	0.171439	anatomical structure development
GO:1903671	negative regulation of sprouting angiogenesis	12.658	0.0796245	0.211496	biological_process
GO:0086012	membrane depolarization during cardiac muscle cell action potential	6.31492	0.151765	0.277362	biological_process
GO:0006898	receptor-mediated endocytosis	2.94244	0.0945247	0.228189	vesicle-mediated transport
GO:0021954	central nervous system neuron development	6.43938	0.149095	0.277362	anatomical structure development
GO:0008582	regulation of synaptic growth at neuromuscular junction	12.658	0.0796245	0.211496	biological_process
GO:1905920	positive regulation of CoA-transferase activity	6.50346	0.147757	0.277362	biological_process
GO:0001502	cartilage condensation	3.57461	0.251001	0.345732	biological_process
GO:0016573	histone acetylation	6.02378	0.158406	0.278111	cellular protein modification process
GO:0050893	sensory processing	6.37655	0.150431	0.277362	nervous system process
GO:0060314	regulation of ryanodine-sensitive calcium-release channel activity	6.25447	0.153098	0.277362	biological_process
GO:0021631	optic nerve morphogenesis	4.89366	0.190863	0.306107	biological_process
GO:0050999	regulation of nitric-oxide synthase activity	5.04575	0.185753	0.301563	biological_process
GO:0051967	negative regulation of synaptic transmission, glutamatergic	8.28031	0.00730641	0.105784	biological_process
GO:0033198	response to ATP	20.9289	0.00490268	0.105784	biological_process
GO:1902093	positive regulation of flagellated sperm motility	4.64949	0.199732	0.309127	biological_process
GO:0032414	positive regulation of ion transmembrane transporter activity	10.0474	0.019306	0.119998	biological_process
GO:0007208	phospholipase C-activating serotonin receptor signaling pathway	16.9977	0.00725775	0.105784	signal transduction
GO:0048712	negative regulation of astrocyte differentiation	37.826	0.00160334	0.105784	biological_process
GO:0033685	negative regulation of luteinizing hormone secretion	3.31855	0.267373	0.356504	biological_process
GO:1901098	positive regulation of autophagosome maturation	14.7747	0.00944215	0.105784	biological_process
GO:0001505	regulation of neurotransmitter levels	5.8616	0.162367	0.281334	biological_process
GO:0014861	regulation of skeletal muscle contraction via regulation of action potential	29.9456	0.0353405	0.148238	biological_process
GO:0043087	regulation of GTPase activity	2.25164	0.36666	0.435203	biological_process
GO:0040014	regulation of multicellular organism growth	2.24374	0.367664	0.43528	biological_process
GO:0032835	glomerulus development	7.38502	0.131537	0.269978	anatomical structure development
GO:0007156	homophilic cell adhesion via plasma membrane adhesion molecules	1.10332	0.602892	0.63008	cell adhesion
GO:0046579	positive regulation of Ras protein signal transduction	4.04291	0.225777	0.327023	biological_process
GO:0048485	sympathetic nervous system development	3.37038	0.263894	0.356106	anatomical structure development
GO:0090051	negative regulation of cell migration involved in sprouting angiogenesis	6.31492	0.151765	0.277362	biological_process
GO:0007265	Ras protein signal transduction	7.4998	0.00951379	0.105784	signal transduction
GO:0070371	ERK1 and ERK2 cascade	6.93512	0.0377675	0.151302	signal transduction
GO:0070371	ERK1 and ERK2 cascade	6.93512	0.0377675	0.151302	cellular protein modification process
GO:0048662	negative regulation of smooth muscle cell proliferation	4.36869	0.210996	0.3169	biological_process
GO:0055025	positive regulation of cardiac muscle tissue development	20.5763	0.0503262	0.16842	biological_process
GO:0042698	ovulation cycle	5.37937	0.175438	0.294663	biological_process
GO:0007166	cell surface receptor signaling pathway	2.27156	0.11927	0.256859	signal transduction
GO:0001696	gastric acid secretion	8.58739	0.00662206	0.105784	transport
GO:0060644	mammary gland epithelial cell differentiation	6.02378	0.158406	0.278111	cell differentiation
GO:0071499	cellular response to laminar fluid shear stress	32.9285	0.0323161	0.140643	response to stress
GO:0019722	calcium-mediated signaling	4.93396	0.0279741	0.134138	signal transduction
GO:0014832	urinary bladder smooth muscle contraction	15.1037	0.00906002	0.105784	biological_process
GO:1905232	cellular response to L-glutamate	9.01049	0.109446	0.25051	biological_process
GO:0001938	positive regulation of endothelial cell proliferation	3.28775	0.133497	0.269978	biological_process
GO:0042391	regulation of membrane potential	1.77738	0.323689	0.401687	biological_process
GO:0006651	diacylglycerol biosynthetic process	82.2462	0.0139756	0.105784	biosynthetic process
GO:0006651	diacylglycerol biosynthetic process	82.2462	0.0139756	0.105784	lipid metabolic process
GO:0051971	positive regulation of transmission of nerve impulse	5.42408	0.17414	0.294039	biological_process
GO:0034220	ion transmembrane transport	1.33239	0.455477	0.503251	transmembrane transport
GO:0051899	membrane depolarization	2.98184	0.292403	0.372844	biological_process
GO:0051599	response to hydrostatic pressure	12.1895	0.0825058	0.21484	response to stress
GO:0007605	sensory perception of sound	1.17997	0.516965	0.553379	nervous system process
GO:0019233	sensory perception of pain	5.41779	0.00387294	0.105784	nervous system process
GO:0071805	potassium ion transmembrane transport	1.51683	0.490785	0.529636	transmembrane transport
GO:0043507	positive regulation of JUN kinase activity	2.53597	0.333701	0.410245	biological_process
GO:0007155	cell adhesion	0.577074	0.85784	0.860625	cell adhesion
GO:0045777	positive regulation of blood pressure	7.13433	0.0108474	0.105784	biological_process
GO:0000186	activation of MAPKK activity	4.97177	0.0675487	0.194465	biological_process
GO:0001941	postsynaptic membrane organization	6.50346	0.147757	0.277362	membrane organization
GO:0010750	positive regulation of nitric oxide mediated signal transduction	16.0686	0.0636204	0.187226	biological_process
GO:1902017	regulation of cilium assembly	10.4459	0.0953638	0.22843	biological_process
GO:0046928	regulation of neurotransmitter secretion	2.98184	0.292403	0.372844	biological_process
GO:2000648	positive regulation of stem cell proliferation	8.0176	0.121938	0.259855	biological_process
GO:1904998	negative regulation of leukocyte adhesion to arterial endothelial cell	82.2462	0.0139756	0.105784	biological_process
GO:0048691	positive regulation of axon extension involved in regeneration	19.3725	0.0532962	0.171439	biological_process
GO:0032088	negative regulation of NF-kappaB transcription factor activity	2.21293	0.371665	0.438896	biological_process
GO:0009653	anatomical structure morphogenesis	1.5132	0.491598	0.529897	biological_process
GO:0070374	positive regulation of ERK1 and ERK2 cascade	4.29397	0.0028845	0.105784	biological_process
GO:0001756	somitogenesis	1.60125	0.472577	0.514177	anatomical structure formation involved in morphogenesis
GO:0051048	negative regulation of secretion	7.04407	0.0367285	0.149822	biological_process
GO:1903244	positive regulation of cardiac muscle hypertrophy in response to stress	27.4568	0.0383559	0.151302	biological_process
GO:0051963	regulation of synapse assembly	4.75119	0.195942	0.308695	biological_process
GO:0043588	skin development	1.63008	0.466652	0.510728	anatomical structure development
GO:0097150	neuronal stem cell population maintenance	5.12554	0.183186	0.300023	biological_process
GO:0035106	operant conditioning	4.28233	0.214717	0.317959	nervous system process
GO:0086024	adenylate cyclase-activating adrenergic receptor signaling pathway involved in positive regulation of heart rate	25.3532	0.0413621	0.154607	signal transduction
GO:0021955	central nervous system neuron axonogenesis	5.42408	0.17414	0.294039	biological_process
GO:0030539	male genitalia development	5.33539	0.176734	0.294663	anatomical structure development
GO:0007254	JNK cascade	2.34201	0.355512	0.425788	response to stress
GO:0007254	JNK cascade	2.34201	0.355512	0.425788	signal transduction
GO:0007254	JNK cascade	2.34201	0.355512	0.425788	cellular protein modification process
GO:0030431	sleep	8.31213	0.0272935	0.133868	biological_process
GO:0006310	DNA recombination	5.75821	0.164997	0.284297	DNA metabolic process
GO:0019827	stem cell population maintenance	2.96814	0.293521	0.373243	biological_process
GO:0042220	response to cocaine	4.92936	0.0122977	0.105784	biological_process
GO:0046427	positive regulation of JAK-STAT cascade	4.85729	0.192136	0.307616	biological_process
GO:0008544	epidermis development	2.13893	0.381561	0.447164	anatomical structure development
GO:0034101	erythrocyte homeostasis	8.76885	0.112237	0.250707	immune system process
GO:0034101	erythrocyte homeostasis	8.76885	0.112237	0.250707	homeostatic process
GO:0043551	regulation of phosphatidylinositol 3-kinase activity	7.31542	0.0343489	0.146735	biological_process
GO:0045739	positive regulation of DNA repair	10.2818	0.0967816	0.229996	biological_process
GO:0043949	regulation of cAMP-mediated signaling	8.21877	0.119177	0.256859	biological_process
GO:0007623	circadian rhythm	4.36078	0.0379195	0.151302	biological_process
GO:0021562	vestibulocochlear nerve development	6.25447	0.153098	0.277362	anatomical structure development
GO:0052697	xenobiotic glucuronidation	25.3532	0.0413621	0.154607	carbohydrate metabolic process
GO:0052697	xenobiotic glucuronidation	25.3532	0.0413621	0.154607	small molecule metabolic process
GO:0042035	regulation of cytokine biosynthetic process	26.3629	0.0398601	0.153321	biological_process
GO:0035624	receptor transactivation	11.9103	0.0141053	0.105784	biological_process
GO:0051247	positive regulation of protein metabolic process	9.55148	0.0211935	0.119998	biological_process
GO:0021872	forebrain generation of neurons	218.735	0.0062349	0.105784	cell differentiation
GO:0022010	central nervous system myelination	16.0686	0.0636204	0.187226	biological_process
GO:0070141	response to UV-A	12.42	0.0810663	0.212885	biological_process
GO:0051402	neuron apoptotic process	3.30162	0.268529	0.356504	cell death
GO:0071412	cellular response to genistein	25.3532	0.0413621	0.154607	biological_process
GO:0043524	negative regulation of neuron apoptotic process	2.52948	0.130624	0.269685	biological_process
GO:0014824	artery smooth muscle contraction	14.9374	0.00925019	0.105784	circulatory system process
GO:0031645	negative regulation of neurological system process	4.71681	0.197207	0.308695	biological_process
GO:0071364	cellular response to epidermal growth factor stimulus	4.69036	0.0745712	0.205737	biological_process
GO:0010524	positive regulation of calcium ion transport into cytosol	11.7532	0.0853783	0.21924	homeostatic process
GO:0042596	fear response	11.2177	0.0157601	0.109027	response to stress
GO:0040029	regulation of gene expression, epigenetic	15.3145	0.0665502	0.192594	biological_process
GO:0060571	morphogenesis of an epithelial fold	18.8276	0.0547778	0.173307	biological_process
GO:0006487	protein N-linked glycosylation	6.84298	0.141034	0.276404	cellular protein modification process
GO:0006955	immune response	1.43577	0.419108	0.472643	immune system process
GO:0034391	regulation of smooth muscle cell apoptotic process	20.5763	0.0503262	0.16842	biological_process
GO:0043065	positive regulation of apoptotic process	0.421814	0.905347	0.906325	biological_process
GO:0035701	hematopoietic stem cell migration	19.3725	0.0532962	0.171439	cell motility
GO:0060112	generation of ovulation cycle rhythm	4.71681	0.197207	0.308695	biological_process
GO:0045892	negative regulation of transcription, DNA-templated	0.397469	0.917601	0.917601	biological_process
GO:0048812	neuron projection morphogenesis	2.93368	0.159391	0.278783	biological_process
GO:1904645	response to amyloid-beta	3.11104	0.282265	0.368016	biological_process
GO:0090090	negative regulation of canonical Wnt signaling pathway	2.1819	0.246041	0.342765	biological_process
GO:0010976	positive regulation of neuron projection development	0.832203	0.704207	0.717852	biological_process
GO:0008333	endosome to lysosome transport	5.9487	0.0495302	0.16842	vesicle-mediated transport
GO:0008333	endosome to lysosome transport	5.9487	0.0495302	0.16842	vacuolar transport
GO:0021551	central nervous system morphogenesis	11.7532	0.0853783	0.21924	biological_process
GO:0001697	histamine-induced gastric acid secretion	16.9977	0.00725775	0.105784	transport
GO:0038179	neurotrophin signaling pathway	46.992	0.0231875	0.119998	signal transduction
GO:0042552	myelination	5.16577	0.0632813	0.187226	biological_process
GO:0014033	neural crest cell differentiation	9.35128	0.0220252	0.119998	cell differentiation
GO:0051384	response to glucocorticoid	1.22456	0.565464	0.597022	biological_process
GO:0071880	adenylate cyclase-activating adrenergic receptor signaling pathway	7.60512	0.0320332	0.140643	signal transduction
GO:0006284	base-excision repair	13.1624	0.0767345	0.208601	DNA metabolic process
GO:0006284	base-excision repair	13.1624	0.0767345	0.208601	response to stress
GO:0002032	desensitization of G protein-coupled receptor signaling pathway by arrestin	16.3813	0.00777929	0.105784	biological_process
GO:0071276	cellular response to cadmium ion	3.53573	0.253361	0.347434	biological_process
GO:0031644	regulation of neurological system process	16.9977	0.00725775	0.105784	biological_process
GO:0035914	skeletal muscle cell differentiation	3.35292	0.265055	0.356106	cell differentiation
GO:0045453	bone resorption	5.33105	0.0599379	0.183981	homeostatic process
GO:0048661	positive regulation of smooth muscle cell proliferation	2.9874	0.155007	0.277362	biological_process
GO:0048630	skeletal muscle tissue growth	5.04575	0.185753	0.301563	growth
GO:0007224	smoothened signaling pathway	3.06676	0.28566	0.369865	signal transduction
GO:0042756	drinking behavior	10.5155	0.0177484	0.115054	biological_process
GO:0043950	positive regulation of cAMP-mediated signaling	10.1227	0.0190425	0.119273	biological_process
GO:0045595	regulation of cell differentiation	2.43081	0.345213	0.419026	biological_process
GO:0032496	response to lipopolysaccharide	0.892898	0.679186	0.697238	biological_process
GO:0021764	amygdala development	28.6465	0.0368493	0.149822	anatomical structure development
GO:0048730	epidermis morphogenesis	9.39627	0.105244	0.245745	biological_process
GO:1905144	response to acetylcholine	6.50346	0.147757	0.277362	biological_process
GO:0050795	regulation of behavior	15.4478	0.00868506	0.105784	biological_process
GO:0072659	protein localization to plasma membrane	0.810096	0.713676	0.72462	biological_process
GO:0097421	liver regeneration	9.61471	0.0209193	0.119998	anatomical structure development
GO:2000173	negative regulation of branching morphogenesis of a nerve	93.8935	0.0124322	0.105784	biological_process
GO:0006888	ER to Golgi vesicle-mediated transport	1.58127	0.476769	0.517524	vesicle-mediated transport
GO:0010765	positive regulation of sodium ion transport	6.19516	0.154428	0.277362	biological_process
GO:0015693	magnesium ion transport	40.0789	0.00143965	0.105784	transport
GO:0032811	negative regulation of epinephrine secretion	14.9374	0.00925019	0.105784	biological_process
GO:0033594	response to hydroxyisoflavone	20.5763	0.0503262	0.16842	biological_process
GO:0006412	translation	3.34649	0.129811	0.268604	translation
GO:1901020	negative regulation of calcium ion transmembrane transporter activity	14.4599	0.00983138	0.105784	biological_process
GO:0060045	positive regulation of cardiac muscle cell proliferation	3.30162	0.268529	0.356504	biological_process
GO:0035264	multicellular organism growth	3.12305	0.1447	0.277362	growth
GO:1901841	regulation of high voltage-gated calcium channel activity	7.64339	0.127436	0.265467	biological_process
GO:0043066	negative regulation of apoptotic process	2.24709	0.0584175	0.181722	biological_process
GO:0042490	mechanoreceptor differentiation	32.9285	0.0323161	0.140643	cell differentiation
GO:0051896	regulation of protein kinase B signaling	13.7204	0.0738357	0.204316	biological_process
GO:0070301	cellular response to hydrogen peroxide	4.09612	0.0935654	0.227378	response to stress
GO:0021542	dentate gyrus development	6.84298	0.141034	0.276404	anatomical structure development
GO:0006508	proteolysis	0.567578	0.829554	0.834053	biological_process
GO:0048709	oligodendrocyte differentiation	8.28031	0.00730641	0.105784	cell differentiation
GO:0051205	protein insertion into membrane	14.3159	0.0709281	0.201072	biological_process
GO:0035556	intracellular signal transduction	0.935702	0.637851	0.660657	signal transduction
GO:0035640	exploration behavior	9.40867	0.00133363	0.105784	biological_process
GO:0051128	regulation of cellular component organization	24.4013	0.0428617	0.156428	biological_process
GO:0003009	skeletal muscle contraction	3.11104	0.282265	0.368016	biological_process
GO:0042531	positive regulation of tyrosine phosphorylation of STAT protein	2.42169	0.34625	0.419026	biological_process
GO:0045955	negative regulation of calcium ion-dependent exocytosis	7.15963	0.035701	0.148407	biological_process
GO:1902630	regulation of membrane hyperpolarization	26.3629	0.0398601	0.153321	biological_process
GO:1902991	regulation of amyloid precursor protein catabolic process	5.16631	0.181899	0.300023	biological_process
GO:0014051	gamma-aminobutyric acid secretion	15.3145	0.0665502	0.192594	transport
GO:0099509	regulation of presynaptic cytosolic calcium ion concentration	8.15928	0.0282166	0.134138	homeostatic process
GO:0008380	RNA splicing	1.31715	0.539625	0.574319	cellular nitrogen compound metabolic process
GO:0030538	embryonic genitalia morphogenesis	34.6417	0.0308004	0.140643	biological_process
GO:0060749	mammary gland alveolus development	3.80574	0.237889	0.337191	anatomical structure development
GO:0043401	steroid hormone mediated signaling pathway	6.50346	0.147757	0.277362	signal transduction
GO:0061026	cardiac muscle tissue regeneration	18.8276	0.0547778	0.173307	anatomical structure development
GO:0061026	cardiac muscle tissue regeneration	18.8276	0.0547778	0.173307	growth
GO:0032226	positive regulation of synaptic transmission, dopaminergic	6.07985	0.157082	0.277362	biological_process
GO:0050729	positive regulation of inflammatory response	2.25164	0.36666	0.435203	biological_process
GO:0051260	protein homooligomerization	0.650316	0.787744	0.794601	protein-containing complex assembly
GO:1903078	positive regulation of protein localization to plasma membrane	3.47036	0.122517	0.260489	biological_process
GO:0003197	endocardial cushion development	6.25447	0.153098	0.277362	anatomical structure development
GO:0043068	positive regulation of programmed cell death	8.65298	0.113629	0.2526	biological_process
GO:0045822	negative regulation of heart contraction	9.13673	0.108047	0.249662	biological_process
GO:0007612	learning	2.06584	0.265311	0.356106	nervous system process
GO:0046632	alpha-beta T cell differentiation	15.3145	0.0665502	0.192594	immune system process
GO:0046632	alpha-beta T cell differentiation	15.3145	0.0665502	0.192594	cell differentiation
GO:0045665	negative regulation of neuron differentiation	1.94383	0.410352	0.466744	biological_process
GO:0086002	cardiac muscle cell action potential involved in contraction	5.33539	0.176734	0.294663	biological_process
GO:0042472	inner ear morphogenesis	2.3883	0.216451	0.320016	biological_process
GO:0048013	ephrin receptor signaling pathway	1.82697	0.429729	0.48111	signal transduction
GO:0006970	response to osmotic stress	4.01761	0.226996	0.327766	response to stress
GO:0071222	cellular response to lipopolysaccharide	0.836765	0.702277	0.717762	biological_process
GO:0061028	establishment of endothelial barrier	6.19516	0.154428	0.277362	anatomical structure development
GO:2001259	positive regulation of cation channel activity	8.76885	0.112237	0.250707	biological_process
GO:0051968	positive regulation of synaptic transmission, glutamatergic	5.20589	0.0624394	0.187226	biological_process
GO:0002002	regulation of angiotensin levels in blood	41.1589	0.0262396	0.130075	biological_process
GO:0044380	protein localization to cytoskeleton	16.9977	0.00725775	0.105784	biological_process
GO:1901898	negative regulation of relaxation of cardiac muscle	25.3532	0.0413621	0.154607	biological_process
GO:0046883	regulation of hormone secretion	8.80839	0.00618811	0.105784	biological_process
GO:0021952	central nervous system projection neuron axonogenesis	4.55147	0.203504	0.311815	biological_process
GO:0006936	muscle contraction	2.45015	0.139532	0.276404	biological_process
GO:0007584	response to nutrient	1.27179	0.552007	0.585481	biological_process
GO:0090314	positive regulation of protein targeting to membrane	1.97387	0.405645	0.463666	biological_process
GO:0050896	response to stimulus	0.899439	0.676575	0.695327	biological_process
GO:0032743	positive regulation of interleukin-2 production	8.76885	0.112237	0.250707	biological_process
GO:0086091	regulation of heart rate by cardiac conduction	1.89197	0.418733	0.472643	biological_process
GO:0010629	negative regulation of gene expression	0.62248	0.801591	0.806813	biological_process
GO:0072112	glomerular visceral epithelial cell differentiation	14.0117	0.072383	0.201499	cell differentiation
GO:0048208	COPII vesicle coating	2.72951	0.314438	0.391254	protein-containing complex assembly
GO:0007283	spermatogenesis	0.440764	0.895634	0.89757	biological_process
GO:0022011	myelination in peripheral nervous system	7.64339	0.127436	0.265467	biological_process
GO:0006979	response to oxidative stress	2.42869	0.211267	0.3169	response to stress
GO:0021771	lateral geniculate nucleus development	6.50346	0.147757	0.277362	anatomical structure development
GO:0006874	cellular calcium ion homeostasis	4.97381	0.011944	0.105784	homeostatic process
GO:0042428	serotonin metabolic process	16.728	0.00105618	0.105784	cellular nitrogen compound metabolic process
GO:0010837	regulation of keratinocyte proliferation	32.9285	0.0323161	0.140643	biological_process
GO:0051897	positive regulation of protein kinase B signaling	0.910099	0.672353	0.691755	biological_process
GO:0032930	positive regulation of superoxide anion generation	5.56196	0.170233	0.289022	biological_process
GO:0051209	release of sequestered calcium ion into cytosol	4.10885	0.0930864	0.227378	homeostatic process
GO:0051209	release of sequestered calcium ion into cytosol	4.10885	0.0930864	0.227378	transmembrane transport
GO:0008219	cell death	6.65995	0.0405931	0.154607	cell death
GO:0032754	positive regulation of interleukin-5 production	14.9663	0.0680117	0.195191	biological_process
GO:0008306	associative learning	1.63428	0.465801	0.510728	nervous system process
GO:0086011	membrane repolarization during action potential	10.6148	0.0939438	0.227378	transmembrane transport
GO:0007422	peripheral nervous system development	6.44276	0.0141712	0.105784	anatomical structure development
GO:0071872	cellular response to epinephrine stimulus	5.8616	0.162367	0.281334	biological_process
GO:0007614	short-term memory	4.93054	0.189588	0.30459	nervous system process
GO:0005513	detection of calcium ion	6.91501	0.139684	0.276404	biological_process
GO:0090305	nucleic acid phosphodiester bond hydrolysis	4.33951	0.212238	0.31733	cellular nitrogen compound metabolic process
GO:0008344	adult locomotory behavior	1.7563	0.442304	0.490449	biological_process
GO:0050965	detection of temperature stimulus involved in sensory perception of pain	7.26278	0.0103593	0.105784	biological_process
GO:0007266	Rho protein signal transduction	4.20021	0.089754	0.22548	signal transduction
GO:0043249	erythrocyte maturation	9.26698	0.106647	0.247153	developmental maturation
GO:0007596	blood coagulation	1.09362	0.606078	0.632696	biological_process
GO:0021795	cerebral cortex cell migration	8.76885	0.112237	0.250707	cell motility
GO:0048546	digestive tract morphogenesis	5.12554	0.183186	0.300023	biological_process
GO:0060548	negative regulation of cell death	8.00282	0.00236922	0.105784	biological_process
GO:0007173	epidermal growth factor receptor signaling pathway	3.27952	0.134025	0.269978	signal transduction
GO:0032715	negative regulation of interleukin-6 production	2.57672	0.329466	0.406137	biological_process
GO:0006682	galactosylceramide biosynthetic process	9.26698	0.106647	0.247153	biosynthetic process
GO:0006682	galactosylceramide biosynthetic process	9.26698	0.106647	0.247153	cellular nitrogen compound metabolic process
GO:0006682	galactosylceramide biosynthetic process	9.26698	0.106647	0.247153	lipid metabolic process
GO:0045429	positive regulation of nitric oxide biosynthetic process	3.51661	0.254538	0.348019	biological_process
GO:0030890	positive regulation of B cell proliferation	2.24374	0.367664	0.43528	biological_process
GO:0006486	protein glycosylation	1.97387	0.405645	0.463666	cellular protein modification process
GO:0014740	negative regulation of muscle hyperplasia	82.2462	0.0139756	0.105784	biological_process
GO:0045740	positive regulation of DNA replication	6.56882	0.146416	0.277362	biological_process
GO:0042045	epithelial fluid transport	20.5763	0.0503262	0.16842	transport
GO:0051693	actin filament capping	10.7892	0.0925216	0.227378	biological_process
GO:0007528	neuromuscular junction development	5.30628	0.0233005	0.119998	biological_process
GO:0030509	BMP signaling pathway	2.95456	0.294637	0.374149	signal transduction
GO:0034766	negative regulation of ion transmembrane transport	5.91468	0.161048	0.280624	biological_process
GO:0071409	cellular response to cycloheximide	73.063	0.0155168	0.108165	biological_process
GO:0048265	response to pain	2.50648	0.33686	0.412509	response to stress
GO:0060306	regulation of membrane repolarization	6.70337	0.143729	0.277362	biological_process
GO:0006633	fatty acid biosynthetic process	4.96943	0.188312	0.30412	biosynthetic process
GO:0006633	fatty acid biosynthetic process	4.96943	0.188312	0.30412	lipid metabolic process
GO:0006633	fatty acid biosynthetic process	4.96943	0.188312	0.30412	small molecule metabolic process
GO:0046326	positive regulation of glucose import	3.35292	0.265055	0.356106	biological_process
GO:0007205	protein kinase C-activating G protein-coupled receptor signaling pathway	7.47818	0.0330178	0.14236	signal transduction
GO:0010960	magnesium ion homeostasis	4.71681	0.197207	0.308695	homeostatic process
GO:0045944	positive regulation of transcription by RNA polymerase II	1.74031	0.166247	0.28592	biological_process
GO:0042632	cholesterol homeostasis	2.04325	0.395162	0.456183	homeostatic process
GO:0043433	negative regulation of DNA-binding transcription factor activity	2.09003	0.388398	0.450056	biological_process
GO:1902895	positive regulation of pri-miRNA transcription by RNA polymerase II	5.04575	0.185753	0.301563	biological_process
GO:0032868	response to insulin	1.6176	0.469199	0.51291	biological_process
GO:2000178	negative regulation of neural precursor cell proliferation	11.5466	0.0868113	0.221083	biological_process
GO:0021960	anterior commissure morphogenesis	10.4459	0.0953638	0.22843	biological_process
GO:0031440	regulation of mRNA 3'-end processing	82.2462	0.0139756	0.105784	biological_process
GO:0050852	T cell receptor signaling pathway	1.60939	0.47089	0.513548	immune system process
GO:0050852	T cell receptor signaling pathway	1.60939	0.47089	0.513548	signal transduction
GO:0016925	protein sumoylation	3.92061	0.231856	0.330702	cellular protein modification process
GO:0001975	response to amphetamine	1.8976	0.417808	0.472327	biological_process
GO:0060509	type I pneumocyte differentiation	28.6465	0.0368493	0.149822	cell differentiation
GO:0008104	protein localization	2.01739	0.398995	0.459463	biological_process
GO:0007611	learning or memory	3.82352	0.0519974	0.170928	nervous system process
GO:0048747	muscle fiber development	3.12609	0.28113	0.36757	anatomical structure development
GO:0016101	diterpenoid metabolic process	18.2987	0.0562571	0.17559	lipid metabolic process
GO:1903049	negative regulation of acetylcholine-gated cation channel activity	6.50346	0.147757	0.277362	biological_process
GO:0008360	regulation of cell shape	0.93642	0.662112	0.683494	biological_process
GO:0002175	protein localization to paranode region of axon	12.2339	0.0134209	0.105784	biological_process
GO:0002439	chronic inflammatory response to antigenic stimulus	93.8935	0.0124322	0.105784	immune system process
GO:0002439	chronic inflammatory response to antigenic stimulus	93.8935	0.0124322	0.105784	response to stress
GO:0043406	positive regulation of MAP kinase activity	4.67307	0.0320132	0.140643	biological_process
GO:0019226	transmission of nerve impulse	4.19934	0.21842	0.32088	nervous system process
GO:0070306	lens fiber cell differentiation	6.07985	0.157082	0.277362	cell differentiation
GO:0021773	striatal medium spiny neuron differentiation	93.8935	0.0124322	0.105784	cell differentiation
GO:0021953	central nervous system neuron differentiation	11.5466	0.0868113	0.221083	cell differentiation
GO:0003007	heart morphogenesis	2.9874	0.155007	0.277362	biological_process
GO:0014827	intestine smooth muscle contraction	9.58236	0.00492915	0.105784	biological_process
GO:0097755	positive regulation of blood vessel diameter	5.04575	0.185753	0.301563	circulatory system process
GO:0050877	nervous system process	6.31412	0.0446055	0.15965	nervous system process
GO:0045600	positive regulation of fat cell differentiation	7.87079	0.00836685	0.105784	biological_process
GO:0030036	actin cytoskeleton organization	2.895	0.0979496	0.231626	cytoskeleton organization
GO:0061098	positive regulation of protein tyrosine kinase activity	2.19018	0.37465	0.441297	biological_process
GO:0002118	aggressive behavior	218.735	0.0062349	0.105784	biological_process
GO:0006816	calcium ion transport	2.75712	0.108857	0.249778	transport
GO:0045188	regulation of circadian sleep/wake cycle, non-REM sleep	3.80574	0.237889	0.337191	biological_process
GO:0007417	central nervous system development	1.5634	0.379405	0.445765	anatomical structure development
GO:2000463	positive regulation of excitatory postsynaptic potential	2.09003	0.388398	0.450056	biological_process
GO:0036006	cellular response to macrophage colony-stimulating factor stimulus	9.26698	0.106647	0.247153	biological_process
GO:0007049	cell cycle	0.902832	0.656316	0.678267	cell cycle
GO:1903997	positive regulation of non-membrane spanning protein tyrosine kinase activity	4.96943	0.188312	0.30412	biological_process
GO:0010880	regulation of release of sequestered calcium ion into cytosol by sarcoplasmic reticulum	6.19516	0.154428	0.277362	biological_process
GO:0007610	behavior	9.82786	0.0201057	0.119998	biological_process
GO:0045162	clustering of voltage-gated sodium channels	6.07985	0.157082	0.277362	membrane organization
GO:0043312	neutrophil degranulation	1.22338	0.434912	0.484571	immune system process
GO:0043312	neutrophil degranulation	1.22338	0.434912	0.484571	vesicle-mediated transport
GO:0009880	embryonic pattern specification	4.68292	0.19847	0.308695	biological_process
GO:0051044	positive regulation of membrane protein ectodomain proteolysis	8.11004	0.0285271	0.134922	biological_process
GO:0000902	cell morphogenesis	3.56434	0.117374	0.255724	cell morphogenesis
GO:0007223	Wnt signaling pathway, calcium modulating pathway	3.33565	0.266215	0.356106	signal transduction
GO:0043547	positive regulation of GTPase activity	2.52967	0.0901831	0.225945	biological_process
GO:0050890	cognition	6.36291	0.0146379	0.106845	nervous system process
GO:0043647	inositol phosphate metabolic process	3.61515	0.248633	0.343492	small molecule metabolic process
GO:0016032	viral process	0.734278	0.758054	0.768836	symbiotic process
GO:0017148	negative regulation of translation	1.63428	0.465801	0.510728	biological_process
GO:1905517	macrophage migration	38.7626	0.0277622	0.134039	immune system process
GO:1905517	macrophage migration	38.7626	0.0277622	0.134039	cell motility
GO:0042438	melanin biosynthetic process	19.9581	0.0518123	0.170925	biosynthetic process
GO:0042438	melanin biosynthetic process	19.9581	0.0518123	0.170925	secondary metabolic process
GO:0055072	iron ion homeostasis	5.24954	0.179321	0.297371	homeostatic process
GO:0071260	cellular response to mechanical stimulus	2.36208	0.219914	0.32104	biological_process
GO:0045893	positive regulation of transcription, DNA-templated	1.13638	0.506949	0.544544	biological_process
GO:0003334	keratinocyte development	8.32231	0.117793	0.255724	anatomical structure development
GO:0070509	calcium ion import	5.29212	0.178028	0.296288	transport
GO:0030501	positive regulation of bone mineralization	6.02927	0.0483766	0.16842	biological_process
GO:0031649	heat generation	16.9977	0.00725775	0.105784	homeostatic process
GO:0061885	positive regulation of mini excitatory postsynaptic potential	16.9977	0.00725775	0.105784	biological_process
GO:0010469	regulation of signaling receptor activity	1.8428	0.426999	0.479792	biological_process
GO:0061024	membrane organization	2.92069	0.096075	0.22895	membrane organization
GO:0007565	female pregnancy	2.90779	0.0970104	0.229996	biological_process
GO:0030168	platelet activation	3.18863	0.0790589	0.211496	biological_process
GO:0001501	skeletal system development	0.929352	0.664836	0.685543	anatomical structure development
GO:0014059	regulation of dopamine secretion	6.73848	0.0126063	0.105784	biological_process
GO:0035166	post-embryonic hemopoiesis	27.4568	0.0383559	0.151302	anatomical structure development
GO:0022013	pallium cell proliferation in forebrain	82.2462	0.0139756	0.105784	cell population proliferation
GO:0030593	neutrophil chemotaxis	4.28233	0.214717	0.317959	immune system process
GO:0030593	neutrophil chemotaxis	4.28233	0.214717	0.317959	cell motility
GO:0032148	activation of protein kinase B activity	8.624	0.0065485	0.105784	biological_process
GO:0006935	chemotaxis	2.12473	0.383522	0.447764	locomotion
GO:2000969	positive regulation of AMPA receptor activity	11.4073	0.0152791	0.108165	biological_process
GO:0021819	layer formation in cerebral cortex	14.0117	0.072383	0.201499	anatomical structure formation involved in morphogenesis
GO:0043410	positive regulation of MAPK cascade	4.68615	0.0144831	0.106554	biological_process
GO:0061614	pri-miRNA transcription by RNA polymerase II	7.92064	0.123316	0.26099	cellular nitrogen compound metabolic process
GO:0061614	pri-miRNA transcription by RNA polymerase II	7.92064	0.123316	0.26099	biosynthetic process
GO:0038188	cholecystokinin signaling pathway	4.71681	0.197207	0.308695	signal transduction
GO:0038166	angiotensin-activated signaling pathway	23.5302	0.0443592	0.159383	signal transduction
GO:0071363	cellular response to growth factor stimulus	5.16808	0.0105308	0.105784	biological_process
GO:2000134	negative regulation of G1/S transition of mitotic cell cycle	6.70337	0.143729	0.277362	biological_process
GO:0045821	positive regulation of glycolytic process	9.28655	0.0223054	0.119998	biological_process
GO:0071498	cellular response to fluid shear stress	4.36869	0.210996	0.3169	response to stress
GO:0050885	neuromuscular process controlling balance	1.6954	0.453739	0.501929	nervous system process
GO:0051965	positive regulation of synapse assembly	1.37773	0.523871	0.560126	biological_process
GO:0042475	odontogenesis of dentin-containing tooth	1.53152	0.48752	0.526726	biological_process
GO:0050905	neuromuscular process	2.22032	0.370667	0.438276	nervous system process
GO:0035094	response to nicotine	4.48483	0.0804445	0.212456	biological_process
GO:2000171	negative regulation of dendrite development	16.5894	0.00760361	0.105784	biological_process
GO:0045943	positive regulation of transcription by RNA polymerase I	10.7892	0.0925216	0.227378	biological_process
GO:0099625	ventricular cardiac muscle cell membrane repolarization	7.06683	0.136977	0.274249	transmembrane transport
GO:0060761	negative regulation of response to cytokine stimulus	46.992	0.0231875	0.119998	biological_process
GO:0098655	cation transmembrane transport	1.83222	0.428821	0.480673	transmembrane transport
GO:0000381	regulation of alternative mRNA splicing, via spliceosome	3.94442	0.230644	0.330702	biological_process
GO:2000252	negative regulation of feeding behavior	4.36869	0.210996	0.3169	biological_process
GO:0032237	activation of store-operated calcium channel activity	32.9285	0.0323161	0.140643	biological_process
GO:0052695	cellular glucuronidation	25.3532	0.0413621	0.154607	carbohydrate metabolic process
GO:0052695	cellular glucuronidation	25.3532	0.0413621	0.154607	small molecule metabolic process
GO:0007595	lactation	2.07646	0.390338	0.45174	transport
GO:0140059	dendrite arborization	6.43938	0.149095	0.277362	biological_process
GO:0046854	phosphatidylinositol phosphorylation	1.76605	0.440524	0.489061	lipid metabolic process
GO:0018874	benzoate metabolic process	46.992	0.0231875	0.119998	small molecule metabolic process
GO:0008284	positive regulation of cell proliferation	3.56354	0.00320765	0.105784	biological_process
GO:2000757	negative regulation of peptidyl-lysine acetylation	50.5927	0.021658	0.119998	biological_process
GO:0007263	nitric oxide mediated signal transduction	3.30162	0.268529	0.356504	signal transduction
GO:0007494	midgut development	8.88795	0.110842	0.250707	anatomical structure development
GO:0043267	negative regulation of potassium ion transport	14.1584	0.0102277	0.105784	biological_process
GO:0071316	cellular response to nicotine	27.235	0.00298338	0.105784	biological_process
GO:0030183	B cell differentiation	3.84563	0.103792	0.243583	immune system process
GO:0030183	B cell differentiation	3.84563	0.103792	0.243583	cell differentiation
GO:0048732	gland development	9.03898	0.00577178	0.105784	anatomical structure development
GO:0048856	anatomical structure development	6.37655	0.150431	0.277362	anatomical structure development
GO:0001570	vasculogenesis	2.40327	0.34832	0.420433	cell differentiation
GO:0015074	DNA integration	41.1589	0.0262396	0.130075	DNA metabolic process
GO:0030198	extracellular matrix organization	0.83107	0.704687	0.717852	extracellular matrix organization
GO:0048565	digestive tract development	3.46603	0.0653776	0.191183	anatomical structure development
GO:0001503	ossification	1.13344	0.593185	0.622021	biological_process
GO:0006112	energy reserve metabolic process	10.3551	0.0182613	0.117557	generation of precursor metabolites and energy
GO:0050768	negative regulation of neurogenesis	2.83767	0.304606	0.383134	biological_process
GO:0048935	peripheral nervous system neuron development	7.30278	0.1329	0.269978	anatomical structure development
GO:0007169	transmembrane receptor protein tyrosine kinase signaling pathway	3.02197	0.152279	0.277362	signal transduction
GO:1900020	positive regulation of protein kinase C activity	12.9341	0.0120974	0.105784	biological_process
GO:0000096	sulfur amino acid metabolic process	65.8971	0.0170556	0.113745	cellular amino acid metabolic process
GO:0000096	sulfur amino acid metabolic process	65.8971	0.0170556	0.113745	sulfur compound metabolic process
GO:0043270	positive regulation of ion transport	4.36869	0.210996	0.3169	biological_process
GO:0042102	positive regulation of T cell proliferation	2.98184	0.292403	0.372844	biological_process
GO:0002028	regulation of sodium ion transport	6.52994	0.0420353	0.155867	biological_process
GO:0010757	negative regulation of plasminogen activation	24.4013	0.0428617	0.156428	biological_process
GO:0051291	protein heterooligomerization	1.46411	0.502849	0.540767	protein-containing complex assembly
GO:0006611	protein export from nucleus	6.91501	0.139684	0.276404	protein transport
GO:0006611	protein export from nucleus	6.91501	0.139684	0.276404	nucleocytoplasmic transport
GO:0032886	regulation of microtubule-based process	8.11553	0.120559	0.257507	biological_process
GO:0045471	response to ethanol	3.60956	0.0327616	0.141916	biological_process
GO:0035176	social behavior	3.19162	0.139873	0.276404	biological_process
GO:0061564	axon development	2.36789	0.352439	0.42375	biological_process
GO:0030336	negative regulation of cell migration	0.832203	0.704207	0.717852	biological_process
GO:0007420	brain development	1.22286	0.461121	0.508275	anatomical structure development
GO:0010811	positive regulation of cell-substrate adhesion	2.01739	0.398995	0.459463	biological_process
GO:0060078	regulation of postsynaptic membrane potential	5.04406	0.0264736	0.130537	biological_process
GO:0008283	cell proliferation	1.95534	0.139814	0.276404	cell population proliferation
GO:0060070	canonical Wnt signaling pathway	2.96814	0.293521	0.373243	signal transduction
GO:0034614	cellular response to reactive oxygen species	1.90326	0.416881	0.472327	response to stress
GO:0033590	response to cobalamin	14.0117	0.072383	0.201499	biological_process
GO:0060080	inhibitory postsynaptic potential	3.23558	0.273136	0.36171	biological_process
GO:0006812	cation transport	4.95806	0.0276368	0.134039	transport
GO:0060084	synaptic transmission involved in micturition	6.50346	0.147757	0.277362	cell-cell signaling
GO:1900273	positive regulation of long-term synaptic potentiation	2.8756	0.301298	0.381041	biological_process
GO:0055075	potassium ion homeostasis	3.55506	0.252182	0.34633	homeostatic process
GO:0071456	cellular response to hypoxia	0.890307	0.680225	0.697532	response to stress
GO:0045604	regulation of epidermal cell differentiation	13.1624	0.0767345	0.208601	biological_process
GO:0050873	brown fat cell differentiation	7.69218	0.0313836	0.140643	cell differentiation
GO:0007413	axonal fasciculation	2.62932	0.324136	0.401703	biological_process
GO:1903672	positive regulation of sprouting angiogenesis	8.88795	0.110842	0.250707	biological_process
GO:0007267	cell-cell signaling	1.4943	0.400231	0.460315	cell-cell signaling
GO:0042593	glucose homeostasis	1.73353	0.334126	0.410245	homeostatic process
GO:0001780	neutrophil homeostasis	16.0686	0.0636204	0.187226	immune system process
GO:0001780	neutrophil homeostasis	16.0686	0.0636204	0.187226	homeostatic process
GO:0051926	negative regulation of calcium ion transport	11.0356	0.0162476	0.109938	biological_process
GO:0046328	regulation of JNK cascade	4.55147	0.203504	0.311815	biological_process
GO:0051412	response to corticosterone	5.16631	0.181899	0.300023	biological_process
GO:0009913	epidermal cell differentiation	29.9456	0.0353405	0.148238	cell differentiation
GO:0035690	cellular response to drug	7.71928	0.00268954	0.105784	biological_process
GO:0001822	kidney development	0.887731	0.681261	0.697822	anatomical structure development
GO:0006631	fatty acid metabolic process	1.94976	0.409413	0.466248	lipid metabolic process
GO:0006631	fatty acid metabolic process	1.94976	0.409413	0.466248	small molecule metabolic process
GO:0060164	regulation of timing of neuron differentiation	93.8935	0.0124322	0.105784	biological_process
GO:0043010	camera-type eye development	1.73711	0.445847	0.493787	anatomical structure development
GO:0007608	sensory perception of smell	4.26835	0.0873967	0.221964	nervous system process
GO:0030154	cell differentiation	0.835476	0.707141	0.719416	cell differentiation
GO:1902004	positive regulation of amyloid-beta formation	3.4977	0.255714	0.349112	biological_process
GO:0016055	Wnt signaling pathway	1.69856	0.342795	0.41867	signal transduction
GO:0014070	response to organic cyclic compound	0.881353	0.683836	0.699687	biological_process
GO:0048598	embryonic morphogenesis	6.22592	0.0457247	0.161623	biological_process
GO:0007274	neuromuscular synaptic transmission	2.74111	0.313352	0.391254	cell-cell signaling
GO:0008347	glial cell migration	6.84298	0.141034	0.276404	cell motility
GO:1902842	negative regulation of netrin-activated signaling pathway	8.76885	0.112237	0.250707	biological_process
GO:0014057	positive regulation of acetylcholine secretion, neurotransmission	4.39827	0.209752	0.3169	biological_process
GO:0016310	phosphorylation	1.80722	0.20551	0.313335	biological_process
GO:0051607	defense response to virus	1.04401	0.622858	0.647834	immune system process
GO:0051607	defense response to virus	1.04401	0.622858	0.647834	response to stress
GO:0051301	cell division	0.708695	0.759564	0.769525	cell division
GO:0050796	regulation of insulin secretion	4.63902	0.0149642	0.108165	biological_process
GO:0045859	regulation of protein kinase activity	4.04291	0.225777	0.327023	biological_process
GO:0008202	steroid metabolic process	1.76605	0.440524	0.489061	lipid metabolic process
GO:0032870	cellular response to hormone stimulus	5.06917	0.0261463	0.130075	biological_process
GO:0007188	adenylate cyclase-modulating G protein-coupled receptor signaling pathway	3.73675	0.108768	0.249778	signal transduction
GO:0016525	negative regulation of angiogenesis	1.37472	0.524633	0.560294	biological_process
GO:0033603	positive regulation of dopamine secretion	4.51543	0.0795315	0.211496	biological_process
GO:0021766	hippocampus development	1.95517	0.285782	0.369865	anatomical structure development
GO:0001701	in utero embryonic development	0.627071	0.79929	0.805372	embryo development
GO:1904800	negative regulation of neuron remodeling	93.8935	0.0124322	0.105784	biological_process
GO:0038083	peptidyl-tyrosine autophosphorylation	6.37433	0.0438653	0.159383	cellular protein modification process
GO:0010613	positive regulation of cardiac muscle hypertrophy	3.65582	0.246258	0.342765	biological_process
GO:0001892	embryonic placenta development	6.56882	0.146416	0.277362	anatomical structure development
GO:0033137	negative regulation of peptidyl-serine phosphorylation	5.60977	0.168927	0.287859	biological_process
GO:0006378	mRNA polyadenylation	10.6148	0.0939438	0.227378	mRNA processing
GO:0019227	neuronal action potential propagation	13.3143	0.0114586	0.105784	nervous system process
GO:0051602	response to electrical stimulus	6.13462	0.0160902	0.109673	biological_process
GO:0050679	positive regulation of epithelial cell proliferation	1.99857	0.401854	0.461609	biological_process
GO:0061029	eyelid development in camera-type eye	4.36869	0.210996	0.3169	anatomical structure development
GO:0070050	neuron cellular homeostasis	3.35292	0.265055	0.356106	homeostatic process
GO:0014902	myotube differentiation	7.64339	0.127436	0.265467	cell differentiation
GO:0070166	enamel mineralization	10.6148	0.0939438	0.227378	anatomical structure development
GO:0045787	positive regulation of cell cycle	1.63008	0.466652	0.510728	biological_process
GO:0071902	positive regulation of protein serine/threonine kinase activity	4.25381	0.0878666	0.222547	biological_process
GO:1990573	potassium ion import across plasma membrane	5.37937	0.175438	0.294663	transmembrane transport
GO:0007099	centriole replication	36.5965	0.0292824	0.136406	cellular component assembly
GO:0031667	response to nutrient levels	2.33351	0.356533	0.42646	biological_process
GO:0001678	cellular glucose homeostasis	6.84298	0.141034	0.276404	homeostatic process
GO:1901214	regulation of neuron death	5.71929	0.053051	0.171439	biological_process
