# Supplementary material for: Amynthas corticis genome reveals molecular mechanisms behind global distribution
Source: Commun Biol. 2021 Jan 29;4:135. doi: 10.1038/s42003-021-01659-4 (PMC7846840; doi:10.1038/s42003-021-01659-4)
Supplement: Supplementary file 13 — Supplementary Data 10 [file 42003_2021_1659_MOESM13_ESM.xlsx]

## Sheet: 16S rDNA abundance
simpleOTU	C1.CKW	C2.CKW	C3.CKW	C1.EW3	C2.EW3	C3.EW3	C1.EW28	C2.EW28	C3.EW28
c__Chlamydiia	0	0	0	0	35	0	72	391	443
c__Thermomicrobia	0	0	0	0	0	0	372	391	0
f__Acetobacteraceae	36	66	27	0	0	0	120	90	141
f__Caldilineaceae	0	0	0	19	47	34	180	230	19
f__Ellin517	18	188	100	0	59	45	852	1473	1893
f__LD19	18	38	146	0	71	0	0	0	0
f__Microbacteriaceae	45	0	0	193	154	101	0	0	0
g__Azospira	63	84	2242	164	850	34	0	0	19
g__Flavobacterium	27	56	55	376	71	158	0	0	0
g__Leuconostoc	0	28	46	0	83	1993	0	0	0
g__Luteolibacter	0	0	0	0	0	0	456	20	19
g__Methanolinea	0	0	0	0	0	0	0	1012	0
g__Opitutus	54	84	255	0	0	0	0	0	0
g__Plesiomonas	0	0	0	0	0	0	2063	0	75
g__Rubellimicrobium	0	0	0	0	0	0	108	90	132
g__Salinibacterium	507	639	1549	96	212	11	0	0	66
g__Shewanella	43709	10267	58371	55695	14703	9456	1079	1613	1074
g__Trabulsiella	2328	996	9823	1609	0	0	0	0	0
g__Variovorax	0	0	0	0	0	0	276	60	47
o__[Pedosphaerales]	0	0	0	0	0	0	228	180	38
o__d153	0	0	27	19	24	22	312	160	989
o__DH61	1295	197	802	38	130	68	108	30	0
p__Chloroflexi	0	0	0	0	0	0	228	140	38
s__ahygroscopicus	181	470	4510	1272	1275	1610	0	30	151
s__massiliensis	82	0	0	10	154	428	0	0	0
s__MS3071	0	0	0	0	0	0	24	240	66
s__rappini	0	0	18	443	1830	360	0	30	28
s__sharmana	0	0	0	0	1146	1126	324	1523	4069
