# Supplementary material for: Amynthas corticis genome reveals molecular mechanisms behind global distribution
Source: Commun Biol. 2021 Jan 29;4:135. doi: 10.1038/s42003-021-01659-4 (PMC7846840; doi:10.1038/s42003-021-01659-4)
Supplement: Supplementary file 14 — Supplementary Data 11 [file 42003_2021_1659_MOESM14_ESM.xlsx]

## Sheet: CKW
#OTU ID	CKW	EW3	EW28	COG_Category
[A] RNA processing and modification	35446	23319	1121	INFORMATION STORAGE AND PROCESSING; [A] RNA processing and modification
[B] Chromatin structure and dynamics	18728	10776	570	INFORMATION STORAGE AND PROCESSING; [B] Chromatin structure and dynamics
[C] Energy production and conversion	3418854	2042943	104931	METABOLISM; [C] Energy production and conversion
[D] Cell cycle control, cell division, chromosome partitioning	380987	208208	11212	CELLULAR PROCESSES AND SIGNALING; [D] Cell cycle control, cell division, chromosome partitioning
[E] Amino acid transport and metabolism	4273588	2582850	134196	METABOLISM; [E] Amino acid transport and metabolism
[F] Nucleotide transport and metabolism	1001440	579900	31261	METABOLISM; [F] Nucleotide transport and metabolism
[G] Carbohydrate transport and metabolism	5171688	3278803	171289	METABOLISM; [G] Carbohydrate transport and metabolism
[H] Coenzyme transport and metabolism	2226371	1333509	68587	METABOLISM; [H] Coenzyme transport and metabolism
[I] Lipid transport and metabolism	2519725	1588806	79398	METABOLISM; [I] Lipid transport and metabolism
[J] Translation, ribosomal structure and biogenesis	1986753	1106112	59488	INFORMATION STORAGE AND PROCESSING; [J] Translation, ribosomal structure and biogenesis
[K] Transcription	6513607	4161312	212015	INFORMATION STORAGE AND PROCESSING; [K] Transcription
[L] Replication, recombination and repair	2167768	1241584	64762	INFORMATION STORAGE AND PROCESSING; [L] Replication, recombination and repair
[M] Cell wall/membrane/envelope biogenesis	2685702	1544493	82345	CELLULAR PROCESSES AND SIGNALING; [M] Cell wall/membrane/envelope biogenesis
[N] Cell motility	418127	92167	9667	CELLULAR PROCESSES AND SIGNALING; [N] Cell motility
[O] Post-translational modification, protein turnover, and chaperones	1492473	836193	43989	CELLULAR PROCESSES AND SIGNALING; [O] Post-translational modification, protein turnover, and chaperones
[P] Inorganic ion transport and metabolism	2194460	1228123	65480	METABOLISM; [P] Inorganic ion transport and metabolism
[Q] Secondary metabolites biosynthesis, transport, and catabolism	2359812	1561467	77132	METABOLISM; [Q] Secondary metabolites biosynthesis, transport, and catabolism
[R] General function prediction only	7168760	4431058	227098	POORLY CHARACTERIZED; [R] General function prediction only
[S] Function unknown	3597412	2089203	108987	POORLY CHARACTERIZED; [S] Function unknown
[T] Signal transduction mechanisms	3862262	2284682	116439	CELLULAR PROCESSES AND SIGNALING; [T] Signal transduction mechanisms
[U] Intracellular trafficking, secretion, and vesicular transport	730713	310203	21171	CELLULAR PROCESSES AND SIGNALING; [U] Intracellular trafficking, secretion, and vesicular transport
[V] Defense mechanisms	1081035	665136	35369	CELLULAR PROCESSES AND SIGNALING; [V] Defense mechanisms
[W] Extracellular structures	114	50	1	CELLULAR PROCESSES AND SIGNALING; [W] Extracellular structures
[Y] Nuclear structure	0	0	0	CELLULAR PROCESSES AND SIGNALING; [Y] Nuclear structure
[Z] Cytoskeleton	16669	9936	584	CELLULAR PROCESSES AND SIGNALING; [Z] Cytoskeleton

## Sheet: EW3
#OTU ID	CKW	EW3	EW28	COG_Category
[A] RNA processing and modification	50	1384	0	INFORMATION STORAGE AND PROCESSING; [A] RNA processing and modification
[B] Chromatin structure and dynamics	9	40	0	INFORMATION STORAGE AND PROCESSING; [B] Chromatin structure and dynamics
[C] Energy production and conversion	6162	142081	355	METABOLISM; [C] Energy production and conversion
[D] Cell cycle control, cell division, chromosome partitioning	1248	28744	104	CELLULAR PROCESSES AND SIGNALING; [D] Cell cycle control, cell division, chromosome partitioning
[E] Amino acid transport and metabolism	11059	255476	709	METABOLISM; [E] Amino acid transport and metabolism
[F] Nucleotide transport and metabolism	3481	86661	391	METABOLISM; [F] Nucleotide transport and metabolism
[G] Carbohydrate transport and metabolism	9623	266047	803	METABOLISM; [G] Carbohydrate transport and metabolism
[H] Coenzyme transport and metabolism	5079	108725	290	METABOLISM; [H] Coenzyme transport and metabolism
[I] Lipid transport and metabolism	4274	97278	234	METABOLISM; [I] Lipid transport and metabolism
[J] Translation, ribosomal structure and biogenesis	6878	157565	711	INFORMATION STORAGE AND PROCESSING; [J] Translation, ribosomal structure and biogenesis
[K] Transcription	9490	233868	687	INFORMATION STORAGE AND PROCESSING; [K] Transcription
[L] Replication, recombination and repair	5649	132472	559	INFORMATION STORAGE AND PROCESSING; [L] Replication, recombination and repair
[M] Cell wall/membrane/envelope biogenesis	6446	136534	413	CELLULAR PROCESSES AND SIGNALING; [M] Cell wall/membrane/envelope biogenesis
[N] Cell motility	945	9438	34	CELLULAR PROCESSES AND SIGNALING; [N] Cell motility
[O] Post-translational modification, protein turnover, and chaperones	3609	76850	233	CELLULAR PROCESSES AND SIGNALING; [O] Post-translational modification, protein turnover, and chaperones
[P] Inorganic ion transport and metabolism	6466	142180	363	METABOLISM; [P] Inorganic ion transport and metabolism
[Q] Secondary metabolites biosynthesis, transport, and catabolism	2434	56588	104	METABOLISM; [Q] Secondary metabolites biosynthesis, transport, and catabolism
[R] General function prediction only	13878	323455	955	POORLY CHARACTERIZED; [R] General function prediction only
[S] Function unknown	8953	209249	745	POORLY CHARACTERIZED; [S] Function unknown
[T] Signal transduction mechanisms	4838	100520	235	CELLULAR PROCESSES AND SIGNALING; [T] Signal transduction mechanisms
[U] Intracellular trafficking, secretion, and vesicular transport	1602	30392	119	CELLULAR PROCESSES AND SIGNALING; [U] Intracellular trafficking, secretion, and vesicular transport
[V] Defense mechanisms	1848	41517	176	CELLULAR PROCESSES AND SIGNALING; [V] Defense mechanisms
[W] Extracellular structures	0	0	0	CELLULAR PROCESSES AND SIGNALING; [W] Extracellular structures
[Y] Nuclear structure	0	0	0	CELLULAR PROCESSES AND SIGNALING; [Y] Nuclear structure
[Z] Cytoskeleton	49	1384	0	CELLULAR PROCESSES AND SIGNALING; [Z] Cytoskeleton

## Sheet: EW28
#OTU ID	CKW	EW3	EW28	COG_Category
[A] RNA processing and modification	255	478	5569	INFORMATION STORAGE AND PROCESSING; [A] RNA processing and modification
[B] Chromatin structure and dynamics	163	839	6594	INFORMATION STORAGE AND PROCESSING; [B] Chromatin structure and dynamics
[C] Energy production and conversion	16968	74825	585218	METABOLISM; [C] Energy production and conversion
[D] Cell cycle control, cell division, chromosome partitioning	2463	11107	83417	CELLULAR PROCESSES AND SIGNALING; [D] Cell cycle control, cell division, chromosome partitioning
[E] Amino acid transport and metabolism	23348	94358	781246	METABOLISM; [E] Amino acid transport and metabolism
[F] Nucleotide transport and metabolism	6103	26923	206433	METABOLISM; [F] Nucleotide transport and metabolism
[G] Carbohydrate transport and metabolism	25882	83579	654955	METABOLISM; [G] Carbohydrate transport and metabolism
[H] Coenzyme transport and metabolism	10991	58972	416467	METABOLISM; [H] Coenzyme transport and metabolism
[I] Lipid transport and metabolism	7359	42023	280493	METABOLISM; [I] Lipid transport and metabolism
[J] Translation, ribosomal structure and biogenesis	12743	62657	477111	INFORMATION STORAGE AND PROCESSING; [J] Translation, ribosomal structure and biogenesis
[K] Transcription	16544	105014	609913	INFORMATION STORAGE AND PROCESSING; [K] Transcription
[L] Replication, recombination and repair	11550	83639	502204	INFORMATION STORAGE AND PROCESSING; [L] Replication, recombination and repair
[M] Cell wall/membrane/envelope biogenesis	17678	85787	568096	CELLULAR PROCESSES AND SIGNALING; [M] Cell wall/membrane/envelope biogenesis
[N] Cell motility	3275	71852	260155	CELLULAR PROCESSES AND SIGNALING; [N] Cell motility
[O] Post-translational modification, protein turnover, and chaperones	10539	59232	378376	CELLULAR PROCESSES AND SIGNALING; [O] Post-translational modification, protein turnover, and chaperones
[P] Inorganic ion transport and metabolism	13332	71950	475954	METABOLISM; [P] Inorganic ion transport and metabolism
[Q] Secondary metabolites biosynthesis, transport, and catabolism	5424	30085	189577	METABOLISM; [Q] Secondary metabolites biosynthesis, transport, and catabolism
[R] General function prediction only	35344	199872	1232135	POORLY CHARACTERIZED; [R] General function prediction only
[S] Function unknown	20412	114479	738112	POORLY CHARACTERIZED; [S] Function unknown
[T] Signal transduction mechanisms	15068	99221	536244	CELLULAR PROCESSES AND SIGNALING; [T] Signal transduction mechanisms
[U] Intracellular trafficking, secretion, and vesicular transport	6585	86511	353455	CELLULAR PROCESSES AND SIGNALING; [U] Intracellular trafficking, secretion, and vesicular transport
[V] Defense mechanisms	5197	30619	175996	CELLULAR PROCESSES AND SIGNALING; [V] Defense mechanisms
[W] Extracellular structures	0	0	74	CELLULAR PROCESSES AND SIGNALING; [W] Extracellular structures
[Y] Nuclear structure	0	0	0	CELLULAR PROCESSES AND SIGNALING; [Y] Nuclear structure
[Z] Cytoskeleton	172	379	2050	CELLULAR PROCESSES AND SIGNALING; [Z] Cytoskeleton
