# Supplementary material for: Amynthas corticis genome reveals molecular mechanisms behind global distribution
Source: Commun Biol. 2021 Jan 29;4:135. doi: 10.1038/s42003-021-01659-4 (PMC7846840; doi:10.1038/s42003-021-01659-4)
Supplement: Supplementary file 15 — Supplementary Data 12 [file 42003_2021_1659_MOESM15_ESM.xlsx]

## Sheet: the first motif
fromNode	toNode	weight	direction	fromAltName	toAltName
cytoskeleton organization	evm.model.Contig13.513	0.346253	undirected	evm.model.Contig12.690	evm.model.Contig13.513
cytoskeleton organization	evm.model.Contig36.8	0.32207	undirected	evm.model.Contig12.690	evm.model.Contig36.8
cytoskeleton organization	response to stress	0.439668	undirected	evm.model.Contig12.690	evm.model.Contig37.43
cytoskeleton organization	anatomical structure development	0.393973	undirected	evm.model.Contig12.690	evm.model.Contig38.245
cytoskeleton organization	cellular protein modification process	0.404428	undirected	evm.model.Contig12.690	evm.model.Contig4.925
cytoskeleton organization	k__Bacteria; p__Actinobacteria; c__Actinobacteria; o__Actinomycetales; f__Microbacteriaceae; g__Salinibacterium	0.344379	undirected	evm.model.Contig12.690	k__Bacteria; p__Actinobacteria; c__Actinobacteria; o__Actinomycetales; f__Microbacteriaceae; g__Salinibacterium
cytoskeleton organization	k__Bacteria; p__Verrucomicrobia; c__Opitutae; o__Opitutales; f__Opitutaceae; g__Opitutus; s__	0.345908	undirected	evm.model.Contig12.690	k__Bacteria; p__Verrucomicrobia; c__Opitutae; o__Opitutales; f__Opitutaceae; g__Opitutus; s__
evm.model.Contig13.513	response to stress	0.310614	undirected	evm.model.Contig13.513	evm.model.Contig37.43
evm.model.Contig13.513	cellular protein modification process	0.508269	undirected	evm.model.Contig13.513	evm.model.Contig4.925
evm.model.Contig13.513	membrane organization	0.371377	undirected	evm.model.Contig13.513	evm.model.Contig7.357
evm.model.Contig13.513	k__Bacteria; p__Actinobacteria; c__Actinobacteria; o__Actinomycetales; f__Microbacteriaceae; g__Salinibacterium	0.523697	undirected	evm.model.Contig13.513	k__Bacteria; p__Actinobacteria; c__Actinobacteria; o__Actinomycetales; f__Microbacteriaceae; g__Salinibacterium
evm.model.Contig13.513	k__Bacteria; p__Actinobacteria; c__Actinobacteria; o__Actinomycetales; f__Streptomycetaceae; g__Streptomyces; s__ahygroscopicus	0.381495	undirected	evm.model.Contig13.513	k__Bacteria; p__Actinobacteria; c__Actinobacteria; o__Actinomycetales; f__Streptomycetaceae; g__Streptomyces; s__ahygroscopicus
evm.model.Contig13.513	k__Bacteria; p__Proteobacteria; c__Betaproteobacteria; o__Rhodocyclales; f__Rhodocyclaceae; g__Azospira; s__	0.445716	undirected	evm.model.Contig13.513	k__Bacteria; p__Proteobacteria; c__Betaproteobacteria; o__Rhodocyclales; f__Rhodocyclaceae; g__Azospira; s__
evm.model.Contig13.513	k__Bacteria; p__Proteobacteria; c__Gammaproteobacteria; o__Enterobacteriales; f__Enterobacteriaceae; g__Trabulsiella	0.478915	undirected	evm.model.Contig13.513	k__Bacteria; p__Proteobacteria; c__Gammaproteobacteria; o__Enterobacteriales; f__Enterobacteriaceae; g__Trabulsiella
evm.model.Contig13.513	k__Bacteria; p__Verrucomicrobia; c__Opitutae; o__Opitutales; f__Opitutaceae; g__Opitutus; s__	0.549293	undirected	evm.model.Contig13.513	k__Bacteria; p__Verrucomicrobia; c__Opitutae; o__Opitutales; f__Opitutaceae; g__Opitutus; s__
evm.model.Contig13.513	k__Bacteria; p__Verrucomicrobia; c__[Methylacidiphilae]; o__Methylacidiphilales; f__LD19; g__; s__	0.453247	undirected	evm.model.Contig13.513	k__Bacteria; p__Verrucomicrobia; c__[Methylacidiphilae]; o__Methylacidiphilales; f__LD19; g__; s__
evm.model.Contig15.338	protein-containing complex assembly	0.46576	undirected	evm.model.Contig15.338	evm.model.Contig27.362
evm.model.Contig15.338	vesicle-mediated transport	0.46576	undirected	evm.model.Contig15.338	evm.model.Contig28.601
evm.model.Contig15.338	protein transport	0.46576	undirected	evm.model.Contig15.338	evm.model.Contig3.818
evm.model.Contig15.338	evm.model.Contig9.335	0.46576	undirected	evm.model.Contig15.338	evm.model.Contig9.335
evm.model.Contig16.61	transmembrane transport	0.398531	undirected	evm.model.Contig16.61	evm.model.Contig3.1213
evm.model.Contig16.61	biosynthetic process	0.306319	undirected	evm.model.Contig16.61	evm.model.Contig32.322
evm.model.Contig16.61	evm.model.Contig36.433	0.370876	undirected	evm.model.Contig16.61	evm.model.Contig36.433
evm.model.Contig16.61	evm.model.Contig36.87	0.306319	undirected	evm.model.Contig16.61	evm.model.Contig36.87
evm.model.Contig16.61	response to stress	0.311777	undirected	evm.model.Contig16.61	evm.model.Contig37.43
evm.model.Contig16.61	anatomical structure development	0.325163	undirected	evm.model.Contig16.61	evm.model.Contig38.245
evm.model.Contig2.27	k__Bacteria; p__Planctomycetes; c__vadinHA49; o__DH61; f__; g__; s__	0.33859	undirected	evm.model.Contig2.27	k__Bacteria; p__Planctomycetes; c__vadinHA49; o__DH61; f__; g__; s__
anatomical structure development	cytoskeleton organization	0.332828	undirected	evm.model.Contig2.974	evm.model.Contig29.91
anatomical structure development	signal transduction	0.352266	undirected	evm.model.Contig2.974	evm.model.Contig37.454
signal transduction	cytoskeleton organization	0.435902	undirected	evm.model.Contig21.20	evm.model.Contig28.47
signal transduction	biosynthetic process	0.383464	undirected	evm.model.Contig21.20	evm.model.Contig32.322
signal transduction	evm.model.Contig36.87	0.383464	undirected	evm.model.Contig21.20	evm.model.Contig36.87
protein-containing complex assembly	vesicle-mediated transport	0.670972	undirected	evm.model.Contig27.362	evm.model.Contig28.601
protein-containing complex assembly	protein transport	0.670972	undirected	evm.model.Contig27.362	evm.model.Contig3.818
protein-containing complex assembly	anatomical structure development	0.317953	undirected	evm.model.Contig27.362	evm.model.Contig39.252
protein-containing complex assembly	evm.model.Contig9.335	0.670972	undirected	evm.model.Contig27.362	evm.model.Contig9.335
protein-containing complex assembly	k__Bacteria; p__Planctomycetes; c__vadinHA49; o__DH61; f__; g__; s__	0.346882	undirected	evm.model.Contig27.362	k__Bacteria; p__Planctomycetes; c__vadinHA49; o__DH61; f__; g__; s__
cytoskeleton organization	biosynthetic process	0.418215	undirected	evm.model.Contig28.47	evm.model.Contig32.322
cytoskeleton organization	evm.model.Contig36.87	0.418215	undirected	evm.model.Contig28.47	evm.model.Contig36.87
vesicle-mediated transport	protein transport	0.670972	undirected	evm.model.Contig28.601	evm.model.Contig3.818
vesicle-mediated transport	anatomical structure development	0.317953	undirected	evm.model.Contig28.601	evm.model.Contig39.252
vesicle-mediated transport	evm.model.Contig9.335	0.670972	undirected	evm.model.Contig28.601	evm.model.Contig9.335
vesicle-mediated transport	k__Bacteria; p__Planctomycetes; c__vadinHA49; o__DH61; f__; g__; s__	0.346882	undirected	evm.model.Contig28.601	k__Bacteria; p__Planctomycetes; c__vadinHA49; o__DH61; f__; g__; s__
cytoskeleton organization	signal transduction	0.372489	undirected	evm.model.Contig29.91	evm.model.Contig37.454
transmembrane transport	biosynthetic process	0.425569	undirected	evm.model.Contig3.1213	evm.model.Contig32.322
transmembrane transport	evm.model.Contig36.433	0.403495	undirected	evm.model.Contig3.1213	evm.model.Contig36.433
transmembrane transport	evm.model.Contig36.87	0.425569	undirected	evm.model.Contig3.1213	evm.model.Contig36.87
transmembrane transport	anatomical structure development	0.300788	undirected	evm.model.Contig3.1213	evm.model.Contig38.245
protein transport	anatomical structure development	0.317953	undirected	evm.model.Contig3.818	evm.model.Contig39.252
protein transport	evm.model.Contig9.335	0.670972	undirected	evm.model.Contig3.818	evm.model.Contig9.335
protein transport	k__Bacteria; p__Planctomycetes; c__vadinHA49; o__DH61; f__; g__; s__	0.346882	undirected	evm.model.Contig3.818	k__Bacteria; p__Planctomycetes; c__vadinHA49; o__DH61; f__; g__; s__
biosynthetic process	evm.model.Contig36.433	0.325374	undirected	evm.model.Contig32.322	evm.model.Contig36.433
biosynthetic process	evm.model.Contig36.87	0.511304	undirected	evm.model.Contig32.322	evm.model.Contig36.87
evm.model.Contig36.433	evm.model.Contig36.87	0.325374	undirected	evm.model.Contig36.433	evm.model.Contig36.87
evm.model.Contig36.8	response to stress	0.323277	undirected	evm.model.Contig36.8	evm.model.Contig37.43
evm.model.Contig36.8	cellular protein modification process	0.301273	undirected	evm.model.Contig36.8	evm.model.Contig4.925
response to stress	anatomical structure development	0.401326	undirected	evm.model.Contig37.43	evm.model.Contig38.245
response to stress	cellular protein modification process	0.36717	undirected	evm.model.Contig37.43	evm.model.Contig4.925
response to stress	k__Bacteria; p__Actinobacteria; c__Actinobacteria; o__Actinomycetales; f__Microbacteriaceae; g__Salinibacterium	0.303058	undirected	evm.model.Contig37.43	k__Bacteria; p__Actinobacteria; c__Actinobacteria; o__Actinomycetales; f__Microbacteriaceae; g__Salinibacterium
response to stress	k__Bacteria; p__Verrucomicrobia; c__Opitutae; o__Opitutales; f__Opitutaceae; g__Opitutus; s__	0.30019	undirected	evm.model.Contig37.43	k__Bacteria; p__Verrucomicrobia; c__Opitutae; o__Opitutales; f__Opitutaceae; g__Opitutus; s__
anatomical structure development	cellular protein modification process	0.317219	undirected	evm.model.Contig38.245	evm.model.Contig4.925
anatomical structure development	evm.model.Contig9.335	0.317953	undirected	evm.model.Contig39.252	evm.model.Contig9.335
cellular protein modification process	membrane organization	0.301232	undirected	evm.model.Contig4.925	evm.model.Contig7.357
cellular protein modification process	k__Bacteria; p__Actinobacteria; c__Actinobacteria; o__Actinomycetales; f__Microbacteriaceae; g__Salinibacterium	0.496018	undirected	evm.model.Contig4.925	k__Bacteria; p__Actinobacteria; c__Actinobacteria; o__Actinomycetales; f__Microbacteriaceae; g__Salinibacterium
cellular protein modification process	k__Bacteria; p__Actinobacteria; c__Actinobacteria; o__Actinomycetales; f__Streptomycetaceae; g__Streptomyces; s__ahygroscopicus	0.308996	undirected	evm.model.Contig4.925	k__Bacteria; p__Actinobacteria; c__Actinobacteria; o__Actinomycetales; f__Streptomycetaceae; g__Streptomyces; s__ahygroscopicus
cellular protein modification process	k__Bacteria; p__Proteobacteria; c__Betaproteobacteria; o__Rhodocyclales; f__Rhodocyclaceae; g__Azospira; s__	0.36683	undirected	evm.model.Contig4.925	k__Bacteria; p__Proteobacteria; c__Betaproteobacteria; o__Rhodocyclales; f__Rhodocyclaceae; g__Azospira; s__
cellular protein modification process	k__Bacteria; p__Proteobacteria; c__Gammaproteobacteria; o__Enterobacteriales; f__Enterobacteriaceae; g__Trabulsiella	0.413183	undirected	evm.model.Contig4.925	k__Bacteria; p__Proteobacteria; c__Gammaproteobacteria; o__Enterobacteriales; f__Enterobacteriaceae; g__Trabulsiella
cellular protein modification process	k__Bacteria; p__Verrucomicrobia; c__Opitutae; o__Opitutales; f__Opitutaceae; g__Opitutus; s__	0.516165	undirected	evm.model.Contig4.925	k__Bacteria; p__Verrucomicrobia; c__Opitutae; o__Opitutales; f__Opitutaceae; g__Opitutus; s__
cellular protein modification process	k__Bacteria; p__Verrucomicrobia; c__[Methylacidiphilae]; o__Methylacidiphilales; f__LD19; g__; s__	0.392694	undirected	evm.model.Contig4.925	k__Bacteria; p__Verrucomicrobia; c__[Methylacidiphilae]; o__Methylacidiphilales; f__LD19; g__; s__
membrane organization	k__Bacteria; p__Actinobacteria; c__Actinobacteria; o__Actinomycetales; f__Microbacteriaceae; g__Salinibacterium	0.400333	undirected	evm.model.Contig7.357	k__Bacteria; p__Actinobacteria; c__Actinobacteria; o__Actinomycetales; f__Microbacteriaceae; g__Salinibacterium
membrane organization	k__Bacteria; p__Proteobacteria; c__Gammaproteobacteria; o__Enterobacteriales; f__Enterobacteriaceae; g__Trabulsiella	0.461337	undirected	evm.model.Contig7.357	k__Bacteria; p__Proteobacteria; c__Gammaproteobacteria; o__Enterobacteriales; f__Enterobacteriaceae; g__Trabulsiella
membrane organization	k__Bacteria; p__Verrucomicrobia; c__Opitutae; o__Opitutales; f__Opitutaceae; g__Opitutus; s__	0.422259	undirected	evm.model.Contig7.357	k__Bacteria; p__Verrucomicrobia; c__Opitutae; o__Opitutales; f__Opitutaceae; g__Opitutus; s__
evm.model.Contig9.335	k__Bacteria; p__Planctomycetes; c__vadinHA49; o__DH61; f__; g__; s__	0.346882	undirected	evm.model.Contig9.335	k__Bacteria; p__Planctomycetes; c__vadinHA49; o__DH61; f__; g__; s__
k__Bacteria; p__Actinobacteria; c__Actinobacteria; o__Actinomycetales; f__Microbacteriaceae; g__Salinibacterium	k__Bacteria; p__Actinobacteria; c__Actinobacteria; o__Actinomycetales; f__Streptomycetaceae; g__Streptomyces; s__ahygroscopicus	0.370155	undirected	k__Bacteria; p__Actinobacteria; c__Actinobacteria; o__Actinomycetales; f__Microbacteriaceae; g__Salinibacterium	k__Bacteria; p__Actinobacteria; c__Actinobacteria; o__Actinomycetales; f__Streptomycetaceae; g__Streptomyces; s__ahygroscopicus
k__Bacteria; p__Actinobacteria; c__Actinobacteria; o__Actinomycetales; f__Microbacteriaceae; g__Salinibacterium	k__Bacteria; p__Proteobacteria; c__Betaproteobacteria; o__Rhodocyclales; f__Rhodocyclaceae; g__Azospira; s__	0.438782	undirected	k__Bacteria; p__Actinobacteria; c__Actinobacteria; o__Actinomycetales; f__Microbacteriaceae; g__Salinibacterium	k__Bacteria; p__Proteobacteria; c__Betaproteobacteria; o__Rhodocyclales; f__Rhodocyclaceae; g__Azospira; s__
k__Bacteria; p__Actinobacteria; c__Actinobacteria; o__Actinomycetales; f__Microbacteriaceae; g__Salinibacterium	k__Bacteria; p__Proteobacteria; c__Gammaproteobacteria; o__Enterobacteriales; f__Enterobacteriaceae; g__Trabulsiella	0.492613	undirected	k__Bacteria; p__Actinobacteria; c__Actinobacteria; o__Actinomycetales; f__Microbacteriaceae; g__Salinibacterium	k__Bacteria; p__Proteobacteria; c__Gammaproteobacteria; o__Enterobacteriales; f__Enterobacteriaceae; g__Trabulsiella
k__Bacteria; p__Actinobacteria; c__Actinobacteria; o__Actinomycetales; f__Microbacteriaceae; g__Salinibacterium	k__Bacteria; p__Verrucomicrobia; c__Opitutae; o__Opitutales; f__Opitutaceae; g__Opitutus; s__	0.510682	undirected	k__Bacteria; p__Actinobacteria; c__Actinobacteria; o__Actinomycetales; f__Microbacteriaceae; g__Salinibacterium	k__Bacteria; p__Verrucomicrobia; c__Opitutae; o__Opitutales; f__Opitutaceae; g__Opitutus; s__
k__Bacteria; p__Actinobacteria; c__Actinobacteria; o__Actinomycetales; f__Microbacteriaceae; g__Salinibacterium	k__Bacteria; p__Verrucomicrobia; c__[Methylacidiphilae]; o__Methylacidiphilales; f__LD19; g__; s__	0.447664	undirected	k__Bacteria; p__Actinobacteria; c__Actinobacteria; o__Actinomycetales; f__Microbacteriaceae; g__Salinibacterium	k__Bacteria; p__Verrucomicrobia; c__[Methylacidiphilae]; o__Methylacidiphilales; f__LD19; g__; s__
k__Bacteria; p__Actinobacteria; c__Actinobacteria; o__Actinomycetales; f__Streptomycetaceae; g__Streptomyces; s__ahygroscopicus	k__Bacteria; p__Proteobacteria; c__Betaproteobacteria; o__Rhodocyclales; f__Rhodocyclaceae; g__Azospira; s__	0.386747	undirected	k__Bacteria; p__Actinobacteria; c__Actinobacteria; o__Actinomycetales; f__Streptomycetaceae; g__Streptomyces; s__ahygroscopicus	k__Bacteria; p__Proteobacteria; c__Betaproteobacteria; o__Rhodocyclales; f__Rhodocyclaceae; g__Azospira; s__
k__Bacteria; p__Actinobacteria; c__Actinobacteria; o__Actinomycetales; f__Streptomycetaceae; g__Streptomyces; s__ahygroscopicus	k__Bacteria; p__Proteobacteria; c__Gammaproteobacteria; o__Enterobacteriales; f__Enterobacteriaceae; g__Trabulsiella	0.399832	undirected	k__Bacteria; p__Actinobacteria; c__Actinobacteria; o__Actinomycetales; f__Streptomycetaceae; g__Streptomyces; s__ahygroscopicus	k__Bacteria; p__Proteobacteria; c__Gammaproteobacteria; o__Enterobacteriales; f__Enterobacteriaceae; g__Trabulsiella
k__Bacteria; p__Actinobacteria; c__Actinobacteria; o__Actinomycetales; f__Streptomycetaceae; g__Streptomyces; s__ahygroscopicus	k__Bacteria; p__Verrucomicrobia; c__Opitutae; o__Opitutales; f__Opitutaceae; g__Opitutus; s__	0.391554	undirected	k__Bacteria; p__Actinobacteria; c__Actinobacteria; o__Actinomycetales; f__Streptomycetaceae; g__Streptomyces; s__ahygroscopicus	k__Bacteria; p__Verrucomicrobia; c__Opitutae; o__Opitutales; f__Opitutaceae; g__Opitutus; s__
k__Bacteria; p__Actinobacteria; c__Actinobacteria; o__Actinomycetales; f__Streptomycetaceae; g__Streptomyces; s__ahygroscopicus	k__Bacteria; p__Verrucomicrobia; c__[Methylacidiphilae]; o__Methylacidiphilales; f__LD19; g__; s__	0.34914	undirected	k__Bacteria; p__Actinobacteria; c__Actinobacteria; o__Actinomycetales; f__Streptomycetaceae; g__Streptomyces; s__ahygroscopicus	k__Bacteria; p__Verrucomicrobia; c__[Methylacidiphilae]; o__Methylacidiphilales; f__LD19; g__; s__
k__Bacteria; p__Proteobacteria; c__Betaproteobacteria; o__Rhodocyclales; f__Rhodocyclaceae; g__Azospira; s__	k__Bacteria; p__Proteobacteria; c__Gammaproteobacteria; o__Enterobacteriales; f__Enterobacteriaceae; g__Trabulsiella	0.43943	undirected	k__Bacteria; p__Proteobacteria; c__Betaproteobacteria; o__Rhodocyclales; f__Rhodocyclaceae; g__Azospira; s__	k__Bacteria; p__Proteobacteria; c__Gammaproteobacteria; o__Enterobacteriales; f__Enterobacteriaceae; g__Trabulsiella
k__Bacteria; p__Proteobacteria; c__Betaproteobacteria; o__Rhodocyclales; f__Rhodocyclaceae; g__Azospira; s__	k__Bacteria; p__Verrucomicrobia; c__Opitutae; o__Opitutales; f__Opitutaceae; g__Opitutus; s__	0.457102	undirected	k__Bacteria; p__Proteobacteria; c__Betaproteobacteria; o__Rhodocyclales; f__Rhodocyclaceae; g__Azospira; s__	k__Bacteria; p__Verrucomicrobia; c__Opitutae; o__Opitutales; f__Opitutaceae; g__Opitutus; s__
k__Bacteria; p__Proteobacteria; c__Betaproteobacteria; o__Rhodocyclales; f__Rhodocyclaceae; g__Azospira; s__	k__Bacteria; p__Verrucomicrobia; c__[Methylacidiphilae]; o__Methylacidiphilales; f__LD19; g__; s__	0.417806	undirected	k__Bacteria; p__Proteobacteria; c__Betaproteobacteria; o__Rhodocyclales; f__Rhodocyclaceae; g__Azospira; s__	k__Bacteria; p__Verrucomicrobia; c__[Methylacidiphilae]; o__Methylacidiphilales; f__LD19; g__; s__
k__Bacteria; p__Proteobacteria; c__Gammaproteobacteria; o__Enterobacteriales; f__Enterobacteriaceae; g__Trabulsiella	k__Bacteria; p__Verrucomicrobia; c__Opitutae; o__Opitutales; f__Opitutaceae; g__Opitutus; s__	0.519013	undirected	k__Bacteria; p__Proteobacteria; c__Gammaproteobacteria; o__Enterobacteriales; f__Enterobacteriaceae; g__Trabulsiella	k__Bacteria; p__Verrucomicrobia; c__Opitutae; o__Opitutales; f__Opitutaceae; g__Opitutus; s__
k__Bacteria; p__Proteobacteria; c__Gammaproteobacteria; o__Enterobacteriales; f__Enterobacteriaceae; g__Trabulsiella	k__Bacteria; p__Verrucomicrobia; c__[Methylacidiphilae]; o__Methylacidiphilales; f__LD19; g__; s__	0.406531	undirected	k__Bacteria; p__Proteobacteria; c__Gammaproteobacteria; o__Enterobacteriales; f__Enterobacteriaceae; g__Trabulsiella	k__Bacteria; p__Verrucomicrobia; c__[Methylacidiphilae]; o__Methylacidiphilales; f__LD19; g__; s__
k__Bacteria; p__Verrucomicrobia; c__Opitutae; o__Opitutales; f__Opitutaceae; g__Opitutus; s__	k__Bacteria; p__Verrucomicrobia; c__[Methylacidiphilae]; o__Methylacidiphilales; f__LD19; g__; s__	0.463134	undirected	k__Bacteria; p__Verrucomicrobia; c__Opitutae; o__Opitutales; f__Opitutaceae; g__Opitutus; s__	k__Bacteria; p__Verrucomicrobia; c__[Methylacidiphilae]; o__Methylacidiphilales; f__LD19; g__; s__

## Sheet: the second motif
fromNode	toNode	weight	direction	fromAltName	toAltName
protein-containing complex assembly	evm.model.Contig14.749	0.32821	undirected	evm.model.Contig0.640	evm.model.Contig14.749
protein-containing complex assembly	transmembrane transport	0.367173	undirected	evm.model.Contig0.640	evm.model.Contig30.476
cellular protein modification process	immune system process	0.355887	undirected	evm.model.Contig12.661	evm.model.Contig35.246
evm.model.Contig14.378	protein-containing complex assembly	0.347382	undirected	evm.model.Contig14.378	evm.model.Contig14.570
evm.model.Contig14.378	evm.model.Contig15.383	0.474951	undirected	evm.model.Contig14.378	evm.model.Contig15.383
evm.model.Contig14.378	evm.model.Contig2.508	0.380902	undirected	evm.model.Contig14.378	evm.model.Contig2.508
evm.model.Contig14.378	cell-cell signaling	0.307027	undirected	evm.model.Contig14.378	evm.model.Contig30.64
evm.model.Contig14.378	evm.model.Contig31.346	0.474951	undirected	evm.model.Contig14.378	evm.model.Contig31.346
evm.model.Contig14.378	evm.model.Contig5.598	0.344216	undirected	evm.model.Contig14.378	evm.model.Contig5.598
evm.model.Contig14.378	k__Bacteria; p__Actinobacteria; c__Actinobacteria; o__Actinomycetales; f__Microbacteriaceae	0.478505	undirected	evm.model.Contig14.378	k__Bacteria; p__Actinobacteria; c__Actinobacteria; o__Actinomycetales; f__Microbacteriaceae
evm.model.Contig14.378	k__Bacteria; p__Bacteroidetes; c__Flavobacteriia; o__Flavobacteriales; f__Flavobacteriaceae; g__Flavobacterium; s__	0.33443	undirected	evm.model.Contig14.378	k__Bacteria; p__Bacteroidetes; c__Flavobacteriia; o__Flavobacteriales; f__Flavobacteriaceae; g__Flavobacterium; s__
protein-containing complex assembly	evm.model.Contig15.383	0.347382	undirected	evm.model.Contig14.570	evm.model.Contig15.383
protein-containing complex assembly	evm.model.Contig31.346	0.347382	undirected	evm.model.Contig14.570	evm.model.Contig31.346
protein-containing complex assembly	k__Bacteria; p__Actinobacteria; c__Actinobacteria; o__Actinomycetales; f__Microbacteriaceae	0.304309	undirected	evm.model.Contig14.570	k__Bacteria; p__Actinobacteria; c__Actinobacteria; o__Actinomycetales; f__Microbacteriaceae
evm.model.Contig14.749	transmembrane transport	0.310687	undirected	evm.model.Contig14.749	evm.model.Contig30.476
evm.model.Contig15.383	evm.model.Contig2.508	0.380902	undirected	evm.model.Contig15.383	evm.model.Contig2.508
evm.model.Contig15.383	cell-cell signaling	0.307027	undirected	evm.model.Contig15.383	evm.model.Contig30.64
evm.model.Contig15.383	evm.model.Contig31.346	0.474951	undirected	evm.model.Contig15.383	evm.model.Contig31.346
evm.model.Contig15.383	evm.model.Contig5.598	0.344216	undirected	evm.model.Contig15.383	evm.model.Contig5.598
evm.model.Contig15.383	k__Bacteria; p__Actinobacteria; c__Actinobacteria; o__Actinomycetales; f__Microbacteriaceae	0.478505	undirected	evm.model.Contig15.383	k__Bacteria; p__Actinobacteria; c__Actinobacteria; o__Actinomycetales; f__Microbacteriaceae
evm.model.Contig15.383	k__Bacteria; p__Bacteroidetes; c__Flavobacteriia; o__Flavobacteriales; f__Flavobacteriaceae; g__Flavobacterium; s__	0.33443	undirected	evm.model.Contig15.383	k__Bacteria; p__Bacteroidetes; c__Flavobacteriia; o__Flavobacteriales; f__Flavobacteriaceae; g__Flavobacterium; s__
anatomical structure development	catabolic process	0.322055	undirected	evm.model.Contig19.219	evm.model.Contig29.116
anatomical structure development	cell-cell signaling	0.326176	undirected	evm.model.Contig19.219	evm.model.Contig30.64
anatomical structure development	evm.model.Contig5.598	0.300311	undirected	evm.model.Contig19.219	evm.model.Contig5.598
evm.model.Contig2.508	evm.model.Contig31.346	0.380902	undirected	evm.model.Contig2.508	evm.model.Contig31.346
evm.model.Contig2.508	k__Bacteria; p__Actinobacteria; c__Actinobacteria; o__Actinomycetales; f__Microbacteriaceae	0.326705	undirected	evm.model.Contig2.508	k__Bacteria; p__Actinobacteria; c__Actinobacteria; o__Actinomycetales; f__Microbacteriaceae
cellular protein modification process	signal transduction	0.342717	undirected	evm.model.Contig21.165	evm.model.Contig37.145
catabolic process	cell-cell signaling	0.314909	undirected	evm.model.Contig29.116	evm.model.Contig30.64
transmembrane transport	anatomical structure development	0.338699	undirected	evm.model.Contig30.476	evm.model.Contig7.629
cell-cell signaling	evm.model.Contig31.346	0.307027	undirected	evm.model.Contig30.64	evm.model.Contig31.346
cell-cell signaling	evm.model.Contig5.598	0.356858	undirected	evm.model.Contig30.64	evm.model.Contig5.598
evm.model.Contig31.346	evm.model.Contig5.598	0.344216	undirected	evm.model.Contig31.346	evm.model.Contig5.598
evm.model.Contig31.346	k__Bacteria; p__Actinobacteria; c__Actinobacteria; o__Actinomycetales; f__Microbacteriaceae	0.478505	undirected	evm.model.Contig31.346	k__Bacteria; p__Actinobacteria; c__Actinobacteria; o__Actinomycetales; f__Microbacteriaceae
evm.model.Contig31.346	k__Bacteria; p__Bacteroidetes; c__Flavobacteriia; o__Flavobacteriales; f__Flavobacteriaceae; g__Flavobacterium; s__	0.33443	undirected	evm.model.Contig31.346	k__Bacteria; p__Bacteroidetes; c__Flavobacteriia; o__Flavobacteriales; f__Flavobacteriaceae; g__Flavobacterium; s__
immune system process	evm.model.Contig4.661	0.314135	undirected	evm.model.Contig35.246	evm.model.Contig4.661
signal transduction	anatomical structure development	0.346203	undirected	evm.model.Contig37.145	evm.model.Contig7.629

## Sheet: the third motif
fromNode	toNode	weight	direction	fromAltName	toAltName
cytoskeleton organization	evm.model.Contig10.63	0.321235	undirected	evm.model.Contig10.350	evm.model.Contig10.63
cytoskeleton organization	nucleobase-containing compound catabolic process	0.614869	undirected	evm.model.Contig10.350	evm.model.Contig13.182
cytoskeleton organization	lipid metabolic process	0.3084	undirected	evm.model.Contig10.350	evm.model.Contig15.206
cytoskeleton organization	small molecule metabolic process	0.614869	undirected	evm.model.Contig10.350	evm.model.Contig20.337
cytoskeleton organization	anatomical structure development	0.496332	undirected	evm.model.Contig10.350	evm.model.Contig24.525
cytoskeleton organization	evm.model.Contig25.517	0.496332	undirected	evm.model.Contig10.350	evm.model.Contig25.517
cytoskeleton organization	evm.model.Contig26.426	0.614869	undirected	evm.model.Contig10.350	evm.model.Contig26.426
cytoskeleton organization	evm.model.Contig35.159	0.43162	undirected	evm.model.Contig10.350	evm.model.Contig35.159
cytoskeleton organization	vesicle-mediated transport	0.35054	undirected	evm.model.Contig10.350	evm.model.Contig6.210
cytoskeleton organization	k__Bacteria; p__OP11; c__WCHB1-64; o__d153; f__; g__; s__	0.544342	undirected	evm.model.Contig10.350	k__Bacteria; p__OP11; c__WCHB1-64; o__d153; f__; g__; s__
cytoskeleton organization	k__Bacteria; p__Proteobacteria; c__Gammaproteobacteria; o__Aeromonadales; f__Aeromonadaceae; g__Aeromonas; s__sharmana	0.446343	undirected	evm.model.Contig10.350	k__Bacteria; p__Proteobacteria; c__Gammaproteobacteria; o__Aeromonadales; f__Aeromonadaceae; g__Aeromonas; s__sharmana
evm.model.Contig10.63	nucleobase-containing compound catabolic process	0.321235	undirected	evm.model.Contig10.63	evm.model.Contig13.182
evm.model.Contig10.63	lipid metabolic process	0.318538	undirected	evm.model.Contig10.63	evm.model.Contig15.206
evm.model.Contig10.63	small molecule metabolic process	0.321235	undirected	evm.model.Contig10.63	evm.model.Contig20.337
evm.model.Contig10.63	evm.model.Contig26.426	0.321235	undirected	evm.model.Contig10.63	evm.model.Contig26.426
evm.model.Contig10.63	anatomical structure development	0.36606	undirected	evm.model.Contig10.63	evm.model.Contig4.394
evm.model.Contig10.63	k__Bacteria; p__OP11; c__WCHB1-64; o__d153; f__; g__; s__	0.411519	undirected	evm.model.Contig10.63	k__Bacteria; p__OP11; c__WCHB1-64; o__d153; f__; g__; s__
nucleobase-containing compound catabolic process	lipid metabolic process	0.3084	undirected	evm.model.Contig13.182	evm.model.Contig15.206
nucleobase-containing compound catabolic process	small molecule metabolic process	0.614869	undirected	evm.model.Contig13.182	evm.model.Contig20.337
nucleobase-containing compound catabolic process	anatomical structure development	0.496332	undirected	evm.model.Contig13.182	evm.model.Contig24.525
nucleobase-containing compound catabolic process	evm.model.Contig25.517	0.496332	undirected	evm.model.Contig13.182	evm.model.Contig25.517
nucleobase-containing compound catabolic process	evm.model.Contig26.426	0.614869	undirected	evm.model.Contig13.182	evm.model.Contig26.426
nucleobase-containing compound catabolic process	evm.model.Contig35.159	0.43162	undirected	evm.model.Contig13.182	evm.model.Contig35.159
nucleobase-containing compound catabolic process	vesicle-mediated transport	0.35054	undirected	evm.model.Contig13.182	evm.model.Contig6.210
nucleobase-containing compound catabolic process	k__Bacteria; p__OP11; c__WCHB1-64; o__d153; f__; g__; s__	0.544342	undirected	evm.model.Contig13.182	k__Bacteria; p__OP11; c__WCHB1-64; o__d153; f__; g__; s__
nucleobase-containing compound catabolic process	k__Bacteria; p__Proteobacteria; c__Gammaproteobacteria; o__Aeromonadales; f__Aeromonadaceae; g__Aeromonas; s__sharmana	0.446343	undirected	evm.model.Contig13.182	k__Bacteria; p__Proteobacteria; c__Gammaproteobacteria; o__Aeromonadales; f__Aeromonadaceae; g__Aeromonas; s__sharmana
lipid metabolic process	small molecule metabolic process	0.3084	undirected	evm.model.Contig15.206	evm.model.Contig20.337
lipid metabolic process	evm.model.Contig26.426	0.3084	undirected	evm.model.Contig15.206	evm.model.Contig26.426
lipid metabolic process	anatomical structure development	0.305669	undirected	evm.model.Contig15.206	evm.model.Contig4.394
lipid metabolic process	k__Bacteria; p__OP11; c__WCHB1-64; o__d153; f__; g__; s__	0.386445	undirected	evm.model.Contig15.206	k__Bacteria; p__OP11; c__WCHB1-64; o__d153; f__; g__; s__
small molecule metabolic process	anatomical structure development	0.496332	undirected	evm.model.Contig20.337	evm.model.Contig24.525
small molecule metabolic process	evm.model.Contig25.517	0.496332	undirected	evm.model.Contig20.337	evm.model.Contig25.517
small molecule metabolic process	evm.model.Contig26.426	0.614869	undirected	evm.model.Contig20.337	evm.model.Contig26.426
small molecule metabolic process	evm.model.Contig35.159	0.43162	undirected	evm.model.Contig20.337	evm.model.Contig35.159
small molecule metabolic process	vesicle-mediated transport	0.35054	undirected	evm.model.Contig20.337	evm.model.Contig6.210
small molecule metabolic process	k__Bacteria; p__OP11; c__WCHB1-64; o__d153; f__; g__; s__	0.544342	undirected	evm.model.Contig20.337	k__Bacteria; p__OP11; c__WCHB1-64; o__d153; f__; g__; s__
small molecule metabolic process	k__Bacteria; p__Proteobacteria; c__Gammaproteobacteria; o__Aeromonadales; f__Aeromonadaceae; g__Aeromonas; s__sharmana	0.446343	undirected	evm.model.Contig20.337	k__Bacteria; p__Proteobacteria; c__Gammaproteobacteria; o__Aeromonadales; f__Aeromonadaceae; g__Aeromonas; s__sharmana
anatomical structure development	k__Bacteria; p__Proteobacteria; c__Alphaproteobacteria; o__Rhodobacterales; f__Rhodobacteraceae; g__Rubellimicrobium; s__	0.300275	undirected	evm.model.Contig20.759	k__Bacteria; p__Proteobacteria; c__Alphaproteobacteria; o__Rhodobacterales; f__Rhodobacteraceae; g__Rubellimicrobium; s__
immune system process	anatomical structure development	0.485633	undirected	evm.model.Contig21.457	evm.model.Contig24.525
immune system process	evm.model.Contig25.517	0.485633	undirected	evm.model.Contig21.457	evm.model.Contig25.517
immune system process	evm.model.Contig34.314	0.482538	undirected	evm.model.Contig21.457	evm.model.Contig34.314
immune system process	vesicle-mediated transport	0.315113	undirected	evm.model.Contig21.457	evm.model.Contig6.210
immune system process	k__Bacteria; p__Chlamydiae; c__Chlamydiia; o__; f__; g__; s__	0.502656	undirected	evm.model.Contig21.457	k__Bacteria; p__Chlamydiae; c__Chlamydiia; o__; f__; g__; s__
immune system process	k__Bacteria; p__Proteobacteria; c__Gammaproteobacteria; o__Aeromonadales; f__Aeromonadaceae; g__Aeromonas; s__sharmana	0.322811	undirected	evm.model.Contig21.457	k__Bacteria; p__Proteobacteria; c__Gammaproteobacteria; o__Aeromonadales; f__Aeromonadaceae; g__Aeromonas; s__sharmana
immune system process	k__Bacteria; p__Verrucomicrobia; c__[Pedosphaerae]; o__[Pedosphaerales]; f__Ellin517; g__; s__	0.435233	undirected	evm.model.Contig21.457	k__Bacteria; p__Verrucomicrobia; c__[Pedosphaerae]; o__[Pedosphaerales]; f__Ellin517; g__; s__
evm.model.Contig23.480	vesicle-mediated transport	0.320598	undirected	evm.model.Contig23.480	evm.model.Contig31.602
anatomical structure development	evm.model.Contig25.517	0.533977	undirected	evm.model.Contig24.525	evm.model.Contig25.517
anatomical structure development	evm.model.Contig26.426	0.496332	undirected	evm.model.Contig24.525	evm.model.Contig26.426
anatomical structure development	evm.model.Contig34.314	0.485633	undirected	evm.model.Contig24.525	evm.model.Contig34.314
anatomical structure development	evm.model.Contig35.159	0.425181	undirected	evm.model.Contig24.525	evm.model.Contig35.159
anatomical structure development	vesicle-mediated transport	0.443199	undirected	evm.model.Contig24.525	evm.model.Contig6.210
anatomical structure development	k__Bacteria; p__Chlamydiae; c__Chlamydiia; o__; f__; g__; s__	0.453657	undirected	evm.model.Contig24.525	k__Bacteria; p__Chlamydiae; c__Chlamydiia; o__; f__; g__; s__
anatomical structure development	k__Bacteria; p__OP11; c__WCHB1-64; o__d153; f__; g__; s__	0.422479	undirected	evm.model.Contig24.525	k__Bacteria; p__OP11; c__WCHB1-64; o__d153; f__; g__; s__
anatomical structure development	k__Bacteria; p__Proteobacteria; c__Gammaproteobacteria; o__Aeromonadales; f__Aeromonadaceae; g__Aeromonas; s__sharmana	0.487457	undirected	evm.model.Contig24.525	k__Bacteria; p__Proteobacteria; c__Gammaproteobacteria; o__Aeromonadales; f__Aeromonadaceae; g__Aeromonas; s__sharmana
anatomical structure development	k__Bacteria; p__Verrucomicrobia; c__[Pedosphaerae]; o__[Pedosphaerales]; f__Ellin517; g__; s__	0.383799	undirected	evm.model.Contig24.525	k__Bacteria; p__Verrucomicrobia; c__[Pedosphaerae]; o__[Pedosphaerales]; f__Ellin517; g__; s__
evm.model.Contig25.517	evm.model.Contig26.426	0.496332	undirected	evm.model.Contig25.517	evm.model.Contig26.426
evm.model.Contig25.517	evm.model.Contig34.314	0.485633	undirected	evm.model.Contig25.517	evm.model.Contig34.314
evm.model.Contig25.517	evm.model.Contig35.159	0.425181	undirected	evm.model.Contig25.517	evm.model.Contig35.159
evm.model.Contig25.517	vesicle-mediated transport	0.443199	undirected	evm.model.Contig25.517	evm.model.Contig6.210
evm.model.Contig25.517	k__Bacteria; p__Chlamydiae; c__Chlamydiia; o__; f__; g__; s__	0.453657	undirected	evm.model.Contig25.517	k__Bacteria; p__Chlamydiae; c__Chlamydiia; o__; f__; g__; s__
evm.model.Contig25.517	k__Bacteria; p__OP11; c__WCHB1-64; o__d153; f__; g__; s__	0.422479	undirected	evm.model.Contig25.517	k__Bacteria; p__OP11; c__WCHB1-64; o__d153; f__; g__; s__
evm.model.Contig25.517	k__Bacteria; p__Proteobacteria; c__Gammaproteobacteria; o__Aeromonadales; f__Aeromonadaceae; g__Aeromonas; s__sharmana	0.487457	undirected	evm.model.Contig25.517	k__Bacteria; p__Proteobacteria; c__Gammaproteobacteria; o__Aeromonadales; f__Aeromonadaceae; g__Aeromonas; s__sharmana
evm.model.Contig25.517	k__Bacteria; p__Verrucomicrobia; c__[Pedosphaerae]; o__[Pedosphaerales]; f__Ellin517; g__; s__	0.383799	undirected	evm.model.Contig25.517	k__Bacteria; p__Verrucomicrobia; c__[Pedosphaerae]; o__[Pedosphaerales]; f__Ellin517; g__; s__
evm.model.Contig26.426	evm.model.Contig35.159	0.43162	undirected	evm.model.Contig26.426	evm.model.Contig35.159
evm.model.Contig26.426	vesicle-mediated transport	0.35054	undirected	evm.model.Contig26.426	evm.model.Contig6.210
evm.model.Contig26.426	k__Bacteria; p__OP11; c__WCHB1-64; o__d153; f__; g__; s__	0.544342	undirected	evm.model.Contig26.426	k__Bacteria; p__OP11; c__WCHB1-64; o__d153; f__; g__; s__
evm.model.Contig26.426	k__Bacteria; p__Proteobacteria; c__Gammaproteobacteria; o__Aeromonadales; f__Aeromonadaceae; g__Aeromonas; s__sharmana	0.446343	undirected	evm.model.Contig26.426	k__Bacteria; p__Proteobacteria; c__Gammaproteobacteria; o__Aeromonadales; f__Aeromonadaceae; g__Aeromonas; s__sharmana
evm.model.Contig34.314	vesicle-mediated transport	0.315113	undirected	evm.model.Contig34.314	evm.model.Contig6.210
evm.model.Contig34.314	k__Bacteria; p__Chlamydiae; c__Chlamydiia; o__; f__; g__; s__	0.502656	undirected	evm.model.Contig34.314	k__Bacteria; p__Chlamydiae; c__Chlamydiia; o__; f__; g__; s__
evm.model.Contig34.314	k__Bacteria; p__Proteobacteria; c__Gammaproteobacteria; o__Aeromonadales; f__Aeromonadaceae; g__Aeromonas; s__sharmana	0.322811	undirected	evm.model.Contig34.314	k__Bacteria; p__Proteobacteria; c__Gammaproteobacteria; o__Aeromonadales; f__Aeromonadaceae; g__Aeromonas; s__sharmana
evm.model.Contig34.314	k__Bacteria; p__Verrucomicrobia; c__[Pedosphaerae]; o__[Pedosphaerales]; f__Ellin517; g__; s__	0.435233	undirected	evm.model.Contig34.314	k__Bacteria; p__Verrucomicrobia; c__[Pedosphaerae]; o__[Pedosphaerales]; f__Ellin517; g__; s__
evm.model.Contig35.159	vesicle-mediated transport	0.323726	undirected	evm.model.Contig35.159	evm.model.Contig6.210
evm.model.Contig35.159	k__Bacteria; p__OP11; c__WCHB1-64; o__d153; f__; g__; s__	0.368081	undirected	evm.model.Contig35.159	k__Bacteria; p__OP11; c__WCHB1-64; o__d153; f__; g__; s__
evm.model.Contig35.159	k__Bacteria; p__Proteobacteria; c__Gammaproteobacteria; o__Aeromonadales; f__Aeromonadaceae; g__Aeromonas; s__sharmana	0.411565	undirected	evm.model.Contig35.159	k__Bacteria; p__Proteobacteria; c__Gammaproteobacteria; o__Aeromonadales; f__Aeromonadaceae; g__Aeromonas; s__sharmana
cell adhesion	anatomical structure development	0.307169	undirected	evm.model.Contig38.17	evm.model.Contig4.394
anatomical structure development	k__Bacteria; p__OP11; c__WCHB1-64; o__d153; f__; g__; s__	0.336358	undirected	evm.model.Contig4.394	k__Bacteria; p__OP11; c__WCHB1-64; o__d153; f__; g__; s__
anatomical structure development	k__Bacteria; p__Proteobacteria; c__Alphaproteobacteria; o__Rhodobacterales; f__Rhodobacteraceae; g__Rubellimicrobium; s__	0.360992	undirected	evm.model.Contig4.394	k__Bacteria; p__Proteobacteria; c__Alphaproteobacteria; o__Rhodobacterales; f__Rhodobacteraceae; g__Rubellimicrobium; s__
anatomical structure development	k__Bacteria; p__Proteobacteria; c__Alphaproteobacteria; o__Rhodospirillales; f__Acetobacteraceae	0.303547	undirected	evm.model.Contig4.394	k__Bacteria; p__Proteobacteria; c__Alphaproteobacteria; o__Rhodospirillales; f__Acetobacteraceae
anatomical structure development	k__Bacteria; p__Verrucomicrobia; c__[Pedosphaerae]; o__[Pedosphaerales]; f__Ellin517; g__; s__	0.351443	undirected	evm.model.Contig4.394	k__Bacteria; p__Verrucomicrobia; c__[Pedosphaerae]; o__[Pedosphaerales]; f__Ellin517; g__; s__
cell differentiation	k__Bacteria; p__Verrucomicrobia; c__[Pedosphaerae]; o__[Pedosphaerales]; f__Ellin517; g__; s__	0.315856	undirected	evm.model.Contig5.318	k__Bacteria; p__Verrucomicrobia; c__[Pedosphaerae]; o__[Pedosphaerales]; f__Ellin517; g__; s__
vesicle-mediated transport	k__Bacteria; p__Chlamydiae; c__Chlamydiia; o__; f__; g__; s__	0.322116	undirected	evm.model.Contig6.210	k__Bacteria; p__Chlamydiae; c__Chlamydiia; o__; f__; g__; s__
vesicle-mediated transport	k__Bacteria; p__OP11; c__WCHB1-64; o__d153; f__; g__; s__	0.329451	undirected	evm.model.Contig6.210	k__Bacteria; p__OP11; c__WCHB1-64; o__d153; f__; g__; s__
vesicle-mediated transport	k__Bacteria; p__Proteobacteria; c__Gammaproteobacteria; o__Aeromonadales; f__Aeromonadaceae; g__Aeromonas; s__sharmana	0.395048	undirected	evm.model.Contig6.210	k__Bacteria; p__Proteobacteria; c__Gammaproteobacteria; o__Aeromonadales; f__Aeromonadaceae; g__Aeromonas; s__sharmana
k__Bacteria; p__Chlamydiae; c__Chlamydiia; o__; f__; g__; s__	k__Bacteria; p__Proteobacteria; c__Gammaproteobacteria; o__Aeromonadales; f__Aeromonadaceae; g__Aeromonas; s__sharmana	0.329212	undirected	k__Bacteria; p__Chlamydiae; c__Chlamydiia; o__; f__; g__; s__	k__Bacteria; p__Proteobacteria; c__Gammaproteobacteria; o__Aeromonadales; f__Aeromonadaceae; g__Aeromonas; s__sharmana
k__Bacteria; p__Chlamydiae; c__Chlamydiia; o__; f__; g__; s__	k__Bacteria; p__Verrucomicrobia; c__[Pedosphaerae]; o__[Pedosphaerales]; f__Ellin517; g__; s__	0.432664	undirected	k__Bacteria; p__Chlamydiae; c__Chlamydiia; o__; f__; g__; s__	k__Bacteria; p__Verrucomicrobia; c__[Pedosphaerae]; o__[Pedosphaerales]; f__Ellin517; g__; s__
k__Bacteria; p__OP11; c__WCHB1-64; o__d153; f__; g__; s__	k__Bacteria; p__Proteobacteria; c__Gammaproteobacteria; o__Aeromonadales; f__Aeromonadaceae; g__Aeromonas; s__sharmana	0.403841	undirected	k__Bacteria; p__OP11; c__WCHB1-64; o__d153; f__; g__; s__	k__Bacteria; p__Proteobacteria; c__Gammaproteobacteria; o__Aeromonadales; f__Aeromonadaceae; g__Aeromonas; s__sharmana
k__Bacteria; p__OP11; c__WCHB1-64; o__d153; f__; g__; s__	k__Bacteria; p__Verrucomicrobia; c__[Pedosphaerae]; o__[Pedosphaerales]; f__Ellin517; g__; s__	0.304012	undirected	k__Bacteria; p__OP11; c__WCHB1-64; o__d153; f__; g__; s__	k__Bacteria; p__Verrucomicrobia; c__[Pedosphaerae]; o__[Pedosphaerales]; f__Ellin517; g__; s__
k__Bacteria; p__Proteobacteria; c__Alphaproteobacteria; o__Rhodobacterales; f__Rhodobacteraceae; g__Rubellimicrobium; s__	k__Bacteria; p__Proteobacteria; c__Alphaproteobacteria; o__Rhodospirillales; f__Acetobacteraceae	0.315085	undirected	k__Bacteria; p__Proteobacteria; c__Alphaproteobacteria; o__Rhodobacterales; f__Rhodobacteraceae; g__Rubellimicrobium; s__	k__Bacteria; p__Proteobacteria; c__Alphaproteobacteria; o__Rhodospirillales; f__Acetobacteraceae
k__Bacteria; p__Proteobacteria; c__Alphaproteobacteria; o__Rhodobacterales; f__Rhodobacteraceae; g__Rubellimicrobium; s__	k__Bacteria; p__Verrucomicrobia; c__[Pedosphaerae]; o__[Pedosphaerales]; f__Ellin517; g__; s__	0.330676	undirected	k__Bacteria; p__Proteobacteria; c__Alphaproteobacteria; o__Rhodobacterales; f__Rhodobacteraceae; g__Rubellimicrobium; s__	k__Bacteria; p__Verrucomicrobia; c__[Pedosphaerae]; o__[Pedosphaerales]; f__Ellin517; g__; s__

## Sheet: the fourth motif
fromNode	toNode	weight	direction	fromAltName	toAltName
homeostatic process	anatomical structure development	0.661664	undirected	evm.model.Contig0.20	evm.model.Contig13.695
homeostatic process	evm.model.Contig20.382	0.327148	undirected	evm.model.Contig0.20	evm.model.Contig20.382
homeostatic process	cytoskeleton organization	0.565979	undirected	evm.model.Contig0.20	evm.model.Contig3.1031
homeostatic process	transport	0.661664	undirected	evm.model.Contig0.20	evm.model.Contig3.738
homeostatic process	signal transduction	0.551773	undirected	evm.model.Contig0.20	evm.model.Contig33.294
homeostatic process	cellular protein modification process	0.423501	undirected	evm.model.Contig0.20	evm.model.Contig33.375
homeostatic process	cellular protein modification process	0.661664	undirected	evm.model.Contig0.20	evm.model.Contig41.106
homeostatic process	signal transduction	0.395498	undirected	evm.model.Contig0.20	evm.model.Contig8.278
homeostatic process	k__Bacteria; p__Chloroflexi; c__Thermomicrobia	0.348349	undirected	evm.model.Contig0.20	k__Bacteria; p__Chloroflexi; c__Thermomicrobia
homeostatic process	k__Bacteria; p__Proteobacteria; c__Betaproteobacteria; o__Burkholderiales; f__Comamonadaceae; g__Variovorax; s__	0.621834	undirected	evm.model.Contig0.20	k__Bacteria; p__Proteobacteria; c__Betaproteobacteria; o__Burkholderiales; f__Comamonadaceae; g__Variovorax; s__
homeostatic process	k__Bacteria; p__Proteobacteria; c__Gammaproteobacteria; o__Enterobacteriales; f__Enterobacteriaceae; g__Plesiomonas	0.667978	undirected	evm.model.Contig0.20	k__Bacteria; p__Proteobacteria; c__Gammaproteobacteria; o__Enterobacteriales; f__Enterobacteriaceae; g__Plesiomonas
homeostatic process	k__Bacteria; p__Verrucomicrobia; c__Verrucomicrobiae; o__Verrucomicrobiales; f__Verrucomicrobiaceae; g__Luteolibacter; s__	0.674804	undirected	evm.model.Contig0.20	k__Bacteria; p__Verrucomicrobia; c__Verrucomicrobiae; o__Verrucomicrobiales; f__Verrucomicrobiaceae; g__Luteolibacter; s__
anatomical structure development	evm.model.Contig20.382	0.327148	undirected	evm.model.Contig13.695	evm.model.Contig20.382
anatomical structure development	cytoskeleton organization	0.565979	undirected	evm.model.Contig13.695	evm.model.Contig3.1031
anatomical structure development	transport	0.661664	undirected	evm.model.Contig13.695	evm.model.Contig3.738
anatomical structure development	signal transduction	0.551773	undirected	evm.model.Contig13.695	evm.model.Contig33.294
anatomical structure development	cellular protein modification process	0.423501	undirected	evm.model.Contig13.695	evm.model.Contig33.375
anatomical structure development	cellular protein modification process	0.661664	undirected	evm.model.Contig13.695	evm.model.Contig41.106
anatomical structure development	signal transduction	0.395498	undirected	evm.model.Contig13.695	evm.model.Contig8.278
anatomical structure development	k__Bacteria; p__Chloroflexi; c__Thermomicrobia	0.348349	undirected	evm.model.Contig13.695	k__Bacteria; p__Chloroflexi; c__Thermomicrobia
anatomical structure development	k__Bacteria; p__Proteobacteria; c__Betaproteobacteria; o__Burkholderiales; f__Comamonadaceae; g__Variovorax; s__	0.621834	undirected	evm.model.Contig13.695	k__Bacteria; p__Proteobacteria; c__Betaproteobacteria; o__Burkholderiales; f__Comamonadaceae; g__Variovorax; s__
anatomical structure development	k__Bacteria; p__Proteobacteria; c__Gammaproteobacteria; o__Enterobacteriales; f__Enterobacteriaceae; g__Plesiomonas	0.667978	undirected	evm.model.Contig13.695	k__Bacteria; p__Proteobacteria; c__Gammaproteobacteria; o__Enterobacteriales; f__Enterobacteriaceae; g__Plesiomonas
anatomical structure development	k__Bacteria; p__Verrucomicrobia; c__Verrucomicrobiae; o__Verrucomicrobiales; f__Verrucomicrobiaceae; g__Luteolibacter; s__	0.674804	undirected	evm.model.Contig13.695	k__Bacteria; p__Verrucomicrobia; c__Verrucomicrobiae; o__Verrucomicrobiales; f__Verrucomicrobiaceae; g__Luteolibacter; s__
lipid metabolic process	lipid metabolic process	0.800761	undirected	evm.model.Contig2.1007	evm.model.Contig22.507
lipid metabolic process	cellular nitrogen compound metabolic process	0.800761	undirected	evm.model.Contig2.1007	evm.model.Contig24.217
lipid metabolic process	cellular protein modification process	0.800761	undirected	evm.model.Contig2.1007	evm.model.Contig25.497
lipid metabolic process	signal transduction	0.800761	undirected	evm.model.Contig2.1007	evm.model.Contig30.114
lipid metabolic process	transport	0.469333	undirected	evm.model.Contig2.1007	evm.model.Contig31.239
lipid metabolic process	vesicle-mediated transport	0.800761	undirected	evm.model.Contig2.1007	evm.model.Contig34.54
lipid metabolic process	transmembrane transport	0.608041	undirected	evm.model.Contig2.1007	evm.model.Contig5.388
lipid metabolic process	signal transduction	0.494531	undirected	evm.model.Contig2.1007	evm.model.Contig8.10
lipid metabolic process	cell-cell signaling	0.800761	undirected	evm.model.Contig2.1007	evm.model.Contig9.555
lipid metabolic process	k__Archaea; p__Euryarchaeota; c__Methanomicrobia; o__Methanomicrobiales; f__Methanoregulaceae; g__Methanolinea; s__	0.800761	undirected	evm.model.Contig2.1007	k__Archaea; p__Euryarchaeota; c__Methanomicrobia; o__Methanomicrobiales; f__Methanoregulaceae; g__Methanolinea; s__
lipid metabolic process	k__Bacteria; p__Planctomycetes; c__Planctomycetia; o__Pirellulales; f__Pirellulaceae; g__planctomycete; s__MS3071	0.679364	undirected	evm.model.Contig2.1007	k__Bacteria; p__Planctomycetes; c__Planctomycetia; o__Pirellulales; f__Pirellulaceae; g__planctomycete; s__MS3071
evm.model.Contig20.382	transport	0.327148	undirected	evm.model.Contig20.382	evm.model.Contig3.738
evm.model.Contig20.382	cellular protein modification process	0.327148	undirected	evm.model.Contig20.382	evm.model.Contig41.106
evm.model.Contig20.382	k__Bacteria; p__Proteobacteria; c__Gammaproteobacteria; o__Enterobacteriales; f__Enterobacteriaceae; g__Plesiomonas	0.33349	undirected	evm.model.Contig20.382	k__Bacteria; p__Proteobacteria; c__Gammaproteobacteria; o__Enterobacteriales; f__Enterobacteriaceae; g__Plesiomonas
evm.model.Contig20.382	k__Bacteria; p__Verrucomicrobia; c__Verrucomicrobiae; o__Verrucomicrobiales; f__Verrucomicrobiaceae; g__Luteolibacter; s__	0.331948	undirected	evm.model.Contig20.382	k__Bacteria; p__Verrucomicrobia; c__Verrucomicrobiae; o__Verrucomicrobiales; f__Verrucomicrobiaceae; g__Luteolibacter; s__
lipid metabolic process	cellular nitrogen compound metabolic process	0.800761	undirected	evm.model.Contig22.507	evm.model.Contig24.217
lipid metabolic process	cellular protein modification process	0.800761	undirected	evm.model.Contig22.507	evm.model.Contig25.497
lipid metabolic process	signal transduction	0.800761	undirected	evm.model.Contig22.507	evm.model.Contig30.114
lipid metabolic process	transport	0.469333	undirected	evm.model.Contig22.507	evm.model.Contig31.239
lipid metabolic process	vesicle-mediated transport	0.800761	undirected	evm.model.Contig22.507	evm.model.Contig34.54
lipid metabolic process	transmembrane transport	0.608041	undirected	evm.model.Contig22.507	evm.model.Contig5.388
lipid metabolic process	signal transduction	0.494531	undirected	evm.model.Contig22.507	evm.model.Contig8.10
lipid metabolic process	cell-cell signaling	0.800761	undirected	evm.model.Contig22.507	evm.model.Contig9.555
lipid metabolic process	k__Archaea; p__Euryarchaeota; c__Methanomicrobia; o__Methanomicrobiales; f__Methanoregulaceae; g__Methanolinea; s__	0.800761	undirected	evm.model.Contig22.507	k__Archaea; p__Euryarchaeota; c__Methanomicrobia; o__Methanomicrobiales; f__Methanoregulaceae; g__Methanolinea; s__
lipid metabolic process	k__Bacteria; p__Planctomycetes; c__Planctomycetia; o__Pirellulales; f__Pirellulaceae; g__planctomycete; s__MS3071	0.679364	undirected	evm.model.Contig22.507	k__Bacteria; p__Planctomycetes; c__Planctomycetia; o__Pirellulales; f__Pirellulaceae; g__planctomycete; s__MS3071
transport	evm.model.Contig3.342	0.451681	undirected	evm.model.Contig23.344	evm.model.Contig3.342
transport	signal transduction	0.376444	undirected	evm.model.Contig23.344	evm.model.Contig34.330
transport	evm.model.Contig37.172	0.569141	undirected	evm.model.Contig23.344	evm.model.Contig37.172
transport	evm.model.Contig37.223	0.569141	undirected	evm.model.Contig23.344	evm.model.Contig37.223
transport	k__Bacteria; p__Chloroflexi; c__Anaerolineae; o__Caldilineales; f__Caldilineaceae; g__; s__	0.469408	undirected	evm.model.Contig23.344	k__Bacteria; p__Chloroflexi; c__Anaerolineae; o__Caldilineales; f__Caldilineaceae; g__; s__
transport	k__Bacteria; p__Chloroflexi; c__Thermomicrobia	0.553195	undirected	evm.model.Contig23.344	k__Bacteria; p__Chloroflexi; c__Thermomicrobia
transport	k__Bacteria; p__Chloroflexi; c__Thermomicrobia; o__; f__; g__; s__	0.548555	undirected	evm.model.Contig23.344	k__Bacteria; p__Chloroflexi; c__Thermomicrobia; o__; f__; g__; s__
transport	k__Bacteria; p__Proteobacteria; c__Betaproteobacteria; o__Burkholderiales; f__Comamonadaceae; g__Variovorax; s__	0.377661	undirected	evm.model.Contig23.344	k__Bacteria; p__Proteobacteria; c__Betaproteobacteria; o__Burkholderiales; f__Comamonadaceae; g__Variovorax; s__
transport	k__Bacteria; p__Verrucomicrobia; c__[Pedosphaerae]; o__[Pedosphaerales]	0.564845	undirected	evm.model.Contig23.344	k__Bacteria; p__Verrucomicrobia; c__[Pedosphaerae]; o__[Pedosphaerales]
cellular nitrogen compound metabolic process	cellular protein modification process	0.800761	undirected	evm.model.Contig24.217	evm.model.Contig25.497
cellular nitrogen compound metabolic process	signal transduction	0.800761	undirected	evm.model.Contig24.217	evm.model.Contig30.114
cellular nitrogen compound metabolic process	transport	0.469333	undirected	evm.model.Contig24.217	evm.model.Contig31.239
cellular nitrogen compound metabolic process	vesicle-mediated transport	0.800761	undirected	evm.model.Contig24.217	evm.model.Contig34.54
cellular nitrogen compound metabolic process	transmembrane transport	0.608041	undirected	evm.model.Contig24.217	evm.model.Contig5.388
cellular nitrogen compound metabolic process	signal transduction	0.494531	undirected	evm.model.Contig24.217	evm.model.Contig8.10
cellular nitrogen compound metabolic process	cell-cell signaling	0.800761	undirected	evm.model.Contig24.217	evm.model.Contig9.555
cellular nitrogen compound metabolic process	k__Archaea; p__Euryarchaeota; c__Methanomicrobia; o__Methanomicrobiales; f__Methanoregulaceae; g__Methanolinea; s__	0.800761	undirected	evm.model.Contig24.217	k__Archaea; p__Euryarchaeota; c__Methanomicrobia; o__Methanomicrobiales; f__Methanoregulaceae; g__Methanolinea; s__
cellular nitrogen compound metabolic process	k__Bacteria; p__Planctomycetes; c__Planctomycetia; o__Pirellulales; f__Pirellulaceae; g__planctomycete; s__MS3071	0.679364	undirected	evm.model.Contig24.217	k__Bacteria; p__Planctomycetes; c__Planctomycetia; o__Pirellulales; f__Pirellulaceae; g__planctomycete; s__MS3071
cellular protein modification process	signal transduction	0.800761	undirected	evm.model.Contig25.497	evm.model.Contig30.114
cellular protein modification process	transport	0.469333	undirected	evm.model.Contig25.497	evm.model.Contig31.239
cellular protein modification process	vesicle-mediated transport	0.800761	undirected	evm.model.Contig25.497	evm.model.Contig34.54
cellular protein modification process	transmembrane transport	0.608041	undirected	evm.model.Contig25.497	evm.model.Contig5.388
cellular protein modification process	signal transduction	0.494531	undirected	evm.model.Contig25.497	evm.model.Contig8.10
cellular protein modification process	cell-cell signaling	0.800761	undirected	evm.model.Contig25.497	evm.model.Contig9.555
cellular protein modification process	k__Archaea; p__Euryarchaeota; c__Methanomicrobia; o__Methanomicrobiales; f__Methanoregulaceae; g__Methanolinea; s__	0.800761	undirected	evm.model.Contig25.497	k__Archaea; p__Euryarchaeota; c__Methanomicrobia; o__Methanomicrobiales; f__Methanoregulaceae; g__Methanolinea; s__
cellular protein modification process	k__Bacteria; p__Planctomycetes; c__Planctomycetia; o__Pirellulales; f__Pirellulaceae; g__planctomycete; s__MS3071	0.679364	undirected	evm.model.Contig25.497	k__Bacteria; p__Planctomycetes; c__Planctomycetia; o__Pirellulales; f__Pirellulaceae; g__planctomycete; s__MS3071
cytoskeleton organization	transport	0.565979	undirected	evm.model.Contig3.1031	evm.model.Contig3.738
cytoskeleton organization	signal transduction	0.4739	undirected	evm.model.Contig3.1031	evm.model.Contig33.294
cytoskeleton organization	cellular protein modification process	0.565979	undirected	evm.model.Contig3.1031	evm.model.Contig41.106
cytoskeleton organization	k__Bacteria; p__Proteobacteria; c__Betaproteobacteria; o__Burkholderiales; f__Comamonadaceae; g__Variovorax; s__	0.542092	undirected	evm.model.Contig3.1031	k__Bacteria; p__Proteobacteria; c__Betaproteobacteria; o__Burkholderiales; f__Comamonadaceae; g__Variovorax; s__
cytoskeleton organization	k__Bacteria; p__Proteobacteria; c__Gammaproteobacteria; o__Enterobacteriales; f__Enterobacteriaceae; g__Plesiomonas	0.576456	undirected	evm.model.Contig3.1031	k__Bacteria; p__Proteobacteria; c__Gammaproteobacteria; o__Enterobacteriales; f__Enterobacteriaceae; g__Plesiomonas
cytoskeleton organization	k__Bacteria; p__Verrucomicrobia; c__Verrucomicrobiae; o__Verrucomicrobiales; f__Verrucomicrobiaceae; g__Luteolibacter; s__	0.580087	undirected	evm.model.Contig3.1031	k__Bacteria; p__Verrucomicrobia; c__Verrucomicrobiae; o__Verrucomicrobiales; f__Verrucomicrobiaceae; g__Luteolibacter; s__
evm.model.Contig3.342	transport	0.422476	undirected	evm.model.Contig3.342	evm.model.Contig31.239
evm.model.Contig3.342	evm.model.Contig37.172	0.451681	undirected	evm.model.Contig3.342	evm.model.Contig37.172
evm.model.Contig3.342	evm.model.Contig37.223	0.451681	undirected	evm.model.Contig3.342	evm.model.Contig37.223
evm.model.Contig3.342	transmembrane transport	0.378895	undirected	evm.model.Contig3.342	evm.model.Contig5.388
evm.model.Contig3.342	signal transduction	0.424837	undirected	evm.model.Contig3.342	evm.model.Contig8.10
evm.model.Contig3.342	k__Bacteria; p__Chloroflexi; c__Anaerolineae; o__Caldilineales; f__Caldilineaceae; g__; s__	0.490877	undirected	evm.model.Contig3.342	k__Bacteria; p__Chloroflexi; c__Anaerolineae; o__Caldilineales; f__Caldilineaceae; g__; s__
evm.model.Contig3.342	k__Bacteria; p__Chloroflexi; c__Thermomicrobia	0.403842	undirected	evm.model.Contig3.342	k__Bacteria; p__Chloroflexi; c__Thermomicrobia
evm.model.Contig3.342	k__Bacteria; p__Chloroflexi; c__Thermomicrobia; o__; f__; g__; s__	0.504999	undirected	evm.model.Contig3.342	k__Bacteria; p__Chloroflexi; c__Thermomicrobia; o__; f__; g__; s__
evm.model.Contig3.342	k__Bacteria; p__Verrucomicrobia; c__[Pedosphaerae]; o__[Pedosphaerales]	0.462175	undirected	evm.model.Contig3.342	k__Bacteria; p__Verrucomicrobia; c__[Pedosphaerae]; o__[Pedosphaerales]
transport	signal transduction	0.551773	undirected	evm.model.Contig3.738	evm.model.Contig33.294
transport	cellular protein modification process	0.423501	undirected	evm.model.Contig3.738	evm.model.Contig33.375
transport	cellular protein modification process	0.661664	undirected	evm.model.Contig3.738	evm.model.Contig41.106
transport	signal transduction	0.395498	undirected	evm.model.Contig3.738	evm.model.Contig8.278
transport	k__Bacteria; p__Chloroflexi; c__Thermomicrobia	0.348349	undirected	evm.model.Contig3.738	k__Bacteria; p__Chloroflexi; c__Thermomicrobia
transport	k__Bacteria; p__Proteobacteria; c__Betaproteobacteria; o__Burkholderiales; f__Comamonadaceae; g__Variovorax; s__	0.621834	undirected	evm.model.Contig3.738	k__Bacteria; p__Proteobacteria; c__Betaproteobacteria; o__Burkholderiales; f__Comamonadaceae; g__Variovorax; s__
transport	k__Bacteria; p__Proteobacteria; c__Gammaproteobacteria; o__Enterobacteriales; f__Enterobacteriaceae; g__Plesiomonas	0.667978	undirected	evm.model.Contig3.738	k__Bacteria; p__Proteobacteria; c__Gammaproteobacteria; o__Enterobacteriales; f__Enterobacteriaceae; g__Plesiomonas
transport	k__Bacteria; p__Verrucomicrobia; c__Verrucomicrobiae; o__Verrucomicrobiales; f__Verrucomicrobiaceae; g__Luteolibacter; s__	0.674804	undirected	evm.model.Contig3.738	k__Bacteria; p__Verrucomicrobia; c__Verrucomicrobiae; o__Verrucomicrobiales; f__Verrucomicrobiaceae; g__Luteolibacter; s__
signal transduction	transport	0.469333	undirected	evm.model.Contig30.114	evm.model.Contig31.239
signal transduction	vesicle-mediated transport	0.800761	undirected	evm.model.Contig30.114	evm.model.Contig34.54
signal transduction	transmembrane transport	0.608041	undirected	evm.model.Contig30.114	evm.model.Contig5.388
signal transduction	signal transduction	0.494531	undirected	evm.model.Contig30.114	evm.model.Contig8.10
signal transduction	cell-cell signaling	0.800761	undirected	evm.model.Contig30.114	evm.model.Contig9.555
signal transduction	k__Archaea; p__Euryarchaeota; c__Methanomicrobia; o__Methanomicrobiales; f__Methanoregulaceae; g__Methanolinea; s__	0.800761	undirected	evm.model.Contig30.114	k__Archaea; p__Euryarchaeota; c__Methanomicrobia; o__Methanomicrobiales; f__Methanoregulaceae; g__Methanolinea; s__
signal transduction	k__Bacteria; p__Planctomycetes; c__Planctomycetia; o__Pirellulales; f__Pirellulaceae; g__planctomycete; s__MS3071	0.679364	undirected	evm.model.Contig30.114	k__Bacteria; p__Planctomycetes; c__Planctomycetia; o__Pirellulales; f__Pirellulaceae; g__planctomycete; s__MS3071
evm.model.Contig31.23	k__Bacteria; p__Verrucomicrobia; c__Verrucomicrobiae; o__Verrucomicrobiales; f__Verrucomicrobiaceae; g__Luteolibacter; s__	0.30074	undirected	evm.model.Contig31.23	k__Bacteria; p__Verrucomicrobia; c__Verrucomicrobiae; o__Verrucomicrobiales; f__Verrucomicrobiaceae; g__Luteolibacter; s__
transport	vesicle-mediated transport	0.469333	undirected	evm.model.Contig31.239	evm.model.Contig34.54
transport	transmembrane transport	0.382994	undirected	evm.model.Contig31.239	evm.model.Contig5.388
transport	signal transduction	0.37467	undirected	evm.model.Contig31.239	evm.model.Contig8.10
transport	cell-cell signaling	0.469333	undirected	evm.model.Contig31.239	evm.model.Contig9.555
transport	k__Archaea; p__Euryarchaeota; c__Methanomicrobia; o__Methanomicrobiales; f__Methanoregulaceae; g__Methanolinea; s__	0.469333	undirected	evm.model.Contig31.239	k__Archaea; p__Euryarchaeota; c__Methanomicrobia; o__Methanomicrobiales; f__Methanoregulaceae; g__Methanolinea; s__
transport	k__Bacteria; p__Chloroflexi; c__Anaerolineae; o__Caldilineales; f__Caldilineaceae; g__; s__	0.382621	undirected	evm.model.Contig31.239	k__Bacteria; p__Chloroflexi; c__Anaerolineae; o__Caldilineales; f__Caldilineaceae; g__; s__
transport	k__Bacteria; p__Chloroflexi; c__Thermomicrobia; o__; f__; g__; s__	0.361111	undirected	evm.model.Contig31.239	k__Bacteria; p__Chloroflexi; c__Thermomicrobia; o__; f__; g__; s__
transport	k__Bacteria; p__Planctomycetes; c__Planctomycetia; o__Pirellulales; f__Pirellulaceae; g__planctomycete; s__MS3071	0.401185	undirected	evm.model.Contig31.239	k__Bacteria; p__Planctomycetes; c__Planctomycetia; o__Pirellulales; f__Pirellulaceae; g__planctomycete; s__MS3071
signal transduction	cellular protein modification process	0.551773	undirected	evm.model.Contig33.294	evm.model.Contig41.106
signal transduction	signal transduction	0.319357	undirected	evm.model.Contig33.294	evm.model.Contig8.278
signal transduction	k__Bacteria; p__Proteobacteria; c__Betaproteobacteria; o__Burkholderiales; f__Comamonadaceae; g__Variovorax; s__	0.5319	undirected	evm.model.Contig33.294	k__Bacteria; p__Proteobacteria; c__Betaproteobacteria; o__Burkholderiales; f__Comamonadaceae; g__Variovorax; s__
signal transduction	k__Bacteria; p__Proteobacteria; c__Gammaproteobacteria; o__Enterobacteriales; f__Enterobacteriaceae; g__Plesiomonas	0.560554	undirected	evm.model.Contig33.294	k__Bacteria; p__Proteobacteria; c__Gammaproteobacteria; o__Enterobacteriales; f__Enterobacteriaceae; g__Plesiomonas
signal transduction	k__Bacteria; p__Verrucomicrobia; c__Verrucomicrobiae; o__Verrucomicrobiales; f__Verrucomicrobiaceae; g__Luteolibacter; s__	0.565441	undirected	evm.model.Contig33.294	k__Bacteria; p__Verrucomicrobia; c__Verrucomicrobiae; o__Verrucomicrobiales; f__Verrucomicrobiaceae; g__Luteolibacter; s__
cellular protein modification process	cellular protein modification process	0.423501	undirected	evm.model.Contig33.375	evm.model.Contig41.106
cellular protein modification process	k__Bacteria; p__Proteobacteria; c__Betaproteobacteria; o__Burkholderiales; f__Comamonadaceae; g__Variovorax; s__	0.398976	undirected	evm.model.Contig33.375	k__Bacteria; p__Proteobacteria; c__Betaproteobacteria; o__Burkholderiales; f__Comamonadaceae; g__Variovorax; s__
cellular protein modification process	k__Bacteria; p__Proteobacteria; c__Gammaproteobacteria; o__Enterobacteriales; f__Enterobacteriaceae; g__Plesiomonas	0.42237	undirected	evm.model.Contig33.375	k__Bacteria; p__Proteobacteria; c__Gammaproteobacteria; o__Enterobacteriales; f__Enterobacteriaceae; g__Plesiomonas
cellular protein modification process	k__Bacteria; p__Verrucomicrobia; c__Verrucomicrobiae; o__Verrucomicrobiales; f__Verrucomicrobiaceae; g__Luteolibacter; s__	0.429678	undirected	evm.model.Contig33.375	k__Bacteria; p__Verrucomicrobia; c__Verrucomicrobiae; o__Verrucomicrobiales; f__Verrucomicrobiaceae; g__Luteolibacter; s__
signal transduction	evm.model.Contig37.172	0.376444	undirected	evm.model.Contig34.330	evm.model.Contig37.172
signal transduction	evm.model.Contig37.223	0.376444	undirected	evm.model.Contig34.330	evm.model.Contig37.223
signal transduction	k__Bacteria; p__Chloroflexi; c__Thermomicrobia	0.383088	undirected	evm.model.Contig34.330	k__Bacteria; p__Chloroflexi; c__Thermomicrobia
signal transduction	k__Bacteria; p__Chloroflexi; c__Thermomicrobia; o__; f__; g__; s__	0.328106	undirected	evm.model.Contig34.330	k__Bacteria; p__Chloroflexi; c__Thermomicrobia; o__; f__; g__; s__
signal transduction	k__Bacteria; p__Verrucomicrobia; c__[Pedosphaerae]; o__[Pedosphaerales]	0.375474	undirected	evm.model.Contig34.330	k__Bacteria; p__Verrucomicrobia; c__[Pedosphaerae]; o__[Pedosphaerales]
vesicle-mediated transport	transmembrane transport	0.608041	undirected	evm.model.Contig34.54	evm.model.Contig5.388
vesicle-mediated transport	signal transduction	0.494531	undirected	evm.model.Contig34.54	evm.model.Contig8.10
vesicle-mediated transport	cell-cell signaling	0.800761	undirected	evm.model.Contig34.54	evm.model.Contig9.555
vesicle-mediated transport	k__Archaea; p__Euryarchaeota; c__Methanomicrobia; o__Methanomicrobiales; f__Methanoregulaceae; g__Methanolinea; s__	0.800761	undirected	evm.model.Contig34.54	k__Archaea; p__Euryarchaeota; c__Methanomicrobia; o__Methanomicrobiales; f__Methanoregulaceae; g__Methanolinea; s__
vesicle-mediated transport	k__Bacteria; p__Planctomycetes; c__Planctomycetia; o__Pirellulales; f__Pirellulaceae; g__planctomycete; s__MS3071	0.679364	undirected	evm.model.Contig34.54	k__Bacteria; p__Planctomycetes; c__Planctomycetia; o__Pirellulales; f__Pirellulaceae; g__planctomycete; s__MS3071
evm.model.Contig37.172	evm.model.Contig37.223	0.569141	undirected	evm.model.Contig37.172	evm.model.Contig37.223
evm.model.Contig37.172	k__Bacteria; p__Chloroflexi; c__Anaerolineae; o__Caldilineales; f__Caldilineaceae; g__; s__	0.469408	undirected	evm.model.Contig37.172	k__Bacteria; p__Chloroflexi; c__Anaerolineae; o__Caldilineales; f__Caldilineaceae; g__; s__
evm.model.Contig37.172	k__Bacteria; p__Chloroflexi; c__Thermomicrobia	0.553195	undirected	evm.model.Contig37.172	k__Bacteria; p__Chloroflexi; c__Thermomicrobia
evm.model.Contig37.172	k__Bacteria; p__Chloroflexi; c__Thermomicrobia; o__; f__; g__; s__	0.548555	undirected	evm.model.Contig37.172	k__Bacteria; p__Chloroflexi; c__Thermomicrobia; o__; f__; g__; s__
evm.model.Contig37.172	k__Bacteria; p__Proteobacteria; c__Betaproteobacteria; o__Burkholderiales; f__Comamonadaceae; g__Variovorax; s__	0.377661	undirected	evm.model.Contig37.172	k__Bacteria; p__Proteobacteria; c__Betaproteobacteria; o__Burkholderiales; f__Comamonadaceae; g__Variovorax; s__
evm.model.Contig37.172	k__Bacteria; p__Verrucomicrobia; c__[Pedosphaerae]; o__[Pedosphaerales]	0.564845	undirected	evm.model.Contig37.172	k__Bacteria; p__Verrucomicrobia; c__[Pedosphaerae]; o__[Pedosphaerales]
evm.model.Contig37.223	k__Bacteria; p__Chloroflexi; c__Anaerolineae; o__Caldilineales; f__Caldilineaceae; g__; s__	0.469408	undirected	evm.model.Contig37.223	k__Bacteria; p__Chloroflexi; c__Anaerolineae; o__Caldilineales; f__Caldilineaceae; g__; s__
evm.model.Contig37.223	k__Bacteria; p__Chloroflexi; c__Thermomicrobia	0.553195	undirected	evm.model.Contig37.223	k__Bacteria; p__Chloroflexi; c__Thermomicrobia
evm.model.Contig37.223	k__Bacteria; p__Chloroflexi; c__Thermomicrobia; o__; f__; g__; s__	0.548555	undirected	evm.model.Contig37.223	k__Bacteria; p__Chloroflexi; c__Thermomicrobia; o__; f__; g__; s__
evm.model.Contig37.223	k__Bacteria; p__Proteobacteria; c__Betaproteobacteria; o__Burkholderiales; f__Comamonadaceae; g__Variovorax; s__	0.377661	undirected	evm.model.Contig37.223	k__Bacteria; p__Proteobacteria; c__Betaproteobacteria; o__Burkholderiales; f__Comamonadaceae; g__Variovorax; s__
evm.model.Contig37.223	k__Bacteria; p__Verrucomicrobia; c__[Pedosphaerae]; o__[Pedosphaerales]	0.564845	undirected	evm.model.Contig37.223	k__Bacteria; p__Verrucomicrobia; c__[Pedosphaerae]; o__[Pedosphaerales]
cellular protein modification process	signal transduction	0.395498	undirected	evm.model.Contig41.106	evm.model.Contig8.278
cellular protein modification process	k__Bacteria; p__Chloroflexi; c__Thermomicrobia	0.348349	undirected	evm.model.Contig41.106	k__Bacteria; p__Chloroflexi; c__Thermomicrobia
cellular protein modification process	k__Bacteria; p__Proteobacteria; c__Betaproteobacteria; o__Burkholderiales; f__Comamonadaceae; g__Variovorax; s__	0.621834	undirected	evm.model.Contig41.106	k__Bacteria; p__Proteobacteria; c__Betaproteobacteria; o__Burkholderiales; f__Comamonadaceae; g__Variovorax; s__
cellular protein modification process	k__Bacteria; p__Proteobacteria; c__Gammaproteobacteria; o__Enterobacteriales; f__Enterobacteriaceae; g__Plesiomonas	0.667978	undirected	evm.model.Contig41.106	k__Bacteria; p__Proteobacteria; c__Gammaproteobacteria; o__Enterobacteriales; f__Enterobacteriaceae; g__Plesiomonas
cellular protein modification process	k__Bacteria; p__Verrucomicrobia; c__Verrucomicrobiae; o__Verrucomicrobiales; f__Verrucomicrobiaceae; g__Luteolibacter; s__	0.674804	undirected	evm.model.Contig41.106	k__Bacteria; p__Verrucomicrobia; c__Verrucomicrobiae; o__Verrucomicrobiales; f__Verrucomicrobiaceae; g__Luteolibacter; s__
transmembrane transport	signal transduction	0.370711	undirected	evm.model.Contig5.388	evm.model.Contig8.10
transmembrane transport	cell-cell signaling	0.608041	undirected	evm.model.Contig5.388	evm.model.Contig9.555
transmembrane transport	k__Archaea; p__Euryarchaeota; c__Methanomicrobia; o__Methanomicrobiales; f__Methanoregulaceae; g__Methanolinea; s__	0.608041	undirected	evm.model.Contig5.388	k__Archaea; p__Euryarchaeota; c__Methanomicrobia; o__Methanomicrobiales; f__Methanoregulaceae; g__Methanolinea; s__
transmembrane transport	k__Bacteria; p__Chloroflexi; c__Anaerolineae; o__Caldilineales; f__Caldilineaceae; g__; s__	0.324341	undirected	evm.model.Contig5.388	k__Bacteria; p__Chloroflexi; c__Anaerolineae; o__Caldilineales; f__Caldilineaceae; g__; s__
transmembrane transport	k__Bacteria; p__Planctomycetes; c__Planctomycetia; o__Pirellulales; f__Pirellulaceae; g__planctomycete; s__MS3071	0.50381	undirected	evm.model.Contig5.388	k__Bacteria; p__Planctomycetes; c__Planctomycetia; o__Pirellulales; f__Pirellulaceae; g__planctomycete; s__MS3071
signal transduction	cell-cell signaling	0.494531	undirected	evm.model.Contig8.10	evm.model.Contig9.555
signal transduction	k__Archaea; p__Euryarchaeota; c__Methanomicrobia; o__Methanomicrobiales; f__Methanoregulaceae; g__Methanolinea; s__	0.494531	undirected	evm.model.Contig8.10	k__Archaea; p__Euryarchaeota; c__Methanomicrobia; o__Methanomicrobiales; f__Methanoregulaceae; g__Methanolinea; s__
signal transduction	k__Bacteria; p__Chloroflexi; c__Anaerolineae; o__Caldilineales; f__Caldilineaceae; g__; s__	0.378318	undirected	evm.model.Contig8.10	k__Bacteria; p__Chloroflexi; c__Anaerolineae; o__Caldilineales; f__Caldilineaceae; g__; s__
signal transduction	k__Bacteria; p__Chloroflexi; c__Thermomicrobia; o__; f__; g__; s__	0.358193	undirected	evm.model.Contig8.10	k__Bacteria; p__Chloroflexi; c__Thermomicrobia; o__; f__; g__; s__
signal transduction	k__Bacteria; p__Planctomycetes; c__Planctomycetia; o__Pirellulales; f__Pirellulaceae; g__planctomycete; s__MS3071	0.415476	undirected	evm.model.Contig8.10	k__Bacteria; p__Planctomycetes; c__Planctomycetia; o__Pirellulales; f__Pirellulaceae; g__planctomycete; s__MS3071
signal transduction	k__Bacteria; p__Proteobacteria; c__Betaproteobacteria; o__Burkholderiales; f__Comamonadaceae; g__Variovorax; s__	0.386437	undirected	evm.model.Contig8.278	k__Bacteria; p__Proteobacteria; c__Betaproteobacteria; o__Burkholderiales; f__Comamonadaceae; g__Variovorax; s__
signal transduction	k__Bacteria; p__Proteobacteria; c__Gammaproteobacteria; o__Enterobacteriales; f__Enterobacteriaceae; g__Plesiomonas	0.401427	undirected	evm.model.Contig8.278	k__Bacteria; p__Proteobacteria; c__Gammaproteobacteria; o__Enterobacteriales; f__Enterobacteriaceae; g__Plesiomonas
signal transduction	k__Bacteria; p__Verrucomicrobia; c__Verrucomicrobiae; o__Verrucomicrobiales; f__Verrucomicrobiaceae; g__Luteolibacter; s__	0.405922	undirected	evm.model.Contig8.278	k__Bacteria; p__Verrucomicrobia; c__Verrucomicrobiae; o__Verrucomicrobiales; f__Verrucomicrobiaceae; g__Luteolibacter; s__
cell-cell signaling	k__Archaea; p__Euryarchaeota; c__Methanomicrobia; o__Methanomicrobiales; f__Methanoregulaceae; g__Methanolinea; s__	0.800761	undirected	evm.model.Contig9.555	k__Archaea; p__Euryarchaeota; c__Methanomicrobia; o__Methanomicrobiales; f__Methanoregulaceae; g__Methanolinea; s__
cell-cell signaling	k__Bacteria; p__Planctomycetes; c__Planctomycetia; o__Pirellulales; f__Pirellulaceae; g__planctomycete; s__MS3071	0.679364	undirected	evm.model.Contig9.555	k__Bacteria; p__Planctomycetes; c__Planctomycetia; o__Pirellulales; f__Pirellulaceae; g__planctomycete; s__MS3071
k__Archaea; p__Euryarchaeota; c__Methanomicrobia; o__Methanomicrobiales; f__Methanoregulaceae; g__Methanolinea; s__	k__Bacteria; p__Planctomycetes; c__Planctomycetia; o__Pirellulales; f__Pirellulaceae; g__planctomycete; s__MS3071	0.679364	undirected	k__Archaea; p__Euryarchaeota; c__Methanomicrobia; o__Methanomicrobiales; f__Methanoregulaceae; g__Methanolinea; s__	k__Bacteria; p__Planctomycetes; c__Planctomycetia; o__Pirellulales; f__Pirellulaceae; g__planctomycete; s__MS3071
k__Bacteria; p__Chloroflexi; c__Anaerolineae; o__Caldilineales; f__Caldilineaceae; g__; s__	k__Bacteria; p__Chloroflexi; c__Thermomicrobia	0.422809	undirected	k__Bacteria; p__Chloroflexi; c__Anaerolineae; o__Caldilineales; f__Caldilineaceae; g__; s__	k__Bacteria; p__Chloroflexi; c__Thermomicrobia
k__Bacteria; p__Chloroflexi; c__Anaerolineae; o__Caldilineales; f__Caldilineaceae; g__; s__	k__Bacteria; p__Chloroflexi; c__Thermomicrobia; o__; f__; g__; s__	0.514896	undirected	k__Bacteria; p__Chloroflexi; c__Anaerolineae; o__Caldilineales; f__Caldilineaceae; g__; s__	k__Bacteria; p__Chloroflexi; c__Thermomicrobia; o__; f__; g__; s__
k__Bacteria; p__Chloroflexi; c__Anaerolineae; o__Caldilineales; f__Caldilineaceae; g__; s__	k__Bacteria; p__Verrucomicrobia; c__[Pedosphaerae]; o__[Pedosphaerales]	0.479771	undirected	k__Bacteria; p__Chloroflexi; c__Anaerolineae; o__Caldilineales; f__Caldilineaceae; g__; s__	k__Bacteria; p__Verrucomicrobia; c__[Pedosphaerae]; o__[Pedosphaerales]
k__Bacteria; p__Chloroflexi; c__Thermomicrobia	k__Bacteria; p__Chloroflexi; c__Thermomicrobia; o__; f__; g__; s__	0.507013	undirected	k__Bacteria; p__Chloroflexi; c__Thermomicrobia	k__Bacteria; p__Chloroflexi; c__Thermomicrobia; o__; f__; g__; s__
k__Bacteria; p__Chloroflexi; c__Thermomicrobia	k__Bacteria; p__Proteobacteria; c__Betaproteobacteria; o__Burkholderiales; f__Comamonadaceae; g__Variovorax; s__	0.399487	undirected	k__Bacteria; p__Chloroflexi; c__Thermomicrobia	k__Bacteria; p__Proteobacteria; c__Betaproteobacteria; o__Burkholderiales; f__Comamonadaceae; g__Variovorax; s__
k__Bacteria; p__Chloroflexi; c__Thermomicrobia	k__Bacteria; p__Proteobacteria; c__Gammaproteobacteria; o__Enterobacteriales; f__Enterobacteriaceae; g__Plesiomonas	0.345588	undirected	k__Bacteria; p__Chloroflexi; c__Thermomicrobia	k__Bacteria; p__Proteobacteria; c__Gammaproteobacteria; o__Enterobacteriales; f__Enterobacteriaceae; g__Plesiomonas
k__Bacteria; p__Chloroflexi; c__Thermomicrobia	k__Bacteria; p__Verrucomicrobia; c__Verrucomicrobiae; o__Verrucomicrobiales; f__Verrucomicrobiaceae; g__Luteolibacter; s__	0.358448	undirected	k__Bacteria; p__Chloroflexi; c__Thermomicrobia	k__Bacteria; p__Verrucomicrobia; c__Verrucomicrobiae; o__Verrucomicrobiales; f__Verrucomicrobiaceae; g__Luteolibacter; s__
k__Bacteria; p__Chloroflexi; c__Thermomicrobia	k__Bacteria; p__Verrucomicrobia; c__[Pedosphaerae]; o__[Pedosphaerales]	0.519606	undirected	k__Bacteria; p__Chloroflexi; c__Thermomicrobia	k__Bacteria; p__Verrucomicrobia; c__[Pedosphaerae]; o__[Pedosphaerales]
k__Bacteria; p__Chloroflexi; c__Thermomicrobia; o__; f__; g__; s__	k__Bacteria; p__Verrucomicrobia; c__[Pedosphaerae]; o__[Pedosphaerales]	0.554444	undirected	k__Bacteria; p__Chloroflexi; c__Thermomicrobia; o__; f__; g__; s__	k__Bacteria; p__Verrucomicrobia; c__[Pedosphaerae]; o__[Pedosphaerales]
k__Bacteria; p__Proteobacteria; c__Betaproteobacteria; o__Burkholderiales; f__Comamonadaceae; g__Variovorax; s__	k__Bacteria; p__Proteobacteria; c__Gammaproteobacteria; o__Enterobacteriales; f__Enterobacteriaceae; g__Plesiomonas	0.619358	undirected	k__Bacteria; p__Proteobacteria; c__Betaproteobacteria; o__Burkholderiales; f__Comamonadaceae; g__Variovorax; s__	k__Bacteria; p__Proteobacteria; c__Gammaproteobacteria; o__Enterobacteriales; f__Enterobacteriaceae; g__Plesiomonas
k__Bacteria; p__Proteobacteria; c__Betaproteobacteria; o__Burkholderiales; f__Comamonadaceae; g__Variovorax; s__	k__Bacteria; p__Verrucomicrobia; c__Verrucomicrobiae; o__Verrucomicrobiales; f__Verrucomicrobiaceae; g__Luteolibacter; s__	0.613358	undirected	k__Bacteria; p__Proteobacteria; c__Betaproteobacteria; o__Burkholderiales; f__Comamonadaceae; g__Variovorax; s__	k__Bacteria; p__Verrucomicrobia; c__Verrucomicrobiae; o__Verrucomicrobiales; f__Verrucomicrobiaceae; g__Luteolibacter; s__
k__Bacteria; p__Proteobacteria; c__Betaproteobacteria; o__Burkholderiales; f__Comamonadaceae; g__Variovorax; s__	k__Bacteria; p__Verrucomicrobia; c__[Pedosphaerae]; o__[Pedosphaerales]	0.335057	undirected	k__Bacteria; p__Proteobacteria; c__Betaproteobacteria; o__Burkholderiales; f__Comamonadaceae; g__Variovorax; s__	k__Bacteria; p__Verrucomicrobia; c__[Pedosphaerae]; o__[Pedosphaerales]
k__Bacteria; p__Proteobacteria; c__Gammaproteobacteria; o__Enterobacteriales; f__Enterobacteriaceae; g__Plesiomonas	k__Bacteria; p__Verrucomicrobia; c__Verrucomicrobiae; o__Verrucomicrobiales; f__Verrucomicrobiaceae; g__Luteolibacter; s__	0.671462	undirected	k__Bacteria; p__Proteobacteria; c__Gammaproteobacteria; o__Enterobacteriales; f__Enterobacteriaceae; g__Plesiomonas	k__Bacteria; p__Verrucomicrobia; c__Verrucomicrobiae; o__Verrucomicrobiales; f__Verrucomicrobiaceae; g__Luteolibacter; s__
