# Supplementary material for: Amynthas corticis genome reveals molecular mechanisms behind global distribution
Source: Commun Biol. 2021 Jan 29;4:135. doi: 10.1038/s42003-021-01659-4 (PMC7846840; doi:10.1038/s42003-021-01659-4)
Supplement: Supplementary file 16 — Supplementary Data 13 [file 42003_2021_1659_MOESM16_ESM.xlsx]

## Sheet: Microorganisms
Motif	Taxon	Searched taxon	Feature	Reference
The first motif	k__Bacteria; p__Actinobacteria; c__Actinobacteria; o__Actinomycetales; f__Microbacteriaceae; g__Salinibacterium	g__Salinibacterium	Source of carotenoids with high antioxidant activities	Carotenoids from heterotrophic bacteria isolated from Fildes Peninsula, King George Island, Antarctica
	k__Bacteria; p__Actinobacteria; c__Actinobacteria; o__Actinomycetales; f__Streptomycetaceae; g__Streptomyces; s__ahygroscopicus	Streptomyces ahygroscopicus	Produce antibiotics	Rapamycin (AY-22,989), a new antifungal antibiotic. I. Taxonomy of the producing streptomycete and isolation of the active principle
				Draft Genome Sequence of Streptomyces ahygroscopicus subsp. wuyiensis CK-15, Isolated from Soil in Fujian Province, China
	k__Bacteria; p__Planctomycetes; c__vadinHA49; o__DH61; f__; g__; s__	p__Planctomycetes	Produce bioactive molecules with antibiotic activities	From genome mining to phenotypic microarrays: Planctomycetes as source for novel bioactive molecules
				Developing Techniques for the Utilization of Planctomycetes As Producers of Bioactive Molecules
	k__Bacteria; p__Proteobacteria; c__Betaproteobacteria; o__Rhodocyclales; f__Rhodocyclaceae; g__Azospira; s__	f__Rhodocyclaceae	Degrade aromatic compound	The Family Rhodocyclaceae
	k__Bacteria; p__Proteobacteria; c__Gammaproteobacteria; o__Enterobacteriales; f__Enterobacteriaceae; g__Trabulsiella	g__Trabulsiella	Facultative symbiont mainly located in the gut of termites, with possible roles in carbohydrate metabolism and aflatoxin degradation	The Enterobacterium Trabulsiella odontotermitis Presents Novel Adaptations Related to Its Association with Fungus-Growing Termites
	k__Bacteria; p__Verrucomicrobia; c__[Methylacidiphilae]; o__Methylacidiphilales; f__LD19; g__; s__	c__[Methylacidiphilae]	Possible producers of β-glucosidase to generate and release glucose	Characterization of microbial community response to cover crop residue decomposition
	k__Bacteria; p__Verrucomicrobia; c__Opitutae; o__Opitutales; f__Opitutaceae; g__Opitutus; s__	f__Opitutaceae	Isolated from the wood-feeding termite hindgut with genes for methylotrophy, lignocellulose degradation, and ammonia and sulfate assimilation	Complete Genome Sequence of the Opitutaceae Bacterium Strain TAV5, a Potential Facultative Methylotroph of the Wood-Feeding Termite Reticulitermes flavipes
The second motif	k__Bacteria; p__Actinobacteria; c__Actinobacteria; o__Actinomycetales; f__Microbacteriaceae	-	-	-
	k__Bacteria; p__Bacteroidetes; c__Flavobacteriia; o__Flavobacteriales; f__Flavobacteriaceae; g__Flavobacterium; s__	g__Flavobacterium	Often highly abundant in the rhizospheres of agricultural crops, and certain evidence suggests that they are associated with the stimulation of plant resistance to disease	Draft Genome Sequence of Flavobacterium sp. Strain F52, Isolated from the Rhizosphere of Bell Pepper (Capsicum annuum L. cv. Maccabi)
				Impact of Biochar Application to Soil on the Root-Associated Bacterial Community Structure of Fully Developed Greenhouse Pepper Plants
				The volatile-producing Flavobacterium johnsoniae strain GSE09 shows biocontrol activity against Phytophthora capsici in pepper
The third motif	k__Bacteria; p__Chlamydiae; c__Chlamydiia; o__; f__; g__; s__	p__Chlamydiae	Pathogens of humans and animals	-
	k__Bacteria; p__OP11; c__WCHB1-64; o__d153; f__; g__; s__	p__OP11	Produce bacteriocin, extracellular peptidase that has been shown to be specialized in the activation and transport of the antibiotic bacteriocin and metalloendopeptidase	Partial Genome Assembly for a Candidate Division OP11 Single Cell from an Anoxic Spring (Zodletone Spring, Oklahoma)
				A family of bacteriocin ABC transporters carry out proteolytic processing of their substrates concomitant with export
	k__Bacteria; p__Proteobacteria; c__Alphaproteobacteria; o__Rhodobacterales; f__Rhodobacteraceae; g__Rubellimicrobium; s__	g__Rubellimicrobium	Presence of catalase and oxidase	Rubellimicrobium aerolatum sp. nov., isolated from an air sample in Korea
	k__Bacteria; p__Proteobacteria; c__Alphaproteobacteria; o__Rhodospirillales; f__Acetobacteraceae	f__Acetobacteraceae	Symbionts of a wide variety of insects, providing nutrition to insects, benefiting development and the formation of tissues and modulating immunity	Origin and Effect of Alpha 2.2 Acetobacteraceae in Honey Bee Larvae and Description of Parasaccharibacter apium gen. nov., sp. nov.
				Innate Immune Homeostasis by the Homeobox Gene Caudal and Commensal-Gut Mutualism in Drosophila
	k__Bacteria; p__Proteobacteria; c__Gammaproteobacteria; o__Aeromonadales; f__Aeromonadaceae; g__Aeromonas; s__sharmana	Aeromonas sharmana	Oxidase positive and very weakly positive for catalase	Aeromonas sharmana sp. nov., isolated from a warm spring
	k__Bacteria; p__Verrucomicrobia; c__[Pedosphaerae]; o__[Pedosphaerales]; f__Ellin517; g__; s__	o__[Pedosphaerales]	Hubs in the network considering root-associates microbiome	Dissecting Community Structure in Wild Blueberry Root and Soil Microbiome
The fourth motif	k__Archaea; p__Euryarchaeota; c__Methanomicrobia; o__Methanomicrobiales; f__Methanoregulaceae; g__Methanolinea; s__	g__Methanolinea	Have been isolated from rice field soil	Methanolinea mesophila sp. nov., a hydrogenotrophic methanogen isolated from rice field soil, and proposal of the archaeal family Methanoregulaceae fam. nov. within the order Methanomicrobiales
	k__Bacteria; p__Chloroflexi; c__Anaerolineae; o__Caldilineales; f__Caldilineaceae; g__; s__	f__Caldilineaceae	Related to domestic wastewater treatment systems	Structure and function of the microbial consortia of activated sludge in typical municipal wastewater treatment plants in winter
	k__Bacteria; p__Chloroflexi; c__Thermomicrobia	c__Thermomicrobia	Show potential for use in remediation in acid or neutral soil environments with heavy metal contamination to reduce phytoaccumulation of heavy metal	Bacterial community shaped by heavy metals and contributing to health risks in cornfields
	k__Bacteria; p__Chloroflexi; c__Thermomicrobia; o__; f__; g__; s__	c__Thermomicrobia	Show potential for use in remediation in acid or neutral soil environments with heavy metal contamination to reduce phytoaccumulation of heavy metal	Bacterial community shaped by heavy metals and contributing to health risks in cornfields
	k__Bacteria; p__Planctomycetes; c__Planctomycetia; o__Pirellulales; f__Pirellulaceae; g__planctomycete; s__MS3071	p__Planctomycetes	Produce bioactive molecules with antibiotic activities	From genome mining to phenotypic microarrays: Planctomycetes as source for novel bioactive molecules
				Developing Techniques for the Utilization of Planctomycetes As Producers of Bioactive Molecules
	k__Bacteria; p__Proteobacteria; c__Betaproteobacteria; o__Burkholderiales; f__Comamonadaceae; g__Variovorax; s__	g__Variovorax	As a plant growth-promoting rhizobacteria (PGPR) could enhance the host plant's strss tolerance and disease resistance and aid in nutrient availability and uptake	Complete Genome Sequence of the Metabolically Versatile Plant Growth-Promoting Endophyte Variovorax paradoxus S110
				Rhizosphere bacteria containing 1-aminocyclopropane-1-carboxylate deaminase increase yield of plants grown in drying soil via both local and systemic hormone signaling
				The role of Variovorax and other Comamonadaceae in sulfur transformations by microbial wheat rhizosphere communities exposed to different sulfur fertilization regimes.
	k__Bacteria; p__Proteobacteria; c__Gammaproteobacteria; o__Enterobacteriales; f__Enterobacteriaceae; g__Plesiomonas	g__Plesiomonas	Oxidase- and catalase-positive	Chapter 62 - Plesiomonas
	k__Bacteria; p__Verrucomicrobia; c__[Pedosphaerae]; o__[Pedosphaerales]	o__[Pedosphaerales]	Hubs in the network considering root-associates microbiome	Dissecting Community Structure in Wild Blueberry Root and Soil Microbiome
	k__Bacteria; p__Verrucomicrobia; c__Verrucomicrobiae; o__Verrucomicrobiales; f__Verrucomicrobiaceae; g__Luteolibacter; s__	g__Luteolibacter	Candidates for plant growth-promoting rhizobacteria (PGPR) assisted phytoremediation	Changes induced by heavy metals in the plant-associated microbiome of Miscanthus x giganteus
