# Supplementary material for: Amynthas corticis genome reveals molecular mechanisms behind global distribution
Source: Commun Biol. 2021 Jan 29;4:135. doi: 10.1038/s42003-021-01659-4 (PMC7846840; doi:10.1038/s42003-021-01659-4)
Supplement: Supplementary file 17 — Supplementary Data 14 [file 42003_2021_1659_MOESM17_ESM.xlsx]

## Sheet: Ortholog of defensive genes
Defensive gene	Gene description	DOI	GenBank ID	Orthologous hits	TreeFam ID	HGNC symbol	HGNC name	HGNC gene family	Orthologous hits number	Expanded status	Duplicated region of orthologous hits
SOD	Superoxide dismutase, which involved in oxidative stress, was up-regulated at different exposure doses of naphthenic acids in soil	https://doi.org/10.1016/j.envpol.2015.05.006	JN579648	evm.model.Contig24.98	TF316650	NR2C2	nuclear receptor subfamily 2 group C member 2	Nuclear hormone receptors	1	no	Alignment 170
SOD	Superoxide dismutase, which involved in oxidative stress, was up-regulated at different exposure doses of naphthenic acids in soil	https://doi.org/10.1016/j.envpol.2015.05.006	JN579648	evm.model.Contig13.572	TF354286	ACSBG2	acyl-CoA synthetase bubblegum family member 2	Acyl-CoA synthetase family	1	no	Alignment 69
SOD	Superoxide dismutase, which involved in oxidative stress, was up-regulated at different exposure doses of naphthenic acids in soil	https://doi.org/10.1016/j.envpol.2015.05.006	JN579648	evm.model.Contig18.131;evm.model.Contig4.178	TF105131	SOD1	superoxide dismutase 1		2	no	Alignment 115;not_in_alignment
SOD	Superoxide dismutase, which involved in oxidative stress, was up-regulated at different exposure doses of naphthenic acids in soil	https://doi.org/10.1016/j.envpol.2015.05.006	JN579648	evm.model.Contig41.264	TF313939	PAPD5	terminal nucleotidyltransferase 4B	Non-canonical poly(A) polymerases|Terminal nucleotidyltransferases	1	no	Alignment 115
GST	Glutathione-S-transferase, which involved in xenobiotic biotransformation, was down-regulated at different exposure doses of naphthenic acids in soil	https://doi.org/10.1016/j.envpol.2015.05.006	GQ865565	evm.model.Contig12.4;evm.model.Contig12.47;evm.model.Contig20.100;evm.model.Contig4.78	TF353041	NULL	NULL	NULL	4	yes	Alignment 57;Alignment 57;not_in_alignment;not_in_alignment
GST	Glutathione-S-transferase, which involved in xenobiotic biotransformation, was down-regulated at different exposure doses of naphthenic acids in soil	https://doi.org/10.1016/j.envpol.2015.05.006	GQ865565	evm.model.Contig21.138	TF105321	GSTA1	glutathione S-transferase alpha 1	Soluble glutathione S-transferases	1	no	not_in_alignment
lumbricin I	Lumbricin I showed antimicrobial activity in vitro against a broad spectrum of microorganisms	https://doi.org/10.1016/S0925-4439(98)00058-1	AAC64517	evm.model.Contig24.473	TF314504	EFHC1	EF-hand domain containing 1	EF-hand domain containing	1	no	not_in_alignment
lumbricin I	Lumbricin I showed antimicrobial activity in vitro against a broad spectrum of microorganisms	https://doi.org/10.1016/S0925-4439(98)00058-1	AAC64517	evm.model.Contig0.527;evm.model.Contig26.308;evm.model.Contig3.437;evm.model.Contig38.68;evm.model.Contig8.262;evm.model.Contig8.270	TF313321	TNNT2	troponin T2, cardiac type	Troponin complex subunits	6	yes	Alignment 4;not_in_alignment;not_in_alignment;not_in_alignment;not_in_alignment;Alignment 4
LBP/BPI	The transcription of lipopolysaccharide-binding protein/bacterial permeability-increasing protein gene was upregulated in response to bacterial stimulation	https://doi.org/10.1016/j.dci.2015.08.008	AFI44048	evm.model.Contig27.539	TF331567	NULL	NULL	NULL	1	no	not_in_alignment
LBP/BPI	The transcription of lipopolysaccharide-binding protein/bacterial permeability-increasing protein gene was upregulated in response to bacterial stimulation	https://doi.org/10.1016/j.dci.2015.08.008	AFI44048	evm.model.Contig27.526;evm.model.Contig27.532;evm.model.Contig32.115;evm.model.Contig32.232	TF315617	LBP	lipopolysaccharide binding protein	BPI fold containing	4	yes	not_in_alignment;not_in_alignment;not_in_alignment;not_in_alignment
lysenin	Lysenin was over-expressed and secreted by subpopulations of coelomocytes after Gram-positive bacterial exposure	https://doi.org/10.1016/j.dci.2012.11.006	D85846	evm.model.Contig26.375	TF332035	RIMKLB	ribosomal modification protein rimK like family member B		1	no	Alignment 176
lysenin	Lysenin was over-expressed and secreted by subpopulations of coelomocytes after Gram-positive bacterial exposure	https://doi.org/10.1016/j.dci.2012.11.006	D85846	evm.model.Contig4.149;evm.model.Contig4.323	TF335271	URGCP	upregulator of cell proliferation		2	yes	not_in_alignment;not_in_alignment
lysozyme	Expession level of lysozyme in coelomocyte of earthworm increased after the treatment of both Gram-positive and Gram-negative bacteria	https://doi.org/10.1016/j.dci.2009.03.002	QBC73604	evm.model.Contig35.250	TF318093	MEIS1	Meis homeobox 1	TALE class homeoboxes and pseudogenes	1	yes	Alignment 247
lysozyme	Expession level of lysozyme in coelomocyte of earthworm increased after the treatment of both Gram-positive and Gram-negative bacteria	https://doi.org/10.1016/j.dci.2009.03.002	QBC73604	evm.model.Contig25.204;evm.model.Contig25.205;evm.model.Contig25.222	TF323898	PGLYRP4	peptidoglycan recognition protein 4	Peptidoglycan recognition proteins	3	no	Alignment 174;not_in_alignment;Alignment 174,Alignment 93
lysozyme	Expession level of lysozyme in coelomocyte of earthworm increased after the treatment of both Gram-positive and Gram-negative bacteria	https://doi.org/10.1016/j.dci.2009.03.002	QBC73604	evm.model.Contig29.505	TF328277	NULL	NULL	NULL	1	yes	not_in_alignment
lysozyme	Expession level of lysozyme in coelomocyte of earthworm increased after the treatment of both Gram-positive and Gram-negative bacteria	https://doi.org/10.1016/j.dci.2009.03.002	QBC73604	evm.model.Contig0.144;evm.model.Contig0.157	TF300553	WDR78	WD repeat domain 78	WD repeat domain containing	2	yes	not_in_alignment;not_in_alignment
lysozyme	Expession level of lysozyme in coelomocyte of earthworm increased after the treatment of both Gram-positive and Gram-negative bacteria	https://doi.org/10.1016/j.dci.2009.03.002	QBC73604	evm.model.Contig17.92	TF323003	NULL	NULL	NULL	1	not_detected	not_in_alignment
lysozyme	Expession level of lysozyme in coelomocyte of earthworm increased after the treatment of both Gram-positive and Gram-negative bacteria	https://doi.org/10.1016/j.dci.2009.03.002	QBC73604	evm.model.Contig11.100;evm.model.Contig11.101;evm.model.Contig11.103;evm.model.Contig31.137;evm.model.Contig31.170;evm.model.Contig31.171;evm.model.Contig5.169;evm.model.Contig5.170;evm.model.Contig5.172;evm.model.Contig5.173;evm.model.Contig5.175	TF317114	NULL	NULL	NULL	11	no	not_in_alignment;Alignment 49;not_in_alignment;Alignment 216;Alignment 216;not_in_alignment;Alignment 247;not_in_alignment;not_in_alignment;not_in_alignment;not_in_alignment
fetidin	Fetidin is hemolytic and antibacterial glycoprotein present in the coelomic fluid of earthworm and has peroxidase activity	https://doi.org/10.1111/j.1432-1033.1997.00756.x	D85848	evm.model.Contig26.375	TF332035	RIMKLB	ribosomal modification protein rimK like family member B		1	no	Alignment 176
fetidin	Fetidin is hemolytic and antibacterial glycoprotein present in the coelomic fluid of earthworm and has peroxidase activity	https://doi.org/10.1111/j.1432-1033.1997.00756.x	D85848	evm.model.Contig4.149;evm.model.Contig4.323	TF335271	URGCP	upregulator of cell proliferation		2	yes	not_in_alignment;not_in_alignment
HSP70	The expression of HSP70 increased significantly after the introduction of earthworm into dibenzo-p-dioxin- and dibenzofuran-contaminated soil	https://doi.org/10.1016/j.envpol.2014.05.026	HQ693698	evm.model.Contig20.705	TF312888	C11orf9	myelin regulatory factor		1	no	not_in_alignment
HSP70	The expression of HSP70 increased significantly after the introduction of earthworm into dibenzo-p-dioxin- and dibenzofuran-contaminated soil	https://doi.org/10.1016/j.envpol.2014.05.026	HQ693698	evm.model.Contig13.691;evm.model.Contig4.766	TF105048	HYOU1	hypoxia up-regulated 1	Heat shock 70kDa proteins	2	no	Alignment 62;Alignment 62
HSP70	The expression of HSP70 increased significantly after the introduction of earthworm into dibenzo-p-dioxin- and dibenzofuran-contaminated soil	https://doi.org/10.1016/j.envpol.2014.05.026	HQ693698	evm.model.Contig1.659;evm.model.Contig14.564;evm.model.Contig35.44	TF105042	HSPA1A	heat shock protein family A (Hsp70) member 1A	Heat shock 70kDa proteins|TIM23 complex	3	yes	not_in_alignment;not_in_alignment;not_in_alignment
HSP70	The expression of HSP70 increased significantly after the introduction of earthworm into dibenzo-p-dioxin- and dibenzofuran-contaminated soil	https://doi.org/10.1016/j.envpol.2014.05.026	HQ693698	evm.model.Contig28.13;evm.model.Contig7.558;evm.model.Contig7.561	TF105043	HSPA4	heat shock protein family A (Hsp70) member 4	Heat shock 70kDa proteins	3	no	not_in_alignment;not_in_alignment;not_in_alignment
HSP70	The expression of HSP70 increased significantly after the introduction of earthworm into dibenzo-p-dioxin- and dibenzofuran-contaminated soil	https://doi.org/10.1016/j.envpol.2014.05.026	HQ693698	evm.model.Contig32.81	TF105046	HSPA9	heat shock protein family A (Hsp70) member 9	Heat shock 70kDa proteins	1	no	not_in_alignment
HSP70	The expression of HSP70 increased significantly after the introduction of earthworm into dibenzo-p-dioxin- and dibenzofuran-contaminated soil	https://doi.org/10.1016/j.envpol.2014.05.026	HQ693698	evm.model.Contig35.144	TF105047	HSPA13	heat shock protein family A (Hsp70) member 13	Heat shock 70kDa proteins	1	no	not_in_alignment
HSP70	The expression of HSP70 increased significantly after the introduction of earthworm into dibenzo-p-dioxin- and dibenzofuran-contaminated soil	https://doi.org/10.1016/j.envpol.2014.05.026	HQ693698	evm.model.Contig20.691;evm.model.Contig20.697;evm.model.Contig28.224	TF105044	HSPA5	heat shock protein family A (Hsp70) member 5	Heat shock 70kDa proteins	3	no	not_in_alignment;not_in_alignment;not_in_alignment
HSP70	The expression of HSP70 increased significantly after the introduction of earthworm into dibenzo-p-dioxin- and dibenzofuran-contaminated soil	https://doi.org/10.1016/j.envpol.2014.05.026	HQ693698	evm.model.Contig30.115	TF105045	HSPA14	heat shock protein family A (Hsp70) member 14	Heat shock 70kDa proteins	1	no	not_in_alignment
HSP70	The expression of HSP70 increased significantly after the introduction of earthworm into dibenzo-p-dioxin- and dibenzofuran-contaminated soil	https://doi.org/10.1016/j.envpol.2014.05.026	HQ693698	evm.model.Contig27.52	TF329720	VWA5B2	von Willebrand factor A domain containing 5B2		1	yes	Alignment 77,Alignment 82
CCF	Coelomic cytolytic factor triggered the prophenoloxidase activating pathway by binding microbial antigens	10.1074/jbc.M107220200	AF395805	evm.model.Contig4.161;evm.model.Contig4.162;evm.model.Contig4.165;evm.model.Contig4.166;evm.model.Contig4.167;evm.model.Contig4.168	TF323778	NULL	NULL	NULL	6	no	not_in_alignment;not_in_alignment;not_in_alignment;not_in_alignment;not_in_alignment;not_in_alignment
CAT	Catalase, which involved in oxidative stress, was up-regulated at different exposure doses of naphthenic acids in soil	https://doi.org/10.1016/j.envpol.2015.05.006	GU177857	evm.model.Contig3.816	TF300540	CAT	catalase		1	no	not_in_alignment
PCS	Phytochelatin synthase was up-regulated after exposure to cadmium	https://doi.org/10.1016/j.ecoenv.2007.10.032	AHC94359	evm.model.Contig38.410	TF351370	NULL	NULL	NULL	1	no	not_in_alignment
mccTLR	Multiple cysteine cluster Toll-like receptor was supposed to play a function role in immune response against parasites	https://doi.org/10.3389/fimmu.2019.01277	AEB92227	evm.model.Contig14.35;evm.model.Contig14.42	TF300898	YARS	tyrosyl-tRNA synthetase	Aminoacyl tRNA synthetases, Class I	2	no	not_in_alignment;not_in_alignment
mccTLR	Multiple cysteine cluster Toll-like receptor was supported to play a function role in immune response against parasites	https://doi.org/10.3389/fimmu.2019.01277	AEB92227	evm.model.Contig6.689	TF300618	CANX	calnexin		1	no	not_in_alignment
sccTLR	Single cysteine cluster Toll-like receptor, which played an important role in defensing pathogens in invertebrates, was up-regulated in coelomocytes of earthworm after the treatment of Gram-positive bacteria	https://doi.org/10.1016/j.dci.2013.08.009	JX898685	evm.model.Contig16.606;evm.model.Contig2.130;evm.model.Contig6.331	TF325595	TLR9	toll like receptor 9	CD molecules|Toll like receptors	3	no	not_in_alignment;not_in_alignment;not_in_alignment
sccTLR	Single cysteine cluster Toll-like receptor, which played an important role in defensing pathogens in invertebrates, was up-regulated in coelomocytes of earthworm after the treatment of Gram-positive bacteria	https://doi.org/10.1016/j.dci.2013.08.009	JX898685	evm.model.Contig0.214;evm.model.Contig0.215	TF352383	NULL	NULL	NULL	2	no	not_in_alignment;not_in_alignment
sccTLR	Single cysteine cluster Toll-like receptor, which played an important role in defensing pathogens in invertebrates, was up-regulated in coelomocytes of earthworm after the treatment of Gram-positive bacteria	https://doi.org/10.1016/j.dci.2013.08.009	JX898685	evm.model.Contig0.205;evm.model.Contig0.213;evm.model.Contig0.216;evm.model.Contig0.226;evm.model.Contig0.239;evm.model.Contig0.244;evm.model.Contig0.667;evm.model.Contig1.1019;evm.model.Contig1.1025;evm.model.Contig23.86;evm.model.Contig23.91;evm.model.Contig23.96;evm.model.Contig3.943;evm.model.Contig3.947;evm.model.Contig30.210;evm.model.Contig34.260;evm.model.Contig40.122;evm.model.Contig5.18…	TF351113	TLR2	toll like receptor 2	CD molecules|Toll like receptors	25	yes	not_in_alignment;not_in_alignment;not_in_alignment;not_in_alignment;not_in_alignment;not_in_alignment;not_in_alignment;not_in_alignment;not_in_alignment;not_in_alignment;not_in_alignment;not_in_alignment;not_in_alignment;not_in_alignment;not_in_alignment;not_in_alignment;not_in_alignment;Alignment 247;not_in_alignment;not_in_alignment;not_in_alignment;not_in_alignment;not_in_alignment;not_in_alig…
sccTLR	Single cysteine cluster Toll-like receptor, which played an important role in defensing pathogens in invertebrates, was up-regulated in coelomocytes of earthworm after the treatment of Gram-positive bacteria	https://doi.org/10.1016/j.dci.2013.08.009	JX898685	evm.model.Contig26.208;evm.model.Contig26.252;evm.model.Contig4.243	TF331598	FLRT3	fibronectin leucine rich transmembrane protein 3	Fibronectin type III domain containing	3	yes	not_in_alignment;Alignment 87;not_in_alignment
sccTLR	Single cysteine cluster Toll-like receptor, which played an important role in defensing pathogens in invertebrates, was up-regulated in coelomocytes of earthworm after the treatment of Gram-positive bacteria	https://doi.org/10.1016/j.dci.2013.08.009	JX898685	evm.model.Contig28.567	TF106488	SCMH1	Scm polycomb group protein homolog 1	Sterile alpha motif domain containing|MBT domain containing	1	no	Alignment 181
CRT	Calreticulin, a chaperone performed important functions in the protection against oxidative stresses, was up-regulated at different exposure doses of naphthenic acids in soil	https://doi.org/10.1016/j.envpol.2015.05.006	ACZ53949	evm.model.Contig24.96	TF338438	CALR3	calreticulin 3		1	no	not_in_alignment
CYP450	The cloned cytochrome P450 gene in earthworm, which was responsible for detoxification functions, exhibited a marked hormesis pattern across the does range of enrofloxacin in soil	https://doi.org/10.1016/j.ecoenv.2017.12.020	KM881474	evm.model.Contig8.31	TF352041	NULL	NULL	NULL	1	no	not_in_alignment
CYP450	The cloned cytochrome P450 gene in earthworm, which was responsible for detoxification functions, exhibited a marked hormesis pattern across the does range of enrofloxacin in soil	https://doi.org/10.1016/j.ecoenv.2017.12.020	KM881474	evm.model.Contig24.265	TF352043	CYP2A13	cytochrome P450 family 2 subfamily A member 13	Cytochrome P450 family 2	1	yes	not_in_alignment
CYP450	The cloned cytochrome P450 gene in earthworm, which was responsible for detoxification functions, exhibited a marked hormesis pattern across the does range of enrofloxacin in soil	https://doi.org/10.1016/j.ecoenv.2017.12.020	KM881474	evm.model.Contig20.537;evm.model.Contig25.213;evm.model.Contig25.214	TF105095	CYP21A2	cytochrome P450 family 21 subfamily A member 2	Cytochrome P450 family 21	3	yes	not_in_alignment;not_in_alignment;not_in_alignment
