# Supplementary material for: Amynthas corticis genome reveals molecular mechanisms behind global distribution
Source: Commun Biol. 2021 Jan 29;4:135. doi: 10.1038/s42003-021-01659-4 (PMC7846840; doi:10.1038/s42003-021-01659-4)
Supplement: Supplementary file 18 — Supplementary Data 15 [file 42003_2021_1659_MOESM18_ESM.xlsx]

## Sheet: protein mass spectrum
gene	CKW	EW3	EW7	EW28	significant_variance	interested_gene	interested_gene_desc
evm.model.Contig0.144	0	91.5517	29.0892	0	no	QBC73604	lysozyme
evm.model.Contig0.157	116.461	0	36.9058	0	no	QBC73604	lysozyme
evm.model.Contig0.205	106.525	85.6934	88.1909	0	no	JX898685	sccTLR
evm.model.Contig0.216	35.1043	28.7134	29.5508	105.788	no	JX898685	sccTLR
evm.model.Contig0.244	68.8527	91.3284	29.5508	65.2261	no	JX898685	sccTLR
evm.model.Contig0.527	219.371	96.9634	169.357	151.422	no	AAC64517	lumbricin I
evm.model.Contig1.659	132.022	143.12	146.369	210.513	no	HQ693698	HSP70
evm.model.Contig1.1019	70.0621	0	36.9058	29.5456	no	JX898685	sccTLR
evm.model.Contig1.1025	46.5557	85.6934	153.263	65.2261	no	JX898685	sccTLR
evm.model.Contig2.130	0	62.6151	0	0	no	JX898685	sccTLR
evm.model.Contig3.437	21.9385	0	0	67.667	no	AAC64517	lumbricin I
evm.model.Contig3.816	34.4429	85.6934	0	38.1214	no	GU177857	CAT
evm.model.Contig3.943	33.6317	28.7134	59.1017	0	no	JX898685	sccTLR
evm.model.Contig3.947	12.0133	0	0	0	no	JX898685	sccTLR
evm.model.Contig4.78	23.3255	62.6151	36.9058	0	no	GQ865565	GST
evm.model.Contig4.149	104.795	130.865	88.6525	86.1959	no	D85846	lysenin
evm.model.Contig4.149	104.795	130.865	88.6525	86.1959	no	D85848	fetidin
evm.model.Contig4.161	47.0374	0	29.0892	0	no	AF395805	CCF
evm.model.Contig4.166	23.196	28.7134	29.5508	0	no	AF395805	CCF
evm.model.Contig4.167	67.2661	62.8384	0	29.5456	no	AF395805	CCF
evm.model.Contig4.168	11.5332	34.125	36.9058	88.6368	no	AF395805	CCF
evm.model.Contig4.243	127.454	57.2034	0	67.667	no	JX898685	sccTLR
evm.model.Contig4.323	91.149	154.39	132.913	146.54	no	D85846	lysenin
evm.model.Contig4.323	91.149	154.39	132.913	146.54	no	D85848	fetidin
evm.model.Contig4.766	81.9241	177.245	36.9058	132.893	no	HQ693698	HSP70
evm.model.Contig5.169	33.3264	0	29.0892	0	no	QBC73604	lysozyme
evm.model.Contig5.170	23.5583	34.125	0	0	no	QBC73604	lysozyme
evm.model.Contig5.173	0	28.7134	36.9058	0	no	QBC73604	lysozyme
evm.model.Contig5.175	23.5179	34.125	58.64	0	no	QBC73604	lysozyme
evm.model.Contig5.187	367.72	268.574	278.359	176.086	no	JX898685	sccTLR
evm.model.Contig6.689	104.45	130.865	59.1017	0	no	AEB92227	mccTLR
evm.model.Contig7.561	11.5332	28.7134	0	0	no	HQ693698	HSP70
evm.model.Contig8.6	11.6628	0	0	38.1214	no	JX898685	sccTLR
evm.model.Contig8.16	11.5332	57.2034	58.64	0	no	JX898685	sccTLR
evm.model.Contig8.17	70.6368	0	0	0	yes	JX898685	sccTLR
evm.model.Contig8.18	12.0537	0	0	0	no	JX898685	sccTLR
evm.model.Contig8.31	45.4564	28.7134	0	0	no	KM881474	CYP450
evm.model.Contig8.270	152.111	0	73.8116	105.788	no	AAC64517	lumbricin I
evm.model.Contig8.407	102.88	114.63	88.6525	121.876	no	JX898685	sccTLR
evm.model.Contig8.408	151.098	28.49	96.0075	130.452	no	JX898685	sccTLR
evm.model.Contig11.101	0	0	0	29.5456	no	QBC73604	lysozyme
evm.model.Contig13.572	103.401	182.434	154.186	164.88	no	JN579648	SOD
evm.model.Contig13.691	47.0171	62.6151	96.0075	0	no	HQ693698	HSP70
evm.model.Contig14.35	23.4415	28.49	0	0	no	AEB92227	mccTLR
evm.model.Contig14.42	22.9097	0	0	0	no	AEB92227	mccTLR
evm.model.Contig14.564	117.061	120.042	59.1017	110.86	no	HQ693698	HSP70
evm.model.Contig16.606	93.361	148.755	182.352	173.455	no	JX898685	sccTLR
evm.model.Contig17.92	0	0	29.0892	0	no	QBC73604	lysozyme
evm.model.Contig18.131	0	0	29.0892	54.2094	no	JN579648	SOD
evm.model.Contig20.100	0	62.8384	0	0	no	GQ865565	GST
evm.model.Contig20.537	24.5484	62.8384	0	67.667	no	KM881474	CYP450
evm.model.Contig20.691	0	57.2034	0	27.1047	no	HQ693698	HSP70
evm.model.Contig20.697	11.6628	34.125	0	0	no	HQ693698	HSP70
evm.model.Contig20.705	138.175	125.677	59.1017	183.408	no	HQ693698	HSP70
evm.model.Contig21.138	45.9381	62.6151	0	92.3307	no	GQ865565	GST
evm.model.Contig23.86	34.4256	34.125	29.0892	0	no	JX898685	sccTLR
evm.model.Contig23.91	148.973	0	65.995	0	no	JX898685	sccTLR
evm.model.Contig23.96	11.6628	0	29.0892	27.1047	no	JX898685	sccTLR
evm.model.Contig24.96	57.3122	57.4267	59.1017	27.1047	no	ACZ53949	CRT
evm.model.Contig24.98	193.787	143.12	132.452	153.863	no	JN579648	SOD
evm.model.Contig24.265	80.9644	28.49	36.9058	29.5456	no	KM881474	CYP450
evm.model.Contig24.473	211.75	153.943	227.998	162.439	no	AAC64517	lumbricin I
evm.model.Contig25.204	65.589	0	29.5508	56.6503	no	QBC73604	lysozyme
evm.model.Contig25.205	12.0133	0	0	29.5456	no	QBC73604	lysozyme
evm.model.Contig25.222	23.0506	0	0	0	no	QBC73604	lysozyme
evm.model.Contig26.208	70.6485	28.49	29.5508	0	no	JX898685	sccTLR
evm.model.Contig26.252	45.8132	62.6151	0	29.5456	no	JX898685	sccTLR
evm.model.Contig26.308	92.4355	91.3284	58.64	121.876	no	AAC64517	lumbricin I
evm.model.Contig26.375	80.7489	62.6151	0	38.1214	no	D85846	lysenin
evm.model.Contig26.375	80.7489	62.6151	0	38.1214	no	D85848	fetidin
evm.model.Contig27.52	252.002	217.005	359.988	457.77	no	HQ693698	HSP70
evm.model.Contig27.526	35.221	0	29.0892	29.5456	no	AFI44048	LBP/BPI
evm.model.Contig27.539	46.4276	0	103.362	103.347	no	AFI44048	LBP/BPI
evm.model.Contig28.13	0	0	0	59.0912	no	HQ693698	HSP70
evm.model.Contig28.224	10.856	0	0	0	no	HQ693698	HSP70
evm.model.Contig28.567	80.7348	114.407	96.0075	56.6503	no	JX898685	sccTLR
evm.model.Contig29.505	32.6778	62.6151	29.5508	29.5456	no	QBC73604	lysozyme
evm.model.Contig30.115	23.4011	34.125	29.5508	27.1047	no	HQ693698	HSP70
evm.model.Contig30.210	176.309	205.735	175.459	153.863	no	JX898685	sccTLR
evm.model.Contig32.115	58.1594	34.125	29.5508	0	no	AFI44048	LBP/BPI
evm.model.Contig32.232	10.4339	0	0	0	no	AFI44048	LBP/BPI
evm.model.Contig34.260	163.543	182.657	29.0892	159.998	no	JX898685	sccTLR
evm.model.Contig35.44	22.0967	0	29.5508	27.1047	no	HQ693698	HSP70
evm.model.Contig35.144	82.2104	34.125	29.0892	38.1214	no	HQ693698	HSP70
evm.model.Contig35.250	46.5843	0	36.9058	29.5456	no	QBC73604	lysozyme
evm.model.Contig38.68	141.773	96.7401	87.7293	65.2261	no	AAC64517	lumbricin I
evm.model.Contig38.410	22.3892	0	0	29.5456	no	AHC94359	PCS
evm.model.Contig40.122	0	28.7134	0	27.1047	no	JX898685	sccTLR
evm.model.Contig41.264	143.831	330.295	373.444	203.001	no	JN579648	SOD
