# Supplementary material for: Amynthas corticis genome reveals molecular mechanisms behind global distribution
Source: Commun Biol. 2021 Jan 29;4:135. doi: 10.1038/s42003-021-01659-4 (PMC7846840; doi:10.1038/s42003-021-01659-4)
Supplement: Supplementary file 19 — Supplementary Data 16 [file 42003_2021_1659_MOESM19_ESM.xlsx]

## Sheet: URL or accession of proteins
Species	Link
Helobdella robusta	http://www.treefam.org/static/download/treefam9_species.tar
Capitella teleta	http://www.treefam.org/static/download/treefam9_species.tar
Echinococcus granulosus	ftp://ftp.ebi.ac.uk/pub/databases/wormbase/parasite/releases/WBPS14/species/echinococcus_granulosus/PRJNA182977/echinococcus_granulosus.PRJNA182977.WBPS14.protein.fa.gz
Echinococcus multilocularis	ftp://ftp.ebi.ac.uk/pub/databases/wormbase/parasite/releases/WBPS14/species/echinococcus_multilocularis/PRJEB122/echinococcus_multilocularis.PRJEB122.WBPS14.protein.fa.gz
Hymenolepis microstoma	ftp://ftp.ebi.ac.uk/pub/databases/wormbase/parasite/releases/WBPS14/species/hymenolepis_microstoma/PRJEB124/hymenolepis_microstoma.PRJEB124.WBPS14.protein.fa.gz
Taenia solium	ftp://ftp.ebi.ac.uk/pub/databases/wormbase/parasite/releases/WBPS14/species/taenia_solium/PRJNA170813/taenia_solium.PRJNA170813.WBPS14.protein.fa.gz
Schistosoma mansoni	http://www.treefam.org/static/download/treefam9_species.tar
Schmidtea mediterranea	ftp://ftp.ebi.ac.uk/pub/databases/wormbase/parasite/releases/WBPS14/species/schmidtea_mediterranea/PRJNA12585/schmidtea_mediterranea.PRJNA12585.WBPS14.protein.fa.gz
Ascaris lumbricoides	ftp://ftp.ebi.ac.uk/pub/databases/wormbase/parasite/releases/WBPS14/species/ascaris_lumbricoides/PRJEB4950/ascaris_lumbricoides.PRJEB4950.WBPS14.protein.fa.gz
Ascaris suum	ftp://ftp.ebi.ac.uk/pub/databases/wormbase/parasite/releases/WBPS14/species/ascaris_suum/PRJNA80881/ascaris_suum.PRJNA80881.WBPS14.protein.fa.gz
Caenorhabditis elegans	http://www.treefam.org/static/download/treefam9_species.tar
Lottia gigantea	http://www.treefam.org/static/download/treefam9_species.tar
Drosophila melanogaster	http://www.treefam.org/static/download/treefam9_species.tar
Danio rerio	http://www.treefam.org/static/download/treefam9_species.tar
Xenopus tropicalis	http://www.treefam.org/static/download/treefam9_species.tar
Ophiophagus hannah	https://www.ncbi.nlm.nih.gov/protein?LinkName=bioproject_protein&from_uid=201683
Python bivittatus	https://www.ncbi.nlm.nih.gov/protein?linkname=bioproject_protein&from_uid=238085
Gallus gallus	http://www.treefam.org/static/download/treefam9_species.tar
Mus musculus	http://www.treefam.org/static/download/treefam9_species.tar
Rattus norvegicus	http://www.treefam.org/static/download/treefam9_species.tar
Homo sapiens	http://www.treefam.org/static/download/treefam9_species.tar
